# Supplementary material for: Changes in protein expression after treatment with Ancylostoma caninum excretory/secretory products in a mouse model of colitis
Source: Sci Rep. 2017 Feb 13;7:41883. doi: 10.1038/srep41883 (PMC5304188; doi:10.1038/srep41883)
Supplement: Supplementary Table 1 [file srep41883-s2.zip › Supplementary_Table_1.xlsx]

## Sheet: Supplementary_Table_5.xls
Jeremy-intestine, Quantitative Spectrum report created on 06/09/2015
Experiment: Jeremy-intestine
	Identification Criteria: unknown
		Scaffold Version: Scaffold_4.2.1
		Quantification Type: iTRAQ 8-Plex
		Peak Quantitation Measurement: Centroided Peak Intensity
		Protein Thresholds: 99.0% minimum and 2 peptides minimum
		Peptide Thresholds: 95.0% minimum
	Purity Correction Set: unknown
		Default iTRAQ 8-Plex Purity Correction:
			Purity Correction Values: [0.000,0.000,0.929,0.0689,0.00220]; [0.000,0.00940,0.930,0.0590,0.00160]; [0.000,0.0188,0.931,0.0490,0.001000]; [0.000,0.0282,0.932,0.0390,0.000700]; [0.000600,0.0377,0.933,0.0288,0.000]; [0.000900,0.0471,0.933,0.0188,0.000]; [0.00140,0.0566,0.933,0.00870,0.000]; [0.000,0.000,0.000,0.000,0.000]; [0.00270,0.0744,0.921,0.00180,0.000]
			Samples Applied To: All Samples
	Quantitation Preferences: unknown
		Minimum Value Preference:
			Use Minimum Absolute Intensity: false
			Minimum Absolute Intensity: 0.0
			Minimum Value: 0.01
		Model Preference:
			Model Type: Intensity-Based Normalization
		Condenser Preference:
			Use Intensity Weighting: true
			Use Standard Deviation Estimation: true
			Use Non-Exclusive Peptides: false
		Intensity-Based Normalization Preference:
			Calculation Type: Median
			Quant Uniqueness Model: Unique Peptides
			Use Inter Experiment Normalization: true
			Use Intra Sample Normalization: true
			Use Peptide Normalization: true
			Use Protein Reference Normalization: true
			Use Protein Average As Reference: false
			Use Iterative Normalization: true
		View Preference:
			View Type: Log2 Ratio
	Normalization Factors: unknown
		Inter-Experiment Normalization Factors:
			Intestine: -0.685
		Intra-Sample Normalization Factors:
			Intestine: [1.90,0.141,-1.25,-1.37,12.6,0.000231,49.7,49.7]
	Quantitative Test: unknown
		Quantitative Test: Kruskal-Wallis Test (P-Value)
Experiment	Protein Name	Accession Numbers	Valid	Exclusive	Sequence	Prob	Modifications	Mascot Ion Score	Mascot Identity Score	Mascot Delta Ion Score	X! Tandem	Quant 1	Quant 4	Quant 2	Quant 5	Quant 3	Quant 6	Quant 1 Raw	Quant 4 Raw	Quant 2 Raw	Quant 5 Raw	Quant 3 Raw	Quant 6 Raw	Weight	Stdev	Log Intensity	Observed	Actual Mass	Charge	Delta Da	Delta PPM	Spectrum ID	Bio Sample	MS/MS Sample
Jeremy-intestine	Carbonic anhydrase 1 OS=Mus musculus GN=Ca1 PE=2 SV=4	CAH1_MOUSE	TRUE	TRUE	aDGLAILGVL	1	iTRAQ8plex (+304)				1.72125	No Values (0.0)	No Values (0.0)	Reference Missing (6.643856)	No Values (0.0)	Reference Missing (6.643856)	No Values (0.0)	No Values (0.0)	No Values (0.0)	Reference Missing (6.643856)	No Values (0.0)	Reference Missing (6.643856)	No Values (0.0)	0.5	3.11446	5.35896	623.355	1244.7	2	0.0685965	55.0664	Locus:1.1.1.1609.2 File:"oge13.wiff"	Intestine	1-Rep-2-Jeremy (Jeremy-2)
Jeremy-intestine	Carbonic anhydrase 1 OS=Mus musculus GN=Ca1 PE=2 SV=4	CAH1_MOUSE	TRUE	TRUE	aDGLAILGVL	1	iTRAQ8plex (+304)				1.63827	No Values (0.0)	Reference Missing (6.643856)	No Values (0.0)	No Values (0.0)	Reference Missing (6.643856)	Reference Missing (6.643856)	No Values (0.0)	Reference Missing (6.643856)	No Values (0.0)	No Values (0.0)	Reference Missing (6.643856)	Reference Missing (6.643856)	0.5	2.9801	6.01391	623.359	1244.7	2	0.0611965	49.1257	Locus:1.1.1.1617.3 File:"oge11.wiff"	Intestine	1-Rep-2-Jeremy (Jeremy-2)
Jeremy-intestine	Carbonic anhydrase 1 OS=Mus musculus GN=Ca1 PE=2 SV=4	CAH1_MOUSE	TRUE	TRUE	aDGLAILGVL	0.99	iTRAQ8plex (+304)				1.33724	No Values (0.0)	Reference Missing (6.643856)	No Values (0.0)	No Values (0.0)	Reference Missing (6.643856)	Reference Missing (6.643856)	No Values (0.0)	Reference Missing (6.643856)	No Values (0.0)	No Values (0.0)	Reference Missing (6.643856)	Reference Missing (6.643856)	0.5	3.03592	5.75061	623.36	1244.7	2	0.0602765	48.3872	Locus:1.1.1.1611.3 File:"oge11.wiff"	Intestine	1-Rep-2-Jeremy (Jeremy-2)
Jeremy-intestine	Carbonic anhydrase 1 OS=Mus musculus GN=Ca1 PE=2 SV=4	CAH1_MOUSE	TRUE	TRUE	aDGLAILGVL	1	iTRAQ8plex (+304)				1.72125	No Values (0.0)	Reference Missing (6.643856)	Reference Missing (6.643856)	No Values (0.0)	Reference Missing (6.643856)	Reference Missing (6.643856)	No Values (0.0)	Reference Missing (6.643856)	Reference Missing (6.643856)	No Values (0.0)	Reference Missing (6.643856)	Reference Missing (6.643856)	0.5	2.81453	6.64386	623.36	1244.71	2	0.0599365	48.1142	Locus:1.1.1.1644.2 File:"oge12.wiff"	Intestine	1-Rep-2-Jeremy (Jeremy-2)
Jeremy-intestine	Carbonic anhydrase 1 OS=Mus musculus GN=Ca1 PE=2 SV=4	CAH1_MOUSE	TRUE	TRUE	aDGLAILGVL	0.95	iTRAQ8plex (+304)				1.55284	0	4.361	3.771	0	4.254	5.062	0	25	16.27	0	31	18	0.5	2.86568	6.49618	623.843	1245.67	2	0.906204	726.894	Locus:1.1.1.1656.3 File:"oge12.wiff"	Intestine	1-Rep-2-Jeremy (Jeremy-2)
Jeremy-intestine	Carbonic anhydrase 1 OS=Mus musculus GN=Ca1 PE=2 SV=4	CAH1_MOUSE	TRUE	TRUE	aDGLAILGVL	1	iTRAQ8plex (+304)				2.31876	No Values (0.0)	Reference Missing (6.643856)	Reference Missing (6.643856)	No Values (0.0)	Reference Missing (6.643856)	No Values (0.0)	No Values (0.0)	Reference Missing (6.643856)	Reference Missing (6.643856)	No Values (0.0)	Reference Missing (6.643856)	No Values (0.0)	0.5	2.9801	6.01279	623.847	1245.68	2	0.915304	734.188	Locus:1.1.1.1617.3 File:"oge13.wiff"	Intestine	1-Rep-2-Jeremy (Jeremy-2)
Jeremy-intestine	Carbonic anhydrase 1 OS=Mus musculus GN=Ca1 PE=2 SV=4	CAH1_MOUSE	TRUE	TRUE	aDGLAILGVL	0.99	iTRAQ8plex (+304)				1.38722	0	-0.1674	-0.4589	Value Missing (-6.643856)	-0.6766	0.7164	17.53	27	21.02	Value Missing (-6.643856)	26.05	22.27	0.5	2.79096	6.83124	623.855	1245.7	2	0.930404	746.291	Locus:1.1.1.1637.2 File:"oge12.wiff"	Intestine	1-Rep-2-Jeremy (Jeremy-2)
Jeremy-intestine	Carbonic anhydrase 1 OS=Mus musculus GN=Ca1 PE=2 SV=4	CAH1_MOUSE	TRUE	TRUE	aDGLAILGVLMk	1	iTRAQ8plex (+304), iTRAQ8plex (+304)	80.62	35.5967	72.63	3.19382	0	0.572	0.3482	0.6948	-0.1005	0.3941	81	234	114	234	115	149	0.5	1.79082	9.85642	603.654	1807.94	3	0.166393	91.9832	Locus:1.1.1.1843.2 File:"oge11.wiff"	Intestine	1-Rep-1-Jeremy (Jeremy-1)
Jeremy-intestine	Carbonic anhydrase 1 OS=Mus musculus GN=Ca1 PE=2 SV=4	CAH1_MOUSE	TRUE	TRUE	aDGLAILGVLMk	1	iTRAQ8plex (+304), iTRAQ8plex (+304)	61.65	35.5967	55.85	2.39794	0	0.6604	0.8086	0.9333	-0.5241	0.7668	60	178	109	197	65	137	0.5	2.03118	9.54303	603.654	1807.94	3	0.165553	91.5188	Locus:1.1.1.1851.2 File:"oge11.wiff"	Intestine	1-Rep-1-Jeremy (Jeremy-1)
Jeremy-intestine	Carbonic anhydrase 1 OS=Mus musculus GN=Ca1 PE=2 SV=4	CAH1_MOUSE	TRUE	TRUE	aDGLAILGVLMk	1	iTRAQ8plex (+304), iTRAQ8plex (+304)	87.2	35.5967	67.85	2.13668	0	0.8594	0.8344	1.043	-0.05535	0.5972	74	251	138	261	107	152	0.5	1.70604	9.94105	603.654	1807.94	3	0.165433	91.4525	Locus:1.1.1.1834.2 File:"oge11.wiff"	Intestine	1-Rep-1-Jeremy (Jeremy-1)
Jeremy-intestine	Carbonic anhydrase 1 OS=Mus musculus GN=Ca1 PE=2 SV=4	CAH1_MOUSE	TRUE	TRUE	aDGLAILGVLMk	1	iTRAQ8plex (+304), iTRAQ8plex (+304)	91.98	35.5967	68.1	4.88606	No Values (0.0)	Reference Missing (6.643856)	Reference Missing (6.643856)	Reference Missing (6.643856)	Reference Missing (6.643856)	Reference Missing (6.643856)	No Values (0.0)	Reference Missing (6.643856)	Reference Missing (6.643856)	Reference Missing (6.643856)	Reference Missing (6.643856)	Reference Missing (6.643856)	0.5	2.68913	7.2854	603.655	1807.94	3	0.161473	89.2632	Locus:1.1.1.1826.2 File:"oge11.wiff"	Intestine	1-Rep-1-Jeremy (Jeremy-1)
Jeremy-intestine	Carbonic anhydrase 1 OS=Mus musculus GN=Ca1 PE=2 SV=4	CAH1_MOUSE	TRUE	TRUE	aDGLAILGVLMk	1	iTRAQ8plex (+304), iTRAQ8plex (+304)	78.35	35.5967	64.65	4.12494	0	0.5341	0.9116	0.9135	-1.066	0.1005	56	151	107	178	44	83	0.5	2.14028	9.27379	603.657	1807.95	3	0.157783	87.2232	Locus:1.1.1.1858.2 File:"oge11.wiff"	Intestine	1-Rep-1-Jeremy (Jeremy-1)
Jeremy-intestine	Carbonic anhydrase 1 OS=Mus musculus GN=Ca1 PE=2 SV=4	CAH1_MOUSE	TRUE	TRUE	aDGLAILGVLMk	1	iTRAQ8plex (+304), iTRAQ8plex (+304)	76.64	35.5967	63.89	4.82391	0	0.3981	0.9679	1.159	0.2707	0.6304	36	90	73	134	61	74.99	0.5	2.2811	8.87341	603.657	1807.95	3	0.156013	86.2446	Locus:1.1.1.1865.2 File:"oge11.wiff"	Intestine	1-Rep-1-Jeremy (Jeremy-1)
Jeremy-intestine	Carbonic anhydrase 1 OS=Mus musculus GN=Ca1 PE=2 SV=4	CAH1_MOUSE	TRUE	TRUE	aDGLAILGVLMk	1	iTRAQ8plex (+304), iTRAQ8plex (+304)	74.62	35.5967	58.19	4.24413	0	1.31	1.183	1.44	0.5201	1.463	21.27	95	49	96	43.58	75	0.5	2.41237	8.56929	603.66	1807.96	3	0.149053	82.3968	Locus:1.1.1.1873.2 File:"oge11.wiff"	Intestine	1-Rep-1-Jeremy (Jeremy-1)
Jeremy-intestine	Carbonic anhydrase 1 OS=Mus musculus GN=Ca1 PE=2 SV=4	CAH1_MOUSE	TRUE	TRUE	aDGLAILGVLMk	1	iTRAQ8plex (+304), iTRAQ8plex (+304)	74.46	35.5967	56.82	5.31876	0	0.2246	0.4906	0.5074	-0.171	0.5034	24.28	55	37	61	32.02	47.02	0.5	2.53225	8.0018	603.661	1807.96	3	0.145933	80.6719	Locus:1.1.1.1881.2 File:"oge11.wiff"	Intestine	1-Rep-1-Jeremy (Jeremy-1)
Jeremy-intestine	Carbonic anhydrase 1 OS=Mus musculus GN=Ca1 PE=2 SV=4	CAH1_MOUSE	TRUE	TRUE	aDGLAILGVLMk	1	iTRAQ8plex (+304), iTRAQ8plex (+304)	84.77	35.5967	62.39	5.49485	0	0.4027	0.2334	0.7926	-0.3449	0.2453	23	60	30	71	28	39	0.5	2.55667	7.97154	603.661	1807.96	3	0.144373	79.8094	Locus:1.1.1.1890.2 File:"oge11.wiff"	Intestine	1-Rep-1-Jeremy (Jeremy-1)
Jeremy-intestine	Carbonic anhydrase 1 OS=Mus musculus GN=Ca1 PE=2 SV=4	CAH1_MOUSE	TRUE	TRUE	aDGLAILGVLMk	1	iTRAQ8plex (+304), iTRAQ8plex (+304)	72.67	35.5967	56.79	3.05552	0	-0.1623	0.2247	0.4728	-0.6063	0.04255	28	50	36	69.06	28	41	0.5	2.55667	7.97762	603.663	1807.97	3	0.139543	77.1392	Locus:1.1.1.1898.2 File:"oge11.wiff"	Intestine	1-Rep-1-Jeremy (Jeremy-1)
Jeremy-intestine	Carbonic anhydrase 1 OS=Mus musculus GN=Ca1 PE=2 SV=4	CAH1_MOUSE	TRUE	TRUE	aDGLAILGVLMk	1	iTRAQ8plex (+304), iTRAQ8plex (+304)	57.88	35.5967	41.26	4.92082	0	0.3432	0.2776	0.7069	-0.105	0.1175	20	50	27	58	28	31.02	0.5	2.57806	7.7416	603.663	1807.97	3	0.139363	77.0397	Locus:1.1.1.1905.2 File:"oge11.wiff"	Intestine	1-Rep-1-Jeremy (Jeremy-1)
Jeremy-intestine	Carbonic anhydrase 1 OS=Mus musculus GN=Ca1 PE=2 SV=4	CAH1_MOUSE	TRUE	TRUE	aDGLAILGVLMk	1	iTRAQ8plex (+304), iTRAQ8plex (+304)	84.16	35.5967	60.05	3.88606	0	0.5931	0.7736	1.092	0.1616	0.244	16	46	29	58	26	26.54	0.5	2.60291	7.65492	603.663	1807.97	3	0.138673	76.6582	Locus:1.1.1.1912.2 File:"oge11.wiff"	Intestine	1-Rep-1-Jeremy (Jeremy-1)
Jeremy-intestine	Carbonic anhydrase 1 OS=Mus musculus GN=Ca1 PE=2 SV=4	CAH1_MOUSE	TRUE	TRUE	aDGLAILGVLMk	1	iTRAQ8plex (+304), iTRAQ8plex (+304)	66.13	35.5967	51.96	4.42022	0	-0.4306	Value Missing (-6.643856)	-0.3017	-0.9981	-0.8618	23	37	Value Missing (-6.643856)	37	19	20.04	0.5	2.73903	7.08789	603.665	1807.97	3	0.132643	73.3246	Locus:1.1.1.1947.2 File:"oge11.wiff"	Intestine	1-Rep-1-Jeremy (Jeremy-1)
Jeremy-intestine	Carbonic anhydrase 1 OS=Mus musculus GN=Ca1 PE=2 SV=4	CAH1_MOUSE	TRUE	TRUE	aDGLAILGVLMk	1	iTRAQ8plex (+304), iTRAQ8plex (+304)	81.44	35.5967	66.16	5.39794	0	-0.1937	Value Missing (-6.643856)	0.08581	-0.7222	-0.3607	22.04	42	Value Missing (-6.643856)	46.28	22	27	0.5	2.68913	7.31578	603.665	1807.97	3	0.131953	72.9432	Locus:1.1.1.1919.2 File:"oge11.wiff"	Intestine	1-Rep-1-Jeremy (Jeremy-1)
Jeremy-intestine	Carbonic anhydrase 1 OS=Mus musculus GN=Ca1 PE=2 SV=4	CAH1_MOUSE	TRUE	TRUE	aDGLAILGVLMk	1	iTRAQ8plex (+304), iTRAQ8plex (+304)	70.39	35.5967	56.65	4.48149	No Values (0.0)	Reference Missing (6.643856)	No Values (0.0)	Reference Missing (6.643856)	No Values (0.0)	Reference Missing (6.643856)	No Values (0.0)	Reference Missing (6.643856)	No Values (0.0)	Reference Missing (6.643856)	No Values (0.0)	Reference Missing (6.643856)	0.5	2.86568	6.47654	603.665	1807.97	3	0.131563	72.7275	Locus:1.1.1.1954.2 File:"oge11.wiff"	Intestine	1-Rep-1-Jeremy (Jeremy-1)
Jeremy-intestine	Carbonic anhydrase 1 OS=Mus musculus GN=Ca1 PE=2 SV=4	CAH1_MOUSE	TRUE	TRUE	aDGLAILGVLMk	1	iTRAQ8plex (+304), iTRAQ8plex (+304)	73.62	35.5967	49.45	5.09152	No Values (0.0)	Reference Missing (6.643856)	Reference Missing (6.643856)	Reference Missing (6.643856)	Reference Missing (6.643856)	Reference Missing (6.643856)	No Values (0.0)	Reference Missing (6.643856)	Reference Missing (6.643856)	Reference Missing (6.643856)	Reference Missing (6.643856)	Reference Missing (6.643856)	0.5	2.73903	7.01592	603.666	1807.97	3	0.131023	72.429	Locus:1.1.1.1797.2 File:"oge12.wiff"	Intestine	1-Rep-1-Jeremy (Jeremy-1)
Jeremy-intestine	Carbonic anhydrase 1 OS=Mus musculus GN=Ca1 PE=2 SV=4	CAH1_MOUSE	TRUE	TRUE	aDGLAILGVLMk	1	iTRAQ8plex (+304), iTRAQ8plex (+304)	75.5	35.5967	59.26	4.88606	No Values (0.0)	Reference Missing (6.643856)	Reference Missing (6.643856)	Reference Missing (6.643856)	Reference Missing (6.643856)	Reference Missing (6.643856)	No Values (0.0)	Reference Missing (6.643856)	Reference Missing (6.643856)	Reference Missing (6.643856)	Reference Missing (6.643856)	Reference Missing (6.643856)	0.5	2.79096	6.80761	603.666	1807.98	3	0.130123	71.9315	Locus:1.1.1.1961.2 File:"oge11.wiff"	Intestine	1-Rep-1-Jeremy (Jeremy-1)
Jeremy-intestine	Carbonic anhydrase 1 OS=Mus musculus GN=Ca1 PE=2 SV=4	CAH1_MOUSE	TRUE	TRUE	aDGLAILGVLMk	1	iTRAQ8plex (+304), iTRAQ8plex (+304)	86.04	35.5967	63.91	3.36653	0	0.5349	0.9556	0.6734	-0.5076	0.6889	43	115	85	117	46	91	0.5	2.2811	8.9571	603.666	1807.98	3	0.130033	71.8817	Locus:1.1.1.1804.2 File:"oge12.wiff"	Intestine	1-Rep-1-Jeremy (Jeremy-1)
Jeremy-intestine	Carbonic anhydrase 1 OS=Mus musculus GN=Ca1 PE=2 SV=4	CAH1_MOUSE	TRUE	TRUE	aDGLAILGVLMk	1	iTRAQ8plex (+304), iTRAQ8plex (+304)	82.18	35.5967	59.4	4.88606	No Values (0.0)	Reference Missing (6.643856)	Reference Missing (6.643856)	Reference Missing (6.643856)	No Values (0.0)	Reference Missing (6.643856)	No Values (0.0)	Reference Missing (6.643856)	Reference Missing (6.643856)	Reference Missing (6.643856)	No Values (0.0)	Reference Missing (6.643856)	0.5	2.7144	7.19987	603.666	1807.98	3	0.129493	71.5832	Locus:1.1.1.1940.2 File:"oge11.wiff"	Intestine	1-Rep-1-Jeremy (Jeremy-1)
Jeremy-intestine	Carbonic anhydrase 1 OS=Mus musculus GN=Ca1 PE=2 SV=4	CAH1_MOUSE	TRUE	TRUE	aDGLAILGVLMk	1	iTRAQ8plex (+304), iTRAQ8plex (+304)	49.84	35.5967	35.62	5.16749	0	-0.8464	-0.1086	-0.1686	-0.731	-0.1953	21	24	22.02	34	19	26.04	0.5	2.7144	7.19042	603.666	1807.98	3	0.129493	71.5832	Locus:1.1.1.1942.4 File:"oge11.wiff"	Intestine	1-Rep-1-Jeremy (Jeremy-1)
Jeremy-intestine	Carbonic anhydrase 1 OS=Mus musculus GN=Ca1 PE=2 SV=4	CAH1_MOUSE	TRUE	TRUE	aDGLAILGVLMk	1	iTRAQ8plex (+304), iTRAQ8plex (+304)	76.77	35.5967	53.31	4.92082	0	0.4898	0.5606	0.7425	0.04322	0.4693	26.27	71	42	77	40	50.04	0.5	2.48397	8.25885	603.666	1807.98	3	0.129463	71.5666	Locus:1.1.1.1811.2 File:"oge12.wiff"	Intestine	1-Rep-1-Jeremy (Jeremy-1)
Jeremy-intestine	Carbonic anhydrase 1 OS=Mus musculus GN=Ca1 PE=2 SV=4	CAH1_MOUSE	TRUE	TRUE	aDGLAILGVLMk	1	iTRAQ8plex (+304), iTRAQ8plex (+304)	89.5	35.5967	66.71	4.37675	No Values (0.0)	Reference Missing (6.643856)	Reference Missing (6.643856)	Reference Missing (6.643856)	Reference Missing (6.643856)	Reference Missing (6.643856)	No Values (0.0)	Reference Missing (6.643856)	Reference Missing (6.643856)	Reference Missing (6.643856)	Reference Missing (6.643856)	Reference Missing (6.643856)	0.5	2.68913	7.26679	603.666	1807.98	3	0.128533	71.0525	Locus:1.1.1.1926.2 File:"oge11.wiff"	Intestine	1-Rep-1-Jeremy (Jeremy-1)
Jeremy-intestine	Carbonic anhydrase 1 OS=Mus musculus GN=Ca1 PE=2 SV=4	CAH1_MOUSE	TRUE	TRUE	aDGLAILGVLMk	1	iTRAQ8plex (+304), iTRAQ8plex (+304)	87.09	35.5967	62.79	5.55284	0	0.1642	0.315	0.2489	-0.1883	-0.1767	16	35	22	34	21	20	0.5	2.7144	7.20945	603.667	1807.98	3	0.127093	70.2564	Locus:1.1.1.1933.2 File:"oge11.wiff"	Intestine	1-Rep-1-Jeremy (Jeremy-1)
Jeremy-intestine	Carbonic anhydrase 1 OS=Mus musculus GN=Ca1 PE=2 SV=4	CAH1_MOUSE	TRUE	TRUE	aDGLAILGVLMk	1	iTRAQ8plex (+304), iTRAQ8plex (+304)	72.36	35.5967	55.83	6.03621	No Values (0.0)	Reference Missing (6.643856)	Reference Missing (6.643856)	Reference Missing (6.643856)	Reference Missing (6.643856)	Reference Missing (6.643856)	No Values (0.0)	Reference Missing (6.643856)	Reference Missing (6.643856)	Reference Missing (6.643856)	Reference Missing (6.643856)	Reference Missing (6.643856)	0.5	2.81453	6.72792	603.667	1807.98	3	0.126493	69.9247	Locus:1.1.1.1968.2 File:"oge11.wiff"	Intestine	1-Rep-1-Jeremy (Jeremy-1)
Jeremy-intestine	Carbonic anhydrase 1 OS=Mus musculus GN=Ca1 PE=2 SV=4	CAH1_MOUSE	TRUE	TRUE	aDGLAILGVLMk	1	iTRAQ8plex (+304), iTRAQ8plex (+304)	65.51	35.5967	52.93	4.55284	No Values (0.0)	Reference Missing (6.643856)	Reference Missing (6.643856)	Reference Missing (6.643856)	Reference Missing (6.643856)	Reference Missing (6.643856)	No Values (0.0)	Reference Missing (6.643856)	Reference Missing (6.643856)	Reference Missing (6.643856)	Reference Missing (6.643856)	Reference Missing (6.643856)	0.5	2.60291	7.67948	603.668	1807.98	3	0.124033	68.5647	Locus:1.1.1.1818.2 File:"oge12.wiff"	Intestine	1-Rep-1-Jeremy (Jeremy-1)
Jeremy-intestine	Carbonic anhydrase 1 OS=Mus musculus GN=Ca1 PE=2 SV=4	CAH1_MOUSE	TRUE	TRUE	aDGLAILGVLMk	1	iTRAQ8plex (+304), iTRAQ8plex (+304)	65.96	35.5967	46.03	5.85387	No Values (0.0)	Reference Missing (6.643856)	No Values (0.0)	Reference Missing (6.643856)	Reference Missing (6.643856)	Reference Missing (6.643856)	No Values (0.0)	Reference Missing (6.643856)	No Values (0.0)	Reference Missing (6.643856)	Reference Missing (6.643856)	Reference Missing (6.643856)	0.5	2.86568	6.46418	603.668	1807.98	3	0.123523	68.2828	Locus:1.1.1.1975.2 File:"oge11.wiff"	Intestine	1-Rep-1-Jeremy (Jeremy-1)
Jeremy-intestine	Carbonic anhydrase 1 OS=Mus musculus GN=Ca1 PE=2 SV=4	CAH1_MOUSE	TRUE	TRUE	aDGLAILGVLMk	1	iTRAQ8plex (+304), iTRAQ8plex (+304)	77.6	35.5967	51.54	4.22915	No Values (0.0)	Reference Missing (6.643856)	Reference Missing (6.643856)	Reference Missing (6.643856)	No Values (0.0)	Reference Missing (6.643856)	No Values (0.0)	Reference Missing (6.643856)	Reference Missing (6.643856)	Reference Missing (6.643856)	No Values (0.0)	Reference Missing (6.643856)	0.5	2.83987	6.51223	603.668	1807.98	3	0.123463	68.2496	Locus:1.1.1.1989.2 File:"oge11.wiff"	Intestine	1-Rep-1-Jeremy (Jeremy-1)
Jeremy-intestine	Carbonic anhydrase 1 OS=Mus musculus GN=Ca1 PE=2 SV=4	CAH1_MOUSE	TRUE	TRUE	aDGLAILGVLMk	1	iTRAQ8plex (+304), iTRAQ8plex (+304)	86.66	35.5967	62.32	3.5376	No Values (0.0)	Reference Missing (6.643856)	Reference Missing (6.643856)	Reference Missing (6.643856)	No Values (0.0)	No Values (0.0)	No Values (0.0)	Reference Missing (6.643856)	Reference Missing (6.643856)	Reference Missing (6.643856)	No Values (0.0)	No Values (0.0)	0.5	2.9211	6.21023	603.668	1807.98	3	0.123043	68.0174	Locus:1.1.1.1982.2 File:"oge11.wiff"	Intestine	1-Rep-1-Jeremy (Jeremy-1)
Jeremy-intestine	Carbonic anhydrase 1 OS=Mus musculus GN=Ca1 PE=2 SV=4	CAH1_MOUSE	TRUE	TRUE	aDGLAILGVLMk	1	iTRAQ8plex (+304), iTRAQ8plex (+304)	78.62	35.5967	65.1	4.08092	No Values (0.0)	Reference Missing (6.643856)	Reference Missing (6.643856)	Reference Missing (6.643856)	Reference Missing (6.643856)	Reference Missing (6.643856)	No Values (0.0)	Reference Missing (6.643856)	Reference Missing (6.643856)	Reference Missing (6.643856)	Reference Missing (6.643856)	Reference Missing (6.643856)	0.5	2.68913	7.34225	603.669	1807.98	3	0.121633	67.2379	Locus:1.1.1.2017.2 File:"oge11.wiff"	Intestine	1-Rep-1-Jeremy (Jeremy-1)
Jeremy-intestine	Carbonic anhydrase 1 OS=Mus musculus GN=Ca1 PE=2 SV=4	CAH1_MOUSE	TRUE	TRUE	aDGLAILGVLMk	1	iTRAQ8plex (+304), iTRAQ8plex (+304)	58.71	35.5967	34.05	3.95861	No Values (0.0)	Reference Missing (6.643856)	No Values (0.0)	Reference Missing (6.643856)	Reference Missing (6.643856)	Reference Missing (6.643856)	No Values (0.0)	Reference Missing (6.643856)	No Values (0.0)	Reference Missing (6.643856)	Reference Missing (6.643856)	Reference Missing (6.643856)	0.5	2.86568	6.49618	603.669	1807.98	3	0.121633	67.2379	Locus:1.1.1.1996.2 File:"oge11.wiff"	Intestine	1-Rep-1-Jeremy (Jeremy-1)
Jeremy-intestine	Carbonic anhydrase 1 OS=Mus musculus GN=Ca1 PE=2 SV=4	CAH1_MOUSE	TRUE	TRUE	aDGLAILGVLMk	1	iTRAQ8plex (+304), iTRAQ8plex (+304)	88.59	35.5967	63.67	5.14874	0	-0.4546	0.1952	-0.02208	Value Missing (-6.643856)	-0.5195	21	30	25.27	37.02	Value Missing (-6.643856)	21	0.5	2.73903	7.06921	603.669	1807.99	3	0.119863	66.2594	Locus:1.1.1.2010.3 File:"oge11.wiff"	Intestine	1-Rep-1-Jeremy (Jeremy-1)
Jeremy-intestine	Carbonic anhydrase 1 OS=Mus musculus GN=Ca1 PE=2 SV=4	CAH1_MOUSE	TRUE	TRUE	aDGLAILGVLMk	1	iTRAQ8plex (+304), iTRAQ8plex (+304)	87.41	35.5967	64.47	3.74473	0	0.6191	0.9595	0.5051	-0.1194	0.1707	17.02	48	34	41.27	23.02	25.56	0.5	2.62885	7.56125	603.669	1807.99	3	0.119803	66.2262	Locus:1.1.1.1825.3 File:"oge12.wiff"	Intestine	1-Rep-1-Jeremy (Jeremy-1)
Jeremy-intestine	Carbonic anhydrase 1 OS=Mus musculus GN=Ca1 PE=2 SV=4	CAH1_MOUSE	TRUE	TRUE	aDGLAILGVLMk	1	iTRAQ8plex (+304), iTRAQ8plex (+304)	69.42	35.5967	54.53	4.24413	0	-0.0441	0.2508	0.4073	-0.6164	0.5477	13.02	25	17	31	13.02	26.29	0.5	2.76512	6.96959	603.669	1807.99	3	0.119803	66.2262	Locus:1.1.1.1825.4 File:"oge12.wiff"	Intestine	1-Rep-1-Jeremy (Jeremy-1)
Jeremy-intestine	Carbonic anhydrase 1 OS=Mus musculus GN=Ca1 PE=2 SV=4	CAH1_MOUSE	TRUE	TRUE	aDGLAILGVLMk	1	iTRAQ8plex (+304), iTRAQ8plex (+304)	87.21	35.5967	67.59	5.3279	No Values (0.0)	Reference Missing (6.643856)	Reference Missing (6.643856)	Reference Missing (6.643856)	No Values (0.0)	Reference Missing (6.643856)	No Values (0.0)	Reference Missing (6.643856)	Reference Missing (6.643856)	Reference Missing (6.643856)	No Values (0.0)	Reference Missing (6.643856)	0.5	2.89304	6.3579	603.67	1807.99	3	0.118903	65.7287	Locus:1.1.1.2003.2 File:"oge11.wiff"	Intestine	1-Rep-1-Jeremy (Jeremy-1)
Jeremy-intestine	Carbonic anhydrase 1 OS=Mus musculus GN=Ca1 PE=2 SV=4	CAH1_MOUSE	TRUE	TRUE	aDGLAILGVLMk	1	iTRAQ8plex (+304), iTRAQ8plex (+304)	66.89	35.5967	51.5	4.85387	No Values (0.0)	Reference Missing (6.643856)	No Values (0.0)	Reference Missing (6.643856)	No Values (0.0)	Reference Missing (6.643856)	No Values (0.0)	Reference Missing (6.643856)	No Values (0.0)	Reference Missing (6.643856)	No Values (0.0)	Reference Missing (6.643856)	0.5	3.06154	5.5552	603.67	1807.99	3	0.118483	65.4965	Locus:1.1.1.2044.2 File:"oge11.wiff"	Intestine	1-Rep-1-Jeremy (Jeremy-1)
Jeremy-intestine	Carbonic anhydrase 1 OS=Mus musculus GN=Ca1 PE=2 SV=4	CAH1_MOUSE	TRUE	TRUE	aDGLAILGVLMk	1	iTRAQ8plex (+304), iTRAQ8plex (+304)	82.46	35.5967	67.21	4.19382	No Values (0.0)	Reference Missing (6.643856)	No Values (0.0)	Reference Missing (6.643856)	No Values (0.0)	Reference Missing (6.643856)	No Values (0.0)	Reference Missing (6.643856)	No Values (0.0)	Reference Missing (6.643856)	No Values (0.0)	Reference Missing (6.643856)	0.5	2.9801	5.95699	603.67	1807.99	3	0.118303	65.397	Locus:1.1.1.2037.2 File:"oge11.wiff"	Intestine	1-Rep-1-Jeremy (Jeremy-1)
Jeremy-intestine	Carbonic anhydrase 1 OS=Mus musculus GN=Ca1 PE=2 SV=4	CAH1_MOUSE	TRUE	TRUE	aDGLAILGVLMk	1	iTRAQ8plex (+304), iTRAQ8plex (+304)	73.61	35.5967	63.25	2.38722	0	0.5227	0.698	1.08	0.0551	0.7108	63	174	109	229	96	141	0.5	1.9638	9.66534	603.67	1807.99	3	0.117643	65.0321	Locus:1.1.1.1871.2 File:"oge9.wiff"	Intestine	1-Rep-1-Jeremy (Jeremy-1)
Jeremy-intestine	Carbonic anhydrase 1 OS=Mus musculus GN=Ca1 PE=2 SV=4	CAH1_MOUSE	TRUE	TRUE	aDGLAILGVLMk	1	iTRAQ8plex (+304), iTRAQ8plex (+304)	72.72	35.5967	56.85	5.35655	No Values (0.0)	Reference Missing (6.643856)	No Values (0.0)	Reference Missing (6.643856)	No Values (0.0)	No Values (0.0)	No Values (0.0)	Reference Missing (6.643856)	No Values (0.0)	Reference Missing (6.643856)	No Values (0.0)	No Values (0.0)	0.5	3.01078	5.88264	603.67	1807.99	3	0.117403	64.8994	Locus:1.1.1.2024.2 File:"oge11.wiff"	Intestine	1-Rep-1-Jeremy (Jeremy-1)
Jeremy-intestine	Carbonic anhydrase 1 OS=Mus musculus GN=Ca1 PE=2 SV=4	CAH1_MOUSE	TRUE	TRUE	aDGLAILGVLMk	1	iTRAQ8plex (+304), iTRAQ8plex (+304)	85.85	35.5967	70.51	4.14267	No Values (0.0)	Reference Missing (6.643856)	Reference Missing (6.643856)	Reference Missing (6.643856)	Reference Missing (6.643856)	Reference Missing (6.643856)	No Values (0.0)	Reference Missing (6.643856)	Reference Missing (6.643856)	Reference Missing (6.643856)	Reference Missing (6.643856)	Reference Missing (6.643856)	0.5	2.7144	7.15987	603.67	1807.99	3	0.117403	64.8994	Locus:1.1.1.2031.2 File:"oge11.wiff"	Intestine	1-Rep-1-Jeremy (Jeremy-1)
Jeremy-intestine	Carbonic anhydrase 1 OS=Mus musculus GN=Ca1 PE=2 SV=4	CAH1_MOUSE	TRUE	TRUE	aDGLAILGVLMk	1	iTRAQ8plex (+304), iTRAQ8plex (+304)	90	35.5967	77.84	3.10791	0	0.4314	0.5151	0.7691	-0.436	0.2231	58	151	89	173	66.02	95	0.5	2.14028	9.30383	603.67	1807.99	3	0.117283	64.8331	Locus:1.1.1.1879.2 File:"oge9.wiff"	Intestine	1-Rep-1-Jeremy (Jeremy-1)
Jeremy-intestine	Carbonic anhydrase 1 OS=Mus musculus GN=Ca1 PE=2 SV=4	CAH1_MOUSE	TRUE	TRUE	aDGLAILGVLMk	1	iTRAQ8plex (+304), iTRAQ8plex (+304)	72.55	35.5967	62.8	2.13668	0	0.662	0.9386	0.989	0.05325	0.6411	59	174	117	198	89	123	0.5	2.03118	9.56986	603.671	1807.99	3	0.115393	63.7882	Locus:1.1.1.1863.2 File:"oge9.wiff"	Intestine	1-Rep-1-Jeremy (Jeremy-1)
Jeremy-intestine	Carbonic anhydrase 1 OS=Mus musculus GN=Ca1 PE=2 SV=4	CAH1_MOUSE	TRUE	TRUE	aDGLAILGVLMk	1	iTRAQ8plex (+304), iTRAQ8plex (+304)	83.69	35.5967	59.13	6.74473	0	0.2005	0.5419	0.6685	-0.4668	-0.0005112	13.02	29	20.27	36	14.28	18.37	0.5	2.73903	7.03276	603.671	1807.99	3	0.113743	62.8761	Locus:1.1.1.1833.2 File:"oge12.wiff"	Intestine	1-Rep-1-Jeremy (Jeremy-1)
Jeremy-intestine	Carbonic anhydrase 1 OS=Mus musculus GN=Ca1 PE=2 SV=4	CAH1_MOUSE	TRUE	TRUE	aDGLAILGVLMk	1	iTRAQ8plex (+304), iTRAQ8plex (+304)	61.81	35.5967	49.97	6.10791	No Values (0.0)	No Values (0.0)	No Values (0.0)	Reference Missing (6.643856)	Reference Missing (6.643856)	Reference Missing (6.643856)	No Values (0.0)	No Values (0.0)	No Values (0.0)	Reference Missing (6.643856)	Reference Missing (6.643856)	Reference Missing (6.643856)	0.5	3.03592	5.76208	603.671	1807.99	3	0.113653	62.8263	Locus:1.1.1.2068.2 File:"oge11.wiff"	Intestine	1-Rep-1-Jeremy (Jeremy-1)
Jeremy-intestine	Carbonic anhydrase 1 OS=Mus musculus GN=Ca1 PE=2 SV=4	CAH1_MOUSE	TRUE	TRUE	aDGLAILGVLMk	1	iTRAQ8plex (+304), iTRAQ8plex (+304)	88.2	35.5967	73.01	2.74473	0	-0.3663	-0.4966	-0.5019	Value Missing (-6.643856)	-0.1306	24.56	38	19	33.04	Value Missing (-6.643856)	32	0.5	2.7144	7.19574	603.671	1807.99	3	0.113623	62.8097	Locus:1.1.1.2062.2 File:"oge11.wiff"	Intestine	1-Rep-1-Jeremy (Jeremy-1)
Jeremy-intestine	Carbonic anhydrase 1 OS=Mus musculus GN=Ca1 PE=2 SV=4	CAH1_MOUSE	TRUE	TRUE	aDGLAILGVLMk	1	iTRAQ8plex (+304), iTRAQ8plex (+304)	63.46	35.5967	50.97	3.46852	No Values (0.0)	Reference Missing (6.643856)	Reference Missing (6.643856)	Reference Missing (6.643856)	Reference Missing (6.643856)	Reference Missing (6.643856)	No Values (0.0)	Reference Missing (6.643856)	Reference Missing (6.643856)	Reference Missing (6.643856)	Reference Missing (6.643856)	Reference Missing (6.643856)	0.5	2.7144	7.17303	603.671	1807.99	3	0.113443	62.7102	Locus:1.1.1.2050.2 File:"oge11.wiff"	Intestine	1-Rep-1-Jeremy (Jeremy-1)
Jeremy-intestine	Carbonic anhydrase 1 OS=Mus musculus GN=Ca1 PE=2 SV=4	CAH1_MOUSE	TRUE	TRUE	aDGLAILGVLMk	1	iTRAQ8plex (+304), iTRAQ8plex (+304)	71.36	35.5967	46.36	3.65758	0	Value Missing (-6.643856)	-0.1681	-0.7064	Value Missing (-6.643856)	Value Missing (-6.643856)	13.57	Value Missing (-6.643856)	13	14.42	Value Missing (-6.643856)	Value Missing (-6.643856)	0.5	3.11446	5.3572	603.672	1807.99	3	0.112393	62.1298	Locus:1.1.1.2056.2 File:"oge11.wiff"	Intestine	1-Rep-1-Jeremy (Jeremy-1)
Jeremy-intestine	Carbonic anhydrase 1 OS=Mus musculus GN=Ca1 PE=2 SV=4	CAH1_MOUSE	TRUE	TRUE	aDGLAILGVLMk	1	iTRAQ8plex (+304), iTRAQ8plex (+304)	82.78	35.5967	66.78	5.50864	No Values (0.0)	Reference Missing (6.643856)	Reference Missing (6.643856)	Reference Missing (6.643856)	No Values (0.0)	Reference Missing (6.643856)	No Values (0.0)	Reference Missing (6.643856)	Reference Missing (6.643856)	Reference Missing (6.643856)	No Values (0.0)	Reference Missing (6.643856)	0.5	2.81453	6.67243	603.672	1807.99	3	0.112303	62.08	Locus:1.1.1.1854.3 File:"oge9.wiff"	Intestine	1-Rep-1-Jeremy (Jeremy-1)
Jeremy-intestine	Carbonic anhydrase 1 OS=Mus musculus GN=Ca1 PE=2 SV=4	CAH1_MOUSE	TRUE	TRUE	aDGLAILGVLMk	1	iTRAQ8plex (+304), iTRAQ8plex (+304)	71.68	35.5967	60.54	4.03621	No Values (0.0)	Reference Missing (6.643856)	Reference Missing (6.643856)	Reference Missing (6.643856)	Reference Missing (6.643856)	Reference Missing (6.643856)	No Values (0.0)	Reference Missing (6.643856)	Reference Missing (6.643856)	Reference Missing (6.643856)	Reference Missing (6.643856)	Reference Missing (6.643856)	0.5	2.73903	7.01123	603.672	1807.99	3	0.112123	61.9805	Locus:1.1.1.2092.2 File:"oge11.wiff"	Intestine	1-Rep-1-Jeremy (Jeremy-1)
Jeremy-intestine	Carbonic anhydrase 1 OS=Mus musculus GN=Ca1 PE=2 SV=4	CAH1_MOUSE	TRUE	TRUE	aDGLAILGVLMk	1	iTRAQ8plex (+304), iTRAQ8plex (+304)	85.76	35.5967	70.7	4.34679	No Values (0.0)	Reference Missing (6.643856)	Reference Missing (6.643856)	Reference Missing (6.643856)	Reference Missing (6.643856)	Reference Missing (6.643856)	No Values (0.0)	Reference Missing (6.643856)	Reference Missing (6.643856)	Reference Missing (6.643856)	Reference Missing (6.643856)	Reference Missing (6.643856)	0.5	2.76512	6.90159	603.672	1807.99	3	0.110803	61.2508	Locus:1.1.1.2098.2 File:"oge11.wiff"	Intestine	1-Rep-1-Jeremy (Jeremy-1)
Jeremy-intestine	Carbonic anhydrase 1 OS=Mus musculus GN=Ca1 PE=2 SV=4	CAH1_MOUSE	TRUE	TRUE	aDGLAILGVLMk	1	iTRAQ8plex (+304), iTRAQ8plex (+304)	62.72	35.5967	48.63	5.03621	No Values (0.0)	Reference Missing (6.643856)	No Values (0.0)	Reference Missing (6.643856)	No Values (0.0)	No Values (0.0)	No Values (0.0)	Reference Missing (6.643856)	No Values (0.0)	Reference Missing (6.643856)	No Values (0.0)	No Values (0.0)	0.5	3.08786	5.49185	603.672	1808	3	0.110653	61.1678	Locus:1.1.1.2074.2 File:"oge11.wiff"	Intestine	1-Rep-1-Jeremy (Jeremy-1)
Jeremy-intestine	Carbonic anhydrase 1 OS=Mus musculus GN=Ca1 PE=2 SV=4	CAH1_MOUSE	TRUE	TRUE	aDGLAILGVLMk	1	iTRAQ8plex (+304), iTRAQ8plex (+304)	71.49	35.5967	59.47	3.5376	No Values (0.0)	Reference Missing (6.643856)	Reference Missing (6.643856)	Reference Missing (6.643856)	No Values (0.0)	Reference Missing (6.643856)	No Values (0.0)	Reference Missing (6.643856)	Reference Missing (6.643856)	Reference Missing (6.643856)	No Values (0.0)	Reference Missing (6.643856)	0.5	2.79096	6.82426	603.672	1808	3	0.110383	61.0186	Locus:1.1.1.2086.2 File:"oge11.wiff"	Intestine	1-Rep-1-Jeremy (Jeremy-1)
Jeremy-intestine	Carbonic anhydrase 1 OS=Mus musculus GN=Ca1 PE=2 SV=4	CAH1_MOUSE	TRUE	TRUE	aDGLAILGVLMk	1	iTRAQ8plex (+304), iTRAQ8plex (+304)	83.36	35.5967	70.01	3.09691	No Values (0.0)	Reference Missing (6.643856)	Reference Missing (6.643856)	Reference Missing (6.643856)	Reference Missing (6.643856)	Reference Missing (6.643856)	No Values (0.0)	Reference Missing (6.643856)	Reference Missing (6.643856)	Reference Missing (6.643856)	Reference Missing (6.643856)	Reference Missing (6.643856)	0.5	2.7144	7.1808	603.673	1808	3	0.109183	60.3552	Locus:1.1.1.2080.2 File:"oge11.wiff"	Intestine	1-Rep-1-Jeremy (Jeremy-1)
Jeremy-intestine	Carbonic anhydrase 1 OS=Mus musculus GN=Ca1 PE=2 SV=4	CAH1_MOUSE	TRUE	TRUE	aDGLAILGVLMk	1	iTRAQ8plex (+304), iTRAQ8plex (+304)	63.01	35.5967	51.61	3.88606	No Values (0.0)	Reference Missing (6.643856)	No Values (0.0)	Reference Missing (6.643856)	No Values (0.0)	Reference Missing (6.643856)	No Values (0.0)	Reference Missing (6.643856)	No Values (0.0)	Reference Missing (6.643856)	No Values (0.0)	Reference Missing (6.643856)	0.5	2.89304	6.27854	603.673	1808	3	0.108553	60.0069	Locus:1.1.1.2104.2 File:"oge11.wiff"	Intestine	1-Rep-1-Jeremy (Jeremy-1)
Jeremy-intestine	Carbonic anhydrase 1 OS=Mus musculus GN=Ca1 PE=2 SV=4	CAH1_MOUSE	TRUE	TRUE	aDGLAILGVLMk	1	iTRAQ8plex (+304), iTRAQ8plex (+304)	77.97	35.5967	53.47	4.4318	No Values (0.0)	Reference Missing (6.643856)	Reference Missing (6.643856)	Reference Missing (6.643856)	Reference Missing (6.643856)	Reference Missing (6.643856)	No Values (0.0)	Reference Missing (6.643856)	Reference Missing (6.643856)	Reference Missing (6.643856)	Reference Missing (6.643856)	Reference Missing (6.643856)	0.5	2.83987	6.56316	603.673	1808	3	0.107863	59.6255	Locus:1.1.1.1841.2 File:"oge12.wiff"	Intestine	1-Rep-1-Jeremy (Jeremy-1)
Jeremy-intestine	Carbonic anhydrase 1 OS=Mus musculus GN=Ca1 PE=2 SV=4	CAH1_MOUSE	TRUE	TRUE	aDGLAILGVLMk	1	iTRAQ8plex (+304), iTRAQ8plex (+304)	65.22	35.5967	51.05	5.46852	No Values (0.0)	Reference Missing (6.643856)	No Values (0.0)	Reference Missing (6.643856)	No Values (0.0)	Reference Missing (6.643856)	No Values (0.0)	Reference Missing (6.643856)	No Values (0.0)	Reference Missing (6.643856)	No Values (0.0)	Reference Missing (6.643856)	0.5	2.95057	6.02237	603.673	1808	3	0.107263	59.2938	Locus:1.1.1.1848.3 File:"oge12.wiff"	Intestine	1-Rep-1-Jeremy (Jeremy-1)
Jeremy-intestine	Carbonic anhydrase 1 OS=Mus musculus GN=Ca1 PE=2 SV=4	CAH1_MOUSE	TRUE	TRUE	aDGLAILGVLMk	1	iTRAQ8plex (+304), iTRAQ8plex (+304)	66.45	35.5967	54.34	3.23657	No Values (0.0)	Reference Missing (6.643856)	Reference Missing (6.643856)	Reference Missing (6.643856)	Reference Missing (6.643856)	Reference Missing (6.643856)	No Values (0.0)	Reference Missing (6.643856)	Reference Missing (6.643856)	Reference Missing (6.643856)	Reference Missing (6.643856)	Reference Missing (6.643856)	0.5	2.73903	7.06921	603.673	1808	3	0.107203	59.2606	Locus:1.1.1.2110.3 File:"oge11.wiff"	Intestine	1-Rep-1-Jeremy (Jeremy-1)
Jeremy-intestine	Carbonic anhydrase 1 OS=Mus musculus GN=Ca1 PE=2 SV=4	CAH1_MOUSE	TRUE	TRUE	aDGLAILGVLMk	1	iTRAQ8plex (+304), iTRAQ8plex (+304)	76.06	35.5967	51.4	5.3279	No Values (0.0)	Reference Missing (6.643856)	No Values (0.0)	Reference Missing (6.643856)	Reference Missing (6.643856)	No Values (0.0)	No Values (0.0)	Reference Missing (6.643856)	No Values (0.0)	Reference Missing (6.643856)	Reference Missing (6.643856)	No Values (0.0)	0.5	3.01078	5.88411	603.674	1808	3	0.105553	58.3485	Locus:1.1.1.1855.2 File:"oge12.wiff"	Intestine	1-Rep-1-Jeremy (Jeremy-1)
Jeremy-intestine	Carbonic anhydrase 1 OS=Mus musculus GN=Ca1 PE=2 SV=4	CAH1_MOUSE	TRUE	TRUE	aDGLAILGVLMk	1	iTRAQ8plex (+304), iTRAQ8plex (+304)	57.81	35.5967	47.42	3.40894	No Values (0.0)	Reference Missing (6.643856)	Reference Missing (6.643856)	Reference Missing (6.643856)	No Values (0.0)	Reference Missing (6.643856)	No Values (0.0)	Reference Missing (6.643856)	Reference Missing (6.643856)	Reference Missing (6.643856)	No Values (0.0)	Reference Missing (6.643856)	0.5	2.79096	6.75515	603.674	1808	3	0.105283	58.1992	Locus:1.1.1.2116.2 File:"oge11.wiff"	Intestine	1-Rep-1-Jeremy (Jeremy-1)
Jeremy-intestine	Carbonic anhydrase 1 OS=Mus musculus GN=Ca1 PE=2 SV=4	CAH1_MOUSE	TRUE	TRUE	aDGLAILGVLMk	1	iTRAQ8plex (+304), iTRAQ8plex (+304)	83.57	35.5967	66.19	4.74473	0	0.3853	0.7892	0.9909	0.08482	0.5313	34	85	62	115	52	67	0.5	2.36317	8.69697	603.674	1808	3	0.105163	58.1329	Locus:1.1.1.1886.2 File:"oge9.wiff"	Intestine	1-Rep-1-Jeremy (Jeremy-1)
Jeremy-intestine	Carbonic anhydrase 1 OS=Mus musculus GN=Ca1 PE=2 SV=4	CAH1_MOUSE	TRUE	TRUE	aDGLAILGVLMk	1	iTRAQ8plex (+304), iTRAQ8plex (+304)	61.83	35.5967	49.49	3.19382	No Values (0.0)	Reference Missing (6.643856)	No Values (0.0)	Reference Missing (6.643856)	Reference Missing (6.643856)	Reference Missing (6.643856)	No Values (0.0)	Reference Missing (6.643856)	No Values (0.0)	Reference Missing (6.643856)	Reference Missing (6.643856)	Reference Missing (6.643856)	0.5	2.73903	7.09824	603.675	1808	3	0.103753	57.3534	Locus:1.1.1.1862.2 File:"oge12.wiff"	Intestine	1-Rep-1-Jeremy (Jeremy-1)
Jeremy-intestine	Carbonic anhydrase 1 OS=Mus musculus GN=Ca1 PE=2 SV=4	CAH1_MOUSE	TRUE	TRUE	aDGLAILGVLMk	1	iTRAQ8plex (+304), iTRAQ8plex (+304)	73.49	35.5967	61.03	4.82391	No Values (0.0)	Reference Missing (6.643856)	No Values (0.0)	Reference Missing (6.643856)	No Values (0.0)	No Values (0.0)	No Values (0.0)	Reference Missing (6.643856)	No Values (0.0)	Reference Missing (6.643856)	No Values (0.0)	No Values (0.0)	0.5	3.08786	5.44493	603.675	1808	3	0.103693	57.3202	Locus:1.1.1.1906.2 File:"oge12.wiff"	Intestine	1-Rep-1-Jeremy (Jeremy-1)
Jeremy-intestine	Carbonic anhydrase 1 OS=Mus musculus GN=Ca1 PE=2 SV=4	CAH1_MOUSE	TRUE	TRUE	aDGLAILGVLMk	1	iTRAQ8plex (+304), iTRAQ8plex (+304)	67.02	35.5967	57.55	4.01323	0	-0.2522	0.2296	-0.2941	-0.8816	-0.3714	25	41	32	37	21	27	0.5	2.62885	7.5157	603.675	1808	3	0.103363	57.1378	Locus:1.1.1.1880.2 File:"oge12.wiff"	Intestine	1-Rep-1-Jeremy (Jeremy-1)
Jeremy-intestine	Carbonic anhydrase 1 OS=Mus musculus GN=Ca1 PE=2 SV=4	CAH1_MOUSE	TRUE	TRUE	aDGLAILGVLMk	1	iTRAQ8plex (+304), iTRAQ8plex (+304)	47.34	35.5967	40.11	4.00877	No Values (0.0)	Reference Missing (6.643856)	No Values (0.0)	Reference Missing (6.643856)	No Values (0.0)	Reference Missing (6.643856)	No Values (0.0)	Reference Missing (6.643856)	No Values (0.0)	Reference Missing (6.643856)	No Values (0.0)	Reference Missing (6.643856)	0.5	2.9801	5.90689	603.675	1808	3	0.103243	57.0714	Locus:1.1.1.2122.2 File:"oge11.wiff"	Intestine	1-Rep-1-Jeremy (Jeremy-1)
Jeremy-intestine	Carbonic anhydrase 1 OS=Mus musculus GN=Ca1 PE=2 SV=4	CAH1_MOUSE	TRUE	TRUE	aDGLAILGVLMk	1	iTRAQ8plex (+304), iTRAQ8plex (+304)	69.37	35.5967	58.46	3.82391	No Values (0.0)	Reference Missing (6.643856)	Reference Missing (6.643856)	Reference Missing (6.643856)	Reference Missing (6.643856)	Reference Missing (6.643856)	No Values (0.0)	Reference Missing (6.643856)	Reference Missing (6.643856)	Reference Missing (6.643856)	Reference Missing (6.643856)	Reference Missing (6.643856)	0.5	2.81453	6.75141	603.675	1808	3	0.102823	56.8393	Locus:1.1.1.2128.2 File:"oge11.wiff"	Intestine	1-Rep-1-Jeremy (Jeremy-1)
Jeremy-intestine	Carbonic anhydrase 1 OS=Mus musculus GN=Ca1 PE=2 SV=4	CAH1_MOUSE	TRUE	TRUE	aDGLAILGVLMk	1	iTRAQ8plex (+304), iTRAQ8plex (+304)	69.78	35.5967	58.39	3.39794	No Values (0.0)	Reference Missing (6.643856)	Reference Missing (6.643856)	Reference Missing (6.643856)	No Values (0.0)	No Values (0.0)	No Values (0.0)	Reference Missing (6.643856)	Reference Missing (6.643856)	Reference Missing (6.643856)	No Values (0.0)	No Values (0.0)	0.5	3.01078	5.78241	603.675	1808	3	0.102463	56.6402	Locus:1.1.1.2152.3 File:"oge11.wiff"	Intestine	1-Rep-1-Jeremy (Jeremy-1)
Jeremy-intestine	Carbonic anhydrase 1 OS=Mus musculus GN=Ca1 PE=2 SV=4	CAH1_MOUSE	TRUE	TRUE	aDGLAILGVLMk	1	iTRAQ8plex (+304), iTRAQ8plex (+304)	74.32	35.5967	50.24	4.72125	No Values (0.0)	Reference Missing (6.643856)	Reference Missing (6.643856)	Reference Missing (6.643856)	Reference Missing (6.643856)	Reference Missing (6.643856)	No Values (0.0)	Reference Missing (6.643856)	Reference Missing (6.643856)	Reference Missing (6.643856)	Reference Missing (6.643856)	Reference Missing (6.643856)	0.5	2.83987	6.60021	603.675	1808	3	0.102433	56.6237	Locus:1.1.1.1874.2 File:"oge12.wiff"	Intestine	1-Rep-1-Jeremy (Jeremy-1)
Jeremy-intestine	Carbonic anhydrase 1 OS=Mus musculus GN=Ca1 PE=2 SV=4	CAH1_MOUSE	TRUE	TRUE	aDGLAILGVLMk	1	iTRAQ8plex (+304), iTRAQ8plex (+304)	81.59	35.5967	59.06	5.4318	0	-0.4628	Value Missing (-6.643856)	-0.363	-0.5098	-0.09274	16	25.33	Value Missing (-6.643856)	25	18	22.84	0.5	2.81453	6.74376	603.675	1808	3	0.102193	56.491	Locus:1.1.1.1868.2 File:"oge12.wiff"	Intestine	1-Rep-1-Jeremy (Jeremy-1)
Jeremy-intestine	Carbonic anhydrase 1 OS=Mus musculus GN=Ca1 PE=2 SV=4	CAH1_MOUSE	TRUE	TRUE	aDGLAILGVLMk	1	iTRAQ8plex (+304), iTRAQ8plex (+304)	65.78	35.5967	51.08	4.88606	No Values (0.0)	Reference Missing (6.643856)	No Values (0.0)	Reference Missing (6.643856)	No Values (0.0)	No Values (0.0)	No Values (0.0)	Reference Missing (6.643856)	No Values (0.0)	Reference Missing (6.643856)	No Values (0.0)	No Values (0.0)	0.5	3.25315	4.67864	603.675	1808	3	0.101563	56.1427	Locus:1.1.1.2140.2 File:"oge11.wiff"	Intestine	1-Rep-1-Jeremy (Jeremy-1)
Jeremy-intestine	Carbonic anhydrase 1 OS=Mus musculus GN=Ca1 PE=2 SV=4	CAH1_MOUSE	TRUE	TRUE	aDGLAILGVLMk	1	iTRAQ8plex (+304), iTRAQ8plex (+304)	71.04	35.5967	60.28	3.39794	No Values (0.0)	Reference Missing (6.643856)	Reference Missing (6.643856)	Reference Missing (6.643856)	No Values (0.0)	Reference Missing (6.643856)	No Values (0.0)	Reference Missing (6.643856)	Reference Missing (6.643856)	Reference Missing (6.643856)	No Values (0.0)	Reference Missing (6.643856)	0.5	2.89304	6.31615	603.675	1808	3	0.101413	56.0598	Locus:1.1.1.2146.3 File:"oge11.wiff"	Intestine	1-Rep-1-Jeremy (Jeremy-1)
Jeremy-intestine	Carbonic anhydrase 1 OS=Mus musculus GN=Ca1 PE=2 SV=4	CAH1_MOUSE	TRUE	TRUE	aDGLAILGVLMk	1	iTRAQ8plex (+304), iTRAQ8plex (+304)	55.45	35.5967	43.92	2.50864	No Values (0.0)	Reference Missing (6.643856)	Reference Missing (6.643856)	Reference Missing (6.643856)	Reference Missing (6.643856)	Reference Missing (6.643856)	No Values (0.0)	Reference Missing (6.643856)	Reference Missing (6.643856)	Reference Missing (6.643856)	Reference Missing (6.643856)	Reference Missing (6.643856)	0.5	2.81453	6.69864	603.675	1808	3	0.101383	56.0432	Locus:1.1.1.2134.2 File:"oge11.wiff"	Intestine	1-Rep-1-Jeremy (Jeremy-1)
Jeremy-intestine	Carbonic anhydrase 1 OS=Mus musculus GN=Ca1 PE=2 SV=4	CAH1_MOUSE	TRUE	TRUE	aDGLAILGVLMk	1	iTRAQ8plex (+304), iTRAQ8plex (+304)	59.52	35.5967	44.55	3.76955	No Values (0.0)	Reference Missing (6.643856)	No Values (0.0)	Reference Missing (6.643856)	No Values (0.0)	Reference Missing (6.643856)	No Values (0.0)	Reference Missing (6.643856)	No Values (0.0)	Reference Missing (6.643856)	No Values (0.0)	Reference Missing (6.643856)	0.5	3.08786	5.48671	603.675	1808	3	0.101323	56.01	Locus:1.1.1.1899.3 File:"oge12.wiff"	Intestine	1-Rep-1-Jeremy (Jeremy-1)
Jeremy-intestine	Carbonic anhydrase 1 OS=Mus musculus GN=Ca1 PE=2 SV=4	CAH1_MOUSE	TRUE	TRUE	aDGLAILGVLMk	1	iTRAQ8plex (+304), iTRAQ8plex (+304)	81.35	35.5967	66.5	5.25181	No Values (0.0)	Reference Missing (6.643856)	No Values (0.0)	Reference Missing (6.643856)	No Values (0.0)	Reference Missing (6.643856)	No Values (0.0)	Reference Missing (6.643856)	No Values (0.0)	Reference Missing (6.643856)	No Values (0.0)	Reference Missing (6.643856)	0.5	2.95057	6.08789	603.676	1808	3	0.100843	55.7447	Locus:1.1.1.1886.3 File:"oge12.wiff"	Intestine	1-Rep-1-Jeremy (Jeremy-1)
Jeremy-intestine	Carbonic anhydrase 1 OS=Mus musculus GN=Ca1 PE=2 SV=4	CAH1_MOUSE	TRUE	TRUE	aDGLAILGVLMk	1	iTRAQ8plex (+304), iTRAQ8plex (+304)	57.04	35.5967	44.22	3.10237	No Values (0.0)	Reference Missing (6.643856)	Reference Missing (6.643856)	Reference Missing (6.643856)	Reference Missing (6.643856)	Reference Missing (6.643856)	No Values (0.0)	Reference Missing (6.643856)	Reference Missing (6.643856)	Reference Missing (6.643856)	Reference Missing (6.643856)	Reference Missing (6.643856)	0.5	2.68913	7.30797	603.676	1808.01	3	0.100303	55.4461	Locus:1.1.1.1893.2 File:"oge12.wiff"	Intestine	1-Rep-1-Jeremy (Jeremy-1)
Jeremy-intestine	Carbonic anhydrase 1 OS=Mus musculus GN=Ca1 PE=2 SV=4	CAH1_MOUSE	TRUE	TRUE	aDGLAILGVLMk	1	iTRAQ8plex (+304), iTRAQ8plex (+304)	69.21	35.5967	57.52	4.61979	No Values (0.0)	Reference Missing (6.643856)	No Values (0.0)	Reference Missing (6.643856)	No Values (0.0)	No Values (0.0)	No Values (0.0)	Reference Missing (6.643856)	No Values (0.0)	Reference Missing (6.643856)	No Values (0.0)	No Values (0.0)	0.5	3.25315	4.68986	603.676	1808.01	3	0.0985928	54.5008	Locus:1.1.1.1932.2 File:"oge12.wiff"	Intestine	1-Rep-1-Jeremy (Jeremy-1)
Jeremy-intestine	Carbonic anhydrase 1 OS=Mus musculus GN=Ca1 PE=2 SV=4	CAH1_MOUSE	TRUE	TRUE	aDGLAILGVLMk	1	iTRAQ8plex (+304), iTRAQ8plex (+304)	61.44	35.5967	51.89	3.27572	No Values (0.0)	Reference Missing (6.643856)	No Values (0.0)	Reference Missing (6.643856)	No Values (0.0)	No Values (0.0)	No Values (0.0)	Reference Missing (6.643856)	No Values (0.0)	Reference Missing (6.643856)	No Values (0.0)	No Values (0.0)	0.5	3.08786	5.46009	603.676	1808.01	3	0.0982928	54.335	Locus:1.1.1.2177.2 File:"oge11.wiff"	Intestine	1-Rep-1-Jeremy (Jeremy-1)
Jeremy-intestine	Carbonic anhydrase 1 OS=Mus musculus GN=Ca1 PE=2 SV=4	CAH1_MOUSE	TRUE	TRUE	aDGLAILGVLMk	1	iTRAQ8plex (+304), iTRAQ8plex (+304)	71.84	35.5967	57.53	4.10237	No Values (0.0)	Reference Missing (6.643856)	No Values (0.0)	Reference Missing (6.643856)	No Values (0.0)	Reference Missing (6.643856)	No Values (0.0)	Reference Missing (6.643856)	No Values (0.0)	Reference Missing (6.643856)	No Values (0.0)	Reference Missing (6.643856)	0.5	3.11446	5.30524	603.677	1808.01	3	0.0979028	54.1194	Locus:1.1.1.1926.2 File:"oge12.wiff"	Intestine	1-Rep-1-Jeremy (Jeremy-1)
Jeremy-intestine	Carbonic anhydrase 1 OS=Mus musculus GN=Ca1 PE=2 SV=4	CAH1_MOUSE	TRUE	TRUE	aDGLAILGVLMk	1	iTRAQ8plex (+304), iTRAQ8plex (+304)	56.87	35.5967	46.18	5.08619	No Values (0.0)	Reference Missing (6.643856)	No Values (0.0)	Reference Missing (6.643856)	No Values (0.0)	Reference Missing (6.643856)	No Values (0.0)	Reference Missing (6.643856)	No Values (0.0)	Reference Missing (6.643856)	No Values (0.0)	Reference Missing (6.643856)	0.5	2.9211	6.16068	603.677	1808.01	3	0.0975428	53.9204	Locus:1.1.1.1918.3 File:"oge12.wiff"	Intestine	1-Rep-1-Jeremy (Jeremy-1)
Jeremy-intestine	Carbonic anhydrase 1 OS=Mus musculus GN=Ca1 PE=2 SV=4	CAH1_MOUSE	TRUE	TRUE	aDGLAILGVLMk	1	iTRAQ8plex (+304), iTRAQ8plex (+304)	74.36	35.5967	61.92	4.18709	0	4.441	5.378	4.512	0	0	0	14.54	15	14	0	0	0.5	3.08786	5.44427	603.677	1808.01	3	0.0964028	53.2902	Locus:1.1.1.2200.4 File:"oge11.wiff"	Intestine	1-Rep-1-Jeremy (Jeremy-1)
Jeremy-intestine	Carbonic anhydrase 1 OS=Mus musculus GN=Ca1 PE=2 SV=4	CAH1_MOUSE	TRUE	TRUE	aDGLAILGVLMk	1	iTRAQ8plex (+304), iTRAQ8plex (+304)	69.69	35.5967	58.02	5.07572	No Values (0.0)	Reference Missing (6.643856)	No Values (0.0)	Reference Missing (6.643856)	No Values (0.0)	Reference Missing (6.643856)	No Values (0.0)	Reference Missing (6.643856)	No Values (0.0)	Reference Missing (6.643856)	No Values (0.0)	Reference Missing (6.643856)	0.5	3.14246	5.28318	603.677	1808.01	3	0.0964028	53.2902	Locus:1.1.1.2201.2 File:"oge11.wiff"	Intestine	1-Rep-1-Jeremy (Jeremy-1)
Jeremy-intestine	Carbonic anhydrase 1 OS=Mus musculus GN=Ca1 PE=2 SV=4	CAH1_MOUSE	TRUE	TRUE	aDGLAILGVLMk	1	iTRAQ8plex (+304), iTRAQ8plex (+304)	68.86	35.5967	52.8	3.08092	No Values (0.0)	No Values (0.0)	No Values (0.0)	No Values (0.0)	No Values (0.0)	Reference Missing (6.643856)	No Values (0.0)	No Values (0.0)	No Values (0.0)	No Values (0.0)	No Values (0.0)	Reference Missing (6.643856)	0.5	3.39857	4.0018	603.677	1808.01	3	0.0958028	52.9585	Locus:1.1.1.1912.3 File:"oge12.wiff"	Intestine	1-Rep-1-Jeremy (Jeremy-1)
Jeremy-intestine	Carbonic anhydrase 1 OS=Mus musculus GN=Ca1 PE=2 SV=4	CAH1_MOUSE	TRUE	TRUE	aDGLAILGVLMk	1	iTRAQ8plex (+304), iTRAQ8plex (+304)	73.38	35.5967	61.65	3.92082	No Values (0.0)	Reference Missing (6.643856)	Reference Missing (6.643856)	Reference Missing (6.643856)	No Values (0.0)	Reference Missing (6.643856)	No Values (0.0)	Reference Missing (6.643856)	Reference Missing (6.643856)	Reference Missing (6.643856)	No Values (0.0)	Reference Missing (6.643856)	0.5	2.89304	6.30488	603.677	1808.01	3	0.0952028	52.6268	Locus:1.1.1.1938.3 File:"oge12.wiff"	Intestine	1-Rep-1-Jeremy (Jeremy-1)
Jeremy-intestine	Carbonic anhydrase 1 OS=Mus musculus GN=Ca1 PE=2 SV=4	CAH1_MOUSE	TRUE	TRUE	aDGLAILGVLMk	1	iTRAQ8plex (+304), iTRAQ8plex (+304)	74.27	35.5967	48.13	5.16749	No Values (0.0)	Reference Missing (6.643856)	Reference Missing (6.643856)	No Values (0.0)	No Values (0.0)	No Values (0.0)	No Values (0.0)	Reference Missing (6.643856)	Reference Missing (6.643856)	No Values (0.0)	No Values (0.0)	No Values (0.0)	0.5	3.28002	4.58496	603.677	1808.01	3	0.0951728	52.6102	Locus:1.1.1.2165.4 File:"oge11.wiff"	Intestine	1-Rep-1-Jeremy (Jeremy-1)
Jeremy-intestine	Carbonic anhydrase 1 OS=Mus musculus GN=Ca1 PE=2 SV=4	CAH1_MOUSE	TRUE	TRUE	aDGLAILGVLMk	1	iTRAQ8plex (+304), iTRAQ8plex (+304)	76.02	35.5967	62.84	4.3279	No Values (0.0)	Reference Missing (6.643856)	Reference Missing (6.643856)	Reference Missing (6.643856)	No Values (0.0)	Reference Missing (6.643856)	No Values (0.0)	Reference Missing (6.643856)	Reference Missing (6.643856)	Reference Missing (6.643856)	No Values (0.0)	Reference Missing (6.643856)	0.5	2.95057	6.02237	603.677	1808.01	3	0.0951728	52.6102	Locus:1.1.1.2159.3 File:"oge11.wiff"	Intestine	1-Rep-1-Jeremy (Jeremy-1)
Jeremy-intestine	Carbonic anhydrase 1 OS=Mus musculus GN=Ca1 PE=2 SV=4	CAH1_MOUSE	TRUE	TRUE	aDGLAILGVLMk	1	iTRAQ8plex (+304), iTRAQ8plex (+304)	58.66	35.5967	43.93	5.67778	No Values (0.0)	Reference Missing (6.643856)	No Values (0.0)	No Values (0.0)	No Values (0.0)	No Values (0.0)	No Values (0.0)	Reference Missing (6.643856)	No Values (0.0)	No Values (0.0)	No Values (0.0)	No Values (0.0)	0.5	3.52014	3.21241	603.678	1808.01	3	0.0945128	52.2453	Locus:1.1.1.1959.3 File:"oge12.wiff"	Intestine	1-Rep-1-Jeremy (Jeremy-1)
Jeremy-intestine	Carbonic anhydrase 1 OS=Mus musculus GN=Ca1 PE=2 SV=4	CAH1_MOUSE	TRUE	TRUE	aDGLAILGVLMk	1	iTRAQ8plex (+304), iTRAQ8plex (+304)	62.12	35.5967	52.03	3.25181	No Values (0.0)	No Values (0.0)	No Values (0.0)	Reference Missing (6.643856)	No Values (0.0)	No Values (0.0)	No Values (0.0)	No Values (0.0)	No Values (0.0)	Reference Missing (6.643856)	No Values (0.0)	No Values (0.0)	0.5	3.44076	3.7301	603.678	1808.01	3	0.0942428	52.0961	Locus:1.1.1.2031.3 File:"oge12.wiff"	Intestine	1-Rep-1-Jeremy (Jeremy-1)
Jeremy-intestine	Carbonic anhydrase 1 OS=Mus musculus GN=Ca1 PE=2 SV=4	CAH1_MOUSE	TRUE	TRUE	aDGLAILGVLMk	1	iTRAQ8plex (+304), iTRAQ8plex (+304)	49.82	35.5967	38.73	3.55284	0	-0.4683	0.04263	0.09155	-0.5885	-0.03068	13	19	15	25.02	13.02	18	0.5	2.81453	6.68706	603.678	1808.01	3	0.0940328	51.98	Locus:1.1.1.1944.3 File:"oge12.wiff"	Intestine	1-Rep-1-Jeremy (Jeremy-1)
Jeremy-intestine	Carbonic anhydrase 1 OS=Mus musculus GN=Ca1 PE=2 SV=4	CAH1_MOUSE	TRUE	TRUE	aDGLAILGVLMk	1	iTRAQ8plex (+304), iTRAQ8plex (+304)	65.84	35.5967	48.71	3.42022	No Values (0.0)	No Values (0.0)	No Values (0.0)	Reference Missing (6.643856)	No Values (0.0)	No Values (0.0)	No Values (0.0)	No Values (0.0)	No Values (0.0)	Reference Missing (6.643856)	No Values (0.0)	No Values (0.0)	0.5	3.44076	3.70044	603.678	1808.01	3	0.0938528	51.8805	Locus:1.1.1.2195.2 File:"oge11.wiff"	Intestine	1-Rep-1-Jeremy (Jeremy-1)
Jeremy-intestine	Carbonic anhydrase 1 OS=Mus musculus GN=Ca1 PE=2 SV=4	CAH1_MOUSE	TRUE	TRUE	aDGLAILGVLMk	1	iTRAQ8plex (+304), iTRAQ8plex (+304)	48.53	35.5967	40.57	3.4318	No Values (0.0)	No Values (0.0)	No Values (0.0)	Reference Missing (6.643856)	Reference Missing (6.643856)	No Values (0.0)	No Values (0.0)	No Values (0.0)	No Values (0.0)	Reference Missing (6.643856)	Reference Missing (6.643856)	No Values (0.0)	0.5	3.25315	4.75489	603.678	1808.01	3	0.0925628	51.1674	Locus:1.1.1.1971.4 File:"oge12.wiff"	Intestine	1-Rep-1-Jeremy (Jeremy-1)
Jeremy-intestine	Carbonic anhydrase 1 OS=Mus musculus GN=Ca1 PE=2 SV=4	CAH1_MOUSE	TRUE	TRUE	aDGLAILGVLMk	1	iTRAQ8plex (+304), iTRAQ8plex (+304)	77.12	35.5967	59.63	4.92082	0	-0.05185	0.2289	0.3529	-0.4787	0.393	34	65	44	78	37	62	0.5	2.48397	8.32193	603.679	1808.01	3	0.0914828	50.5703	Locus:1.1.1.1894.2 File:"oge9.wiff"	Intestine	1-Rep-1-Jeremy (Jeremy-1)
Jeremy-intestine	Carbonic anhydrase 1 OS=Mus musculus GN=Ca1 PE=2 SV=4	CAH1_MOUSE	TRUE	TRUE	aDGLAILGVLMk	1	iTRAQ8plex (+304), iTRAQ8plex (+304)	48.42	35.5967	39.27	2.88606	No Values (0.0)	Reference Missing (6.643856)	No Values (0.0)	No Values (0.0)	No Values (0.0)	Reference Missing (6.643856)	No Values (0.0)	Reference Missing (6.643856)	No Values (0.0)	No Values (0.0)	No Values (0.0)	Reference Missing (6.643856)	0.5	3.22431	4.85798	603.679	1808.02	3	0.0900128	49.7577	Locus:1.1.1.1978.3 File:"oge12.wiff"	Intestine	1-Rep-1-Jeremy (Jeremy-1)
Jeremy-intestine	Carbonic anhydrase 1 OS=Mus musculus GN=Ca1 PE=2 SV=4	CAH1_MOUSE	TRUE	TRUE	aDGLAILGVLMk	1	iTRAQ8plex (+304), iTRAQ8plex (+304)	70.62	35.5967	60.53	4.69897	No Values (0.0)	Reference Missing (6.643856)	Reference Missing (6.643856)	Reference Missing (6.643856)	No Values (0.0)	Reference Missing (6.643856)	No Values (0.0)	Reference Missing (6.643856)	Reference Missing (6.643856)	Reference Missing (6.643856)	No Values (0.0)	Reference Missing (6.643856)	0.5	3.03592	5.76315	603.679	1808.02	3	0.0898928	49.6913	Locus:1.1.1.1984.2 File:"oge12.wiff"	Intestine	1-Rep-1-Jeremy (Jeremy-1)
Jeremy-intestine	Carbonic anhydrase 1 OS=Mus musculus GN=Ca1 PE=2 SV=4	CAH1_MOUSE	TRUE	TRUE	aDGLAILGVLMk	1	iTRAQ8plex (+304), iTRAQ8plex (+304)	57.08	35.5967	45.33	1.95861	No Values (0.0)	Reference Missing (6.643856)	Reference Missing (6.643856)	Reference Missing (6.643856)	No Values (0.0)	Reference Missing (6.643856)	No Values (0.0)	Reference Missing (6.643856)	Reference Missing (6.643856)	Reference Missing (6.643856)	No Values (0.0)	Reference Missing (6.643856)	0.5	3.11446	5.35896	603.679	1808.02	3	0.0891728	49.2933	Locus:1.1.1.2039.4 File:"oge12.wiff"	Intestine	1-Rep-1-Jeremy (Jeremy-1)
Jeremy-intestine	Carbonic anhydrase 1 OS=Mus musculus GN=Ca1 PE=2 SV=4	CAH1_MOUSE	TRUE	TRUE	aDGLAILGVLMk	1	iTRAQ8plex (+304), iTRAQ8plex (+304)	58.48	35.5967	50.75	2.76955	No Values (0.0)	No Values (0.0)	No Values (0.0)	Reference Missing (6.643856)	No Values (0.0)	No Values (0.0)	No Values (0.0)	No Values (0.0)	No Values (0.0)	Reference Missing (6.643856)	No Values (0.0)	No Values (0.0)	0.5	3.48105	3.45943	603.68	1808.02	3	0.0861428	47.6183	Locus:1.1.1.2046.2 File:"oge12.wiff"	Intestine	1-Rep-1-Jeremy (Jeremy-1)
Jeremy-intestine	Carbonic anhydrase 1 OS=Mus musculus GN=Ca1 PE=2 SV=4	CAH1_MOUSE	TRUE	TRUE	aDGLAILGVLMk	1	iTRAQ8plex (+304), iTRAQ8plex (+304)	86.8	35.5967	61.02	4.95861	0	0.9448	1.158	1.252	0.1999	1.143	20	70	45	79	33	57.02	0.5	2.48397	8.24802	603.681	1808.02	3	0.0846128	46.7725	Locus:1.1.1.1902.2 File:"oge9.wiff"	Intestine	1-Rep-1-Jeremy (Jeremy-1)
Jeremy-intestine	Carbonic anhydrase 1 OS=Mus musculus GN=Ca1 PE=2 SV=4	CAH1_MOUSE	TRUE	TRUE	aDGLAILGVLMk	1	iTRAQ8plex (+304), iTRAQ8plex (+304)	86.65	35.5967	60.42	4.76955	0	0.5125	0.5523	0.6298	Value Missing (-6.643856)	0.821	20	54	30	55	Value Missing (-6.643856)	47.82	0.5	2.60291	7.69223	603.681	1808.02	3	0.0841928	46.5403	Locus:1.1.1.1910.2 File:"oge9.wiff"	Intestine	1-Rep-1-Jeremy (Jeremy-1)
Jeremy-intestine	Carbonic anhydrase 1 OS=Mus musculus GN=Ca1 PE=2 SV=4	CAH1_MOUSE	TRUE	TRUE	aDGLAILGVLMk	1	iTRAQ8plex (+304), iTRAQ8plex (+304)	51.18	35.5967	38.01	3.82391	No Values (0.0)	Reference Missing (6.643856)	Reference Missing (6.643856)	Reference Missing (6.643856)	No Values (0.0)	No Values (0.0)	No Values (0.0)	Reference Missing (6.643856)	Reference Missing (6.643856)	Reference Missing (6.643856)	No Values (0.0)	No Values (0.0)	0.5	3.16964	5.04439	603.682	1808.02	3	0.0829028	45.8272	Locus:1.1.1.2071.4 File:"oge12.wiff"	Intestine	1-Rep-1-Jeremy (Jeremy-1)
Jeremy-intestine	Carbonic anhydrase 1 OS=Mus musculus GN=Ca1 PE=2 SV=4	CAH1_MOUSE	TRUE	TRUE	aDGLAILGVLMk	1	iTRAQ8plex (+304), iTRAQ8plex (+304)	84.48	35.5967	60.17	3.95861	0	0.3133	0.201	0.4702	0.05594	0.3751	20	49	26	50	31	36.27	0.5	2.60291	7.72976	603.682	1808.02	3	0.0823028	45.4955	Locus:1.1.1.1919.2 File:"oge9.wiff"	Intestine	1-Rep-1-Jeremy (Jeremy-1)
Jeremy-intestine	Carbonic anhydrase 1 OS=Mus musculus GN=Ca1 PE=2 SV=4	CAH1_MOUSE	TRUE	TRUE	aDGLAILGVLMk	1	iTRAQ8plex (+304), iTRAQ8plex (+304)	48.22	35.5967	43.47	5.26761	No Values (0.0)	Reference Missing (6.643856)	Reference Missing (6.643856)	Reference Missing (6.643856)	No Values (0.0)	Reference Missing (6.643856)	No Values (0.0)	Reference Missing (6.643856)	Reference Missing (6.643856)	Reference Missing (6.643856)	No Values (0.0)	Reference Missing (6.643856)	0.5	2.81453	6.749	905.019	1808.02	2	0.0816768	45.1495	Locus:1.1.1.2793.2 File:"oge3.wiff"	Intestine	1-Rep-1-Jeremy (Jeremy-1)
Jeremy-intestine	Carbonic anhydrase 1 OS=Mus musculus GN=Ca1 PE=2 SV=4	CAH1_MOUSE	TRUE	TRUE	aDGLAILGVLMk	1	iTRAQ8plex (+304), iTRAQ8plex (+304)	53.05	35.5967	50.91	1.1549	No Values (0.0)	Reference Missing (6.643856)	Reference Missing (6.643856)	Reference Missing (6.643856)	Reference Missing (6.643856)	Reference Missing (6.643856)	No Values (0.0)	Reference Missing (6.643856)	Reference Missing (6.643856)	Reference Missing (6.643856)	Reference Missing (6.643856)	Reference Missing (6.643856)	0.5	2.60291	7.71438	905.019	1808.02	2	0.0816768	45.1495	Locus:1.1.1.2787.3 File:"oge3.wiff"	Intestine	1-Rep-1-Jeremy (Jeremy-1)
Jeremy-intestine	Carbonic anhydrase 1 OS=Mus musculus GN=Ca1 PE=2 SV=4	CAH1_MOUSE	TRUE	TRUE	aDGLAILGVLMk	1	iTRAQ8plex (+304), iTRAQ8plex (+304)	66.87	35.5967	53.97	3.40894	No Values (0.0)	Reference Missing (6.643856)	Reference Missing (6.643856)	Reference Missing (6.643856)	Reference Missing (6.643856)	Reference Missing (6.643856)	No Values (0.0)	Reference Missing (6.643856)	Reference Missing (6.643856)	Reference Missing (6.643856)	Reference Missing (6.643856)	Reference Missing (6.643856)	0.5	2.7144	7.17263	603.683	1808.03	3	0.0797228	44.0693	Locus:1.1.1.1928.2 File:"oge9.wiff"	Intestine	1-Rep-1-Jeremy (Jeremy-1)
Jeremy-intestine	Carbonic anhydrase 1 OS=Mus musculus GN=Ca1 PE=2 SV=4	CAH1_MOUSE	TRUE	TRUE	aDGLAILGVLMk	1	iTRAQ8plex (+304), iTRAQ8plex (+304)	84.91	35.5967	60.03	4.76955	0	0.1455	0.5831	0.7051	Value Missing (-6.643856)	-0.1408	17	36	26	48	Value Missing (-6.643856)	22.02	0.5	2.7144	7.21936	603.683	1808.03	3	0.0788228	43.5717	Locus:1.1.1.1936.2 File:"oge9.wiff"	Intestine	1-Rep-1-Jeremy (Jeremy-1)
Jeremy-intestine	Carbonic anhydrase 1 OS=Mus musculus GN=Ca1 PE=2 SV=4	CAH1_MOUSE	TRUE	TRUE	aDGLAILGVLMk	1	iTRAQ8plex (+304), iTRAQ8plex (+304)	85.02	35.5967	60.06	3.50864	0	-0.7616	0.359	-0.3251	Value Missing (-6.643856)	-0.09138	21	24	28	30	Value Missing (-6.643856)	27	0.5	2.73903	7.02237	603.683	1808.03	3	0.0786428	43.4722	Locus:1.1.1.1944.2 File:"oge9.wiff"	Intestine	1-Rep-1-Jeremy (Jeremy-1)
Jeremy-intestine	Carbonic anhydrase 1 OS=Mus musculus GN=Ca1 PE=2 SV=4	CAH1_MOUSE	TRUE	TRUE	aDGLAILGVLMk	1	iTRAQ8plex (+304), iTRAQ8plex (+304)	71.4	35.5967	44.66	4.26761	No Values (0.0)	Reference Missing (6.643856)	Reference Missing (6.643856)	Reference Missing (6.643856)	No Values (0.0)	Reference Missing (6.643856)	No Values (0.0)	Reference Missing (6.643856)	Reference Missing (6.643856)	Reference Missing (6.643856)	No Values (0.0)	Reference Missing (6.643856)	0.5	2.83987	6.62936	603.683	1808.03	3	0.0777728	42.9913	Locus:1.1.1.1975.2 File:"oge9.wiff"	Intestine	1-Rep-1-Jeremy (Jeremy-1)
Jeremy-intestine	Carbonic anhydrase 1 OS=Mus musculus GN=Ca1 PE=2 SV=4	CAH1_MOUSE	TRUE	TRUE	aDGLAILGVLMk	1	iTRAQ8plex (+304), iTRAQ8plex (+304)	66.69	35.5967	42.11	4.65758	No Values (0.0)	Reference Missing (6.643856)	Reference Missing (6.643856)	Reference Missing (6.643856)	No Values (0.0)	Reference Missing (6.643856)	No Values (0.0)	Reference Missing (6.643856)	Reference Missing (6.643856)	Reference Missing (6.643856)	No Values (0.0)	Reference Missing (6.643856)	0.5	2.83987	6.57425	603.683	1808.03	3	0.0774728	42.8255	Locus:1.1.1.1982.2 File:"oge9.wiff"	Intestine	1-Rep-1-Jeremy (Jeremy-1)
Jeremy-intestine	Carbonic anhydrase 1 OS=Mus musculus GN=Ca1 PE=2 SV=4	CAH1_MOUSE	TRUE	TRUE	aDGLAILGVLMk	1	iTRAQ8plex (+304), iTRAQ8plex (+304)	73.83	35.5967	47.58	5	No Values (0.0)	Reference Missing (6.643856)	No Values (0.0)	Reference Missing (6.643856)	Reference Missing (6.643856)	Reference Missing (6.643856)	No Values (0.0)	Reference Missing (6.643856)	No Values (0.0)	Reference Missing (6.643856)	Reference Missing (6.643856)	Reference Missing (6.643856)	0.5	2.9211	6.20672	603.683	1808.03	3	0.0772328	42.6928	Locus:1.1.1.1952.2 File:"oge9.wiff"	Intestine	1-Rep-1-Jeremy (Jeremy-1)
Jeremy-intestine	Carbonic anhydrase 1 OS=Mus musculus GN=Ca1 PE=2 SV=4	CAH1_MOUSE	TRUE	TRUE	aDGLAILGVLMk	1	iTRAQ8plex (+304), iTRAQ8plex (+304)	71.81	35.5967	46.83	5.88606	0	-0.2291	-0.07338	0.2432	Value Missing (-6.643856)	0.3306	18	30.58	18.27	39	Value Missing (-6.643856)	32	0.5	2.73903	7.10696	603.684	1808.03	3	0.0765428	42.3114	Locus:1.1.1.1960.2 File:"oge9.wiff"	Intestine	1-Rep-1-Jeremy (Jeremy-1)
Jeremy-intestine	Carbonic anhydrase 1 OS=Mus musculus GN=Ca1 PE=2 SV=4	CAH1_MOUSE	TRUE	TRUE	aDGLAILGVLMk	1	iTRAQ8plex (+304), iTRAQ8plex (+304)	57.19	35.5967	44.98	3.63827	No Values (0.0)	Reference Missing (6.643856)	No Values (0.0)	Reference Missing (6.643856)	No Values (0.0)	Reference Missing (6.643856)	No Values (0.0)	Reference Missing (6.643856)	No Values (0.0)	Reference Missing (6.643856)	No Values (0.0)	Reference Missing (6.643856)	0.5	2.89304	6.32193	603.684	1808.03	3	0.0748628	41.3826	Locus:1.1.1.1989.2 File:"oge9.wiff"	Intestine	1-Rep-1-Jeremy (Jeremy-1)
Jeremy-intestine	Carbonic anhydrase 1 OS=Mus musculus GN=Ca1 PE=2 SV=4	CAH1_MOUSE	TRUE	TRUE	aDGLAILGVLMk	1	iTRAQ8plex (+304), iTRAQ8plex (+304)	44.14	35.5967	37.7	2.08619	No Values (0.0)	Reference Missing (6.643856)	No Values (0.0)	Reference Missing (6.643856)	Reference Missing (6.643856)	No Values (0.0)	No Values (0.0)	Reference Missing (6.643856)	No Values (0.0)	Reference Missing (6.643856)	Reference Missing (6.643856)	No Values (0.0)	0.5	3.48105	3.50716	603.685	1808.03	3	0.0735428	40.6529	Locus:1.1.1.2132.2 File:"oge12.wiff"	Intestine	1-Rep-1-Jeremy (Jeremy-1)
Jeremy-intestine	Carbonic anhydrase 1 OS=Mus musculus GN=Ca1 PE=2 SV=4	CAH1_MOUSE	TRUE	TRUE	aDGLAILGVLMk	1	iTRAQ8plex (+304), iTRAQ8plex (+304)	87.33	35.5967	60.62	4.31876	No Values (0.0)	Reference Missing (6.643856)	Reference Missing (6.643856)	Reference Missing (6.643856)	No Values (0.0)	Reference Missing (6.643856)	No Values (0.0)	Reference Missing (6.643856)	Reference Missing (6.643856)	Reference Missing (6.643856)	No Values (0.0)	Reference Missing (6.643856)	0.5	2.79096	6.82018	603.685	1808.03	3	0.0724028	40.0228	Locus:1.1.1.1968.2 File:"oge9.wiff"	Intestine	1-Rep-1-Jeremy (Jeremy-1)
Jeremy-intestine	Carbonic anhydrase 1 OS=Mus musculus GN=Ca1 PE=2 SV=4	CAH1_MOUSE	TRUE	TRUE	aDGLAILGVLMk	1	iTRAQ8plex (+304), iTRAQ8plex (+304)	68.02	35.5967	49.54	3.00877	No Values (0.0)	Reference Missing (6.643856)	No Values (0.0)	Reference Missing (6.643856)	No Values (0.0)	No Values (0.0)	No Values (0.0)	Reference Missing (6.643856)	No Values (0.0)	Reference Missing (6.643856)	No Values (0.0)	No Values (0.0)	0.5	3.25315	4.7703	603.685	1808.03	3	0.0722828	39.9564	Locus:1.1.1.1779.2 File:"oge1.wiff"	Intestine	1-Rep-1-Jeremy (Jeremy-1)
Jeremy-intestine	Carbonic anhydrase 1 OS=Mus musculus GN=Ca1 PE=2 SV=4	CAH1_MOUSE	TRUE	TRUE	aDGLAILGVLMk	1	iTRAQ8plex (+304), iTRAQ8plex (+304)	80.6	35.5967	57.28	5	0	-0.2844	Value Missing (-6.643856)	-0.5298	Value Missing (-6.643856)	-0.3444	15	26	Value Missing (-6.643856)	21	Value Missing (-6.643856)	18	0.5	2.89304	6.32193	603.686	1808.04	3	0.0706028	39.0277	Locus:1.1.1.1997.3 File:"oge9.wiff"	Intestine	1-Rep-1-Jeremy (Jeremy-1)
Jeremy-intestine	Carbonic anhydrase 1 OS=Mus musculus GN=Ca1 PE=2 SV=4	CAH1_MOUSE	TRUE	TRUE	aDGLAILGVLMk	1	iTRAQ8plex (+304), iTRAQ8plex (+304)	79.88	35.5967	64.97	4.23657	No Values (0.0)	Reference Missing (6.643856)	No Values (0.0)	Reference Missing (6.643856)	No Values (0.0)	Reference Missing (6.643856)	No Values (0.0)	Reference Missing (6.643856)	No Values (0.0)	Reference Missing (6.643856)	No Values (0.0)	Reference Missing (6.643856)	0.5	2.95057	6.02281	603.686	1808.04	3	0.0703328	38.8785	Locus:1.1.1.2004.3 File:"oge9.wiff"	Intestine	1-Rep-1-Jeremy (Jeremy-1)
Jeremy-intestine	Carbonic anhydrase 1 OS=Mus musculus GN=Ca1 PE=2 SV=4	CAH1_MOUSE	TRUE	TRUE	aDGLAILGVLMk	1	iTRAQ8plex (+304), iTRAQ8plex (+304)	76.49	35.5967	59.18	5.19382	No Values (0.0)	No Values (0.0)	No Values (0.0)	Reference Missing (6.643856)	No Values (0.0)	No Values (0.0)	No Values (0.0)	No Values (0.0)	No Values (0.0)	Reference Missing (6.643856)	No Values (0.0)	No Values (0.0)	0.5	3.37787	4.08746	603.686	1808.04	3	0.0688028	38.0327	Locus:1.1.1.2783.2 File:"oge2.wiff"	Intestine	1-Rep-1-Jeremy (Jeremy-1)
Jeremy-intestine	Carbonic anhydrase 1 OS=Mus musculus GN=Ca1 PE=2 SV=4	CAH1_MOUSE	TRUE	TRUE	aDGLAILGVLMk	1	iTRAQ8plex (+304), iTRAQ8plex (+304)	71.63	35.5967	56.01	4.01773	No Values (0.0)	No Values (0.0)	No Values (0.0)	Reference Missing (6.643856)	No Values (0.0)	No Values (0.0)	No Values (0.0)	No Values (0.0)	No Values (0.0)	Reference Missing (6.643856)	No Values (0.0)	No Values (0.0)	0.5	3.42136	3.90881	603.686	1808.04	3	0.0688028	38.0327	Locus:1.1.1.2789.2 File:"oge2.wiff"	Intestine	1-Rep-1-Jeremy (Jeremy-1)
Jeremy-intestine	Carbonic anhydrase 1 OS=Mus musculus GN=Ca1 PE=2 SV=4	CAH1_MOUSE	TRUE	TRUE	aDGLAILGVLMk	1	iTRAQ8plex (+304), iTRAQ8plex (+304)	65.08	35.5967	49.2	4.85387	No Values (0.0)	Reference Missing (6.643856)	No Values (0.0)	Reference Missing (6.643856)	No Values (0.0)	No Values (0.0)	No Values (0.0)	Reference Missing (6.643856)	No Values (0.0)	Reference Missing (6.643856)	No Values (0.0)	No Values (0.0)	0.5	3.06154	5.65163	603.686	1808.04	3	0.0683528	37.7839	Locus:1.1.1.2012.2 File:"oge9.wiff"	Intestine	1-Rep-1-Jeremy (Jeremy-1)
Jeremy-intestine	Carbonic anhydrase 1 OS=Mus musculus GN=Ca1 PE=2 SV=4	CAH1_MOUSE	TRUE	TRUE	aDGLAILGVLMk	1	iTRAQ8plex (+304), iTRAQ8plex (+304)	68.23	35.5967	44.98	4.1549	No Values (0.0)	Reference Missing (6.643856)	Reference Missing (6.643856)	Reference Missing (6.643856)	No Values (0.0)	Reference Missing (6.643856)	No Values (0.0)	Reference Missing (6.643856)	Reference Missing (6.643856)	Reference Missing (6.643856)	No Values (0.0)	Reference Missing (6.643856)	0.5	2.95057	6.07318	603.686	1808.04	3	0.0682328	37.7176	Locus:1.1.1.2020.2 File:"oge9.wiff"	Intestine	1-Rep-1-Jeremy (Jeremy-1)
Jeremy-intestine	Carbonic anhydrase 1 OS=Mus musculus GN=Ca1 PE=2 SV=4	CAH1_MOUSE	TRUE	TRUE	aDGLAILGVLMk	1	iTRAQ8plex (+304), iTRAQ8plex (+304)	73.89	35.5967	56.6	4.4437	No Values (0.0)	Reference Missing (6.643856)	No Values (0.0)	Reference Missing (6.643856)	No Values (0.0)	Reference Missing (6.643856)	No Values (0.0)	Reference Missing (6.643856)	No Values (0.0)	Reference Missing (6.643856)	No Values (0.0)	Reference Missing (6.643856)	0.5	2.9801	5.94369	603.687	1808.04	3	0.0667628	36.905	Locus:1.1.1.2028.2 File:"oge9.wiff"	Intestine	1-Rep-1-Jeremy (Jeremy-1)
Jeremy-intestine	Carbonic anhydrase 1 OS=Mus musculus GN=Ca1 PE=2 SV=4	CAH1_MOUSE	TRUE	TRUE	aDGLAILGVLMk	1	iTRAQ8plex (+304), iTRAQ8plex (+304)	67.95	35.5967	52.39	4.79588	No Values (0.0)	Reference Missing (6.643856)	No Values (0.0)	Reference Missing (6.643856)	No Values (0.0)	Reference Missing (6.643856)	No Values (0.0)	Reference Missing (6.643856)	No Values (0.0)	Reference Missing (6.643856)	No Values (0.0)	Reference Missing (6.643856)	0.5	2.95057	6.05028	603.688	1808.04	3	0.0651128	35.9928	Locus:1.1.1.2042.2 File:"oge9.wiff"	Intestine	1-Rep-1-Jeremy (Jeremy-1)
Jeremy-intestine	Carbonic anhydrase 1 OS=Mus musculus GN=Ca1 PE=2 SV=4	CAH1_MOUSE	TRUE	TRUE	aDGLAILGVLMk	1	iTRAQ8plex (+304), iTRAQ8plex (+304)	48.27	35.5967	39.17	3.88606	No Values (0.0)	Reference Missing (6.643856)	Reference Missing (6.643856)	Reference Missing (6.643856)	Reference Missing (6.643856)	Reference Missing (6.643856)	No Values (0.0)	Reference Missing (6.643856)	Reference Missing (6.643856)	Reference Missing (6.643856)	Reference Missing (6.643856)	Reference Missing (6.643856)	0.5	2.68913	7.35385	603.688	1808.04	3	0.0649328	35.8933	Locus:1.1.1.2035.2 File:"oge9.wiff"	Intestine	1-Rep-1-Jeremy (Jeremy-1)
Jeremy-intestine	Carbonic anhydrase 1 OS=Mus musculus GN=Ca1 PE=2 SV=4	CAH1_MOUSE	TRUE	TRUE	aDGLAILGVLMk	1	iTRAQ8plex (+304), iTRAQ8plex (+304)	57.06	35.5967	44.47	3.95861	No Values (0.0)	Reference Missing (6.643856)	Reference Missing (6.643856)	Reference Missing (6.643856)	Reference Missing (6.643856)	Reference Missing (6.643856)	No Values (0.0)	Reference Missing (6.643856)	Reference Missing (6.643856)	Reference Missing (6.643856)	Reference Missing (6.643856)	Reference Missing (6.643856)	0.5	2.68913	7.28021	603.688	1808.04	3	0.0648128	35.827	Locus:1.1.1.2055.2 File:"oge9.wiff"	Intestine	1-Rep-1-Jeremy (Jeremy-1)
Jeremy-intestine	Carbonic anhydrase 1 OS=Mus musculus GN=Ca1 PE=2 SV=4	CAH1_MOUSE	TRUE	TRUE	aDGLAILGVLMk	1	iTRAQ8plex (+304), iTRAQ8plex (+304)	61.19	35.5967	49.92	3.88606	No Values (0.0)	Reference Missing (6.643856)	Reference Missing (6.643856)	Reference Missing (6.643856)	No Values (0.0)	Reference Missing (6.643856)	No Values (0.0)	Reference Missing (6.643856)	Reference Missing (6.643856)	Reference Missing (6.643856)	No Values (0.0)	Reference Missing (6.643856)	0.5	2.73903	7.11134	603.688	1808.04	3	0.0636428	35.1802	Locus:1.1.1.2048.2 File:"oge9.wiff"	Intestine	1-Rep-1-Jeremy (Jeremy-1)
Jeremy-intestine	Carbonic anhydrase 1 OS=Mus musculus GN=Ca1 PE=2 SV=4	CAH1_MOUSE	TRUE	TRUE	aDGLAILGVLMk	1	iTRAQ8plex (+304), iTRAQ8plex (+304)	71.96	35.5967	59.15	3.65758	No Values (0.0)	Reference Missing (6.643856)	Reference Missing (6.643856)	Reference Missing (6.643856)	No Values (0.0)	Reference Missing (6.643856)	No Values (0.0)	Reference Missing (6.643856)	Reference Missing (6.643856)	Reference Missing (6.643856)	No Values (0.0)	Reference Missing (6.643856)	0.5	2.81453	6.74147	603.688	1808.04	3	0.0628028	34.7159	Locus:1.1.1.2061.2 File:"oge9.wiff"	Intestine	1-Rep-1-Jeremy (Jeremy-1)
Jeremy-intestine	Carbonic anhydrase 1 OS=Mus musculus GN=Ca1 PE=2 SV=4	CAH1_MOUSE	TRUE	TRUE	aDGLAILGVLMk	1	iTRAQ8plex (+304), iTRAQ8plex (+304)	81.49	35.5967	67.57	5.38722	0	0.5318	0.7873	0.9303	-0.1552	0.5399	42	115	76	137	56	83	0.5	2.23799	8.99152	603.689	1808.04	3	0.0621128	34.3345	Locus:1.1.1.1731.2 File:"oge8.wiff"	Intestine	1-Rep-1-Jeremy (Jeremy-1)
Jeremy-intestine	Carbonic anhydrase 1 OS=Mus musculus GN=Ca1 PE=2 SV=4	CAH1_MOUSE	TRUE	TRUE	aDGLAILGVLMk	1	iTRAQ8plex (+304), iTRAQ8plex (+304)	52.94	35.5967	37.09	3.76955	No Values (0.0)	No Values (0.0)	No Values (0.0)	Reference Missing (6.643856)	No Values (0.0)	No Values (0.0)	No Values (0.0)	No Values (0.0)	No Values (0.0)	Reference Missing (6.643856)	No Values (0.0)	No Values (0.0)	0.5	3.42136	3.93263	603.689	1808.04	3	0.0620528	34.3013	Locus:1.1.1.2067.2 File:"oge9.wiff"	Intestine	1-Rep-1-Jeremy (Jeremy-1)
Jeremy-intestine	Carbonic anhydrase 1 OS=Mus musculus GN=Ca1 PE=2 SV=4	CAH1_MOUSE	TRUE	TRUE	aDGLAILGVLMk	1	iTRAQ8plex (+304), iTRAQ8plex (+304)	79.15	35.5967	62.73	4.55284	0	0.4875	0.7963	0.8723	-0.5065	0.5791	51	135	92	160	55	103	0.5	2.14028	9.21917	603.689	1808.04	3	0.0615428	34.0194	Locus:1.1.1.1725.2 File:"oge8.wiff"	Intestine	1-Rep-1-Jeremy (Jeremy-1)
Jeremy-intestine	Carbonic anhydrase 1 OS=Mus musculus GN=Ca1 PE=2 SV=4	CAH1_MOUSE	TRUE	TRUE	aDGLAILGVLMk	1	iTRAQ8plex (+304), iTRAQ8plex (+304)	79.27	35.5967	60.52	3.25181	No Values (0.0)	Reference Missing (6.643856)	Reference Missing (6.643856)	Reference Missing (6.643856)	No Values (0.0)	Reference Missing (6.643856)	No Values (0.0)	Reference Missing (6.643856)	Reference Missing (6.643856)	Reference Missing (6.643856)	No Values (0.0)	Reference Missing (6.643856)	0.5	2.73903	7.04756	603.689	1808.04	3	0.0614228	33.953	Locus:1.1.1.1719.2 File:"oge8.wiff"	Intestine	1-Rep-1-Jeremy (Jeremy-1)
Jeremy-intestine	Carbonic anhydrase 1 OS=Mus musculus GN=Ca1 PE=2 SV=4	CAH1_MOUSE	TRUE	TRUE	aDGLAILGVLMk	1	iTRAQ8plex (+304), iTRAQ8plex (+304)	60.3	35.5967	46.87	3.88606	No Values (0.0)	Reference Missing (6.643856)	Reference Missing (6.643856)	Reference Missing (6.643856)	Reference Missing (6.643856)	Reference Missing (6.643856)	No Values (0.0)	Reference Missing (6.643856)	Reference Missing (6.643856)	Reference Missing (6.643856)	Reference Missing (6.643856)	Reference Missing (6.643856)	0.5	2.7144	7.14231	603.689	1808.05	3	0.0599228	33.1238	Locus:1.1.1.2073.2 File:"oge9.wiff"	Intestine	1-Rep-1-Jeremy (Jeremy-1)
Jeremy-intestine	Carbonic anhydrase 1 OS=Mus musculus GN=Ca1 PE=2 SV=4	CAH1_MOUSE	TRUE	TRUE	aDGLAILGVLMk	1	iTRAQ8plex (+304), iTRAQ8plex (+304)	77.14	35.5967	53.89	5.65758	0	0.08912	0.2127	0.5788	-0.5894	0.2351	36	76	46	96	37	60	0.5	2.44932	8.45533	603.69	1808.05	3	0.0584528	32.3112	Locus:1.1.1.1738.2 File:"oge8.wiff"	Intestine	1-Rep-1-Jeremy (Jeremy-1)
Jeremy-intestine	Carbonic anhydrase 1 OS=Mus musculus GN=Ca1 PE=2 SV=4	CAH1_MOUSE	TRUE	TRUE	aDGLAILGVLMk	1	iTRAQ8plex (+304), iTRAQ8plex (+304)	50.51	35.5967	42.01	3.11919	No Values (0.0)	Reference Missing (6.643856)	No Values (0.0)	Reference Missing (6.643856)	No Values (0.0)	No Values (0.0)	No Values (0.0)	Reference Missing (6.643856)	No Values (0.0)	Reference Missing (6.643856)	No Values (0.0)	No Values (0.0)	0.5	2.9801	5.95536	603.69	1808.05	3	0.0578528	31.9796	Locus:1.1.1.2085.3 File:"oge9.wiff"	Intestine	1-Rep-1-Jeremy (Jeremy-1)
Jeremy-intestine	Carbonic anhydrase 1 OS=Mus musculus GN=Ca1 PE=2 SV=4	CAH1_MOUSE	TRUE	TRUE	aDGLAILGVLMk	1	iTRAQ8plex (+304), iTRAQ8plex (+304)	57.72	35.5967	47.86	3.82391	No Values (0.0)	Reference Missing (6.643856)	No Values (0.0)	Reference Missing (6.643856)	No Values (0.0)	Reference Missing (6.643856)	No Values (0.0)	Reference Missing (6.643856)	No Values (0.0)	Reference Missing (6.643856)	No Values (0.0)	Reference Missing (6.643856)	0.5	2.79096	6.75489	603.69	1808.05	3	0.0577928	31.9464	Locus:1.1.1.2079.3 File:"oge9.wiff"	Intestine	1-Rep-1-Jeremy (Jeremy-1)
Jeremy-intestine	Carbonic anhydrase 1 OS=Mus musculus GN=Ca1 PE=2 SV=4	CAH1_MOUSE	TRUE	TRUE	aDGLAILGVLMk	1	iTRAQ8plex (+304), iTRAQ8plex (+304)	58.87	35.5967	51.05	2.65758	No Values (0.0)	No Values (0.0)	No Values (0.0)	Reference Missing (6.643856)	No Values (0.0)	Reference Missing (6.643856)	No Values (0.0)	No Values (0.0)	No Values (0.0)	Reference Missing (6.643856)	No Values (0.0)	Reference Missing (6.643856)	0.5	3.08786	5.46303	603.69	1808.05	3	0.0576728	31.8801	Locus:1.1.1.2164.3 File:"oge9.wiff"	Intestine	1-Rep-1-Jeremy (Jeremy-1)
Jeremy-intestine	Carbonic anhydrase 1 OS=Mus musculus GN=Ca1 PE=2 SV=4	CAH1_MOUSE	TRUE	TRUE	aDGLAILGVLMk	1	iTRAQ8plex (+304), iTRAQ8plex (+304)	55.83	35.5967	48.66	5.09152	No Values (0.0)	Reference Missing (6.643856)	No Values (0.0)	Reference Missing (6.643856)	No Values (0.0)	No Values (0.0)	No Values (0.0)	Reference Missing (6.643856)	No Values (0.0)	Reference Missing (6.643856)	No Values (0.0)	No Values (0.0)	0.5	3.08786	5.50239	603.69	1808.05	3	0.0572828	31.6645	Locus:1.1.1.2152.3 File:"oge9.wiff"	Intestine	1-Rep-1-Jeremy (Jeremy-1)
Jeremy-intestine	Carbonic anhydrase 1 OS=Mus musculus GN=Ca1 PE=2 SV=4	CAH1_MOUSE	TRUE	TRUE	aDGLAILGVLMk	1	iTRAQ8plex (+304), iTRAQ8plex (+304)	45.54	35.5967	40.33	4.82391	No Values (0.0)	Reference Missing (6.643856)	No Values (0.0)	Reference Missing (6.643856)	No Values (0.0)	Reference Missing (6.643856)	No Values (0.0)	Reference Missing (6.643856)	No Values (0.0)	Reference Missing (6.643856)	No Values (0.0)	Reference Missing (6.643856)	0.5	3.01078	5.88313	603.69	1808.05	3	0.0571928	31.6147	Locus:1.1.1.2146.3 File:"oge9.wiff"	Intestine	1-Rep-1-Jeremy (Jeremy-1)
Jeremy-intestine	Carbonic anhydrase 1 OS=Mus musculus GN=Ca1 PE=2 SV=4	CAH1_MOUSE	TRUE	TRUE	aDGLAILGVLMk	1	iTRAQ8plex (+304), iTRAQ8plex (+304)	72.18	35.5967	59.63	4.92082	No Values (0.0)	Reference Missing (6.643856)	No Values (0.0)	Reference Missing (6.643856)	Reference Missing (6.643856)	Reference Missing (6.643856)	No Values (0.0)	Reference Missing (6.643856)	No Values (0.0)	Reference Missing (6.643856)	Reference Missing (6.643856)	Reference Missing (6.643856)	0.5	2.81453	6.66277	603.69	1808.05	3	0.0571028	31.565	Locus:1.1.1.2091.2 File:"oge9.wiff"	Intestine	1-Rep-1-Jeremy (Jeremy-1)
Jeremy-intestine	Carbonic anhydrase 1 OS=Mus musculus GN=Ca1 PE=2 SV=4	CAH1_MOUSE	TRUE	TRUE	aDGLAILGVLMk	1	iTRAQ8plex (+304), iTRAQ8plex (+304)	71.66	35.5967	60.66	4.02687	No Values (0.0)	Reference Missing (6.643856)	Reference Missing (6.643856)	Reference Missing (6.643856)	No Values (0.0)	Reference Missing (6.643856)	No Values (0.0)	Reference Missing (6.643856)	Reference Missing (6.643856)	Reference Missing (6.643856)	No Values (0.0)	Reference Missing (6.643856)	0.5	2.89304	6.33985	603.69	1808.05	3	0.0564428	31.2001	Locus:1.1.1.2134.3 File:"oge9.wiff"	Intestine	1-Rep-1-Jeremy (Jeremy-1)
Jeremy-intestine	Carbonic anhydrase 1 OS=Mus musculus GN=Ca1 PE=2 SV=4	CAH1_MOUSE	TRUE	TRUE	aDGLAILGVLMk	1	iTRAQ8plex (+304), iTRAQ8plex (+304)	50.91	35.5967	40.85	2.24413	No Values (0.0)	Reference Missing (6.643856)	Reference Missing (6.643856)	Reference Missing (6.643856)	No Values (0.0)	Reference Missing (6.643856)	No Values (0.0)	Reference Missing (6.643856)	Reference Missing (6.643856)	Reference Missing (6.643856)	No Values (0.0)	Reference Missing (6.643856)	0.5	2.81453	6.64386	603.69	1808.05	3	0.0563228	31.1338	Locus:1.1.1.2158.3 File:"oge9.wiff"	Intestine	1-Rep-1-Jeremy (Jeremy-1)
Jeremy-intestine	Carbonic anhydrase 1 OS=Mus musculus GN=Ca1 PE=2 SV=4	CAH1_MOUSE	TRUE	TRUE	aDGLAILGVLMk	1	iTRAQ8plex (+304), iTRAQ8plex (+304)	44.96	35.5967	38.58	4.72125	No Values (0.0)	Reference Missing (6.643856)	No Values (0.0)	Reference Missing (6.643856)	No Values (0.0)	No Values (0.0)	No Values (0.0)	Reference Missing (6.643856)	No Values (0.0)	Reference Missing (6.643856)	No Values (0.0)	No Values (0.0)	0.5	3.08786	5.50112	603.691	1808.05	3	0.0558128	30.8519	Locus:1.1.1.2170.3 File:"oge9.wiff"	Intestine	1-Rep-1-Jeremy (Jeremy-1)
Jeremy-intestine	Carbonic anhydrase 1 OS=Mus musculus GN=Ca1 PE=2 SV=4	CAH1_MOUSE	TRUE	TRUE	aDGLAILGVLMk	1	iTRAQ8plex (+304), iTRAQ8plex (+304)	59.82	35.5967	50.09	5.03621	0	0.3103	0.5576	-0.1126	Value Missing (-6.643856)	0.3237	17.27	40	26	29	Value Missing (-6.643856)	29	0.5	2.7144	7.14231	603.691	1808.05	3	0.0557228	30.8021	Locus:1.1.1.2097.3 File:"oge9.wiff"	Intestine	1-Rep-1-Jeremy (Jeremy-1)
Jeremy-intestine	Carbonic anhydrase 1 OS=Mus musculus GN=Ca1 PE=2 SV=4	CAH1_MOUSE	TRUE	TRUE	aDGLAILGVLMk	1	iTRAQ8plex (+304), iTRAQ8plex (+304)	72.27	35.5967	57.77	3.52288	No Values (0.0)	Reference Missing (6.643856)	Reference Missing (6.643856)	Reference Missing (6.643856)	No Values (0.0)	Reference Missing (6.643856)	No Values (0.0)	Reference Missing (6.643856)	Reference Missing (6.643856)	Reference Missing (6.643856)	No Values (0.0)	Reference Missing (6.643856)	0.5	2.79096	6.78149	603.691	1808.05	3	0.0548828	30.3378	Locus:1.1.1.2103.3 File:"oge9.wiff"	Intestine	1-Rep-1-Jeremy (Jeremy-1)
Jeremy-intestine	Carbonic anhydrase 1 OS=Mus musculus GN=Ca1 PE=2 SV=4	CAH1_MOUSE	TRUE	TRUE	aDGLAILGVLMk	1	iTRAQ8plex (+304), iTRAQ8plex (+304)	71.65	35.5967	60.82	4.24413	No Values (0.0)	Reference Missing (6.643856)	Reference Missing (6.643856)	Reference Missing (6.643856)	Reference Missing (6.643856)	Reference Missing (6.643856)	No Values (0.0)	Reference Missing (6.643856)	Reference Missing (6.643856)	Reference Missing (6.643856)	Reference Missing (6.643856)	Reference Missing (6.643856)	0.5	2.81453	6.6585	603.691	1808.05	3	0.0547028	30.2383	Locus:1.1.1.2128.3 File:"oge9.wiff"	Intestine	1-Rep-1-Jeremy (Jeremy-1)
Jeremy-intestine	Carbonic anhydrase 1 OS=Mus musculus GN=Ca1 PE=2 SV=4	CAH1_MOUSE	TRUE	TRUE	aDGLAILGVLMk	1	iTRAQ8plex (+304), iTRAQ8plex (+304)	63.09	35.5967	50.36	4.07058	No Values (0.0)	Reference Missing (6.643856)	No Values (0.0)	Reference Missing (6.643856)	Reference Missing (6.643856)	Reference Missing (6.643856)	No Values (0.0)	Reference Missing (6.643856)	No Values (0.0)	Reference Missing (6.643856)	Reference Missing (6.643856)	Reference Missing (6.643856)	0.5	2.9211	6.17153	603.691	1808.05	3	0.0544328	30.089	Locus:1.1.1.2140.3 File:"oge9.wiff"	Intestine	1-Rep-1-Jeremy (Jeremy-1)
Jeremy-intestine	Carbonic anhydrase 1 OS=Mus musculus GN=Ca1 PE=2 SV=4	CAH1_MOUSE	TRUE	TRUE	aDGLAILGVLMk	1	iTRAQ8plex (+304), iTRAQ8plex (+304)	70.21	35.5967	58.76	3.72125	No Values (0.0)	Reference Missing (6.643856)	Reference Missing (6.643856)	Reference Missing (6.643856)	Reference Missing (6.643856)	Reference Missing (6.643856)	No Values (0.0)	Reference Missing (6.643856)	Reference Missing (6.643856)	Reference Missing (6.643856)	Reference Missing (6.643856)	Reference Missing (6.643856)	0.5	2.73903	7.0456	603.691	1808.05	3	0.0543428	30.0393	Locus:1.1.1.2110.3 File:"oge9.wiff"	Intestine	1-Rep-1-Jeremy (Jeremy-1)
Jeremy-intestine	Carbonic anhydrase 1 OS=Mus musculus GN=Ca1 PE=2 SV=4	CAH1_MOUSE	TRUE	TRUE	aDGLAILGVLMk	1	iTRAQ8plex (+304), iTRAQ8plex (+304)	70.06	35.5967	52.81	5.22915	No Values (0.0)	Reference Missing (6.643856)	No Values (0.0)	No Values (0.0)	Reference Missing (6.643856)	No Values (0.0)	No Values (0.0)	Reference Missing (6.643856)	No Values (0.0)	No Values (0.0)	Reference Missing (6.643856)	No Values (0.0)	0.5	3.19845	5	603.691	1808.05	3	0.0534428	29.5417	Locus:1.1.1.2188.4 File:"oge9.wiff"	Intestine	1-Rep-1-Jeremy (Jeremy-1)
Jeremy-intestine	Carbonic anhydrase 1 OS=Mus musculus GN=Ca1 PE=2 SV=4	CAH1_MOUSE	TRUE	TRUE	aDGLAILGVLMk	1	iTRAQ8plex (+304), iTRAQ8plex (+304)	56.92	35.5967	49.08	4.55284	No Values (0.0)	Reference Missing (6.643856)	No Values (0.0)	Reference Missing (6.643856)	No Values (0.0)	Reference Missing (6.643856)	No Values (0.0)	Reference Missing (6.643856)	No Values (0.0)	Reference Missing (6.643856)	No Values (0.0)	Reference Missing (6.643856)	0.5	2.9801	6	603.691	1808.05	3	0.0533828	29.5086	Locus:1.1.1.2116.3 File:"oge9.wiff"	Intestine	1-Rep-1-Jeremy (Jeremy-1)
Jeremy-intestine	Carbonic anhydrase 1 OS=Mus musculus GN=Ca1 PE=2 SV=4	CAH1_MOUSE	TRUE	TRUE	aDGLAILGVLMk	1	iTRAQ8plex (+304), iTRAQ8plex (+304)	69	35.5967	57.96	3.40894	No Values (0.0)	Reference Missing (6.643856)	Reference Missing (6.643856)	Reference Missing (6.643856)	No Values (0.0)	Reference Missing (6.643856)	No Values (0.0)	Reference Missing (6.643856)	Reference Missing (6.643856)	Reference Missing (6.643856)	No Values (0.0)	Reference Missing (6.643856)	0.5	2.86568	6.50779	603.691	1808.05	3	0.0531428	29.3759	Locus:1.1.1.2122.3 File:"oge9.wiff"	Intestine	1-Rep-1-Jeremy (Jeremy-1)
Jeremy-intestine	Carbonic anhydrase 1 OS=Mus musculus GN=Ca1 PE=2 SV=4	CAH1_MOUSE	TRUE	TRUE	aDGLAILGVLMk	1	iTRAQ8plex (+304), iTRAQ8plex (+304)	52.83	35.5967	43.91	3.18046	No Values (0.0)	Reference Missing (6.643856)	No Values (0.0)	No Values (0.0)	No Values (0.0)	No Values (0.0)	No Values (0.0)	Reference Missing (6.643856)	No Values (0.0)	No Values (0.0)	No Values (0.0)	No Values (0.0)	0.5	3.28002	4.58496	603.692	1808.05	3	0.0520628	28.7789	Locus:1.1.1.2176.3 File:"oge9.wiff"	Intestine	1-Rep-1-Jeremy (Jeremy-1)
Jeremy-intestine	Carbonic anhydrase 1 OS=Mus musculus GN=Ca1 PE=2 SV=4	CAH1_MOUSE	TRUE	TRUE	aDGLAILGVLMk	1	iTRAQ8plex (+304), iTRAQ8plex (+304)	60.28	35.5967	50.82	3.4318	No Values (0.0)	Reference Missing (6.643856)	Reference Missing (6.643856)	Reference Missing (6.643856)	No Values (0.0)	Reference Missing (6.643856)	No Values (0.0)	Reference Missing (6.643856)	Reference Missing (6.643856)	Reference Missing (6.643856)	No Values (0.0)	Reference Missing (6.643856)	0.5	2.9801	5.96717	603.692	1808.05	3	0.0510728	28.2316	Locus:1.1.1.2196.2 File:"oge9.wiff"	Intestine	1-Rep-1-Jeremy (Jeremy-1)
Jeremy-intestine	Carbonic anhydrase 1 OS=Mus musculus GN=Ca1 PE=2 SV=4	CAH1_MOUSE	TRUE	TRUE	aDGLAILGVLMk	1	iTRAQ8plex (+304), iTRAQ8plex (+304)	60.09	35.5967	49.08	4.04576	No Values (0.0)	Reference Missing (6.643856)	No Values (0.0)	Reference Missing (6.643856)	No Values (0.0)	Reference Missing (6.643856)	No Values (0.0)	Reference Missing (6.643856)	No Values (0.0)	Reference Missing (6.643856)	No Values (0.0)	Reference Missing (6.643856)	0.5	3.01078	5.87209	603.693	1808.06	3	0.0500228	27.6512	Locus:1.1.1.2203.2 File:"oge9.wiff"	Intestine	1-Rep-1-Jeremy (Jeremy-1)
Jeremy-intestine	Carbonic anhydrase 1 OS=Mus musculus GN=Ca1 PE=2 SV=4	CAH1_MOUSE	TRUE	TRUE	aDGLAILGVLMk	1	iTRAQ8plex (+304), iTRAQ8plex (+304)	90.06	35.5967	65.27	5.46852	0	0.3652	0.2017	0.0849	-0.5241	0.4009	22	55	28	43	24	40	0.5	2.60291	7.72792	603.694	1808.06	3	0.0471128	26.0426	Locus:1.1.1.1745.2 File:"oge8.wiff"	Intestine	1-Rep-1-Jeremy (Jeremy-1)
Jeremy-intestine	Carbonic anhydrase 1 OS=Mus musculus GN=Ca1 PE=2 SV=4	CAH1_MOUSE	TRUE	TRUE	aDGLAILGVLMk	1	iTRAQ8plex (+304), iTRAQ8plex (+304)	47.97	35.5967	40.61	3.50864	No Values (0.0)	Reference Missing (6.643856)	No Values (0.0)	No Values (0.0)	No Values (0.0)	No Values (0.0)	No Values (0.0)	Reference Missing (6.643856)	No Values (0.0)	No Values (0.0)	No Values (0.0)	No Values (0.0)	0.5	3.37787	4.08746	603.695	1808.06	3	0.0433628	23.9697	Locus:1.1.1.2210.2 File:"oge9.wiff"	Intestine	1-Rep-1-Jeremy (Jeremy-1)
Jeremy-intestine	Carbonic anhydrase 1 OS=Mus musculus GN=Ca1 PE=2 SV=4	CAH1_MOUSE	TRUE	TRUE	aDGLAILGVLMk	1	iTRAQ8plex (+304), iTRAQ8plex (+304)	40.91	35.5967	29.58	4.49485	No Values (0.0)	Reference Missing (6.643856)	No Values (0.0)	No Values (0.0)	No Values (0.0)	No Values (0.0)	No Values (0.0)	Reference Missing (6.643856)	No Values (0.0)	No Values (0.0)	No Values (0.0)	No Values (0.0)	0.5	3.46008	3.58496	603.695	1808.06	3	0.0419828	23.2068	Locus:1.1.1.1901.3 File:"oge15.wiff"	Intestine	1-Rep-1-Jeremy (Jeremy-1)
Jeremy-intestine	Carbonic anhydrase 1 OS=Mus musculus GN=Ca1 PE=2 SV=4	CAH1_MOUSE	TRUE	TRUE	aDGLAILGVLMk	1	iTRAQ8plex (+304), iTRAQ8plex (+304)	73.86	35.5967	48.72	5.35655	0	0.6299	0.5161	0.7055	Value Missing (-6.643856)	0.5876	15	44	22	43.43	Value Missing (-6.643856)	31	0.5	2.68913	7.28012	603.697	1808.07	3	0.0370328	20.4706	Locus:1.1.1.1752.2 File:"oge8.wiff"	Intestine	1-Rep-1-Jeremy (Jeremy-1)
Jeremy-intestine	Carbonic anhydrase 1 OS=Mus musculus GN=Ca1 PE=2 SV=4	CAH1_MOUSE	TRUE	TRUE	aDGLAILGVLMk	1	iTRAQ8plex (+304), iTRAQ8plex (+304)	47.22	35.5967	40.01	4.33724	No Values (0.0)	Reference Missing (6.643856)	No Values (0.0)	No Values (0.0)	No Values (0.0)	No Values (0.0)	No Values (0.0)	Reference Missing (6.643856)	No Values (0.0)	No Values (0.0)	No Values (0.0)	No Values (0.0)	0.5	3.42136	3.93263	603.697	1808.07	3	0.0353228	19.5253	Locus:1.1.1.1967.3 File:"oge8.wiff"	Intestine	1-Rep-1-Jeremy (Jeremy-1)
Jeremy-intestine	Carbonic anhydrase 1 OS=Mus musculus GN=Ca1 PE=2 SV=4	CAH1_MOUSE	TRUE	TRUE	aDGLAILGVLMk	1	iTRAQ8plex (+304), iTRAQ8plex (+304)	61.16	35.5967	37.68	3.42022	No Values (0.0)	Reference Missing (6.643856)	Reference Missing (6.643856)	Reference Missing (6.643856)	Reference Missing (6.643856)	Reference Missing (6.643856)	No Values (0.0)	Reference Missing (6.643856)	Reference Missing (6.643856)	Reference Missing (6.643856)	Reference Missing (6.643856)	Reference Missing (6.643856)	0.5	2.86568	6.41937	603.698	1808.07	3	0.0348728	19.2765	Locus:1.1.1.1771.2 File:"oge8.wiff"	Intestine	1-Rep-1-Jeremy (Jeremy-1)
Jeremy-intestine	Carbonic anhydrase 1 OS=Mus musculus GN=Ca1 PE=2 SV=4	CAH1_MOUSE	TRUE	TRUE	aDGLAILGVLMk	1	iTRAQ8plex (+304), iTRAQ8plex (+304)	83.42	35.5967	59.97	5.4437	No Values (0.0)	Reference Missing (6.643856)	Reference Missing (6.643856)	Reference Missing (6.643856)	No Values (0.0)	Reference Missing (6.643856)	No Values (0.0)	Reference Missing (6.643856)	Reference Missing (6.643856)	Reference Missing (6.643856)	No Values (0.0)	Reference Missing (6.643856)	0.5	2.83987	6.51806	603.698	1808.07	3	0.0346328	19.1439	Locus:1.1.1.1765.2 File:"oge8.wiff"	Intestine	1-Rep-1-Jeremy (Jeremy-1)
Jeremy-intestine	Carbonic anhydrase 1 OS=Mus musculus GN=Ca1 PE=2 SV=4	CAH1_MOUSE	TRUE	TRUE	aDGLAILGVLMk	1	iTRAQ8plex (+304), iTRAQ8plex (+304)	38.94	35.5967	30.83	2.01323	No Values (0.0)	Reference Missing (6.643856)	No Values (0.0)	No Values (0.0)	No Values (0.0)	No Values (0.0)	No Values (0.0)	Reference Missing (6.643856)	No Values (0.0)	No Values (0.0)	No Values (0.0)	No Values (0.0)	0.5	3.52014	3.32193	603.698	1808.07	3	0.0345428	19.0941	Locus:1.1.1.2229.3 File:"oge9.wiff"	Intestine	1-Rep-1-Jeremy (Jeremy-1)
Jeremy-intestine	Carbonic anhydrase 1 OS=Mus musculus GN=Ca1 PE=2 SV=4	CAH1_MOUSE	TRUE	TRUE	aDGLAILGVLMk	1	iTRAQ8plex (+304), iTRAQ8plex (+304)	77.27	35.5967	59.95	3.72125	No Values (0.0)	Reference Missing (6.643856)	Reference Missing (6.643856)	Reference Missing (6.643856)	Reference Missing (6.643856)	Reference Missing (6.643856)	No Values (0.0)	Reference Missing (6.643856)	Reference Missing (6.643856)	Reference Missing (6.643856)	Reference Missing (6.643856)	Reference Missing (6.643856)	0.5	2.62885	7.54024	603.698	1808.07	3	0.0332228	18.3645	Locus:1.1.1.1758.2 File:"oge8.wiff"	Intestine	1-Rep-1-Jeremy (Jeremy-1)
Jeremy-intestine	Carbonic anhydrase 1 OS=Mus musculus GN=Ca1 PE=2 SV=4	CAH1_MOUSE	TRUE	TRUE	aDGLAILGVLMk	1	iTRAQ8plex (+304), iTRAQ8plex (+304)	74.63	35.5967	57.2	4.36653	No Values (0.0)	Reference Missing (6.643856)	Reference Missing (6.643856)	Reference Missing (6.643856)	No Values (0.0)	Reference Missing (6.643856)	No Values (0.0)	Reference Missing (6.643856)	Reference Missing (6.643856)	Reference Missing (6.643856)	No Values (0.0)	Reference Missing (6.643856)	0.5	2.76512	6.96578	603.698	1808.07	3	0.0325328	17.983	Locus:1.1.1.1792.2 File:"oge8.wiff"	Intestine	1-Rep-1-Jeremy (Jeremy-1)
Jeremy-intestine	Carbonic anhydrase 1 OS=Mus musculus GN=Ca1 PE=2 SV=4	CAH1_MOUSE	TRUE	TRUE	aDGLAILGVLMk	1	iTRAQ8plex (+304), iTRAQ8plex (+304)	73.93	35.5967	48.48	6.03621	No Values (0.0)	Reference Missing (6.643856)	Reference Missing (6.643856)	Reference Missing (6.643856)	No Values (0.0)	Reference Missing (6.643856)	No Values (0.0)	Reference Missing (6.643856)	Reference Missing (6.643856)	Reference Missing (6.643856)	No Values (0.0)	Reference Missing (6.643856)	0.5	2.95057	6.11707	603.698	1808.07	3	0.0324428	17.9333	Locus:1.1.1.1778.2 File:"oge8.wiff"	Intestine	1-Rep-1-Jeremy (Jeremy-1)
Jeremy-intestine	Carbonic anhydrase 1 OS=Mus musculus GN=Ca1 PE=2 SV=4	CAH1_MOUSE	TRUE	TRUE	aDGLAILGVLMk	1	iTRAQ8plex (+304), iTRAQ8plex (+304)	69.6	35.5967	55.17	4.04576	No Values (0.0)	Reference Missing (6.643856)	Reference Missing (6.643856)	Reference Missing (6.643856)	No Values (0.0)	Reference Missing (6.643856)	No Values (0.0)	Reference Missing (6.643856)	Reference Missing (6.643856)	Reference Missing (6.643856)	No Values (0.0)	Reference Missing (6.643856)	0.5	2.73903	7.03661	603.698	1808.07	3	0.0322928	17.8504	Locus:1.1.1.1785.2 File:"oge8.wiff"	Intestine	1-Rep-1-Jeremy (Jeremy-1)
Jeremy-intestine	Carbonic anhydrase 1 OS=Mus musculus GN=Ca1 PE=2 SV=4	CAH1_MOUSE	TRUE	TRUE	aDGLAILGVLMk	1	iTRAQ8plex (+304), iTRAQ8plex (+304)	52.12	35.5967	38.22	2.69897	No Values (0.0)	Reference Missing (6.643856)	No Values (0.0)	No Values (0.0)	No Values (0.0)	No Values (0.0)	No Values (0.0)	Reference Missing (6.643856)	No Values (0.0)	No Values (0.0)	No Values (0.0)	No Values (0.0)	0.5	3.42136	3.83895	603.698	1808.07	3	0.0321428	17.7675	Locus:1.1.1.1919.2 File:"oge8.wiff"	Intestine	1-Rep-1-Jeremy (Jeremy-1)
Jeremy-intestine	Carbonic anhydrase 1 OS=Mus musculus GN=Ca1 PE=2 SV=4	CAH1_MOUSE	TRUE	TRUE	aDGLAILGVLMk	1	iTRAQ8plex (+304), iTRAQ8plex (+304)	58.9	35.5967	49.52	3.39794	No Values (0.0)	Reference Missing (6.643856)	Reference Missing (6.643856)	Reference Missing (6.643856)	No Values (0.0)	No Values (0.0)	No Values (0.0)	Reference Missing (6.643856)	Reference Missing (6.643856)	Reference Missing (6.643856)	No Values (0.0)	No Values (0.0)	0.5	3.01078	5.78136	603.699	1808.07	3	0.0310928	17.1871	Locus:1.1.1.1886.3 File:"oge8.wiff"	Intestine	1-Rep-1-Jeremy (Jeremy-1)
Jeremy-intestine	Carbonic anhydrase 1 OS=Mus musculus GN=Ca1 PE=2 SV=4	CAH1_MOUSE	TRUE	TRUE	aDGLAILGVLMk	1	iTRAQ8plex (+304), iTRAQ8plex (+304)	62.88	35.5967	52.35	4.46852	No Values (0.0)	Reference Missing (6.643856)	No Values (0.0)	Reference Missing (6.643856)	No Values (0.0)	No Values (0.0)	No Values (0.0)	Reference Missing (6.643856)	No Values (0.0)	Reference Missing (6.643856)	No Values (0.0)	No Values (0.0)	0.5	3.01078	5.80736	603.699	1808.08	3	0.0296528	16.3911	Locus:1.1.1.1632.2 File:"oge7.wiff"	Intestine	1-Rep-1-Jeremy (Jeremy-1)
Jeremy-intestine	Carbonic anhydrase 1 OS=Mus musculus GN=Ca1 PE=2 SV=4	CAH1_MOUSE	TRUE	TRUE	aDGLAILGVLMk	1	iTRAQ8plex (+304), iTRAQ8plex (+304)	89.85	35.5967	64.8	4.21467	No Values (0.0)	Reference Missing (6.643856)	Reference Missing (6.643856)	Reference Missing (6.643856)	Reference Missing (6.643856)	Reference Missing (6.643856)	No Values (0.0)	Reference Missing (6.643856)	Reference Missing (6.643856)	Reference Missing (6.643856)	Reference Missing (6.643856)	Reference Missing (6.643856)	0.5	2.79096	6.87271	603.699	1808.08	3	0.0296528	16.3911	Locus:1.1.1.1640.2 File:"oge7.wiff"	Intestine	1-Rep-1-Jeremy (Jeremy-1)
Jeremy-intestine	Carbonic anhydrase 1 OS=Mus musculus GN=Ca1 PE=2 SV=4	CAH1_MOUSE	TRUE	TRUE	aDGLAILGVLMk	1	iTRAQ8plex (+304), iTRAQ8plex (+304)	48.24	35.5967	34.84	4.284	0	-0.9536	-0.6394	-0.3501	Value Missing (-6.643856)	-0.1539	17	18	12	25	Value Missing (-6.643856)	22.04	0.5	2.83987	6.5552	603.699	1808.08	3	0.0296528	16.3911	Locus:1.1.1.1637.3 File:"oge7.wiff"	Intestine	1-Rep-1-Jeremy (Jeremy-1)
Jeremy-intestine	Carbonic anhydrase 1 OS=Mus musculus GN=Ca1 PE=2 SV=4	CAH1_MOUSE	TRUE	TRUE	aDGLAILGVLMk	1	iTRAQ8plex (+304), iTRAQ8plex (+304)	46.93	35.5967	41.93	4.76955	No Values (0.0)	No Values (0.0)	No Values (0.0)	Reference Missing (6.643856)	No Values (0.0)	No Values (0.0)	No Values (0.0)	No Values (0.0)	No Values (0.0)	Reference Missing (6.643856)	No Values (0.0)	No Values (0.0)	0.5	3.44076	3.70044	603.699	1808.08	3	0.0294128	16.2584	Locus:1.1.1.1939.4 File:"oge8.wiff"	Intestine	1-Rep-1-Jeremy (Jeremy-1)
Jeremy-intestine	Carbonic anhydrase 1 OS=Mus musculus GN=Ca1 PE=2 SV=4	CAH1_MOUSE	TRUE	TRUE	aDGLAILGVLMk	1	iTRAQ8plex (+304), iTRAQ8plex (+304)	73.15	35.5967	55.76	4.61979	No Values (0.0)	Reference Missing (6.643856)	No Values (0.0)	Reference Missing (6.643856)	No Values (0.0)	No Values (0.0)	No Values (0.0)	Reference Missing (6.643856)	No Values (0.0)	Reference Missing (6.643856)	No Values (0.0)	No Values (0.0)	0.5	3.25315	4.67469	603.7	1808.08	3	0.0289628	16.0096	Locus:1.1.1.1648.2 File:"oge7.wiff"	Intestine	1-Rep-1-Jeremy (Jeremy-1)
Jeremy-intestine	Carbonic anhydrase 1 OS=Mus musculus GN=Ca1 PE=2 SV=4	CAH1_MOUSE	TRUE	TRUE	aDGLAILGVLMk	1	iTRAQ8plex (+304), iTRAQ8plex (+304)	70.51	35.5967	57.06	4.21467	0	-0.293	Value Missing (-6.643856)	0.2121	-0.6244	-0.3059	18	32.33	Value Missing (-6.643856)	41.02	19	23	0.5	2.73903	7.05907	603.7	1808.08	3	0.0288728	15.9599	Locus:1.1.1.1798.2 File:"oge8.wiff"	Intestine	1-Rep-1-Jeremy (Jeremy-1)
Jeremy-intestine	Carbonic anhydrase 1 OS=Mus musculus GN=Ca1 PE=2 SV=4	CAH1_MOUSE	TRUE	TRUE	aDGLAILGVLMk	1	iTRAQ8plex (+304), iTRAQ8plex (+304)	89.79	35.5967	63.45	4.25964	No Values (0.0)	Reference Missing (6.643856)	Reference Missing (6.643856)	Reference Missing (6.643856)	No Values (0.0)	Reference Missing (6.643856)	No Values (0.0)	Reference Missing (6.643856)	Reference Missing (6.643856)	Reference Missing (6.643856)	No Values (0.0)	Reference Missing (6.643856)	0.5	2.79096	6.80736	603.7	1808.08	3	0.0282428	15.6116	Locus:1.1.1.1718.2 File:"oge13.wiff"	Intestine	1-Rep-1-Jeremy (Jeremy-1)
Jeremy-intestine	Carbonic anhydrase 1 OS=Mus musculus GN=Ca1 PE=2 SV=4	CAH1_MOUSE	TRUE	TRUE	aDGLAILGVLMk	1	iTRAQ8plex (+304), iTRAQ8plex (+304)	94.69	35.5967	69.3	5.74473	0	0.3415	0.4938	0.911	-0.2633	0.2057	26.27	65	40	86	33	43	0.5	2.50871	8.19609	603.7	1808.08	3	0.0277328	15.3297	Locus:1.1.1.1724.3 File:"oge13.wiff"	Intestine	1-Rep-1-Jeremy (Jeremy-1)
Jeremy-intestine	Carbonic anhydrase 1 OS=Mus musculus GN=Ca1 PE=2 SV=4	CAH1_MOUSE	TRUE	TRUE	aDGLAILGVLMk	1	iTRAQ8plex (+304), iTRAQ8plex (+304)	86.62	35.5967	60.78	5.52288	0	0.3298	0.1366	0.3904	-0.8529	0.362	25.56	63	31	61	23	46.05	0.5	2.55667	7.96353	603.7	1808.08	3	0.0277328	15.3297	Locus:1.1.1.1726.2 File:"oge13.wiff"	Intestine	1-Rep-1-Jeremy (Jeremy-1)
Jeremy-intestine	Carbonic anhydrase 1 OS=Mus musculus GN=Ca1 PE=2 SV=4	CAH1_MOUSE	TRUE	TRUE	aDGLAILGVLMk	1	iTRAQ8plex (+304), iTRAQ8plex (+304)	53.29	35.5967	36.24	4.63827	No Values (0.0)	Reference Missing (6.643856)	Reference Missing (6.643856)	Reference Missing (6.643856)	No Values (0.0)	No Values (0.0)	No Values (0.0)	Reference Missing (6.643856)	Reference Missing (6.643856)	Reference Missing (6.643856)	No Values (0.0)	No Values (0.0)	0.5	3.11446	5.32373	603.7	1808.08	3	0.0274028	15.1473	Locus:1.1.1.1879.4 File:"oge8.wiff"	Intestine	1-Rep-1-Jeremy (Jeremy-1)
Jeremy-intestine	Carbonic anhydrase 1 OS=Mus musculus GN=Ca1 PE=2 SV=4	CAH1_MOUSE	TRUE	TRUE	aDGLAILGVLMk	1	iTRAQ8plex (+304), iTRAQ8plex (+304)	46.2	35.5967	41.25	3.4437	No Values (0.0)	Reference Missing (6.643856)	No Values (0.0)	Reference Missing (6.643856)	Reference Missing (6.643856)	No Values (0.0)	No Values (0.0)	Reference Missing (6.643856)	No Values (0.0)	Reference Missing (6.643856)	Reference Missing (6.643856)	No Values (0.0)	0.5	3.01078	5.84072	603.7	1808.08	3	0.0270128	14.9317	Locus:1.1.1.1909.3 File:"oge8.wiff"	Intestine	1-Rep-1-Jeremy (Jeremy-1)
Jeremy-intestine	Carbonic anhydrase 1 OS=Mus musculus GN=Ca1 PE=2 SV=4	CAH1_MOUSE	TRUE	TRUE	aDGLAILGVLMk	1	iTRAQ8plex (+304), iTRAQ8plex (+304)	76.65	35.5967	58.12	4.92082	No Values (0.0)	Reference Missing (6.643856)	Reference Missing (6.643856)	Reference Missing (6.643856)	Reference Missing (6.643856)	Reference Missing (6.643856)	No Values (0.0)	Reference Missing (6.643856)	Reference Missing (6.643856)	Reference Missing (6.643856)	Reference Missing (6.643856)	Reference Missing (6.643856)	0.5	2.73903	7.05572	603.7	1808.08	3	0.0263828	14.5835	Locus:1.1.1.1804.3 File:"oge8.wiff"	Intestine	1-Rep-1-Jeremy (Jeremy-1)
Jeremy-intestine	Carbonic anhydrase 1 OS=Mus musculus GN=Ca1 PE=2 SV=4	CAH1_MOUSE	TRUE	TRUE	aDGLAILGVLMk	1	iTRAQ8plex (+304), iTRAQ8plex (+304)	53.55	35.5967	45.04	4.14267	No Values (0.0)	Reference Missing (6.643856)	No Values (0.0)	Reference Missing (6.643856)	No Values (0.0)	No Values (0.0)	No Values (0.0)	Reference Missing (6.643856)	No Values (0.0)	Reference Missing (6.643856)	No Values (0.0)	No Values (0.0)	0.5	3.19845	4.96717	603.701	1808.08	3	0.0258428	14.285	Locus:1.1.1.1902.3 File:"oge8.wiff"	Intestine	1-Rep-1-Jeremy (Jeremy-1)
Jeremy-intestine	Carbonic anhydrase 1 OS=Mus musculus GN=Ca1 PE=2 SV=4	CAH1_MOUSE	TRUE	TRUE	aDGLAILGVLMk	1	iTRAQ8plex (+304), iTRAQ8plex (+304)	60.67	35.5967	49.94	4.88606	No Values (0.0)	Reference Missing (6.643856)	No Values (0.0)	Reference Missing (6.643856)	No Values (0.0)	Reference Missing (6.643856)	No Values (0.0)	Reference Missing (6.643856)	No Values (0.0)	Reference Missing (6.643856)	No Values (0.0)	Reference Missing (6.643856)	0.5	3.03592	5.75542	603.701	1808.08	3	0.0257528	14.2352	Locus:1.1.1.1873.3 File:"oge8.wiff"	Intestine	1-Rep-1-Jeremy (Jeremy-1)
Jeremy-intestine	Carbonic anhydrase 1 OS=Mus musculus GN=Ca1 PE=2 SV=4	CAH1_MOUSE	TRUE	TRUE	aDGLAILGVLMk	1	iTRAQ8plex (+304), iTRAQ8plex (+304)	77.11	35.5967	52.64	4.37675	No Values (0.0)	Reference Missing (6.643856)	Reference Missing (6.643856)	Reference Missing (6.643856)	Reference Missing (6.643856)	Reference Missing (6.643856)	No Values (0.0)	Reference Missing (6.643856)	Reference Missing (6.643856)	Reference Missing (6.643856)	Reference Missing (6.643856)	Reference Missing (6.643856)	0.5	2.79096	6.78241	603.701	1808.08	3	0.0255128	14.1026	Locus:1.1.1.1734.2 File:"oge13.wiff"	Intestine	1-Rep-1-Jeremy (Jeremy-1)
Jeremy-intestine	Carbonic anhydrase 1 OS=Mus musculus GN=Ca1 PE=2 SV=4	CAH1_MOUSE	TRUE	TRUE	aDGLAILGVLMk	1	iTRAQ8plex (+304), iTRAQ8plex (+304)	70.07	35.5967	58.92	3.29243	No Values (0.0)	Reference Missing (6.643856)	No Values (0.0)	Reference Missing (6.643856)	Reference Missing (6.643856)	Reference Missing (6.643856)	No Values (0.0)	Reference Missing (6.643856)	No Values (0.0)	Reference Missing (6.643856)	Reference Missing (6.643856)	Reference Missing (6.643856)	0.5	2.9801	5.98368	603.701	1808.08	3	0.0250028	13.8207	Locus:1.1.1.1854.3 File:"oge8.wiff"	Intestine	1-Rep-1-Jeremy (Jeremy-1)
Jeremy-intestine	Carbonic anhydrase 1 OS=Mus musculus GN=Ca1 PE=2 SV=4	CAH1_MOUSE	TRUE	TRUE	aDGLAILGVLMk	1	iTRAQ8plex (+304), iTRAQ8plex (+304)	63.28	35.5967	52.24	3.10237	No Values (0.0)	Reference Missing (6.643856)	Reference Missing (6.643856)	Reference Missing (6.643856)	No Values (0.0)	No Values (0.0)	No Values (0.0)	Reference Missing (6.643856)	Reference Missing (6.643856)	Reference Missing (6.643856)	No Values (0.0)	No Values (0.0)	0.5	2.86568	6.39232	603.701	1808.08	3	0.0247928	13.7046	Locus:1.1.1.1866.3 File:"oge8.wiff"	Intestine	1-Rep-1-Jeremy (Jeremy-1)
Jeremy-intestine	Carbonic anhydrase 1 OS=Mus musculus GN=Ca1 PE=2 SV=4	CAH1_MOUSE	TRUE	TRUE	aDGLAILGVLMk	1	iTRAQ8plex (+304), iTRAQ8plex (+304)	72.2	35.5967	55.46	5.14267	No Values (0.0)	Reference Missing (6.643856)	No Values (0.0)	Reference Missing (6.643856)	No Values (0.0)	No Values (0.0)	No Values (0.0)	Reference Missing (6.643856)	No Values (0.0)	Reference Missing (6.643856)	No Values (0.0)	No Values (0.0)	0.5	3.22431	4.90689	603.701	1808.08	3	0.0245828	13.5885	Locus:1.1.1.1793.4 File:"oge14.wiff"	Intestine	1-Rep-1-Jeremy (Jeremy-1)
Jeremy-intestine	Carbonic anhydrase 1 OS=Mus musculus GN=Ca1 PE=2 SV=4	CAH1_MOUSE	TRUE	TRUE	aDGLAILGVLMk	1	iTRAQ8plex (+304), iTRAQ8plex (+304)	58.68	35.5967	43.17	4.58503	No Values (0.0)	Reference Missing (6.643856)	No Values (0.0)	Reference Missing (6.643856)	No Values (0.0)	Reference Missing (6.643856)	No Values (0.0)	Reference Missing (6.643856)	No Values (0.0)	Reference Missing (6.643856)	No Values (0.0)	Reference Missing (6.643856)	0.5	3.08786	5.42626	603.701	1808.08	3	0.0245828	13.5885	Locus:1.1.1.1799.2 File:"oge14.wiff"	Intestine	1-Rep-1-Jeremy (Jeremy-1)
Jeremy-intestine	Carbonic anhydrase 1 OS=Mus musculus GN=Ca1 PE=2 SV=4	CAH1_MOUSE	TRUE	TRUE	aDGLAILGVLMk	1	iTRAQ8plex (+304), iTRAQ8plex (+304)	61.63	35.5967	51.23	4.07058	No Values (0.0)	Reference Missing (6.643856)	No Values (0.0)	Reference Missing (6.643856)	No Values (0.0)	Reference Missing (6.643856)	No Values (0.0)	Reference Missing (6.643856)	No Values (0.0)	Reference Missing (6.643856)	No Values (0.0)	Reference Missing (6.643856)	0.5	2.89304	6.31361	603.701	1808.08	3	0.0241028	13.3232	Locus:1.1.1.1829.3 File:"oge8.wiff"	Intestine	1-Rep-1-Jeremy (Jeremy-1)
Jeremy-intestine	Carbonic anhydrase 1 OS=Mus musculus GN=Ca1 PE=2 SV=4	CAH1_MOUSE	TRUE	TRUE	aDGLAILGVLMk	1	iTRAQ8plex (+304), iTRAQ8plex (+304)	63.67	35.5967	54.16	4.63827	No Values (0.0)	Reference Missing (6.643856)	No Values (0.0)	Reference Missing (6.643856)	No Values (0.0)	No Values (0.0)	No Values (0.0)	Reference Missing (6.643856)	No Values (0.0)	Reference Missing (6.643856)	No Values (0.0)	No Values (0.0)	0.5	3.06154	5.5552	603.701	1808.08	3	0.0235628	13.0247	Locus:1.1.1.1848.3 File:"oge8.wiff"	Intestine	1-Rep-1-Jeremy (Jeremy-1)
Jeremy-intestine	Carbonic anhydrase 1 OS=Mus musculus GN=Ca1 PE=2 SV=4	CAH1_MOUSE	TRUE	TRUE	aDGLAILGVLMk	1	iTRAQ8plex (+304), iTRAQ8plex (+304)	49.75	35.5967	42.26	4.61979	No Values (0.0)	Reference Missing (6.643856)	No Values (0.0)	Reference Missing (6.643856)	No Values (0.0)	No Values (0.0)	No Values (0.0)	Reference Missing (6.643856)	No Values (0.0)	Reference Missing (6.643856)	No Values (0.0)	No Values (0.0)	0.5	3.14246	5.2407	603.701	1808.08	3	0.0233528	12.9086	Locus:1.1.1.1860.3 File:"oge8.wiff"	Intestine	1-Rep-1-Jeremy (Jeremy-1)
Jeremy-intestine	Carbonic anhydrase 1 OS=Mus musculus GN=Ca1 PE=2 SV=4	CAH1_MOUSE	TRUE	TRUE	aDGLAILGVLMk	1	iTRAQ8plex (+304), iTRAQ8plex (+304)	51.81	35.5967	38.18	4.82391	0	-0.3168	-0.3668	-0.7635	Value Missing (-6.643856)	-0.7742	19.02	30.09	16	21.32	Value Missing (-6.643856)	16.02	0.5	2.81453	6.67878	603.701	1808.08	3	0.0232028	12.8257	Locus:1.1.1.1823.3 File:"oge8.wiff"	Intestine	1-Rep-1-Jeremy (Jeremy-1)
Jeremy-intestine	Carbonic anhydrase 1 OS=Mus musculus GN=Ca1 PE=2 SV=4	CAH1_MOUSE	TRUE	TRUE	aDGLAILGVLMk	1	iTRAQ8plex (+304), iTRAQ8plex (+304)	69.81	35.5967	57.22	4.58503	No Values (0.0)	Reference Missing (6.643856)	Reference Missing (6.643856)	Reference Missing (6.643856)	No Values (0.0)	No Values (0.0)	No Values (0.0)	Reference Missing (6.643856)	Reference Missing (6.643856)	Reference Missing (6.643856)	No Values (0.0)	No Values (0.0)	0.5	2.95057	6.10852	603.702	1808.08	3	0.0229628	12.693	Locus:1.1.1.1835.3 File:"oge8.wiff"	Intestine	1-Rep-1-Jeremy (Jeremy-1)
Jeremy-intestine	Carbonic anhydrase 1 OS=Mus musculus GN=Ca1 PE=2 SV=4	CAH1_MOUSE	TRUE	TRUE	aDGLAILGVLMk	1	iTRAQ8plex (+304), iTRAQ8plex (+304)	61.12	35.5967	49.81	4.3098	No Values (0.0)	Reference Missing (6.643856)	No Values (0.0)	Reference Missing (6.643856)	Reference Missing (6.643856)	Reference Missing (6.643856)	No Values (0.0)	Reference Missing (6.643856)	No Values (0.0)	Reference Missing (6.643856)	Reference Missing (6.643856)	Reference Missing (6.643856)	0.5	2.79096	6.85997	603.702	1808.08	3	0.0226028	12.494	Locus:1.1.1.1811.2 File:"oge8.wiff"	Intestine	1-Rep-1-Jeremy (Jeremy-1)
Jeremy-intestine	Carbonic anhydrase 1 OS=Mus musculus GN=Ca1 PE=2 SV=4	CAH1_MOUSE	TRUE	TRUE	aDGLAILGVLMk	1	iTRAQ8plex (+304), iTRAQ8plex (+304)	49.07	35.5967	42.66	4.20066	No Values (0.0)	Reference Missing (6.643856)	No Values (0.0)	No Values (0.0)	No Values (0.0)	No Values (0.0)	No Values (0.0)	Reference Missing (6.643856)	No Values (0.0)	No Values (0.0)	No Values (0.0)	No Values (0.0)	0.5	3.52014	3.21241	603.702	1808.08	3	0.0225128	12.4443	Locus:1.1.1.1811.4 File:"oge14.wiff"	Intestine	1-Rep-1-Jeremy (Jeremy-1)
Jeremy-intestine	Carbonic anhydrase 1 OS=Mus musculus GN=Ca1 PE=2 SV=4	CAH1_MOUSE	TRUE	TRUE	aDGLAILGVLMk	1	iTRAQ8plex (+304), iTRAQ8plex (+304)	69.86	35.5967	58.35	4.63827	No Values (0.0)	Reference Missing (6.643856)	No Values (0.0)	Reference Missing (6.643856)	No Values (0.0)	Reference Missing (6.643856)	No Values (0.0)	Reference Missing (6.643856)	No Values (0.0)	Reference Missing (6.643856)	No Values (0.0)	Reference Missing (6.643856)	0.5	2.95057	6.07895	603.702	1808.08	3	0.0224528	12.4111	Locus:1.1.1.1841.4 File:"oge8.wiff"	Intestine	1-Rep-1-Jeremy (Jeremy-1)
Jeremy-intestine	Carbonic anhydrase 1 OS=Mus musculus GN=Ca1 PE=2 SV=4	CAH1_MOUSE	TRUE	TRUE	aDGLAILGVLMk	1	iTRAQ8plex (+304), iTRAQ8plex (+304)	69.49	35.5967	53.63	6.22185	No Values (0.0)	Reference Missing (6.643856)	No Values (0.0)	Reference Missing (6.643856)	No Values (0.0)	No Values (0.0)	No Values (0.0)	Reference Missing (6.643856)	No Values (0.0)	Reference Missing (6.643856)	No Values (0.0)	No Values (0.0)	0.5	3.19845	4.9542	603.702	1808.08	3	0.0221828	12.2618	Locus:1.1.1.1817.2 File:"oge8.wiff"	Intestine	1-Rep-1-Jeremy (Jeremy-1)
Jeremy-intestine	Carbonic anhydrase 1 OS=Mus musculus GN=Ca1 PE=2 SV=4	CAH1_MOUSE	TRUE	TRUE	aDGLAILGVLMk	1	iTRAQ8plex (+304), iTRAQ8plex (+304)	37.55	35.5967	29.27	3	0	0	Value Missing (-6.643856)	4.777	Value Missing (-6.643856)	0	0	0	Value Missing (-6.643856)	9.018	Value Missing (-6.643856)	0	0.5	3.53779	3.17281	603.702	1808.09	3	0.0203828	11.2669	Locus:1.1.1.1998.3 File:"oge8.wiff"	Intestine	1-Rep-1-Jeremy (Jeremy-1)
Jeremy-intestine	Carbonic anhydrase 1 OS=Mus musculus GN=Ca1 PE=2 SV=4	CAH1_MOUSE	TRUE	TRUE	aDGLAILGVLMk	1	iTRAQ8plex (+304), iTRAQ8plex (+304)	56.18	35.5967	47.26	3.92082	No Values (0.0)	No Values (0.0)	No Values (0.0)	Reference Missing (6.643856)	No Values (0.0)	Reference Missing (6.643856)	No Values (0.0)	No Values (0.0)	No Values (0.0)	Reference Missing (6.643856)	No Values (0.0)	Reference Missing (6.643856)	0.5	3.36123	4.26821	603.703	1808.09	3	0.0196928	10.8854	Locus:1.1.1.1830.4 File:"oge13.wiff"	Intestine	1-Rep-1-Jeremy (Jeremy-1)
Jeremy-intestine	Carbonic anhydrase 1 OS=Mus musculus GN=Ca1 PE=2 SV=4	CAH1_MOUSE	TRUE	TRUE	aDGLAILGVLMk	1	iTRAQ8plex (+304), iTRAQ8plex (+304)	51.82	35.5967	44.68	4.05552	No Values (0.0)	Reference Missing (6.643856)	No Values (0.0)	Reference Missing (6.643856)	No Values (0.0)	No Values (0.0)	No Values (0.0)	Reference Missing (6.643856)	No Values (0.0)	Reference Missing (6.643856)	No Values (0.0)	No Values (0.0)	0.5	3.06154	5.55459	603.703	1808.09	3	0.0190628	10.5372	Locus:1.1.1.1782.4 File:"oge13.wiff"	Intestine	1-Rep-1-Jeremy (Jeremy-1)
Jeremy-intestine	Carbonic anhydrase 1 OS=Mus musculus GN=Ca1 PE=2 SV=4	CAH1_MOUSE	TRUE	TRUE	aDGLAILGVLMk	1	iTRAQ8plex (+304), iTRAQ8plex (+304)	67.34	35.5967	47.71	5.46852	No Values (0.0)	No Values (0.0)	Reference Missing (6.643856)	Reference Missing (6.643856)	No Values (0.0)	No Values (0.0)	No Values (0.0)	No Values (0.0)	Reference Missing (6.643856)	Reference Missing (6.643856)	No Values (0.0)	No Values (0.0)	0.5	3.28002	4.58496	603.703	1808.09	3	0.0172328	9.52563	Locus:1.1.1.1758.2 File:"oge13.wiff"	Intestine	1-Rep-1-Jeremy (Jeremy-1)
Jeremy-intestine	Carbonic anhydrase 1 OS=Mus musculus GN=Ca1 PE=2 SV=4	CAH1_MOUSE	TRUE	TRUE	aDGLAILGVLMk	1	iTRAQ8plex (+304), iTRAQ8plex (+304)	68.31	35.5967	53.1	3.79588	No Values (0.0)	Reference Missing (6.643856)	No Values (0.0)	No Values (0.0)	No Values (0.0)	No Values (0.0)	No Values (0.0)	Reference Missing (6.643856)	No Values (0.0)	No Values (0.0)	No Values (0.0)	No Values (0.0)	0.5	3.50353	3.36457	603.703	1808.09	3	0.0171428	9.47589	Locus:1.1.1.1792.4 File:"oge13.wiff"	Intestine	1-Rep-1-Jeremy (Jeremy-1)
Jeremy-intestine	Carbonic anhydrase 1 OS=Mus musculus GN=Ca1 PE=2 SV=4	CAH1_MOUSE	TRUE	TRUE	aDGLAILGVLMk	1	iTRAQ8plex (+304), iTRAQ8plex (+304)	78.84	35.5967	59.02	4.65758	No Values (0.0)	Reference Missing (6.643856)	Reference Missing (6.643856)	Reference Missing (6.643856)	No Values (0.0)	No Values (0.0)	No Values (0.0)	Reference Missing (6.643856)	Reference Missing (6.643856)	Reference Missing (6.643856)	No Values (0.0)	No Values (0.0)	0.5	3.06154	5.61471	603.704	1808.09	3	0.0170528	9.42614	Locus:1.1.1.1750.2 File:"oge13.wiff"	Intestine	1-Rep-1-Jeremy (Jeremy-1)
Jeremy-intestine	Carbonic anhydrase 1 OS=Mus musculus GN=Ca1 PE=2 SV=4	CAH1_MOUSE	TRUE	TRUE	aDGLAILGVLMk	1	iTRAQ8plex (+304), iTRAQ8plex (+304)	83.78	35.5967	60.46	4.33724	No Values (0.0)	Reference Missing (6.643856)	Reference Missing (6.643856)	Reference Missing (6.643856)	No Values (0.0)	Reference Missing (6.643856)	No Values (0.0)	Reference Missing (6.643856)	Reference Missing (6.643856)	Reference Missing (6.643856)	No Values (0.0)	Reference Missing (6.643856)	0.5	2.73903	7.05528	603.704	1808.09	3	0.0169928	9.39297	Locus:1.1.1.1742.2 File:"oge13.wiff"	Intestine	1-Rep-1-Jeremy (Jeremy-1)
Jeremy-intestine	Carbonic anhydrase 1 OS=Mus musculus GN=Ca1 PE=2 SV=4	CAH1_MOUSE	TRUE	TRUE	aDGLAILGVLMk	1	iTRAQ8plex (+304), iTRAQ8plex (+304)	71.07	35.5967	58.39	4	0	-0.3389	Value Missing (-6.643856)	-0.4297	-0.4949	-0.1647	14	24	Value Missing (-6.643856)	21	16	19.02	0.5	2.83987	6.5549	603.704	1808.09	3	0.0163328	9.02814	Locus:1.1.1.1774.4 File:"oge13.wiff"	Intestine	1-Rep-1-Jeremy (Jeremy-1)
Jeremy-intestine	Carbonic anhydrase 1 OS=Mus musculus GN=Ca1 PE=2 SV=4	CAH1_MOUSE	TRUE	TRUE	aDGLAILGVLMk	1	iTRAQ8plex (+304), iTRAQ8plex (+304)	56.78	35.5967	48.99	3.42022	No Values (0.0)	No Values (0.0)	No Values (0.0)	No Values (0.0)	No Values (0.0)	Reference Missing (6.643856)	No Values (0.0)	No Values (0.0)	No Values (0.0)	No Values (0.0)	No Values (0.0)	Reference Missing (6.643856)	0.5	3.46008	3.58496	603.704	1808.09	3	0.0157028	8.6799	Locus:1.1.1.1819.2 File:"oge13.wiff"	Intestine	1-Rep-1-Jeremy (Jeremy-1)
Jeremy-intestine	Carbonic anhydrase 1 OS=Mus musculus GN=Ca1 PE=2 SV=4	CAH1_MOUSE	TRUE	TRUE	aDGLAILGVLMk	1	iTRAQ8plex (+304), iTRAQ8plex (+304)	65.48	35.5967	39.21	3.95861	No Values (0.0)	Reference Missing (6.643856)	Reference Missing (6.643856)	Reference Missing (6.643856)	No Values (0.0)	No Values (0.0)	No Values (0.0)	Reference Missing (6.643856)	Reference Missing (6.643856)	Reference Missing (6.643856)	No Values (0.0)	No Values (0.0)	0.5	3.14246	5.2589	603.704	1808.09	3	0.0152228	8.41457	Locus:1.1.1.1766.3 File:"oge13.wiff"	Intestine	1-Rep-1-Jeremy (Jeremy-1)
Jeremy-intestine	Carbonic anhydrase 1 OS=Mus musculus GN=Ca1 PE=2 SV=4	CAH1_MOUSE	TRUE	TRUE	aDGLAILGVLMk	1	iTRAQ8plex (+304), iTRAQ8plex (+304)	59.06	35.5967	46.87	7.17393	No Values (0.0)	No Values (0.0)	No Values (0.0)	Reference Missing (6.643856)	No Values (0.0)	No Values (0.0)	No Values (0.0)	No Values (0.0)	No Values (0.0)	Reference Missing (6.643856)	No Values (0.0)	No Values (0.0)	0.5	3.48105	3.45943	603.705	1808.09	3	0.0139028	7.68492	Locus:1.1.1.1812.3 File:"oge13.wiff"	Intestine	1-Rep-1-Jeremy (Jeremy-1)
Jeremy-intestine	Carbonic anhydrase 1 OS=Mus musculus GN=Ca1 PE=2 SV=4	CAH1_MOUSE	TRUE	TRUE	aDGLAILGVLMk	1	iTRAQ8plex (+304), iTRAQ8plex (+304)	62.11	35.5967	51.28	3.36653	No Values (0.0)	Reference Missing (6.643856)	No Values (0.0)	Reference Missing (6.643856)	No Values (0.0)	No Values (0.0)	No Values (0.0)	Reference Missing (6.643856)	No Values (0.0)	Reference Missing (6.643856)	No Values (0.0)	No Values (0.0)	0.5	3.16964	5.08916	603.705	1808.09	3	0.0133928	7.40301	Locus:1.1.1.1801.4 File:"oge13.wiff"	Intestine	1-Rep-1-Jeremy (Jeremy-1)
Jeremy-intestine	Carbonic anhydrase 1 OS=Mus musculus GN=Ca1 PE=2 SV=4	CAH1_MOUSE	TRUE	TRUE	aDGLAILGVLMk	1	iTRAQ8plex (+304), iTRAQ8plex (+304)	49.63	35.5967	39.81	2.88606	No Values (0.0)	Reference Missing (6.643856)	No Values (0.0)	Reference Missing (6.643856)	Reference Missing (6.643856)	Reference Missing (6.643856)	No Values (0.0)	Reference Missing (6.643856)	No Values (0.0)	Reference Missing (6.643856)	Reference Missing (6.643856)	Reference Missing (6.643856)	0.5	3.03592	5.73579	603.706	1808.09	3	0.0109928	6.07638	Locus:1.1.1.2002.3 File:"oge17.wiff"	Intestine	1-Rep-1-Jeremy (Jeremy-1)
Jeremy-intestine	Carbonic anhydrase 1 OS=Mus musculus GN=Ca1 PE=2 SV=4	CAH1_MOUSE	TRUE	TRUE	aDGLAILGVLMk	1	iTRAQ8plex (+304), iTRAQ8plex (+304)	77.21	40.7987	48.38	4.79588	No Values (0.0)	No Values (0.0)	No Values (0.0)	No Values (0.0)	Reference Missing (6.643856)	No Values (0.0)	No Values (0.0)	No Values (0.0)	No Values (0.0)	No Values (0.0)	Reference Missing (6.643856)	No Values (0.0)	0.5	3.53779	3.16993	603.717	1808.13	3	0.0219772	12.1479	Locus:1.1.1.2764.2 File:"oge1.wiff"	Intestine	1-Rep-2-Jeremy (Jeremy-2)
Jeremy-intestine	Carbonic anhydrase 1 OS=Mus musculus GN=Ca1 PE=2 SV=4	CAH1_MOUSE	TRUE	TRUE	aDGLAILGVLMk	1	iTRAQ8plex (+304), iTRAQ8plex (+304)	71.42	35.5967	58.89	4.49485	No Values (0.0)	Reference Missing (6.643856)	Reference Missing (6.643856)	Reference Missing (6.643856)	Reference Missing (6.643856)	Reference Missing (6.643856)	No Values (0.0)	Reference Missing (6.643856)	Reference Missing (6.643856)	Reference Missing (6.643856)	Reference Missing (6.643856)	Reference Missing (6.643856)	0.5	2.41237	8.55842	603.675	1808	3	0.103603	57.2704	Locus:1.1.1.1597.3 File:"oge13.wiff"	Intestine	1-Rep-2-Jeremy (Jeremy-2)
Jeremy-intestine	Carbonic anhydrase 1 OS=Mus musculus GN=Ca1 PE=2 SV=4	CAH1_MOUSE	TRUE	TRUE	aDGLAILGVLMk	1	iTRAQ8plex (+304), iTRAQ8plex (+304)	72.15	35.5967	58.64	4.26761	0	0.8328	1.111	6.644	1.637	1.781	22.11	62	70	38.29	134	52	0.5	2.41237	8.56377	603.675	1808	3	0.103573	57.2539	Locus:1.1.1.1598.2 File:"oge13.wiff"	Intestine	1-Rep-2-Jeremy (Jeremy-2)
Jeremy-intestine	Carbonic anhydrase 1 OS=Mus musculus GN=Ca1 PE=2 SV=4	CAH1_MOUSE	TRUE	TRUE	aDGLAILGVLMk	1	iTRAQ8plex (+304), iTRAQ8plex (+304)	55.36	35.5967	45.61	4.01773	No Values (0.0)	Reference Missing (6.643856)	Reference Missing (6.643856)	No Values (0.0)	Reference Missing (6.643856)	Reference Missing (6.643856)	No Values (0.0)	Reference Missing (6.643856)	Reference Missing (6.643856)	No Values (0.0)	Reference Missing (6.643856)	Reference Missing (6.643856)	0.5	2.73903	7.03991	603.675	1808	3	0.103363	57.1378	Locus:1.1.1.1591.3 File:"oge13.wiff"	Intestine	1-Rep-2-Jeremy (Jeremy-2)
Jeremy-intestine	Carbonic anhydrase 1 OS=Mus musculus GN=Ca1 PE=2 SV=4	CAH1_MOUSE	TRUE	TRUE	aDGLAILGVLMk	1	iTRAQ8plex (+304), iTRAQ8plex (+304)	78.44	35.5967	63.09	4	0	1.076	1.121	6.644	1.992	1.666	22	73	72	45	169	48	0.5	2.31869	8.74483	603.675	1808	3	0.103243	57.0714	Locus:1.1.1.1606.2 File:"oge11.wiff"	Intestine	1-Rep-2-Jeremy (Jeremy-2)
Jeremy-intestine	Carbonic anhydrase 1 OS=Mus musculus GN=Ca1 PE=2 SV=4	CAH1_MOUSE	TRUE	TRUE	aDGLAILGVLMk	1	iTRAQ8plex (+304), iTRAQ8plex (+304)	84.81	35.5967	60.06	5.23657	No Values (0.0)	Reference Missing (6.643856)	Reference Missing (6.643856)	No Values (0.0)	Reference Missing (6.643856)	Reference Missing (6.643856)	No Values (0.0)	Reference Missing (6.643856)	Reference Missing (6.643856)	No Values (0.0)	Reference Missing (6.643856)	Reference Missing (6.643856)	0.5	2.7144	7.21917	603.675	1808	3	0.102823	56.8393	Locus:1.1.1.1606.2 File:"oge13.wiff"	Intestine	1-Rep-2-Jeremy (Jeremy-2)
Jeremy-intestine	Carbonic anhydrase 1 OS=Mus musculus GN=Ca1 PE=2 SV=4	CAH1_MOUSE	TRUE	TRUE	aDGLAILGVLMk	1	iTRAQ8plex (+304), iTRAQ8plex (+304)	74.67	35.5967	62.27	5.88606	No Values (0.0)	Reference Missing (6.643856)	Reference Missing (6.643856)	Reference Missing (6.643856)	Reference Missing (6.643856)	Reference Missing (6.643856)	No Values (0.0)	Reference Missing (6.643856)	Reference Missing (6.643856)	Reference Missing (6.643856)	Reference Missing (6.643856)	Reference Missing (6.643856)	0.5	2.41237	8.47411	603.675	1808	3	0.102793	56.8227	Locus:1.1.1.1613.2 File:"oge11.wiff"	Intestine	1-Rep-2-Jeremy (Jeremy-2)
Jeremy-intestine	Carbonic anhydrase 1 OS=Mus musculus GN=Ca1 PE=2 SV=4	CAH1_MOUSE	TRUE	TRUE	aDGLAILGVLMk	1	iTRAQ8plex (+304), iTRAQ8plex (+304)	82.99	35.5967	57.77	5.04096	No Values (0.0)	Reference Missing (6.643856)	Reference Missing (6.643856)	Reference Missing (6.643856)	Reference Missing (6.643856)	Reference Missing (6.643856)	No Values (0.0)	Reference Missing (6.643856)	Reference Missing (6.643856)	Reference Missing (6.643856)	Reference Missing (6.643856)	Reference Missing (6.643856)	0.5	2.73903	7.01145	603.675	1808	3	0.102403	56.6071	Locus:1.1.1.1600.2 File:"oge11.wiff"	Intestine	1-Rep-2-Jeremy (Jeremy-2)
Jeremy-intestine	Carbonic anhydrase 1 OS=Mus musculus GN=Ca1 PE=2 SV=4	CAH1_MOUSE	TRUE	TRUE	aDGLAILGVLMk	1	iTRAQ8plex (+304), iTRAQ8plex (+304)	78.7	35.5967	53.4	5.92082	No Values (0.0)	Reference Missing (6.643856)	Reference Missing (6.643856)	Reference Missing (6.643856)	Reference Missing (6.643856)	No Values (0.0)	No Values (0.0)	Reference Missing (6.643856)	Reference Missing (6.643856)	Reference Missing (6.643856)	Reference Missing (6.643856)	No Values (0.0)	0.5	2.89304	6.31886	603.676	1808.01	3	0.0998528	55.1974	Locus:1.1.1.1604.2 File:"oge9.wiff"	Intestine	1-Rep-2-Jeremy (Jeremy-2)
Jeremy-intestine	Carbonic anhydrase 1 OS=Mus musculus GN=Ca1 PE=2 SV=4	CAH1_MOUSE	TRUE	TRUE	aDGLAILGVLMk	1	iTRAQ8plex (+304), iTRAQ8plex (+304)	81.5	35.5967	54.71	4.50864	No Values (0.0)	Reference Missing (6.643856)	Reference Missing (6.643856)	No Values (0.0)	Reference Missing (6.643856)	No Values (0.0)	No Values (0.0)	Reference Missing (6.643856)	Reference Missing (6.643856)	No Values (0.0)	Reference Missing (6.643856)	No Values (0.0)	0.5	2.81453	6.73227	603.676	1808.01	3	0.0996728	55.0979	Locus:1.1.1.1621.2 File:"oge10.wiff"	Intestine	1-Rep-2-Jeremy (Jeremy-2)
Jeremy-intestine	Carbonic anhydrase 1 OS=Mus musculus GN=Ca1 PE=2 SV=4	CAH1_MOUSE	TRUE	TRUE	aDGLAILGVLMk	1	iTRAQ8plex (+304), iTRAQ8plex (+304)	77.42	35.5967	59.54	5.16115	No Values (0.0)	Reference Missing (6.643856)	Reference Missing (6.643856)	Reference Missing (6.643856)	Reference Missing (6.643856)	Reference Missing (6.643856)	No Values (0.0)	Reference Missing (6.643856)	Reference Missing (6.643856)	Reference Missing (6.643856)	Reference Missing (6.643856)	Reference Missing (6.643856)	0.5	2.53225	7.98704	603.676	1808.01	3	0.0996728	55.0979	Locus:1.1.1.1630.3 File:"oge10.wiff"	Intestine	1-Rep-2-Jeremy (Jeremy-2)
Jeremy-intestine	Carbonic anhydrase 1 OS=Mus musculus GN=Ca1 PE=2 SV=4	CAH1_MOUSE	TRUE	TRUE	aDGLAILGVLMk	1	iTRAQ8plex (+304), iTRAQ8plex (+304)	86.22	35.5967	64.94	5.20066	0	0.7217	0.4504	6.644	1.019	1.274	21	58	46	32	91	38	0.5	2.50871	8.15987	603.676	1808.01	3	0.0996728	55.0979	Locus:1.1.1.1628.2 File:"oge10.wiff"	Intestine	1-Rep-2-Jeremy (Jeremy-2)
Jeremy-intestine	Carbonic anhydrase 1 OS=Mus musculus GN=Ca1 PE=2 SV=4	CAH1_MOUSE	TRUE	TRUE	aDGLAILGVLMk	1	iTRAQ8plex (+304), iTRAQ8plex (+304)	63.89	35.5967	54.51	2.95861	No Values (0.0)	Reference Missing (6.643856)	Reference Missing (6.643856)	Reference Missing (6.643856)	Reference Missing (6.643856)	Reference Missing (6.643856)	No Values (0.0)	Reference Missing (6.643856)	Reference Missing (6.643856)	Reference Missing (6.643856)	Reference Missing (6.643856)	Reference Missing (6.643856)	0.5	2.48397	8.28573	603.676	1808.01	3	0.0990728	54.7662	Locus:1.1.1.1606.4 File:"oge9.wiff"	Intestine	1-Rep-2-Jeremy (Jeremy-2)
Jeremy-intestine	Carbonic anhydrase 1 OS=Mus musculus GN=Ca1 PE=2 SV=4	CAH1_MOUSE	TRUE	TRUE	aDGLAILGVLMk	1	iTRAQ8plex (+304), iTRAQ8plex (+304)	81.77	35.5967	67.19	4.36653	No Values (0.0)	Reference Missing (6.643856)	Reference Missing (6.643856)	Reference Missing (6.643856)	Reference Missing (6.643856)	Reference Missing (6.643856)	No Values (0.0)	Reference Missing (6.643856)	Reference Missing (6.643856)	Reference Missing (6.643856)	Reference Missing (6.643856)	Reference Missing (6.643856)	0.5	2.41237	8.57365	603.676	1808.01	3	0.0990728	54.7662	Locus:1.1.1.1608.2 File:"oge9.wiff"	Intestine	1-Rep-2-Jeremy (Jeremy-2)
Jeremy-intestine	Carbonic anhydrase 1 OS=Mus musculus GN=Ca1 PE=2 SV=4	CAH1_MOUSE	TRUE	TRUE	aDGLAILGVLMk	1	iTRAQ8plex (+304), iTRAQ8plex (+304)	64.16	35.5967	50.31	4.12494	No Values (0.0)	Reference Missing (6.643856)	Reference Missing (6.643856)	Reference Missing (6.643856)	Reference Missing (6.643856)	Reference Missing (6.643856)	No Values (0.0)	Reference Missing (6.643856)	Reference Missing (6.643856)	Reference Missing (6.643856)	Reference Missing (6.643856)	Reference Missing (6.643856)	0.5	2.57806	7.80986	603.676	1808.01	3	0.0990728	54.7662	Locus:1.1.1.1606.2 File:"oge9.wiff"	Intestine	1-Rep-2-Jeremy (Jeremy-2)
Jeremy-intestine	Carbonic anhydrase 1 OS=Mus musculus GN=Ca1 PE=2 SV=4	CAH1_MOUSE	TRUE	TRUE	aDGLAILGVLMk	1	iTRAQ8plex (+304), iTRAQ8plex (+304)	81.78	35.5967	67.2	5.88606	0	0.6038	0.3109	6.644	0.9836	0.9081	29	75	59	41	124	41.57	0.5	2.41237	8.5297	603.676	1808.01	3	0.0990728	54.7662	Locus:1.1.1.1611.2 File:"oge9.wiff"	Intestine	1-Rep-2-Jeremy (Jeremy-2)
Jeremy-intestine	Carbonic anhydrase 1 OS=Mus musculus GN=Ca1 PE=2 SV=4	CAH1_MOUSE	TRUE	TRUE	aDGLAILGVLMk	1	iTRAQ8plex (+304), iTRAQ8plex (+304)	92.39	35.5967	65.9	5.60206	No Values (0.0)	Reference Missing (6.643856)	Reference Missing (6.643856)	Reference Missing (6.643856)	Reference Missing (6.643856)	Reference Missing (6.643856)	No Values (0.0)	Reference Missing (6.643856)	Reference Missing (6.643856)	Reference Missing (6.643856)	Reference Missing (6.643856)	Reference Missing (6.643856)	0.5	2.60291	7.693	603.676	1808.01	3	0.0983228	54.3516	Locus:1.1.1.1618.2 File:"oge9.wiff"	Intestine	1-Rep-2-Jeremy (Jeremy-2)
Jeremy-intestine	Carbonic anhydrase 1 OS=Mus musculus GN=Ca1 PE=2 SV=4	CAH1_MOUSE	TRUE	TRUE	aDGLAILGVLMk	1	iTRAQ8plex (+304), iTRAQ8plex (+304)	92.15	35.5967	66.27	5.72125	0	0.4439	0.3455	6.644	1.399	1.427	20	47	43	23.27	112	40	0.5	2.50871	8.15618	603.677	1808.01	3	0.0972428	53.7545	Locus:1.1.1.1618.2 File:"oge11.wiff"	Intestine	1-Rep-2-Jeremy (Jeremy-2)
Jeremy-intestine	Carbonic anhydrase 1 OS=Mus musculus GN=Ca1 PE=2 SV=4	CAH1_MOUSE	TRUE	TRUE	aDGLAILGVLMk	1	iTRAQ8plex (+304), iTRAQ8plex (+304)	92.67	35.5967	71.45	3.36653	No Values (0.0)	Reference Missing (6.643856)	Reference Missing (6.643856)	Reference Missing (6.643856)	Reference Missing (6.643856)	Reference Missing (6.643856)	No Values (0.0)	Reference Missing (6.643856)	Reference Missing (6.643856)	Reference Missing (6.643856)	Reference Missing (6.643856)	Reference Missing (6.643856)	0.5	2.76512	6.94954	603.677	1808.01	3	0.0955628	52.8258	Locus:1.1.1.1636.2 File:"oge10.wiff"	Intestine	1-Rep-2-Jeremy (Jeremy-2)
Jeremy-intestine	Carbonic anhydrase 1 OS=Mus musculus GN=Ca1 PE=2 SV=4	CAH1_MOUSE	TRUE	TRUE	aDGLAILGVLMk	1	iTRAQ8plex (+304), iTRAQ8plex (+304)	87.33	35.5967	61.23	5.5376	No Values (0.0)	Reference Missing (6.643856)	Reference Missing (6.643856)	Reference Missing (6.643856)	Reference Missing (6.643856)	Reference Missing (6.643856)	No Values (0.0)	Reference Missing (6.643856)	Reference Missing (6.643856)	Reference Missing (6.643856)	Reference Missing (6.643856)	Reference Missing (6.643856)	0.5	2.62885	7.56704	603.678	1808.01	3	0.0945428	52.2619	Locus:1.1.1.1620.2 File:"oge11.wiff"	Intestine	1-Rep-2-Jeremy (Jeremy-2)
Jeremy-intestine	Carbonic anhydrase 1 OS=Mus musculus GN=Ca1 PE=2 SV=4	CAH1_MOUSE	TRUE	TRUE	aDGLAILGVLMk	1	iTRAQ8plex (+304), iTRAQ8plex (+304)	62.53	35.5967	52.04	3.00877	No Values (0.0)	Reference Missing (6.643856)	No Values (0.0)	No Values (0.0)	Reference Missing (6.643856)	No Values (0.0)	No Values (0.0)	Reference Missing (6.643856)	No Values (0.0)	No Values (0.0)	Reference Missing (6.643856)	No Values (0.0)	0.5	3.03592	5.68004	603.678	1808.01	3	0.0943628	52.1624	Locus:1.1.1.1679.2 File:"oge10.wiff"	Intestine	1-Rep-2-Jeremy (Jeremy-2)
Jeremy-intestine	Carbonic anhydrase 1 OS=Mus musculus GN=Ca1 PE=2 SV=4	CAH1_MOUSE	TRUE	TRUE	aDGLAILGVLMk	1	iTRAQ8plex (+304), iTRAQ8plex (+304)	37.17	35.5967	29.19	2.18046	No Values (0.0)	Reference Missing (6.643856)	Reference Missing (6.643856)	No Values (0.0)	Reference Missing (6.643856)	Reference Missing (6.643856)	No Values (0.0)	Reference Missing (6.643856)	Reference Missing (6.643856)	No Values (0.0)	Reference Missing (6.643856)	Reference Missing (6.643856)	0.5	3.48105	3.46205	603.678	1808.01	3	0.0940928	52.0132	Locus:1.1.1.1771.3 File:"oge10.wiff"	Intestine	1-Rep-2-Jeremy (Jeremy-2)
Jeremy-intestine	Carbonic anhydrase 1 OS=Mus musculus GN=Ca1 PE=2 SV=4	CAH1_MOUSE	TRUE	TRUE	aDGLAILGVLMk	1	iTRAQ8plex (+304), iTRAQ8plex (+304)	71.57	35.5967	59.5	3.63827	No Values (0.0)	Reference Missing (6.643856)	Reference Missing (6.643856)	No Values (0.0)	Reference Missing (6.643856)	No Values (0.0)	No Values (0.0)	Reference Missing (6.643856)	Reference Missing (6.643856)	No Values (0.0)	Reference Missing (6.643856)	No Values (0.0)	0.5	2.9801	6.00899	603.678	1808.01	3	0.0938528	51.8805	Locus:1.1.1.1685.2 File:"oge10.wiff"	Intestine	1-Rep-2-Jeremy (Jeremy-2)
Jeremy-intestine	Carbonic anhydrase 1 OS=Mus musculus GN=Ca1 PE=2 SV=4	CAH1_MOUSE	TRUE	TRUE	aDGLAILGVLMk	1	iTRAQ8plex (+304), iTRAQ8plex (+304)	89.47	35.5967	63.09	5.39794	No Values (0.0)	Reference Missing (6.643856)	Reference Missing (6.643856)	Reference Missing (6.643856)	Reference Missing (6.643856)	Reference Missing (6.643856)	No Values (0.0)	Reference Missing (6.643856)	Reference Missing (6.643856)	Reference Missing (6.643856)	Reference Missing (6.643856)	Reference Missing (6.643856)	0.5	2.68913	7.33709	603.679	1808.01	3	0.0912128	50.4211	Locus:1.1.1.1613.3 File:"oge13.wiff"	Intestine	1-Rep-2-Jeremy (Jeremy-2)
Jeremy-intestine	Carbonic anhydrase 1 OS=Mus musculus GN=Ca1 PE=2 SV=4	CAH1_MOUSE	TRUE	TRUE	aDGLAILGVLMk	1	iTRAQ8plex (+304), iTRAQ8plex (+304)	86.79	35.5967	65.19	4.26761	No Values (0.0)	Reference Missing (6.643856)	Reference Missing (6.643856)	Reference Missing (6.643856)	Reference Missing (6.643856)	Reference Missing (6.643856)	No Values (0.0)	Reference Missing (6.643856)	Reference Missing (6.643856)	Reference Missing (6.643856)	Reference Missing (6.643856)	Reference Missing (6.643856)	0.5	2.53225	8.08369	603.679	1808.02	3	0.0904328	49.9899	Locus:1.1.1.1639.2 File:"oge12.wiff"	Intestine	1-Rep-2-Jeremy (Jeremy-2)
Jeremy-intestine	Carbonic anhydrase 1 OS=Mus musculus GN=Ca1 PE=2 SV=4	CAH1_MOUSE	TRUE	TRUE	aDGLAILGVLMk	1	iTRAQ8plex (+304), iTRAQ8plex (+304)	87.88	35.5967	62.42	5.18709	No Values (0.0)	Reference Missing (6.643856)	Reference Missing (6.643856)	No Values (0.0)	Reference Missing (6.643856)	Reference Missing (6.643856)	No Values (0.0)	Reference Missing (6.643856)	Reference Missing (6.643856)	No Values (0.0)	Reference Missing (6.643856)	Reference Missing (6.643856)	0.5	2.79096	6.79194	603.679	1808.02	3	0.0902828	49.9069	Locus:1.1.1.1626.2 File:"oge12.wiff"	Intestine	1-Rep-2-Jeremy (Jeremy-2)
Jeremy-intestine	Carbonic anhydrase 1 OS=Mus musculus GN=Ca1 PE=2 SV=4	CAH1_MOUSE	TRUE	TRUE	aDGLAILGVLMk	1	iTRAQ8plex (+304), iTRAQ8plex (+304)	81.66	35.5967	63.82	5.61979	No Values (0.0)	Reference Missing (6.643856)	Reference Missing (6.643856)	Reference Missing (6.643856)	Reference Missing (6.643856)	Reference Missing (6.643856)	No Values (0.0)	Reference Missing (6.643856)	Reference Missing (6.643856)	Reference Missing (6.643856)	Reference Missing (6.643856)	Reference Missing (6.643856)	0.5	2.41237	8.58504	603.679	1808.02	3	0.0901628	49.8406	Locus:1.1.1.1632.2 File:"oge12.wiff"	Intestine	1-Rep-2-Jeremy (Jeremy-2)
Jeremy-intestine	Carbonic anhydrase 1 OS=Mus musculus GN=Ca1 PE=2 SV=4	CAH1_MOUSE	TRUE	TRUE	aDGLAILGVLMk	1	iTRAQ8plex (+304), iTRAQ8plex (+304)	77.79	35.5967	62.01	3.60206	0	0.5088	0.2774	6.644	1.31	1.328	40.27	99	83	50	214	76	0.5	2.18931	9.13512	603.679	1808.02	3	0.0901628	49.8406	Locus:1.1.1.1632.4 File:"oge12.wiff"	Intestine	1-Rep-2-Jeremy (Jeremy-2)
Jeremy-intestine	Carbonic anhydrase 1 OS=Mus musculus GN=Ca1 PE=2 SV=4	CAH1_MOUSE	TRUE	TRUE	aDGLAILGVLMk	1	iTRAQ8plex (+304), iTRAQ8plex (+304)	77.51	35.5967	67.98	2.13077	No Values (0.0)	Reference Missing (6.643856)	Reference Missing (6.643856)	No Values (0.0)	Reference Missing (6.643856)	No Values (0.0)	No Values (0.0)	Reference Missing (6.643856)	Reference Missing (6.643856)	No Values (0.0)	Reference Missing (6.643856)	No Values (0.0)	0.5	2.95057	6.12102	603.679	1808.02	3	0.0894428	49.4426	Locus:1.1.1.1734.2 File:"oge10.wiff"	Intestine	1-Rep-2-Jeremy (Jeremy-2)
Jeremy-intestine	Carbonic anhydrase 1 OS=Mus musculus GN=Ca1 PE=2 SV=4	CAH1_MOUSE	TRUE	TRUE	aDGLAILGVLMk	1	iTRAQ8plex (+304), iTRAQ8plex (+304)	55.7	35.5967	39.51	3.20761	No Values (0.0)	Reference Missing (6.643856)	Reference Missing (6.643856)	No Values (0.0)	Reference Missing (6.643856)	No Values (0.0)	No Values (0.0)	Reference Missing (6.643856)	Reference Missing (6.643856)	No Values (0.0)	Reference Missing (6.643856)	No Values (0.0)	0.5	2.9801	6.01859	603.68	1808.02	3	0.0888428	49.1109	Locus:1.1.1.1673.2 File:"oge10.wiff"	Intestine	1-Rep-2-Jeremy (Jeremy-2)
Jeremy-intestine	Carbonic anhydrase 1 OS=Mus musculus GN=Ca1 PE=2 SV=4	CAH1_MOUSE	TRUE	TRUE	aDGLAILGVLMk	1	iTRAQ8plex (+304), iTRAQ8plex (+304)	53.65	35.5967	45.53	3.36653	No Values (0.0)	No Values (0.0)	No Values (0.0)	No Values (0.0)	Reference Missing (6.643856)	No Values (0.0)	No Values (0.0)	No Values (0.0)	No Values (0.0)	No Values (0.0)	Reference Missing (6.643856)	No Values (0.0)	0.5	3.42136	3.90881	603.68	1808.02	3	0.0883928	48.8621	Locus:1.1.1.1747.3 File:"oge10.wiff"	Intestine	1-Rep-2-Jeremy (Jeremy-2)
Jeremy-intestine	Carbonic anhydrase 1 OS=Mus musculus GN=Ca1 PE=2 SV=4	CAH1_MOUSE	TRUE	TRUE	aDGLAILGVLMk	1	iTRAQ8plex (+304), iTRAQ8plex (+304)	77.58	35.5967	60.86	4.82391	No Values (0.0)	Reference Missing (6.643856)	Reference Missing (6.643856)	Reference Missing (6.643856)	Reference Missing (6.643856)	Reference Missing (6.643856)	No Values (0.0)	Reference Missing (6.643856)	Reference Missing (6.643856)	Reference Missing (6.643856)	Reference Missing (6.643856)	Reference Missing (6.643856)	0.5	2.55667	7.91289	603.68	1808.02	3	0.0878228	48.547	Locus:1.1.1.1642.3 File:"oge12.wiff"	Intestine	1-Rep-2-Jeremy (Jeremy-2)
Jeremy-intestine	Carbonic anhydrase 1 OS=Mus musculus GN=Ca1 PE=2 SV=4	CAH1_MOUSE	TRUE	TRUE	aDGLAILGVLMk	1	iTRAQ8plex (+304), iTRAQ8plex (+304)	59.51	35.5967	50.3	2.85387	0	4.48	4.282	0	4.324	Value Missing (-6.643856)	0	13.27	11	0	16	Value Missing (-6.643856)	0.5	3.11446	5.33163	603.68	1808.02	3	0.0874628	48.348	Locus:1.1.1.1754.2 File:"oge10.wiff"	Intestine	1-Rep-2-Jeremy (Jeremy-2)
Jeremy-intestine	Carbonic anhydrase 1 OS=Mus musculus GN=Ca1 PE=2 SV=4	CAH1_MOUSE	TRUE	TRUE	aDGLAILGVLMk	1	iTRAQ8plex (+304), iTRAQ8plex (+304)	78.5	35.5967	65.23	3.95861	No Values (0.0)	Reference Missing (6.643856)	Reference Missing (6.643856)	No Values (0.0)	Reference Missing (6.643856)	No Values (0.0)	No Values (0.0)	Reference Missing (6.643856)	Reference Missing (6.643856)	No Values (0.0)	Reference Missing (6.643856)	No Values (0.0)	0.5	2.9801	6.00045	603.68	1808.02	3	0.0871928	48.1987	Locus:1.1.1.1691.2 File:"oge10.wiff"	Intestine	1-Rep-2-Jeremy (Jeremy-2)
Jeremy-intestine	Carbonic anhydrase 1 OS=Mus musculus GN=Ca1 PE=2 SV=4	CAH1_MOUSE	TRUE	TRUE	aDGLAILGVLMk	1	iTRAQ8plex (+304), iTRAQ8plex (+304)	76.3	35.5967	50.97	4.02228	No Values (0.0)	No Values (0.0)	Reference Missing (6.643856)	No Values (0.0)	Reference Missing (6.643856)	Reference Missing (6.643856)	No Values (0.0)	No Values (0.0)	Reference Missing (6.643856)	No Values (0.0)	Reference Missing (6.643856)	Reference Missing (6.643856)	0.5	2.89304	6.34465	603.68	1808.02	3	0.0866228	47.8836	Locus:1.1.1.1625.2 File:"oge9.wiff"	Intestine	1-Rep-2-Jeremy (Jeremy-2)
Jeremy-intestine	Carbonic anhydrase 1 OS=Mus musculus GN=Ca1 PE=2 SV=4	CAH1_MOUSE	TRUE	TRUE	aDGLAILGVLMk	1	iTRAQ8plex (+304), iTRAQ8plex (+304)	75.81	35.5967	49.63	5.58503	No Values (0.0)	Reference Missing (6.643856)	Reference Missing (6.643856)	Reference Missing (6.643856)	Reference Missing (6.643856)	Reference Missing (6.643856)	No Values (0.0)	Reference Missing (6.643856)	Reference Missing (6.643856)	Reference Missing (6.643856)	Reference Missing (6.643856)	Reference Missing (6.643856)	0.5	2.73903	7.05821	603.68	1808.02	3	0.0862928	47.7012	Locus:1.1.1.1627.2 File:"oge11.wiff"	Intestine	1-Rep-2-Jeremy (Jeremy-2)
Jeremy-intestine	Carbonic anhydrase 1 OS=Mus musculus GN=Ca1 PE=2 SV=4	CAH1_MOUSE	TRUE	TRUE	aDGLAILGVLMk	1	iTRAQ8plex (+304), iTRAQ8plex (+304)	39.3	35.5967	30.52	3.58503	No Values (0.0)	Reference Missing (6.643856)	No Values (0.0)	No Values (0.0)	Reference Missing (6.643856)	No Values (0.0)	No Values (0.0)	Reference Missing (6.643856)	No Values (0.0)	No Values (0.0)	Reference Missing (6.643856)	No Values (0.0)	0.5	3.28002	4.58496	603.68	1808.02	3	0.0861428	47.6183	Locus:1.1.1.1734.4 File:"oge13.wiff"	Intestine	1-Rep-2-Jeremy (Jeremy-2)
Jeremy-intestine	Carbonic anhydrase 1 OS=Mus musculus GN=Ca1 PE=2 SV=4	CAH1_MOUSE	TRUE	TRUE	aDGLAILGVLMk	1	iTRAQ8plex (+304), iTRAQ8plex (+304)	46.92	35.5967	38.23	1.74473	No Values (0.0)	No Values (0.0)	No Values (0.0)	No Values (0.0)	Reference Missing (6.643856)	No Values (0.0)	No Values (0.0)	No Values (0.0)	No Values (0.0)	No Values (0.0)	Reference Missing (6.643856)	No Values (0.0)	0.5	3.22431	4.85798	603.681	1808.02	3	0.0859928	47.5354	Locus:1.1.1.1710.3 File:"oge10.wiff"	Intestine	1-Rep-2-Jeremy (Jeremy-2)
Jeremy-intestine	Carbonic anhydrase 1 OS=Mus musculus GN=Ca1 PE=2 SV=4	CAH1_MOUSE	TRUE	TRUE	aDGLAILGVLMk	1	iTRAQ8plex (+304), iTRAQ8plex (+304)	84.98	35.5967	60.45	5.16115	0	0.0658	0.03407	6.644	0.8884	1.117	16	30	28	23.62	65	27	0.5	2.62885	7.56697	603.681	1808.02	3	0.0850028	46.9881	Locus:1.1.1.1646.2 File:"oge12.wiff"	Intestine	1-Rep-2-Jeremy (Jeremy-2)
Jeremy-intestine	Carbonic anhydrase 1 OS=Mus musculus GN=Ca1 PE=2 SV=4	CAH1_MOUSE	TRUE	TRUE	aDGLAILGVLMk	1	iTRAQ8plex (+304), iTRAQ8plex (+304)	58.34	35.5967	49.4	4.46852	No Values (0.0)	No Values (0.0)	Reference Missing (6.643856)	No Values (0.0)	Reference Missing (6.643856)	No Values (0.0)	No Values (0.0)	No Values (0.0)	Reference Missing (6.643856)	No Values (0.0)	Reference Missing (6.643856)	No Values (0.0)	0.5	3.08786	5.51538	603.681	1808.02	3	0.0847928	46.872	Locus:1.1.1.1697.2 File:"oge10.wiff"	Intestine	1-Rep-2-Jeremy (Jeremy-2)
Jeremy-intestine	Carbonic anhydrase 1 OS=Mus musculus GN=Ca1 PE=2 SV=4	CAH1_MOUSE	TRUE	TRUE	aDGLAILGVLMk	1	iTRAQ8plex (+304), iTRAQ8plex (+304)	63.97	35.5967	53.41	3.58503	No Values (0.0)	Reference Missing (6.643856)	Reference Missing (6.643856)	No Values (0.0)	Reference Missing (6.643856)	No Values (0.0)	No Values (0.0)	Reference Missing (6.643856)	Reference Missing (6.643856)	No Values (0.0)	Reference Missing (6.643856)	No Values (0.0)	0.5	3.06154	5.5552	603.681	1808.02	3	0.0839228	46.3911	Locus:1.1.1.1728.2 File:"oge10.wiff"	Intestine	1-Rep-2-Jeremy (Jeremy-2)
Jeremy-intestine	Carbonic anhydrase 1 OS=Mus musculus GN=Ca1 PE=2 SV=4	CAH1_MOUSE	TRUE	TRUE	aDGLAILGVLMk	1	iTRAQ8plex (+304), iTRAQ8plex (+304)	51.79	35.5967	41.48	3.55284	No Values (0.0)	No Values (0.0)	No Values (0.0)	No Values (0.0)	Reference Missing (6.643856)	No Values (0.0)	No Values (0.0)	No Values (0.0)	No Values (0.0)	No Values (0.0)	Reference Missing (6.643856)	No Values (0.0)	0.5	3.33424	4.32337	603.681	1808.02	3	0.0837428	46.2916	Locus:1.1.1.1716.2 File:"oge10.wiff"	Intestine	1-Rep-2-Jeremy (Jeremy-2)
Jeremy-intestine	Carbonic anhydrase 1 OS=Mus musculus GN=Ca1 PE=2 SV=4	CAH1_MOUSE	TRUE	TRUE	aDGLAILGVLMk	1	iTRAQ8plex (+304), iTRAQ8plex (+304)	87.43	35.5967	60.53	3.95861	No Values (0.0)	No Values (0.0)	Reference Missing (6.643856)	No Values (0.0)	Reference Missing (6.643856)	No Values (0.0)	No Values (0.0)	No Values (0.0)	Reference Missing (6.643856)	No Values (0.0)	Reference Missing (6.643856)	No Values (0.0)	0.5	3.01078	5.80736	603.681	1808.02	3	0.0831728	45.9765	Locus:1.1.1.1621.3 File:"oge13.wiff"	Intestine	1-Rep-2-Jeremy (Jeremy-2)
Jeremy-intestine	Carbonic anhydrase 1 OS=Mus musculus GN=Ca1 PE=2 SV=4	CAH1_MOUSE	TRUE	TRUE	aDGLAILGVLMk	1	iTRAQ8plex (+304), iTRAQ8plex (+304)	68.31	35.5967	57.97	4.13077	No Values (0.0)	No Values (0.0)	Reference Missing (6.643856)	No Values (0.0)	Reference Missing (6.643856)	No Values (0.0)	No Values (0.0)	No Values (0.0)	Reference Missing (6.643856)	No Values (0.0)	Reference Missing (6.643856)	No Values (0.0)	0.5	2.89304	6.28688	603.682	1808.02	3	0.0826928	45.7111	Locus:1.1.1.1644.2 File:"oge10.wiff"	Intestine	1-Rep-2-Jeremy (Jeremy-2)
Jeremy-intestine	Carbonic anhydrase 1 OS=Mus musculus GN=Ca1 PE=2 SV=4	CAH1_MOUSE	TRUE	TRUE	aDGLAILGVLMk	1	iTRAQ8plex (+304), iTRAQ8plex (+304)	73.75	35.5967	62.35	3.79588	No Values (0.0)	Reference Missing (6.643856)	Reference Missing (6.643856)	No Values (0.0)	Reference Missing (6.643856)	No Values (0.0)	No Values (0.0)	Reference Missing (6.643856)	Reference Missing (6.643856)	No Values (0.0)	Reference Missing (6.643856)	No Values (0.0)	0.5	2.86568	6.49618	603.682	1808.02	3	0.0821228	45.396	Locus:1.1.1.1665.2 File:"oge10.wiff"	Intestine	1-Rep-2-Jeremy (Jeremy-2)
Jeremy-intestine	Carbonic anhydrase 1 OS=Mus musculus GN=Ca1 PE=2 SV=4	CAH1_MOUSE	TRUE	TRUE	aDGLAILGVLMk	1	iTRAQ8plex (+304), iTRAQ8plex (+304)	57.65	35.5967	48.52	4	No Values (0.0)	No Values (0.0)	No Values (0.0)	No Values (0.0)	Reference Missing (6.643856)	Reference Missing (6.643856)	No Values (0.0)	No Values (0.0)	No Values (0.0)	No Values (0.0)	Reference Missing (6.643856)	Reference Missing (6.643856)	0.5	3.14246	5.19574	603.682	1808.02	3	0.0816428	45.1307	Locus:1.1.1.1722.2 File:"oge10.wiff"	Intestine	1-Rep-2-Jeremy (Jeremy-2)
Jeremy-intestine	Carbonic anhydrase 1 OS=Mus musculus GN=Ca1 PE=2 SV=4	CAH1_MOUSE	TRUE	TRUE	aDGLAILGVLMk	1	iTRAQ8plex (+304), iTRAQ8plex (+304)	73.33	35.5967	60	3.67778	No Values (0.0)	No Values (0.0)	Reference Missing (6.643856)	No Values (0.0)	Reference Missing (6.643856)	Reference Missing (6.643856)	No Values (0.0)	No Values (0.0)	Reference Missing (6.643856)	No Values (0.0)	Reference Missing (6.643856)	Reference Missing (6.643856)	0.5	3.14246	5.18492	603.682	1808.02	3	0.0812828	44.9317	Locus:1.1.1.1741.3 File:"oge13.wiff"	Intestine	1-Rep-2-Jeremy (Jeremy-2)
Jeremy-intestine	Carbonic anhydrase 1 OS=Mus musculus GN=Ca1 PE=2 SV=4	CAH1_MOUSE	TRUE	TRUE	aDGLAILGVLMk	1	iTRAQ8plex (+304), iTRAQ8plex (+304)	69.67	35.5967	59.43	3.67778	No Values (0.0)	Reference Missing (6.643856)	Reference Missing (6.643856)	No Values (0.0)	Reference Missing (6.643856)	No Values (0.0)	No Values (0.0)	Reference Missing (6.643856)	Reference Missing (6.643856)	No Values (0.0)	Reference Missing (6.643856)	No Values (0.0)	0.5	2.9211	6.20574	603.682	1808.02	3	0.0812828	44.9317	Locus:1.1.1.1658.3 File:"oge10.wiff"	Intestine	1-Rep-2-Jeremy (Jeremy-2)
Jeremy-intestine	Carbonic anhydrase 1 OS=Mus musculus GN=Ca1 PE=2 SV=4	CAH1_MOUSE	TRUE	TRUE	aDGLAILGVLMk	1	iTRAQ8plex (+304), iTRAQ8plex (+304)	51.91	35.5967	46.95	1.5376	No Values (0.0)	Reference Missing (6.643856)	Reference Missing (6.643856)	Reference Missing (6.643856)	Reference Missing (6.643856)	No Values (0.0)	No Values (0.0)	Reference Missing (6.643856)	Reference Missing (6.643856)	Reference Missing (6.643856)	Reference Missing (6.643856)	No Values (0.0)	0.5	3.25315	4.76977	603.682	1808.02	3	0.0811028	44.8321	Locus:1.1.1.1776.4 File:"oge9.wiff"	Intestine	1-Rep-2-Jeremy (Jeremy-2)
Jeremy-intestine	Carbonic anhydrase 1 OS=Mus musculus GN=Ca1 PE=2 SV=4	CAH1_MOUSE	TRUE	TRUE	aDGLAILGVLMk	1	iTRAQ8plex (+304), iTRAQ8plex (+304)	62.82	35.5967	50.3	2.16749	No Values (0.0)	Reference Missing (6.643856)	No Values (0.0)	No Values (0.0)	Reference Missing (6.643856)	No Values (0.0)	No Values (0.0)	Reference Missing (6.643856)	No Values (0.0)	No Values (0.0)	Reference Missing (6.643856)	No Values (0.0)	0.5	3.19845	4.97131	603.682	1808.03	3	0.0807128	44.6166	Locus:1.1.1.1749.2 File:"oge9.wiff"	Intestine	1-Rep-2-Jeremy (Jeremy-2)
Jeremy-intestine	Carbonic anhydrase 1 OS=Mus musculus GN=Ca1 PE=2 SV=4	CAH1_MOUSE	TRUE	TRUE	aDGLAILGVLMk	1	iTRAQ8plex (+304), iTRAQ8plex (+304)	73.94	35.5967	49.58	3.13077	No Values (0.0)	Reference Missing (6.643856)	Reference Missing (6.643856)	No Values (0.0)	Reference Missing (6.643856)	No Values (0.0)	No Values (0.0)	Reference Missing (6.643856)	Reference Missing (6.643856)	No Values (0.0)	Reference Missing (6.643856)	No Values (0.0)	0.5	2.89304	6.30378	603.682	1808.03	3	0.0806228	44.5668	Locus:1.1.1.1628.3 File:"oge13.wiff"	Intestine	1-Rep-2-Jeremy (Jeremy-2)
Jeremy-intestine	Carbonic anhydrase 1 OS=Mus musculus GN=Ca1 PE=2 SV=4	CAH1_MOUSE	TRUE	TRUE	aDGLAILGVLMk	1	iTRAQ8plex (+304), iTRAQ8plex (+304)	65.16	35.5967	51.88	3.39794	No Values (0.0)	No Values (0.0)	No Values (0.0)	No Values (0.0)	Reference Missing (6.643856)	No Values (0.0)	No Values (0.0)	No Values (0.0)	No Values (0.0)	No Values (0.0)	Reference Missing (6.643856)	No Values (0.0)	0.5	3.25315	4.70321	603.682	1808.03	3	0.0804428	44.4673	Locus:1.1.1.1701.2 File:"oge9.wiff"	Intestine	1-Rep-2-Jeremy (Jeremy-2)
Jeremy-intestine	Carbonic anhydrase 1 OS=Mus musculus GN=Ca1 PE=2 SV=4	CAH1_MOUSE	TRUE	TRUE	aDGLAILGVLMk	1	iTRAQ8plex (+304), iTRAQ8plex (+304)	68.03	35.5967	56.52	2.92082	No Values (0.0)	Reference Missing (6.643856)	Reference Missing (6.643856)	No Values (0.0)	Reference Missing (6.643856)	Reference Missing (6.643856)	No Values (0.0)	Reference Missing (6.643856)	Reference Missing (6.643856)	No Values (0.0)	Reference Missing (6.643856)	Reference Missing (6.643856)	0.5	2.73903	7.07703	603.683	1808.03	3	0.0799628	44.2019	Locus:1.1.1.1636.3 File:"oge13.wiff"	Intestine	1-Rep-2-Jeremy (Jeremy-2)
Jeremy-intestine	Carbonic anhydrase 1 OS=Mus musculus GN=Ca1 PE=2 SV=4	CAH1_MOUSE	TRUE	TRUE	aDGLAILGVLMk	1	iTRAQ8plex (+304), iTRAQ8plex (+304)	77.63	35.5967	63.38	4.42022	No Values (0.0)	Reference Missing (6.643856)	Reference Missing (6.643856)	No Values (0.0)	Reference Missing (6.643856)	No Values (0.0)	No Values (0.0)	Reference Missing (6.643856)	Reference Missing (6.643856)	No Values (0.0)	Reference Missing (6.643856)	No Values (0.0)	0.5	2.86568	6.40973	603.683	1808.03	3	0.0798428	44.1356	Locus:1.1.1.1651.2 File:"oge10.wiff"	Intestine	1-Rep-2-Jeremy (Jeremy-2)
Jeremy-intestine	Carbonic anhydrase 1 OS=Mus musculus GN=Ca1 PE=2 SV=4	CAH1_MOUSE	TRUE	TRUE	aDGLAILGVLMk	1	iTRAQ8plex (+304), iTRAQ8plex (+304)	59.96	35.5967	50.73	2.82391	0	0	4.105	0	3.771	5.21	0	0	10	0	11	10.27	0.5	3.19845	4.96671	603.683	1808.03	3	0.0795728	43.9864	Locus:1.1.1.1749.2 File:"oge13.wiff"	Intestine	1-Rep-2-Jeremy (Jeremy-2)
Jeremy-intestine	Carbonic anhydrase 1 OS=Mus musculus GN=Ca1 PE=2 SV=4	CAH1_MOUSE	TRUE	TRUE	aDGLAILGVLMk	1	iTRAQ8plex (+304), iTRAQ8plex (+304)	41.46	35.5967	34.22	1.45593	No Values (0.0)	Reference Missing (6.643856)	Reference Missing (6.643856)	Reference Missing (6.643856)	Reference Missing (6.643856)	No Values (0.0)	No Values (0.0)	Reference Missing (6.643856)	Reference Missing (6.643856)	Reference Missing (6.643856)	Reference Missing (6.643856)	No Values (0.0)	0.5	3.22431	4.87234	603.683	1808.03	3	0.0791528	43.7542	Locus:1.1.1.1755.4 File:"oge9.wiff"	Intestine	1-Rep-2-Jeremy (Jeremy-2)
Jeremy-intestine	Carbonic anhydrase 1 OS=Mus musculus GN=Ca1 PE=2 SV=4	CAH1_MOUSE	TRUE	TRUE	aDGLAILGVLMk	1	iTRAQ8plex (+304), iTRAQ8plex (+304)	74.36	35.5967	61.83	4.69897	No Values (0.0)	No Values (0.0)	Reference Missing (6.643856)	Reference Missing (6.643856)	Reference Missing (6.643856)	No Values (0.0)	No Values (0.0)	No Values (0.0)	Reference Missing (6.643856)	Reference Missing (6.643856)	Reference Missing (6.643856)	No Values (0.0)	0.5	2.9801	5.9542	603.683	1808.03	3	0.0790928	43.721	Locus:1.1.1.1694.2 File:"oge9.wiff"	Intestine	1-Rep-2-Jeremy (Jeremy-2)
Jeremy-intestine	Carbonic anhydrase 1 OS=Mus musculus GN=Ca1 PE=2 SV=4	CAH1_MOUSE	TRUE	TRUE	aDGLAILGVLMk	1	iTRAQ8plex (+304), iTRAQ8plex (+304)	59.18	35.5967	49.13	4.16749	No Values (0.0)	Reference Missing (6.643856)	Reference Missing (6.643856)	No Values (0.0)	Reference Missing (6.643856)	Reference Missing (6.643856)	No Values (0.0)	Reference Missing (6.643856)	Reference Missing (6.643856)	No Values (0.0)	Reference Missing (6.643856)	Reference Missing (6.643856)	0.5	2.9801	5.904	603.683	1808.03	3	0.0787628	43.5386	Locus:1.1.1.1721.4 File:"oge13.wiff"	Intestine	1-Rep-2-Jeremy (Jeremy-2)
Jeremy-intestine	Carbonic anhydrase 1 OS=Mus musculus GN=Ca1 PE=2 SV=4	CAH1_MOUSE	TRUE	TRUE	aDGLAILGVLMk	1	iTRAQ8plex (+304), iTRAQ8plex (+304)	75.88	35.5967	51.1	4.76955	No Values (0.0)	Reference Missing (6.643856)	Reference Missing (6.643856)	No Values (0.0)	Reference Missing (6.643856)	No Values (0.0)	No Values (0.0)	Reference Missing (6.643856)	Reference Missing (6.643856)	No Values (0.0)	Reference Missing (6.643856)	No Values (0.0)	0.5	3.01078	5.80245	603.683	1808.03	3	0.0785528	43.4225	Locus:1.1.1.1632.2 File:"oge9.wiff"	Intestine	1-Rep-2-Jeremy (Jeremy-2)
Jeremy-intestine	Carbonic anhydrase 1 OS=Mus musculus GN=Ca1 PE=2 SV=4	CAH1_MOUSE	TRUE	TRUE	aDGLAILGVLMk	1	iTRAQ8plex (+304), iTRAQ8plex (+304)	92.74	35.5967	67.39	5.03621	No Values (0.0)	Reference Missing (6.643856)	Reference Missing (6.643856)	Reference Missing (6.643856)	Reference Missing (6.643856)	Reference Missing (6.643856)	No Values (0.0)	Reference Missing (6.643856)	Reference Missing (6.643856)	Reference Missing (6.643856)	Reference Missing (6.643856)	Reference Missing (6.643856)	0.5	2.73903	7.02092	603.683	1808.03	3	0.0784328	43.3562	Locus:1.1.1.1633.2 File:"oge11.wiff"	Intestine	1-Rep-2-Jeremy (Jeremy-2)
Jeremy-intestine	Carbonic anhydrase 1 OS=Mus musculus GN=Ca1 PE=2 SV=4	CAH1_MOUSE	TRUE	TRUE	aDGLAILGVLMk	1	iTRAQ8plex (+304), iTRAQ8plex (+304)	68.92	35.5967	43.55	5.82391	No Values (0.0)	Reference Missing (6.643856)	No Values (0.0)	No Values (0.0)	Reference Missing (6.643856)	Reference Missing (6.643856)	No Values (0.0)	Reference Missing (6.643856)	No Values (0.0)	No Values (0.0)	Reference Missing (6.643856)	Reference Missing (6.643856)	0.5	3.03592	5.72792	603.683	1808.03	3	0.0776828	42.9416	Locus:1.1.1.1643.3 File:"oge13.wiff"	Intestine	1-Rep-2-Jeremy (Jeremy-2)
Jeremy-intestine	Carbonic anhydrase 1 OS=Mus musculus GN=Ca1 PE=2 SV=4	CAH1_MOUSE	TRUE	TRUE	aDGLAILGVLMk	1	iTRAQ8plex (+304), iTRAQ8plex (+304)	64.77	35.5967	50.61	5.13077	No Values (0.0)	No Values (0.0)	No Values (0.0)	No Values (0.0)	Reference Missing (6.643856)	No Values (0.0)	No Values (0.0)	No Values (0.0)	No Values (0.0)	No Values (0.0)	Reference Missing (6.643856)	No Values (0.0)	0.5	3.3094	4.5404	603.683	1808.03	3	0.0776528	42.925	Locus:1.1.1.1639.2 File:"oge9.wiff"	Intestine	1-Rep-2-Jeremy (Jeremy-2)
Jeremy-intestine	Carbonic anhydrase 1 OS=Mus musculus GN=Ca1 PE=2 SV=4	CAH1_MOUSE	TRUE	TRUE	aDGLAILGVLMk	1	iTRAQ8plex (+304), iTRAQ8plex (+304)	63.49	35.5967	51.47	3.3279	No Values (0.0)	No Values (0.0)	No Values (0.0)	No Values (0.0)	Reference Missing (6.643856)	No Values (0.0)	No Values (0.0)	No Values (0.0)	No Values (0.0)	No Values (0.0)	Reference Missing (6.643856)	No Values (0.0)	0.5	3.33424	4.39232	603.683	1808.03	3	0.0775628	42.8752	Locus:1.1.1.1705.2 File:"oge13.wiff"	Intestine	1-Rep-2-Jeremy (Jeremy-2)
Jeremy-intestine	Carbonic anhydrase 1 OS=Mus musculus GN=Ca1 PE=2 SV=4	CAH1_MOUSE	TRUE	TRUE	aDGLAILGVLMk	1	iTRAQ8plex (+304), iTRAQ8plex (+304)	67.06	35.5967	57.5	3.42022	No Values (0.0)	Reference Missing (6.643856)	Reference Missing (6.643856)	No Values (0.0)	Reference Missing (6.643856)	No Values (0.0)	No Values (0.0)	Reference Missing (6.643856)	Reference Missing (6.643856)	No Values (0.0)	Reference Missing (6.643856)	No Values (0.0)	0.5	2.83987	6.57395	603.683	1808.03	3	0.0772328	42.6928	Locus:1.1.1.1655.2 File:"oge13.wiff"	Intestine	1-Rep-2-Jeremy (Jeremy-2)
Jeremy-intestine	Carbonic anhydrase 1 OS=Mus musculus GN=Ca1 PE=2 SV=4	CAH1_MOUSE	TRUE	TRUE	aDGLAILGVLMk	1	iTRAQ8plex (+304), iTRAQ8plex (+304)	71.33	35.5967	60.48	3.95861	No Values (0.0)	Reference Missing (6.643856)	Reference Missing (6.643856)	No Values (0.0)	Reference Missing (6.643856)	Reference Missing (6.643856)	No Values (0.0)	Reference Missing (6.643856)	Reference Missing (6.643856)	No Values (0.0)	Reference Missing (6.643856)	Reference Missing (6.643856)	0.5	2.81453	6.64212	603.683	1808.03	3	0.0772328	42.6928	Locus:1.1.1.1649.2 File:"oge13.wiff"	Intestine	1-Rep-2-Jeremy (Jeremy-2)
Jeremy-intestine	Carbonic anhydrase 1 OS=Mus musculus GN=Ca1 PE=2 SV=4	CAH1_MOUSE	TRUE	TRUE	aDGLAILGVLMk	1	iTRAQ8plex (+304), iTRAQ8plex (+304)	76.38	35.5967	62.74	3.74473	No Values (0.0)	Reference Missing (6.643856)	Reference Missing (6.643856)	Reference Missing (6.643856)	Reference Missing (6.643856)	Reference Missing (6.643856)	No Values (0.0)	Reference Missing (6.643856)	Reference Missing (6.643856)	Reference Missing (6.643856)	Reference Missing (6.643856)	Reference Missing (6.643856)	0.5	2.68913	7.32301	603.684	1808.03	3	0.0770828	42.6099	Locus:1.1.1.1640.2 File:"oge11.wiff"	Intestine	1-Rep-2-Jeremy (Jeremy-2)
Jeremy-intestine	Carbonic anhydrase 1 OS=Mus musculus GN=Ca1 PE=2 SV=4	CAH1_MOUSE	TRUE	TRUE	aDGLAILGVLMk	1	iTRAQ8plex (+304), iTRAQ8plex (+304)	51.7	35.5967	40.6	3.39794	No Values (0.0)	No Values (0.0)	No Values (0.0)	No Values (0.0)	Reference Missing (6.643856)	No Values (0.0)	No Values (0.0)	No Values (0.0)	No Values (0.0)	No Values (0.0)	Reference Missing (6.643856)	No Values (0.0)	0.5	3.3094	4.49442	603.684	1808.03	3	0.0770528	42.5933	Locus:1.1.1.1687.2 File:"oge9.wiff"	Intestine	1-Rep-2-Jeremy (Jeremy-2)
Jeremy-intestine	Carbonic anhydrase 1 OS=Mus musculus GN=Ca1 PE=2 SV=4	CAH1_MOUSE	TRUE	TRUE	aDGLAILGVLMk	1	iTRAQ8plex (+304), iTRAQ8plex (+304)	47.17	35.5967	34.07	1.79588	No Values (0.0)	Reference Missing (6.643856)	Reference Missing (6.643856)	No Values (0.0)	Reference Missing (6.643856)	Reference Missing (6.643856)	No Values (0.0)	Reference Missing (6.643856)	Reference Missing (6.643856)	No Values (0.0)	Reference Missing (6.643856)	Reference Missing (6.643856)	0.5	3.52014	3.32193	603.684	1808.03	3	0.0769028	42.5104	Locus:1.1.1.1785.3 File:"oge9.wiff"	Intestine	1-Rep-2-Jeremy (Jeremy-2)
Jeremy-intestine	Carbonic anhydrase 1 OS=Mus musculus GN=Ca1 PE=2 SV=4	CAH1_MOUSE	TRUE	TRUE	aDGLAILGVLMk	1	iTRAQ8plex (+304), iTRAQ8plex (+304)	64.5	35.5967	50.98	4.13668	No Values (0.0)	Reference Missing (6.643856)	No Values (0.0)	No Values (0.0)	Reference Missing (6.643856)	No Values (0.0)	No Values (0.0)	Reference Missing (6.643856)	No Values (0.0)	No Values (0.0)	Reference Missing (6.643856)	No Values (0.0)	0.5	3.03592	5.67243	603.684	1808.03	3	0.0769028	42.5104	Locus:1.1.1.1661.2 File:"oge13.wiff"	Intestine	1-Rep-2-Jeremy (Jeremy-2)
Jeremy-intestine	Carbonic anhydrase 1 OS=Mus musculus GN=Ca1 PE=2 SV=4	CAH1_MOUSE	TRUE	TRUE	aDGLAILGVLMk	1	iTRAQ8plex (+304), iTRAQ8plex (+304)	73.72	35.5967	62.15	3.79588	No Values (0.0)	Reference Missing (6.643856)	Reference Missing (6.643856)	No Values (0.0)	Reference Missing (6.643856)	No Values (0.0)	No Values (0.0)	Reference Missing (6.643856)	Reference Missing (6.643856)	No Values (0.0)	Reference Missing (6.643856)	No Values (0.0)	0.5	3.08786	5.45943	603.684	1808.03	3	0.0763928	42.2284	Locus:1.1.1.1725.2 File:"oge9.wiff"	Intestine	1-Rep-2-Jeremy (Jeremy-2)
Jeremy-intestine	Carbonic anhydrase 1 OS=Mus musculus GN=Ca1 PE=2 SV=4	CAH1_MOUSE	TRUE	TRUE	aDGLAILGVLMk	1	iTRAQ8plex (+304), iTRAQ8plex (+304)	76.01	35.5967	64.07	4.95861	No Values (0.0)	Reference Missing (6.643856)	Reference Missing (6.643856)	No Values (0.0)	Reference Missing (6.643856)	No Values (0.0)	No Values (0.0)	Reference Missing (6.643856)	Reference Missing (6.643856)	No Values (0.0)	Reference Missing (6.643856)	No Values (0.0)	0.5	3.03592	5.71644	603.684	1808.03	3	0.0763028	42.1787	Locus:1.1.1.1713.3 File:"oge13.wiff"	Intestine	1-Rep-2-Jeremy (Jeremy-2)
Jeremy-intestine	Carbonic anhydrase 1 OS=Mus musculus GN=Ca1 PE=2 SV=4	CAH1_MOUSE	TRUE	TRUE	aDGLAILGVLMk	1	iTRAQ8plex (+304), iTRAQ8plex (+304)	76.33	35.5967	63.89	3.76955	No Values (0.0)	Reference Missing (6.643856)	Reference Missing (6.643856)	No Values (0.0)	Reference Missing (6.643856)	No Values (0.0)	No Values (0.0)	Reference Missing (6.643856)	Reference Missing (6.643856)	No Values (0.0)	Reference Missing (6.643856)	No Values (0.0)	0.5	2.95057	6.02237	603.684	1808.03	3	0.0761228	42.0792	Locus:1.1.1.1668.2 File:"oge13.wiff"	Intestine	1-Rep-2-Jeremy (Jeremy-2)
Jeremy-intestine	Carbonic anhydrase 1 OS=Mus musculus GN=Ca1 PE=2 SV=4	CAH1_MOUSE	TRUE	TRUE	aDGLAILGVLMk	1	iTRAQ8plex (+304), iTRAQ8plex (+304)	71.91	35.5967	61.02	4.06048	No Values (0.0)	No Values (0.0)	Reference Missing (6.643856)	No Values (0.0)	Reference Missing (6.643856)	Reference Missing (6.643856)	No Values (0.0)	No Values (0.0)	Reference Missing (6.643856)	No Values (0.0)	Reference Missing (6.643856)	Reference Missing (6.643856)	0.5	3.03592	5.70791	603.684	1808.03	3	0.0757628	41.8802	Locus:1.1.1.1680.2 File:"oge9.wiff"	Intestine	1-Rep-2-Jeremy (Jeremy-2)
Jeremy-intestine	Carbonic anhydrase 1 OS=Mus musculus GN=Ca1 PE=2 SV=4	CAH1_MOUSE	TRUE	TRUE	aDGLAILGVLMk	1	iTRAQ8plex (+304), iTRAQ8plex (+304)	58.97	35.5967	51.78	3.01323	No Values (0.0)	Reference Missing (6.643856)	Reference Missing (6.643856)	No Values (0.0)	Reference Missing (6.643856)	Reference Missing (6.643856)	No Values (0.0)	Reference Missing (6.643856)	Reference Missing (6.643856)	No Values (0.0)	Reference Missing (6.643856)	Reference Missing (6.643856)	0.5	3.42136	3.93263	603.684	1808.03	3	0.0757028	41.847	Locus:1.1.1.1791.3 File:"oge9.wiff"	Intestine	1-Rep-2-Jeremy (Jeremy-2)
Jeremy-intestine	Carbonic anhydrase 1 OS=Mus musculus GN=Ca1 PE=2 SV=4	CAH1_MOUSE	TRUE	TRUE	aDGLAILGVLMk	1	iTRAQ8plex (+304), iTRAQ8plex (+304)	60.36	35.5967	50.7	3.3279	No Values (0.0)	Reference Missing (6.643856)	Reference Missing (6.643856)	No Values (0.0)	Reference Missing (6.643856)	No Values (0.0)	No Values (0.0)	Reference Missing (6.643856)	Reference Missing (6.643856)	No Values (0.0)	Reference Missing (6.643856)	No Values (0.0)	0.5	2.9211	6.15015	603.684	1808.03	3	0.0754628	41.7143	Locus:1.1.1.1666.2 File:"oge9.wiff"	Intestine	1-Rep-2-Jeremy (Jeremy-2)
Jeremy-intestine	Carbonic anhydrase 1 OS=Mus musculus GN=Ca1 PE=2 SV=4	CAH1_MOUSE	TRUE	TRUE	aDGLAILGVLMk	1	iTRAQ8plex (+304), iTRAQ8plex (+304)	72.47	35.5967	60.67	3.55284	No Values (0.0)	Reference Missing (6.643856)	Reference Missing (6.643856)	No Values (0.0)	Reference Missing (6.643856)	No Values (0.0)	No Values (0.0)	Reference Missing (6.643856)	Reference Missing (6.643856)	No Values (0.0)	Reference Missing (6.643856)	No Values (0.0)	0.5	2.79096	6.76235	603.684	1808.03	3	0.0754628	41.7143	Locus:1.1.1.1666.2 File:"oge12.wiff"	Intestine	1-Rep-2-Jeremy (Jeremy-2)
Jeremy-intestine	Carbonic anhydrase 1 OS=Mus musculus GN=Ca1 PE=2 SV=4	CAH1_MOUSE	TRUE	TRUE	aDGLAILGVLMk	1	iTRAQ8plex (+304), iTRAQ8plex (+304)	49.48	35.5967	37.86	2.31876	No Values (0.0)	Reference Missing (6.643856)	No Values (0.0)	No Values (0.0)	Reference Missing (6.643856)	Reference Missing (6.643856)	No Values (0.0)	Reference Missing (6.643856)	No Values (0.0)	No Values (0.0)	Reference Missing (6.643856)	Reference Missing (6.643856)	0.5	2.86568	6.4266	603.684	1808.03	3	0.0753428	41.648	Locus:1.1.1.1659.2 File:"oge9.wiff"	Intestine	1-Rep-2-Jeremy (Jeremy-2)
Jeremy-intestine	Carbonic anhydrase 1 OS=Mus musculus GN=Ca1 PE=2 SV=4	CAH1_MOUSE	TRUE	TRUE	aDGLAILGVLMk	1	iTRAQ8plex (+304), iTRAQ8plex (+304)	54.7	35.5967	44.92	2.92082	No Values (0.0)	Reference Missing (6.643856)	Reference Missing (6.643856)	Reference Missing (6.643856)	Reference Missing (6.643856)	No Values (0.0)	No Values (0.0)	Reference Missing (6.643856)	Reference Missing (6.643856)	Reference Missing (6.643856)	Reference Missing (6.643856)	No Values (0.0)	0.5	3.22431	4.90689	603.684	1808.03	3	0.0752528	41.5982	Locus:1.1.1.1768.2 File:"oge9.wiff"	Intestine	1-Rep-2-Jeremy (Jeremy-2)
Jeremy-intestine	Carbonic anhydrase 1 OS=Mus musculus GN=Ca1 PE=2 SV=4	CAH1_MOUSE	TRUE	TRUE	aDGLAILGVLMk	1	iTRAQ8plex (+304), iTRAQ8plex (+304)	52.2	35.5967	42.53	3.76955	No Values (0.0)	Reference Missing (6.643856)	No Values (0.0)	No Values (0.0)	Reference Missing (6.643856)	No Values (0.0)	No Values (0.0)	Reference Missing (6.643856)	No Values (0.0)	No Values (0.0)	Reference Missing (6.643856)	No Values (0.0)	0.5	2.9801	5.93074	603.684	1808.03	3	0.0752228	41.5817	Locus:1.1.1.1707.3 File:"oge9.wiff"	Intestine	1-Rep-2-Jeremy (Jeremy-2)
Jeremy-intestine	Carbonic anhydrase 1 OS=Mus musculus GN=Ca1 PE=2 SV=4	CAH1_MOUSE	TRUE	TRUE	aDGLAILGVLMk	1	iTRAQ8plex (+304), iTRAQ8plex (+304)	60.37	35.5967	48.95	3.08619	No Values (0.0)	Reference Missing (6.643856)	Reference Missing (6.643856)	No Values (0.0)	Reference Missing (6.643856)	No Values (0.0)	No Values (0.0)	Reference Missing (6.643856)	Reference Missing (6.643856)	No Values (0.0)	Reference Missing (6.643856)	No Values (0.0)	0.5	2.89304	6.33217	603.684	1808.03	3	0.0750128	41.4656	Locus:1.1.1.1673.2 File:"oge9.wiff"	Intestine	1-Rep-2-Jeremy (Jeremy-2)
Jeremy-intestine	Carbonic anhydrase 1 OS=Mus musculus GN=Ca1 PE=2 SV=4	CAH1_MOUSE	TRUE	TRUE	aDGLAILGVLMk	1	iTRAQ8plex (+304), iTRAQ8plex (+304)	67.62	35.5967	51.68	3.01323	No Values (0.0)	Reference Missing (6.643856)	No Values (0.0)	Reference Missing (6.643856)	Reference Missing (6.643856)	Reference Missing (6.643856)	No Values (0.0)	Reference Missing (6.643856)	No Values (0.0)	Reference Missing (6.643856)	Reference Missing (6.643856)	Reference Missing (6.643856)	0.5	3.01078	5.88484	603.684	1808.03	3	0.0747728	41.3329	Locus:1.1.1.1680.2 File:"oge13.wiff"	Intestine	1-Rep-2-Jeremy (Jeremy-2)
Jeremy-intestine	Carbonic anhydrase 1 OS=Mus musculus GN=Ca1 PE=2 SV=4	CAH1_MOUSE	TRUE	TRUE	aDGLAILGVLMk	1	iTRAQ8plex (+304), iTRAQ8plex (+304)	65.74	35.5967	53.78	2.92082	No Values (0.0)	Reference Missing (6.643856)	No Values (0.0)	No Values (0.0)	Reference Missing (6.643856)	No Values (0.0)	No Values (0.0)	Reference Missing (6.643856)	No Values (0.0)	No Values (0.0)	Reference Missing (6.643856)	No Values (0.0)	0.5	3.14246	5.16993	603.684	1808.03	3	0.0746528	41.2666	Locus:1.1.1.1743.2 File:"oge9.wiff"	Intestine	1-Rep-2-Jeremy (Jeremy-2)
Jeremy-intestine	Carbonic anhydrase 1 OS=Mus musculus GN=Ca1 PE=2 SV=4	CAH1_MOUSE	TRUE	TRUE	aDGLAILGVLMk	1	iTRAQ8plex (+304), iTRAQ8plex (+304)	51.92	35.5967	42.16	4	No Values (0.0)	Reference Missing (6.643856)	Reference Missing (6.643856)	No Values (0.0)	Reference Missing (6.643856)	Reference Missing (6.643856)	No Values (0.0)	Reference Missing (6.643856)	Reference Missing (6.643856)	No Values (0.0)	Reference Missing (6.643856)	Reference Missing (6.643856)	0.5	2.86568	6.48027	603.684	1808.03	3	0.0746228	41.25	Locus:1.1.1.1674.2 File:"oge13.wiff"	Intestine	1-Rep-2-Jeremy (Jeremy-2)
Jeremy-intestine	Carbonic anhydrase 1 OS=Mus musculus GN=Ca1 PE=2 SV=4	CAH1_MOUSE	TRUE	TRUE	aDGLAILGVLMk	1	iTRAQ8plex (+304), iTRAQ8plex (+304)	60.73	35.5967	47.1	4.61979	No Values (0.0)	No Values (0.0)	No Values (0.0)	No Values (0.0)	Reference Missing (6.643856)	No Values (0.0)	No Values (0.0)	No Values (0.0)	No Values (0.0)	No Values (0.0)	Reference Missing (6.643856)	No Values (0.0)	0.5	3.22431	4.8212	603.684	1808.03	3	0.0743528	41.1007	Locus:1.1.1.1686.2 File:"oge13.wiff"	Intestine	1-Rep-2-Jeremy (Jeremy-2)
Jeremy-intestine	Carbonic anhydrase 1 OS=Mus musculus GN=Ca1 PE=2 SV=4	CAH1_MOUSE	TRUE	TRUE	aDGLAILGVLMk	1	iTRAQ8plex (+304), iTRAQ8plex (+304)	64.83	35.5967	50.25	3.16749	No Values (0.0)	Reference Missing (6.643856)	No Values (0.0)	No Values (0.0)	Reference Missing (6.643856)	No Values (0.0)	No Values (0.0)	Reference Missing (6.643856)	No Values (0.0)	No Values (0.0)	Reference Missing (6.643856)	No Values (0.0)	0.5	3.16964	5.12226	603.684	1808.03	3	0.0742328	41.0344	Locus:1.1.1.1732.3 File:"oge9.wiff"	Intestine	1-Rep-2-Jeremy (Jeremy-2)
Jeremy-intestine	Carbonic anhydrase 1 OS=Mus musculus GN=Ca1 PE=2 SV=4	CAH1_MOUSE	TRUE	TRUE	aDGLAILGVLMk	1	iTRAQ8plex (+304), iTRAQ8plex (+304)	61.71	35.5967	53.45	3.24413	No Values (0.0)	Reference Missing (6.643856)	Reference Missing (6.643856)	No Values (0.0)	Reference Missing (6.643856)	Reference Missing (6.643856)	No Values (0.0)	Reference Missing (6.643856)	Reference Missing (6.643856)	No Values (0.0)	Reference Missing (6.643856)	Reference Missing (6.643856)	0.5	2.86568	6.50843	603.684	1808.03	3	0.0742328	41.0344	Locus:1.1.1.1731.2 File:"oge9.wiff"	Intestine	1-Rep-2-Jeremy (Jeremy-2)
Jeremy-intestine	Carbonic anhydrase 1 OS=Mus musculus GN=Ca1 PE=2 SV=4	CAH1_MOUSE	TRUE	TRUE	aDGLAILGVLMk	1	iTRAQ8plex (+304), iTRAQ8plex (+304)	65.14	35.5967	53.31	3.03621	No Values (0.0)	Reference Missing (6.643856)	No Values (0.0)	No Values (0.0)	Reference Missing (6.643856)	Reference Missing (6.643856)	No Values (0.0)	Reference Missing (6.643856)	No Values (0.0)	No Values (0.0)	Reference Missing (6.643856)	Reference Missing (6.643856)	0.5	3.03592	5.70791	603.685	1808.03	3	0.0737228	40.7525	Locus:1.1.1.1713.2 File:"oge9.wiff"	Intestine	1-Rep-2-Jeremy (Jeremy-2)
Jeremy-intestine	Carbonic anhydrase 1 OS=Mus musculus GN=Ca1 PE=2 SV=4	CAH1_MOUSE	TRUE	TRUE	aDGLAILGVLMk	1	iTRAQ8plex (+304), iTRAQ8plex (+304)	78.89	35.5967	64.99	4.09152	No Values (0.0)	Reference Missing (6.643856)	Reference Missing (6.643856)	No Values (0.0)	Reference Missing (6.643856)	No Values (0.0)	No Values (0.0)	Reference Missing (6.643856)	Reference Missing (6.643856)	No Values (0.0)	Reference Missing (6.643856)	No Values (0.0)	0.5	3.01078	5.79546	603.685	1808.03	3	0.0736328	40.7027	Locus:1.1.1.1698.2 File:"oge13.wiff"	Intestine	1-Rep-2-Jeremy (Jeremy-2)
Jeremy-intestine	Carbonic anhydrase 1 OS=Mus musculus GN=Ca1 PE=2 SV=4	CAH1_MOUSE	TRUE	TRUE	aDGLAILGVLMk	1	iTRAQ8plex (+304), iTRAQ8plex (+304)	65.55	35.5967	51.52	3.35655	No Values (0.0)	Reference Missing (6.643856)	Reference Missing (6.643856)	No Values (0.0)	Reference Missing (6.643856)	No Values (0.0)	No Values (0.0)	Reference Missing (6.643856)	Reference Missing (6.643856)	No Values (0.0)	Reference Missing (6.643856)	No Values (0.0)	0.5	2.86568	6.39558	603.685	1808.03	3	0.0736328	40.7027	Locus:1.1.1.1646.2 File:"oge9.wiff"	Intestine	1-Rep-2-Jeremy (Jeremy-2)
Jeremy-intestine	Carbonic anhydrase 1 OS=Mus musculus GN=Ca1 PE=2 SV=4	CAH1_MOUSE	TRUE	TRUE	aDGLAILGVLMk	1	iTRAQ8plex (+304), iTRAQ8plex (+304)	81.5	35.5967	66.43	4.45593	No Values (0.0)	Reference Missing (6.643856)	Reference Missing (6.643856)	Reference Missing (6.643856)	Reference Missing (6.643856)	Reference Missing (6.643856)	No Values (0.0)	Reference Missing (6.643856)	Reference Missing (6.643856)	Reference Missing (6.643856)	Reference Missing (6.643856)	Reference Missing (6.643856)	0.5	2.7144	7.2294	603.685	1808.03	3	0.0731828	40.4539	Locus:1.1.1.1647.2 File:"oge11.wiff"	Intestine	1-Rep-2-Jeremy (Jeremy-2)
Jeremy-intestine	Carbonic anhydrase 1 OS=Mus musculus GN=Ca1 PE=2 SV=4	CAH1_MOUSE	TRUE	TRUE	aDGLAILGVLMk	1	iTRAQ8plex (+304), iTRAQ8plex (+304)	79.85	35.5967	53.04	5.50864	No Values (0.0)	Reference Missing (6.643856)	Reference Missing (6.643856)	No Values (0.0)	Reference Missing (6.643856)	Reference Missing (6.643856)	No Values (0.0)	Reference Missing (6.643856)	Reference Missing (6.643856)	No Values (0.0)	Reference Missing (6.643856)	Reference Missing (6.643856)	0.5	2.83987	6.63067	603.685	1808.03	3	0.0729728	40.3378	Locus:1.1.1.1658.2 File:"oge12.wiff"	Intestine	1-Rep-2-Jeremy (Jeremy-2)
Jeremy-intestine	Carbonic anhydrase 1 OS=Mus musculus GN=Ca1 PE=2 SV=4	CAH1_MOUSE	TRUE	TRUE	aDGLAILGVLMk	1	iTRAQ8plex (+304), iTRAQ8plex (+304)	87.12	35.5967	62.26	5.30103	No Values (0.0)	No Values (0.0)	Reference Missing (6.643856)	Reference Missing (6.643856)	Reference Missing (6.643856)	Reference Missing (6.643856)	No Values (0.0)	No Values (0.0)	Reference Missing (6.643856)	Reference Missing (6.643856)	Reference Missing (6.643856)	Reference Missing (6.643856)	0.5	2.79096	6.77558	603.685	1808.03	3	0.0729728	40.3378	Locus:1.1.1.1652.2 File:"oge12.wiff"	Intestine	1-Rep-2-Jeremy (Jeremy-2)
Jeremy-intestine	Carbonic anhydrase 1 OS=Mus musculus GN=Ca1 PE=2 SV=4	CAH1_MOUSE	TRUE	TRUE	aDGLAILGVLMk	1	iTRAQ8plex (+304), iTRAQ8plex (+304)	69.79	35.5967	58.48	4.3279	No Values (0.0)	Reference Missing (6.643856)	Reference Missing (6.643856)	No Values (0.0)	Reference Missing (6.643856)	No Values (0.0)	No Values (0.0)	Reference Missing (6.643856)	Reference Missing (6.643856)	No Values (0.0)	Reference Missing (6.643856)	No Values (0.0)	0.5	3.01078	5.80736	603.685	1808.03	3	0.0727328	40.2052	Locus:1.1.1.1692.2 File:"oge13.wiff"	Intestine	1-Rep-2-Jeremy (Jeremy-2)
Jeremy-intestine	Carbonic anhydrase 1 OS=Mus musculus GN=Ca1 PE=2 SV=4	CAH1_MOUSE	TRUE	TRUE	aDGLAILGVLMk	1	iTRAQ8plex (+304), iTRAQ8plex (+304)	43.6	35.5967	37.37	3.36653	No Values (0.0)	Reference Missing (6.643856)	No Values (0.0)	No Values (0.0)	Reference Missing (6.643856)	No Values (0.0)	No Values (0.0)	Reference Missing (6.643856)	No Values (0.0)	No Values (0.0)	Reference Missing (6.643856)	No Values (0.0)	0.5	2.95057	6.02237	603.685	1808.03	3	0.0724928	40.0725	Locus:1.1.1.1653.2 File:"oge9.wiff"	Intestine	1-Rep-2-Jeremy (Jeremy-2)
Jeremy-intestine	Carbonic anhydrase 1 OS=Mus musculus GN=Ca1 PE=2 SV=4	CAH1_MOUSE	TRUE	TRUE	aDGLAILGVLMk	1	iTRAQ8plex (+304), iTRAQ8plex (+304)	64.22	35.5967	53.5	4.56864	No Values (0.0)	No Values (0.0)	No Values (0.0)	No Values (0.0)	Reference Missing (6.643856)	No Values (0.0)	No Values (0.0)	No Values (0.0)	No Values (0.0)	No Values (0.0)	Reference Missing (6.643856)	No Values (0.0)	0.5	3.33424	4.32481	603.685	1808.03	3	0.0721028	39.8569	Locus:1.1.1.1719.2 File:"oge9.wiff"	Intestine	1-Rep-2-Jeremy (Jeremy-2)
Jeremy-intestine	Carbonic anhydrase 1 OS=Mus musculus GN=Ca1 PE=2 SV=4	CAH1_MOUSE	TRUE	TRUE	aDGLAILGVLMk	1	iTRAQ8plex (+304), iTRAQ8plex (+304)	36.63	35.5967	26.35	1.85387	No Values (0.0)	Reference Missing (6.643856)	Reference Missing (6.643856)	No Values (0.0)	Reference Missing (6.643856)	No Values (0.0)	No Values (0.0)	Reference Missing (6.643856)	Reference Missing (6.643856)	No Values (0.0)	Reference Missing (6.643856)	No Values (0.0)	0.5	3.16964	5.09887	603.685	1808.03	3	0.0721028	39.8569	Locus:1.1.1.1737.4 File:"oge9.wiff"	Intestine	1-Rep-2-Jeremy (Jeremy-2)
Jeremy-intestine	Carbonic anhydrase 1 OS=Mus musculus GN=Ca1 PE=2 SV=4	CAH1_MOUSE	TRUE	TRUE	aDGLAILGVLMk	1	iTRAQ8plex (+304), iTRAQ8plex (+304)	73.47	35.5967	61.97	2.88606	No Values (0.0)	No Values (0.0)	Reference Missing (6.643856)	No Values (0.0)	Reference Missing (6.643856)	No Values (0.0)	No Values (0.0)	No Values (0.0)	Reference Missing (6.643856)	No Values (0.0)	Reference Missing (6.643856)	No Values (0.0)	0.5	3.25315	4.70044	603.685	1808.03	3	0.0718328	39.7077	Locus:1.1.1.1774.2 File:"oge11.wiff"	Intestine	1-Rep-2-Jeremy (Jeremy-2)
Jeremy-intestine	Carbonic anhydrase 1 OS=Mus musculus GN=Ca1 PE=2 SV=4	CAH1_MOUSE	TRUE	TRUE	aDGLAILGVLMk	1	iTRAQ8plex (+304), iTRAQ8plex (+304)	49.97	35.5967	40.4	3.63827	No Values (0.0)	Reference Missing (6.643856)	No Values (0.0)	No Values (0.0)	Reference Missing (6.643856)	No Values (0.0)	No Values (0.0)	Reference Missing (6.643856)	No Values (0.0)	No Values (0.0)	Reference Missing (6.643856)	No Values (0.0)	0.5	3.16964	5.04439	603.685	1808.03	3	0.0715928	39.575	Locus:1.1.1.1761.2 File:"oge11.wiff"	Intestine	1-Rep-2-Jeremy (Jeremy-2)
Jeremy-intestine	Carbonic anhydrase 1 OS=Mus musculus GN=Ca1 PE=2 SV=4	CAH1_MOUSE	TRUE	TRUE	aDGLAILGVLMk	1	iTRAQ8plex (+304), iTRAQ8plex (+304)	72.55	35.5967	56.74	2.79588	No Values (0.0)	Reference Missing (6.643856)	Reference Missing (6.643856)	Reference Missing (6.643856)	Reference Missing (6.643856)	No Values (0.0)	No Values (0.0)	Reference Missing (6.643856)	Reference Missing (6.643856)	Reference Missing (6.643856)	Reference Missing (6.643856)	No Values (0.0)	0.5	2.76512	6.88264	603.685	1808.03	3	0.0713528	39.4423	Locus:1.1.1.1653.2 File:"oge11.wiff"	Intestine	1-Rep-2-Jeremy (Jeremy-2)
Jeremy-intestine	Carbonic anhydrase 1 OS=Mus musculus GN=Ca1 PE=2 SV=4	CAH1_MOUSE	TRUE	TRUE	aDGLAILGVLMk	1	iTRAQ8plex (+304), iTRAQ8plex (+304)	54.96	35.5967	41.56	3.61979	No Values (0.0)	No Values (0.0)	No Values (0.0)	No Values (0.0)	Reference Missing (6.643856)	No Values (0.0)	No Values (0.0)	No Values (0.0)	No Values (0.0)	No Values (0.0)	Reference Missing (6.643856)	No Values (0.0)	0.5	3.46008	3.58496	603.685	1808.03	3	0.0712028	39.3594	Locus:1.1.1.1762.2 File:"oge12.wiff"	Intestine	1-Rep-2-Jeremy (Jeremy-2)
Jeremy-intestine	Carbonic anhydrase 1 OS=Mus musculus GN=Ca1 PE=2 SV=4	CAH1_MOUSE	TRUE	TRUE	aDGLAILGVLMk	1	iTRAQ8plex (+304), iTRAQ8plex (+304)	69.92	35.5967	59.33	2.92082	No Values (0.0)	Reference Missing (6.643856)	Reference Missing (6.643856)	No Values (0.0)	Reference Missing (6.643856)	Reference Missing (6.643856)	No Values (0.0)	Reference Missing (6.643856)	Reference Missing (6.643856)	No Values (0.0)	Reference Missing (6.643856)	Reference Missing (6.643856)	0.5	2.81453	6.72819	603.686	1808.04	3	0.0707228	39.094	Locus:1.1.1.1659.2 File:"oge11.wiff"	Intestine	1-Rep-2-Jeremy (Jeremy-2)
Jeremy-intestine	Carbonic anhydrase 1 OS=Mus musculus GN=Ca1 PE=2 SV=4	CAH1_MOUSE	TRUE	TRUE	aDGLAILGVLMk	1	iTRAQ8plex (+304), iTRAQ8plex (+304)	52.24	35.5967	42.93	4.63827	No Values (0.0)	Reference Missing (6.643856)	No Values (0.0)	No Values (0.0)	Reference Missing (6.643856)	No Values (0.0)	No Values (0.0)	Reference Missing (6.643856)	No Values (0.0)	No Values (0.0)	Reference Missing (6.643856)	No Values (0.0)	0.5	3.25315	4.78555	603.686	1808.04	3	0.0703628	38.895	Locus:1.1.1.1755.2 File:"oge11.wiff"	Intestine	1-Rep-2-Jeremy (Jeremy-2)
Jeremy-intestine	Carbonic anhydrase 1 OS=Mus musculus GN=Ca1 PE=2 SV=4	CAH1_MOUSE	TRUE	TRUE	aDGLAILGVLMk	1	iTRAQ8plex (+304), iTRAQ8plex (+304)	91.92	35.5967	66.44	5.04096	No Values (0.0)	Reference Missing (6.643856)	Reference Missing (6.643856)	Reference Missing (6.643856)	Reference Missing (6.643856)	Reference Missing (6.643856)	No Values (0.0)	Reference Missing (6.643856)	Reference Missing (6.643856)	Reference Missing (6.643856)	Reference Missing (6.643856)	Reference Missing (6.643856)	0.5	2.55667	7.9458	603.686	1808.04	3	0.0697928	38.5799	Locus:1.1.1.1546.2 File:"oge8.wiff"	Intestine	1-Rep-2-Jeremy (Jeremy-2)
Jeremy-intestine	Carbonic anhydrase 1 OS=Mus musculus GN=Ca1 PE=2 SV=4	CAH1_MOUSE	TRUE	TRUE	aDGLAILGVLMk	1	iTRAQ8plex (+304), iTRAQ8plex (+304)	79.56	35.5967	64.03	5.60206	0	0.5615	0.431	6.644	0.6628	0.9995	26	64	55	32	89	39	0.5	2.48397	8.25267	603.686	1808.04	3	0.0697928	38.5799	Locus:1.1.1.1544.2 File:"oge8.wiff"	Intestine	1-Rep-2-Jeremy (Jeremy-2)
Jeremy-intestine	Carbonic anhydrase 1 OS=Mus musculus GN=Ca1 PE=2 SV=4	CAH1_MOUSE	TRUE	TRUE	aDGLAILGVLMk	1	iTRAQ8plex (+304), iTRAQ8plex (+304)	66.02	35.5967	52.93	3.09691	No Values (0.0)	Reference Missing (6.643856)	No Values (0.0)	Reference Missing (6.643856)	Reference Missing (6.643856)	No Values (0.0)	No Values (0.0)	Reference Missing (6.643856)	No Values (0.0)	Reference Missing (6.643856)	Reference Missing (6.643856)	No Values (0.0)	0.5	3.14246	5.20945	603.686	1808.04	3	0.0697328	38.5468	Locus:1.1.1.1768.2 File:"oge11.wiff"	Intestine	1-Rep-2-Jeremy (Jeremy-2)
Jeremy-intestine	Carbonic anhydrase 1 OS=Mus musculus GN=Ca1 PE=2 SV=4	CAH1_MOUSE	TRUE	TRUE	aDGLAILGVLMk	1	iTRAQ8plex (+304), iTRAQ8plex (+304)	62.86	35.5967	49.59	3.42022	No Values (0.0)	No Values (0.0)	No Values (0.0)	No Values (0.0)	Reference Missing (6.643856)	Reference Missing (6.643856)	No Values (0.0)	No Values (0.0)	No Values (0.0)	No Values (0.0)	Reference Missing (6.643856)	Reference Missing (6.643856)	0.5	3.19845	4.9542	603.686	1808.04	3	0.0697028	38.5302	Locus:1.1.1.1768.3 File:"oge12.wiff"	Intestine	1-Rep-2-Jeremy (Jeremy-2)
Jeremy-intestine	Carbonic anhydrase 1 OS=Mus musculus GN=Ca1 PE=2 SV=4	CAH1_MOUSE	TRUE	TRUE	aDGLAILGVLMk	1	iTRAQ8plex (+304), iTRAQ8plex (+304)	91.49	35.5967	69.16	5.49485	No Values (0.0)	Reference Missing (6.643856)	Reference Missing (6.643856)	Reference Missing (6.643856)	Reference Missing (6.643856)	Reference Missing (6.643856)	No Values (0.0)	Reference Missing (6.643856)	Reference Missing (6.643856)	Reference Missing (6.643856)	Reference Missing (6.643856)	Reference Missing (6.643856)	0.5	2.44932	8.43404	603.686	1808.04	3	0.0696728	38.5136	Locus:1.1.1.1539.2 File:"oge8.wiff"	Intestine	1-Rep-2-Jeremy (Jeremy-2)
Jeremy-intestine	Carbonic anhydrase 1 OS=Mus musculus GN=Ca1 PE=2 SV=4	CAH1_MOUSE	TRUE	TRUE	aDGLAILGVLMk	1	iTRAQ8plex (+304), iTRAQ8plex (+304)	75.82	35.5967	50.9	3.36653	No Values (0.0)	Reference Missing (6.643856)	Reference Missing (6.643856)	Reference Missing (6.643856)	Reference Missing (6.643856)	No Values (0.0)	No Values (0.0)	Reference Missing (6.643856)	Reference Missing (6.643856)	Reference Missing (6.643856)	Reference Missing (6.643856)	No Values (0.0)	0.5	2.86568	6.41549	603.686	1808.04	3	0.0696428	38.497	Locus:1.1.1.1533.3 File:"oge8.wiff"	Intestine	1-Rep-2-Jeremy (Jeremy-2)
Jeremy-intestine	Carbonic anhydrase 1 OS=Mus musculus GN=Ca1 PE=2 SV=4	CAH1_MOUSE	TRUE	TRUE	aDGLAILGVLMk	1	iTRAQ8plex (+304), iTRAQ8plex (+304)	69.74	35.5967	57.04	4.00877	No Values (0.0)	Reference Missing (6.643856)	Reference Missing (6.643856)	No Values (0.0)	Reference Missing (6.643856)	Reference Missing (6.643856)	No Values (0.0)	Reference Missing (6.643856)	Reference Missing (6.643856)	No Values (0.0)	Reference Missing (6.643856)	Reference Missing (6.643856)	0.5	2.9211	6.24831	603.686	1808.04	3	0.0693428	38.3312	Locus:1.1.1.1719.2 File:"oge11.wiff"	Intestine	1-Rep-2-Jeremy (Jeremy-2)
Jeremy-intestine	Carbonic anhydrase 1 OS=Mus musculus GN=Ca1 PE=2 SV=4	CAH1_MOUSE	TRUE	TRUE	aDGLAILGVLMk	1	iTRAQ8plex (+304), iTRAQ8plex (+304)	61.7	35.5967	49.64	2.85387	No Values (0.0)	Reference Missing (6.643856)	Reference Missing (6.643856)	Reference Missing (6.643856)	Reference Missing (6.643856)	Reference Missing (6.643856)	No Values (0.0)	Reference Missing (6.643856)	Reference Missing (6.643856)	Reference Missing (6.643856)	Reference Missing (6.643856)	Reference Missing (6.643856)	0.5	2.7144	7.12949	603.686	1808.04	3	0.0692828	38.298	Locus:1.1.1.1713.2 File:"oge11.wiff"	Intestine	1-Rep-2-Jeremy (Jeremy-2)
Jeremy-intestine	Carbonic anhydrase 1 OS=Mus musculus GN=Ca1 PE=2 SV=4	CAH1_MOUSE	TRUE	TRUE	aDGLAILGVLMk	1	iTRAQ8plex (+304), iTRAQ8plex (+304)	63.23	35.5967	47.71	4.55284	No Values (0.0)	Reference Missing (6.643856)	Reference Missing (6.643856)	No Values (0.0)	Reference Missing (6.643856)	Reference Missing (6.643856)	No Values (0.0)	Reference Missing (6.643856)	Reference Missing (6.643856)	No Values (0.0)	Reference Missing (6.643856)	Reference Missing (6.643856)	0.5	2.89304	6.32679	603.686	1808.04	3	0.0691328	38.2151	Locus:1.1.1.1701.2 File:"oge11.wiff"	Intestine	1-Rep-2-Jeremy (Jeremy-2)
Jeremy-intestine	Carbonic anhydrase 1 OS=Mus musculus GN=Ca1 PE=2 SV=4	CAH1_MOUSE	TRUE	TRUE	aDGLAILGVLMk	1	iTRAQ8plex (+304), iTRAQ8plex (+304)	78.86	35.5967	65.68	3.88606	No Values (0.0)	Reference Missing (6.643856)	Reference Missing (6.643856)	No Values (0.0)	Reference Missing (6.643856)	No Values (0.0)	No Values (0.0)	Reference Missing (6.643856)	Reference Missing (6.643856)	No Values (0.0)	Reference Missing (6.643856)	No Values (0.0)	0.5	2.89304	6.26716	603.686	1808.04	3	0.0690428	38.1653	Locus:1.1.1.1707.2 File:"oge11.wiff"	Intestine	1-Rep-2-Jeremy (Jeremy-2)
Jeremy-intestine	Carbonic anhydrase 1 OS=Mus musculus GN=Ca1 PE=2 SV=4	CAH1_MOUSE	TRUE	TRUE	aDGLAILGVLMk	1	iTRAQ8plex (+304), iTRAQ8plex (+304)	62.65	35.5967	50.37	3.48149	No Values (0.0)	No Values (0.0)	Reference Missing (6.643856)	No Values (0.0)	Reference Missing (6.643856)	No Values (0.0)	No Values (0.0)	No Values (0.0)	Reference Missing (6.643856)	No Values (0.0)	Reference Missing (6.643856)	No Values (0.0)	0.5	2.95057	6.02237	603.686	1808.04	3	0.0684428	37.8337	Locus:1.1.1.1695.2 File:"oge11.wiff"	Intestine	1-Rep-2-Jeremy (Jeremy-2)
Jeremy-intestine	Carbonic anhydrase 1 OS=Mus musculus GN=Ca1 PE=2 SV=4	CAH1_MOUSE	TRUE	TRUE	aDGLAILGVLMk	1	iTRAQ8plex (+304), iTRAQ8plex (+304)	49.69	35.5967	40.92	3.23657	No Values (0.0)	Reference Missing (6.643856)	Reference Missing (6.643856)	No Values (0.0)	Reference Missing (6.643856)	Reference Missing (6.643856)	No Values (0.0)	Reference Missing (6.643856)	Reference Missing (6.643856)	No Values (0.0)	Reference Missing (6.643856)	Reference Missing (6.643856)	0.5	3.53779	3.16993	603.686	1808.04	3	0.0682928	37.7507	Locus:1.1.1.1803.3 File:"oge12.wiff"	Intestine	1-Rep-2-Jeremy (Jeremy-2)
Jeremy-intestine	Carbonic anhydrase 1 OS=Mus musculus GN=Ca1 PE=2 SV=4	CAH1_MOUSE	TRUE	TRUE	aDGLAILGVLMk	1	iTRAQ8plex (+304), iTRAQ8plex (+304)	51.87	35.5967	44.93	4.60206	No Values (0.0)	Reference Missing (6.643856)	No Values (0.0)	No Values (0.0)	No Values (0.0)	No Values (0.0)	No Values (0.0)	Reference Missing (6.643856)	No Values (0.0)	No Values (0.0)	No Values (0.0)	No Values (0.0)	0.5	3.48105	3.46205	603.686	1808.04	3	0.0681728	37.6844	Locus:1.1.1.1792.3 File:"oge11.wiff"	Intestine	1-Rep-2-Jeremy (Jeremy-2)
Jeremy-intestine	Carbonic anhydrase 1 OS=Mus musculus GN=Ca1 PE=2 SV=4	CAH1_MOUSE	TRUE	TRUE	aDGLAILGVLMk	1	iTRAQ8plex (+304), iTRAQ8plex (+304)	53.9	35.5967	43.33	3.05552	No Values (0.0)	Reference Missing (6.643856)	No Values (0.0)	No Values (0.0)	Reference Missing (6.643856)	No Values (0.0)	No Values (0.0)	Reference Missing (6.643856)	No Values (0.0)	No Values (0.0)	Reference Missing (6.643856)	No Values (0.0)	0.5	3.25315	4.73173	603.687	1808.04	3	0.0680828	37.6347	Locus:1.1.1.1774.2 File:"oge12.wiff"	Intestine	1-Rep-2-Jeremy (Jeremy-2)
Jeremy-intestine	Carbonic anhydrase 1 OS=Mus musculus GN=Ca1 PE=2 SV=4	CAH1_MOUSE	TRUE	TRUE	aDGLAILGVLMk	1	iTRAQ8plex (+304), iTRAQ8plex (+304)	69.99	35.5967	57.44	4.01773	No Values (0.0)	Reference Missing (6.643856)	Reference Missing (6.643856)	No Values (0.0)	Reference Missing (6.643856)	No Values (0.0)	No Values (0.0)	Reference Missing (6.643856)	Reference Missing (6.643856)	No Values (0.0)	Reference Missing (6.643856)	No Values (0.0)	0.5	2.81453	6.70418	603.687	1808.04	3	0.0680228	37.6015	Locus:1.1.1.1686.2 File:"oge12.wiff"	Intestine	1-Rep-2-Jeremy (Jeremy-2)
Jeremy-intestine	Carbonic anhydrase 1 OS=Mus musculus GN=Ca1 PE=2 SV=4	CAH1_MOUSE	TRUE	TRUE	aDGLAILGVLMk	1	iTRAQ8plex (+304), iTRAQ8plex (+304)	86.08	35.5967	71.35	4.55284	No Values (0.0)	Reference Missing (6.643856)	Reference Missing (6.643856)	No Values (0.0)	Reference Missing (6.643856)	Reference Missing (6.643856)	No Values (0.0)	Reference Missing (6.643856)	Reference Missing (6.643856)	No Values (0.0)	Reference Missing (6.643856)	Reference Missing (6.643856)	0.5	2.76512	6.93734	603.687	1808.04	3	0.0679628	37.5683	Locus:1.1.1.1665.2 File:"oge11.wiff"	Intestine	1-Rep-2-Jeremy (Jeremy-2)
Jeremy-intestine	Carbonic anhydrase 1 OS=Mus musculus GN=Ca1 PE=2 SV=4	CAH1_MOUSE	TRUE	TRUE	aDGLAILGVLMk	1	iTRAQ8plex (+304), iTRAQ8plex (+304)	76.26	35.5967	62.71	3.50864	No Values (0.0)	Reference Missing (6.643856)	Reference Missing (6.643856)	No Values (0.0)	Reference Missing (6.643856)	No Values (0.0)	No Values (0.0)	Reference Missing (6.643856)	Reference Missing (6.643856)	No Values (0.0)	Reference Missing (6.643856)	No Values (0.0)	0.5	2.83987	6.61471	603.687	1808.04	3	0.0678728	37.5186	Locus:1.1.1.1683.2 File:"oge11.wiff"	Intestine	1-Rep-2-Jeremy (Jeremy-2)
Jeremy-intestine	Carbonic anhydrase 1 OS=Mus musculus GN=Ca1 PE=2 SV=4	CAH1_MOUSE	TRUE	TRUE	aDGLAILGVLMk	1	iTRAQ8plex (+304), iTRAQ8plex (+304)	64.05	35.5967	51.83	3.55284	No Values (0.0)	Reference Missing (6.643856)	Reference Missing (6.643856)	No Values (0.0)	Reference Missing (6.643856)	Reference Missing (6.643856)	No Values (0.0)	Reference Missing (6.643856)	Reference Missing (6.643856)	No Values (0.0)	Reference Missing (6.643856)	Reference Missing (6.643856)	0.5	3.48105	3.45943	603.687	1808.04	3	0.0677528	37.4522	Locus:1.1.1.1812.3 File:"oge12.wiff"	Intestine	1-Rep-2-Jeremy (Jeremy-2)
Jeremy-intestine	Carbonic anhydrase 1 OS=Mus musculus GN=Ca1 PE=2 SV=4	CAH1_MOUSE	TRUE	TRUE	aDGLAILGVLMk	1	iTRAQ8plex (+304), iTRAQ8plex (+304)	71.97	35.5967	58.48	3.13668	No Values (0.0)	Reference Missing (6.643856)	Reference Missing (6.643856)	No Values (0.0)	Reference Missing (6.643856)	No Values (0.0)	No Values (0.0)	Reference Missing (6.643856)	Reference Missing (6.643856)	No Values (0.0)	Reference Missing (6.643856)	No Values (0.0)	0.5	2.83987	6.62322	603.687	1808.04	3	0.0677228	37.4356	Locus:1.1.1.1677.2 File:"oge11.wiff"	Intestine	1-Rep-2-Jeremy (Jeremy-2)
Jeremy-intestine	Carbonic anhydrase 1 OS=Mus musculus GN=Ca1 PE=2 SV=4	CAH1_MOUSE	TRUE	TRUE	aDGLAILGVLMk	1	iTRAQ8plex (+304), iTRAQ8plex (+304)	82.23	35.5967	63.69	3.07058	No Values (0.0)	Reference Missing (6.643856)	Reference Missing (6.643856)	No Values (0.0)	Reference Missing (6.643856)	No Values (0.0)	No Values (0.0)	Reference Missing (6.643856)	Reference Missing (6.643856)	No Values (0.0)	Reference Missing (6.643856)	No Values (0.0)	0.5	2.86568	6.45976	603.687	1808.04	3	0.0676028	37.3693	Locus:1.1.1.1671.2 File:"oge11.wiff"	Intestine	1-Rep-2-Jeremy (Jeremy-2)
Jeremy-intestine	Carbonic anhydrase 1 OS=Mus musculus GN=Ca1 PE=2 SV=4	CAH1_MOUSE	TRUE	TRUE	aDGLAILGVLMk	1	iTRAQ8plex (+304), iTRAQ8plex (+304)	69.42	35.5967	58.48	4.08092	0	-0.2684	-0.2179	Value Missing (-6.643856)	0.2304	0.5981	20	29	29	Value Missing (-6.643856)	53	23	0.5	2.68913	7.26679	603.687	1808.04	3	0.0675428	37.3361	Locus:1.1.1.1692.2 File:"oge12.wiff"	Intestine	1-Rep-2-Jeremy (Jeremy-2)
Jeremy-intestine	Carbonic anhydrase 1 OS=Mus musculus GN=Ca1 PE=2 SV=4	CAH1_MOUSE	TRUE	TRUE	aDGLAILGVLMk	1	iTRAQ8plex (+304), iTRAQ8plex (+304)	74.02	35.5967	61.51	3.92082	No Values (0.0)	Reference Missing (6.643856)	Reference Missing (6.643856)	No Values (0.0)	Reference Missing (6.643856)	Reference Missing (6.643856)	No Values (0.0)	Reference Missing (6.643856)	Reference Missing (6.643856)	No Values (0.0)	Reference Missing (6.643856)	Reference Missing (6.643856)	0.5	2.79096	6.83314	603.687	1808.04	3	0.0673928	37.2532	Locus:1.1.1.1689.2 File:"oge11.wiff"	Intestine	1-Rep-2-Jeremy (Jeremy-2)
Jeremy-intestine	Carbonic anhydrase 1 OS=Mus musculus GN=Ca1 PE=2 SV=4	CAH1_MOUSE	TRUE	TRUE	aDGLAILGVLMk	1	iTRAQ8plex (+304), iTRAQ8plex (+304)	56.71	35.5967	44.83	3.92082	No Values (0.0)	Reference Missing (6.643856)	No Values (0.0)	Reference Missing (6.643856)	Reference Missing (6.643856)	Reference Missing (6.643856)	No Values (0.0)	Reference Missing (6.643856)	No Values (0.0)	Reference Missing (6.643856)	Reference Missing (6.643856)	Reference Missing (6.643856)	0.5	2.83987	6.58616	603.687	1808.04	3	0.0671828	37.1371	Locus:1.1.1.1748.2 File:"oge12.wiff"	Intestine	1-Rep-2-Jeremy (Jeremy-2)
Jeremy-intestine	Carbonic anhydrase 1 OS=Mus musculus GN=Ca1 PE=2 SV=4	CAH1_MOUSE	TRUE	TRUE	aDGLAILGVLMk	1	iTRAQ8plex (+304), iTRAQ8plex (+304)	52.29	35.5967	41.99	4.92082	No Values (0.0)	No Values (0.0)	No Values (0.0)	No Values (0.0)	Reference Missing (6.643856)	No Values (0.0)	No Values (0.0)	No Values (0.0)	No Values (0.0)	No Values (0.0)	Reference Missing (6.643856)	No Values (0.0)	0.5	3.50353	3.36036	603.687	1808.04	3	0.0671228	37.104	Locus:1.1.1.1786.3 File:"oge12.wiff"	Intestine	1-Rep-2-Jeremy (Jeremy-2)
Jeremy-intestine	Carbonic anhydrase 1 OS=Mus musculus GN=Ca1 PE=2 SV=4	CAH1_MOUSE	TRUE	TRUE	aDGLAILGVLMk	1	iTRAQ8plex (+304), iTRAQ8plex (+304)	47.03	35.5967	40.45	1.85387	No Values (0.0)	No Values (0.0)	Reference Missing (6.643856)	Reference Missing (6.643856)	No Values (0.0)	Reference Missing (6.643856)	No Values (0.0)	No Values (0.0)	Reference Missing (6.643856)	Reference Missing (6.643856)	No Values (0.0)	Reference Missing (6.643856)	0.5	3.5566	3	603.687	1808.04	3	0.0670928	37.0874	Locus:1.1.1.1818.3 File:"oge12.wiff"	Intestine	1-Rep-2-Jeremy (Jeremy-2)
Jeremy-intestine	Carbonic anhydrase 1 OS=Mus musculus GN=Ca1 PE=2 SV=4	CAH1_MOUSE	TRUE	TRUE	aDGLAILGVLMk	1	iTRAQ8plex (+304), iTRAQ8plex (+304)	79.33	35.5967	60.72	2.60206	No Values (0.0)	Reference Missing (6.643856)	Reference Missing (6.643856)	No Values (0.0)	Reference Missing (6.643856)	No Values (0.0)	No Values (0.0)	Reference Missing (6.643856)	Reference Missing (6.643856)	No Values (0.0)	Reference Missing (6.643856)	No Values (0.0)	0.5	2.81453	6.7185	603.687	1808.04	3	0.0670928	37.0874	Locus:1.1.1.1680.2 File:"oge12.wiff"	Intestine	1-Rep-2-Jeremy (Jeremy-2)
Jeremy-intestine	Carbonic anhydrase 1 OS=Mus musculus GN=Ca1 PE=2 SV=4	CAH1_MOUSE	TRUE	TRUE	aDGLAILGVLMk	1	iTRAQ8plex (+304), iTRAQ8plex (+304)	60.06	35.5967	51.29	4.20066	No Values (0.0)	No Values (0.0)	Reference Missing (6.643856)	No Values (0.0)	Reference Missing (6.643856)	No Values (0.0)	No Values (0.0)	No Values (0.0)	Reference Missing (6.643856)	No Values (0.0)	Reference Missing (6.643856)	No Values (0.0)	0.5	3.22431	4.85798	603.687	1808.04	3	0.0670628	37.0708	Locus:1.1.1.1743.2 File:"oge11.wiff"	Intestine	1-Rep-2-Jeremy (Jeremy-2)
Jeremy-intestine	Carbonic anhydrase 1 OS=Mus musculus GN=Ca1 PE=2 SV=4	CAH1_MOUSE	TRUE	TRUE	aDGLAILGVLMk	1	iTRAQ8plex (+304), iTRAQ8plex (+304)	48.16	35.5967	30.22	3.01323	No Values (0.0)	No Values (0.0)	No Values (0.0)	No Values (0.0)	Reference Missing (6.643856)	No Values (0.0)	No Values (0.0)	No Values (0.0)	No Values (0.0)	No Values (0.0)	Reference Missing (6.643856)	No Values (0.0)	0.5	3.3094	4.52356	603.687	1808.04	3	0.0670028	37.0376	Locus:1.1.1.1739.2 File:"oge15.wiff"	Intestine	1-Rep-2-Jeremy (Jeremy-2)
Jeremy-intestine	Carbonic anhydrase 1 OS=Mus musculus GN=Ca1 PE=2 SV=4	CAH1_MOUSE	TRUE	TRUE	aDGLAILGVLMk	1	iTRAQ8plex (+304), iTRAQ8plex (+304)	58.18	35.5967	50.13	4.82391	No Values (0.0)	Reference Missing (6.643856)	No Values (0.0)	No Values (0.0)	Reference Missing (6.643856)	Reference Missing (6.643856)	No Values (0.0)	Reference Missing (6.643856)	No Values (0.0)	No Values (0.0)	Reference Missing (6.643856)	Reference Missing (6.643856)	0.5	2.83987	6.55459	603.687	1808.04	3	0.0670028	37.0376	Locus:1.1.1.1746.2 File:"oge15.wiff"	Intestine	1-Rep-2-Jeremy (Jeremy-2)
Jeremy-intestine	Carbonic anhydrase 1 OS=Mus musculus GN=Ca1 PE=2 SV=4	CAH1_MOUSE	TRUE	TRUE	aDGLAILGVLMk	1	iTRAQ8plex (+304), iTRAQ8plex (+304)	69.96	35.5967	58.45	4.19382	No Values (0.0)	Reference Missing (6.643856)	Reference Missing (6.643856)	No Values (0.0)	Reference Missing (6.643856)	Reference Missing (6.643856)	No Values (0.0)	Reference Missing (6.643856)	Reference Missing (6.643856)	No Values (0.0)	Reference Missing (6.643856)	Reference Missing (6.643856)	0.5	2.7144	7.14252	603.687	1808.04	3	0.0669728	37.021	Locus:1.1.1.1673.2 File:"oge12.wiff"	Intestine	1-Rep-2-Jeremy (Jeremy-2)
Jeremy-intestine	Carbonic anhydrase 1 OS=Mus musculus GN=Ca1 PE=2 SV=4	CAH1_MOUSE	TRUE	TRUE	aDGLAILGVLMk	1	iTRAQ8plex (+304), iTRAQ8plex (+304)	62.44	35.5967	49.24	2.40894	No Values (0.0)	Reference Missing (6.643856)	Reference Missing (6.643856)	Reference Missing (6.643856)	Reference Missing (6.643856)	No Values (0.0)	No Values (0.0)	Reference Missing (6.643856)	Reference Missing (6.643856)	Reference Missing (6.643856)	Reference Missing (6.643856)	No Values (0.0)	0.5	3.11446	5.35755	603.687	1808.04	3	0.0668828	36.9713	Locus:1.1.1.1780.3 File:"oge12.wiff"	Intestine	1-Rep-2-Jeremy (Jeremy-2)
Jeremy-intestine	Carbonic anhydrase 1 OS=Mus musculus GN=Ca1 PE=2 SV=4	CAH1_MOUSE	TRUE	TRUE	aDGLAILGVLMk	1	iTRAQ8plex (+304), iTRAQ8plex (+304)	74.53	35.5967	58.75	3.58503	No Values (0.0)	Reference Missing (6.643856)	Reference Missing (6.643856)	No Values (0.0)	Reference Missing (6.643856)	No Values (0.0)	No Values (0.0)	Reference Missing (6.643856)	Reference Missing (6.643856)	No Values (0.0)	Reference Missing (6.643856)	No Values (0.0)	0.5	3.06154	5.6017	603.687	1808.04	3	0.0668528	36.9547	Locus:1.1.1.1742.2 File:"oge12.wiff"	Intestine	1-Rep-2-Jeremy (Jeremy-2)
Jeremy-intestine	Carbonic anhydrase 1 OS=Mus musculus GN=Ca1 PE=2 SV=4	CAH1_MOUSE	TRUE	TRUE	aDGLAILGVLMk	1	iTRAQ8plex (+304), iTRAQ8plex (+304)	81.49	35.5967	65.14	3.1549	No Values (0.0)	Reference Missing (6.643856)	Reference Missing (6.643856)	No Values (0.0)	Reference Missing (6.643856)	Reference Missing (6.643856)	No Values (0.0)	Reference Missing (6.643856)	Reference Missing (6.643856)	No Values (0.0)	Reference Missing (6.643856)	Reference Missing (6.643856)	0.5	2.86568	6.49185	603.687	1808.04	3	0.0667628	36.905	Locus:1.1.1.1698.2 File:"oge12.wiff"	Intestine	1-Rep-2-Jeremy (Jeremy-2)
Jeremy-intestine	Carbonic anhydrase 1 OS=Mus musculus GN=Ca1 PE=2 SV=4	CAH1_MOUSE	TRUE	TRUE	aDGLAILGVLMk	1	iTRAQ8plex (+304), iTRAQ8plex (+304)	61.53	35.5967	48.28	3.48149	No Values (0.0)	Reference Missing (6.643856)	No Values (0.0)	No Values (0.0)	Reference Missing (6.643856)	Reference Missing (6.643856)	No Values (0.0)	Reference Missing (6.643856)	No Values (0.0)	No Values (0.0)	Reference Missing (6.643856)	Reference Missing (6.643856)	0.5	3.03592	5.68145	603.687	1808.04	3	0.0666728	36.8552	Locus:1.1.1.1754.3 File:"oge12.wiff"	Intestine	1-Rep-2-Jeremy (Jeremy-2)
Jeremy-intestine	Carbonic anhydrase 1 OS=Mus musculus GN=Ca1 PE=2 SV=4	CAH1_MOUSE	TRUE	TRUE	aDGLAILGVLMk	1	iTRAQ8plex (+304), iTRAQ8plex (+304)	49.05	35.5967	39.55	3.72125	No Values (0.0)	No Values (0.0)	No Values (0.0)	No Values (0.0)	Reference Missing (6.643856)	No Values (0.0)	No Values (0.0)	No Values (0.0)	No Values (0.0)	No Values (0.0)	Reference Missing (6.643856)	No Values (0.0)	0.5	3.28002	4.58496	603.687	1808.04	3	0.0661928	36.5899	Locus:1.1.1.1737.2 File:"oge11.wiff"	Intestine	1-Rep-2-Jeremy (Jeremy-2)
Jeremy-intestine	Carbonic anhydrase 1 OS=Mus musculus GN=Ca1 PE=2 SV=4	CAH1_MOUSE	TRUE	TRUE	aDGLAILGVLMk	1	iTRAQ8plex (+304), iTRAQ8plex (+304)	76.24	35.5967	62.54	3.52288	No Values (0.0)	Reference Missing (6.643856)	Reference Missing (6.643856)	No Values (0.0)	Reference Missing (6.643856)	No Values (0.0)	No Values (0.0)	Reference Missing (6.643856)	Reference Missing (6.643856)	No Values (0.0)	Reference Missing (6.643856)	No Values (0.0)	0.5	2.95057	6.07767	603.687	1808.04	3	0.0661628	36.5733	Locus:1.1.1.1728.2 File:"oge12.wiff"	Intestine	1-Rep-2-Jeremy (Jeremy-2)
Jeremy-intestine	Carbonic anhydrase 1 OS=Mus musculus GN=Ca1 PE=2 SV=4	CAH1_MOUSE	TRUE	TRUE	aDGLAILGVLMk	1	iTRAQ8plex (+304), iTRAQ8plex (+304)	60.71	35.5967	47.98	4.38722	No Values (0.0)	Reference Missing (6.643856)	No Values (0.0)	No Values (0.0)	Reference Missing (6.643856)	No Values (0.0)	No Values (0.0)	Reference Missing (6.643856)	No Values (0.0)	No Values (0.0)	Reference Missing (6.643856)	No Values (0.0)	0.5	3.08786	5.45943	603.687	1808.04	3	0.0660128	36.4904	Locus:1.1.1.1725.2 File:"oge11.wiff"	Intestine	1-Rep-2-Jeremy (Jeremy-2)
Jeremy-intestine	Carbonic anhydrase 1 OS=Mus musculus GN=Ca1 PE=2 SV=4	CAH1_MOUSE	TRUE	TRUE	aDGLAILGVLMk	1	iTRAQ8plex (+304), iTRAQ8plex (+304)	76.82	35.5967	64.09	3.61979	No Values (0.0)	No Values (0.0)	Reference Missing (6.643856)	No Values (0.0)	Reference Missing (6.643856)	Reference Missing (6.643856)	No Values (0.0)	No Values (0.0)	Reference Missing (6.643856)	No Values (0.0)	Reference Missing (6.643856)	Reference Missing (6.643856)	0.5	2.95057	6.07232	603.687	1808.04	3	0.0659828	36.4738	Locus:1.1.1.1716.2 File:"oge12.wiff"	Intestine	1-Rep-2-Jeremy (Jeremy-2)
Jeremy-intestine	Carbonic anhydrase 1 OS=Mus musculus GN=Ca1 PE=2 SV=4	CAH1_MOUSE	TRUE	TRUE	aDGLAILGVLMk	1	iTRAQ8plex (+304), iTRAQ8plex (+304)	74.02	35.5967	60.37	3.49485	No Values (0.0)	Reference Missing (6.643856)	Reference Missing (6.643856)	No Values (0.0)	Reference Missing (6.643856)	Reference Missing (6.643856)	No Values (0.0)	Reference Missing (6.643856)	Reference Missing (6.643856)	No Values (0.0)	Reference Missing (6.643856)	Reference Missing (6.643856)	0.5	2.89304	6.26791	603.687	1808.04	3	0.0654128	36.1587	Locus:1.1.1.1722.2 File:"oge12.wiff"	Intestine	1-Rep-2-Jeremy (Jeremy-2)
Jeremy-intestine	Carbonic anhydrase 1 OS=Mus musculus GN=Ca1 PE=2 SV=4	CAH1_MOUSE	TRUE	TRUE	aDGLAILGVLMk	1	iTRAQ8plex (+304), iTRAQ8plex (+304)	78.35	35.5967	63.29	3.36653	No Values (0.0)	Reference Missing (6.643856)	Reference Missing (6.643856)	No Values (0.0)	Reference Missing (6.643856)	Reference Missing (6.643856)	No Values (0.0)	Reference Missing (6.643856)	Reference Missing (6.643856)	No Values (0.0)	Reference Missing (6.643856)	Reference Missing (6.643856)	0.5	2.89304	6.29113	603.687	1808.04	3	0.0653828	36.1421	Locus:1.1.1.1731.2 File:"oge11.wiff"	Intestine	1-Rep-2-Jeremy (Jeremy-2)
Jeremy-intestine	Carbonic anhydrase 1 OS=Mus musculus GN=Ca1 PE=2 SV=4	CAH1_MOUSE	TRUE	TRUE	aDGLAILGVLMk	1	iTRAQ8plex (+304), iTRAQ8plex (+304)	84.18	35.5967	68.21	4.00877	No Values (0.0)	Reference Missing (6.643856)	Reference Missing (6.643856)	No Values (0.0)	Reference Missing (6.643856)	Reference Missing (6.643856)	No Values (0.0)	Reference Missing (6.643856)	Reference Missing (6.643856)	No Values (0.0)	Reference Missing (6.643856)	Reference Missing (6.643856)	0.5	2.81453	6.6585	603.687	1808.04	3	0.0651428	36.0094	Locus:1.1.1.1710.2 File:"oge12.wiff"	Intestine	1-Rep-2-Jeremy (Jeremy-2)
Jeremy-intestine	Carbonic anhydrase 1 OS=Mus musculus GN=Ca1 PE=2 SV=4	CAH1_MOUSE	TRUE	TRUE	aDGLAILGVLMk	1	iTRAQ8plex (+304), iTRAQ8plex (+304)	60.71	35.5967	48.3	2.22915	No Values (0.0)	Reference Missing (6.643856)	No Values (0.0)	No Values (0.0)	Reference Missing (6.643856)	No Values (0.0)	No Values (0.0)	Reference Missing (6.643856)	No Values (0.0)	No Values (0.0)	Reference Missing (6.643856)	No Values (0.0)	0.5	2.9211	6.14975	603.688	1808.04	3	0.0645128	35.6612	Locus:1.1.1.1704.2 File:"oge12.wiff"	Intestine	1-Rep-2-Jeremy (Jeremy-2)
Jeremy-intestine	Carbonic anhydrase 1 OS=Mus musculus GN=Ca1 PE=2 SV=4	CAH1_MOUSE	TRUE	TRUE	aDGLAILGVLMk	1	iTRAQ8plex (+304), iTRAQ8plex (+304)	92.46	35.5967	65.6	4.5376	No Values (0.0)	Reference Missing (6.643856)	Reference Missing (6.643856)	No Values (0.0)	Reference Missing (6.643856)	Reference Missing (6.643856)	No Values (0.0)	Reference Missing (6.643856)	Reference Missing (6.643856)	No Values (0.0)	Reference Missing (6.643856)	Reference Missing (6.643856)	0.5	2.79096	6.84574	603.688	1808.04	3	0.0644828	35.6446	Locus:1.1.1.1554.2 File:"oge8.wiff"	Intestine	1-Rep-2-Jeremy (Jeremy-2)
Jeremy-intestine	Carbonic anhydrase 1 OS=Mus musculus GN=Ca1 PE=2 SV=4	CAH1_MOUSE	TRUE	TRUE	aDGLAILGVLMk	1	iTRAQ8plex (+304), iTRAQ8plex (+304)	42.72	35.5967	33.64	3.52288	No Values (0.0)	Reference Missing (6.643856)	Reference Missing (6.643856)	Reference Missing (6.643856)	Reference Missing (6.643856)	Reference Missing (6.643856)	No Values (0.0)	Reference Missing (6.643856)	Reference Missing (6.643856)	Reference Missing (6.643856)	Reference Missing (6.643856)	Reference Missing (6.643856)	0.5	3.28002	4.61695	603.689	1808.05	3	0.0591728	32.7092	Locus:1.1.1.1701.2 File:"oge8.wiff"	Intestine	1-Rep-2-Jeremy (Jeremy-2)
Jeremy-intestine	Carbonic anhydrase 1 OS=Mus musculus GN=Ca1 PE=2 SV=4	CAH1_MOUSE	TRUE	TRUE	aDGLAILGVLMk	1	iTRAQ8plex (+304), iTRAQ8plex (+304)	71.21	35.5967	46.31	4.1549	No Values (0.0)	No Values (0.0)	No Values (0.0)	No Values (0.0)	Reference Missing (6.643856)	No Values (0.0)	No Values (0.0)	No Values (0.0)	No Values (0.0)	No Values (0.0)	Reference Missing (6.643856)	No Values (0.0)	0.5	3.08786	5.42626	603.69	1808.05	3	0.0573428	31.6976	Locus:1.1.1.1560.2 File:"oge8.wiff"	Intestine	1-Rep-2-Jeremy (Jeremy-2)
Jeremy-intestine	Carbonic anhydrase 1 OS=Mus musculus GN=Ca1 PE=2 SV=4	CAH1_MOUSE	TRUE	TRUE	aDGLAILGVLMk	1	iTRAQ8plex (+304), iTRAQ8plex (+304)	61.36	35.5967	48.25	3.88606	No Values (0.0)	Reference Missing (6.643856)	Reference Missing (6.643856)	Reference Missing (6.643856)	Reference Missing (6.643856)	No Values (0.0)	No Values (0.0)	Reference Missing (6.643856)	Reference Missing (6.643856)	Reference Missing (6.643856)	Reference Missing (6.643856)	No Values (0.0)	0.5	3.33424	4.39232	603.691	1808.05	3	0.0533828	29.5086	Locus:1.1.1.1685.2 File:"oge8.wiff"	Intestine	1-Rep-2-Jeremy (Jeremy-2)
Jeremy-intestine	Carbonic anhydrase 1 OS=Mus musculus GN=Ca1 PE=2 SV=4	CAH1_MOUSE	TRUE	TRUE	aDGLAILGVLMk	1	iTRAQ8plex (+304), iTRAQ8plex (+304)	59.31	35.5967	47.46	2.92082	No Values (0.0)	Reference Missing (6.643856)	Reference Missing (6.643856)	No Values (0.0)	Reference Missing (6.643856)	Reference Missing (6.643856)	No Values (0.0)	Reference Missing (6.643856)	Reference Missing (6.643856)	No Values (0.0)	Reference Missing (6.643856)	Reference Missing (6.643856)	0.5	2.79096	6.80181	603.692	1808.05	3	0.0528128	29.1935	Locus:1.1.1.1566.3 File:"oge8.wiff"	Intestine	1-Rep-2-Jeremy (Jeremy-2)
Jeremy-intestine	Carbonic anhydrase 1 OS=Mus musculus GN=Ca1 PE=2 SV=4	CAH1_MOUSE	TRUE	TRUE	aDGLAILGVLMk	1	iTRAQ8plex (+304), iTRAQ8plex (+304)	66.96	35.5967	49	4.79588	No Values (0.0)	Reference Missing (6.643856)	Reference Missing (6.643856)	No Values (0.0)	Reference Missing (6.643856)	Reference Missing (6.643856)	No Values (0.0)	Reference Missing (6.643856)	Reference Missing (6.643856)	No Values (0.0)	Reference Missing (6.643856)	Reference Missing (6.643856)	0.5	2.81453	6.72846	603.692	1808.05	3	0.0521228	28.8121	Locus:1.1.1.1567.2 File:"oge8.wiff"	Intestine	1-Rep-2-Jeremy (Jeremy-2)
Jeremy-intestine	Carbonic anhydrase 1 OS=Mus musculus GN=Ca1 PE=2 SV=4	CAH1_MOUSE	TRUE	TRUE	aDGLAILGVLMk	1	iTRAQ8plex (+304), iTRAQ8plex (+304)	76.1	35.5967	54.33	4.13668	No Values (0.0)	No Values (0.0)	No Values (0.0)	No Values (0.0)	Reference Missing (6.643856)	No Values (0.0)	No Values (0.0)	No Values (0.0)	No Values (0.0)	No Values (0.0)	Reference Missing (6.643856)	No Values (0.0)	0.5	3.33424	4.32193	603.692	1808.05	3	0.0509228	28.1487	Locus:1.1.1.1582.2 File:"oge8.wiff"	Intestine	1-Rep-2-Jeremy (Jeremy-2)
Jeremy-intestine	Carbonic anhydrase 1 OS=Mus musculus GN=Ca1 PE=2 SV=4	CAH1_MOUSE	TRUE	TRUE	aDGLAILGVLMk	1	iTRAQ8plex (+304), iTRAQ8plex (+304)	53.66	35.5967	42.33	2.52288	0	Value Missing (-6.643856)	Value Missing (-6.643856)	Value Missing (-6.643856)	-0.3841	Value Missing (-6.643856)	7	Value Missing (-6.643856)	Value Missing (-6.643856)	Value Missing (-6.643856)	13	Value Missing (-6.643856)	0.5	3.33424	4.32193	603.692	1808.06	3	0.0504428	27.8834	Locus:1.1.1.1673.3 File:"oge8.wiff"	Intestine	1-Rep-2-Jeremy (Jeremy-2)
Jeremy-intestine	Carbonic anhydrase 1 OS=Mus musculus GN=Ca1 PE=2 SV=4	CAH1_MOUSE	TRUE	TRUE	aDGLAILGVLMk	1	iTRAQ8plex (+304), iTRAQ8plex (+304)	49.57	35.5967	40.54	3.27572	No Values (0.0)	Reference Missing (6.643856)	No Values (0.0)	No Values (0.0)	Reference Missing (6.643856)	No Values (0.0)	No Values (0.0)	Reference Missing (6.643856)	No Values (0.0)	No Values (0.0)	Reference Missing (6.643856)	No Values (0.0)	0.5	3.19845	4.9542	603.692	1808.06	3	0.0503228	27.817	Locus:1.1.1.1668.2 File:"oge8.wiff"	Intestine	1-Rep-2-Jeremy (Jeremy-2)
Jeremy-intestine	Carbonic anhydrase 1 OS=Mus musculus GN=Ca1 PE=2 SV=4	CAH1_MOUSE	TRUE	TRUE	aDGLAILGVLMk	1	iTRAQ8plex (+304), iTRAQ8plex (+304)	48.46	35.5967	39.78	4.37675	No Values (0.0)	Reference Missing (6.643856)	No Values (0.0)	No Values (0.0)	Reference Missing (6.643856)	No Values (0.0)	No Values (0.0)	Reference Missing (6.643856)	No Values (0.0)	No Values (0.0)	Reference Missing (6.643856)	No Values (0.0)	0.5	3.28002	4.63575	603.692	1808.06	3	0.0503228	27.817	Locus:1.1.1.1667.2 File:"oge8.wiff"	Intestine	1-Rep-2-Jeremy (Jeremy-2)
Jeremy-intestine	Carbonic anhydrase 1 OS=Mus musculus GN=Ca1 PE=2 SV=4	CAH1_MOUSE	TRUE	TRUE	aDGLAILGVLMk	1	iTRAQ8plex (+304), iTRAQ8plex (+304)	71.91	35.5967	60.81	2.67778	No Values (0.0)	Reference Missing (6.643856)	Reference Missing (6.643856)	No Values (0.0)	Reference Missing (6.643856)	Reference Missing (6.643856)	No Values (0.0)	Reference Missing (6.643856)	Reference Missing (6.643856)	No Values (0.0)	Reference Missing (6.643856)	Reference Missing (6.643856)	0.5	2.81453	6.71672	603.693	1808.06	3	0.0500828	27.6844	Locus:1.1.1.1591.2 File:"oge7.wiff"	Intestine	1-Rep-2-Jeremy (Jeremy-2)
Jeremy-intestine	Carbonic anhydrase 1 OS=Mus musculus GN=Ca1 PE=2 SV=4	CAH1_MOUSE	TRUE	TRUE	aDGLAILGVLMk	1	iTRAQ8plex (+304), iTRAQ8plex (+304)	62.13	35.5967	51.69	3.76955	No Values (0.0)	Reference Missing (6.643856)	Reference Missing (6.643856)	No Values (0.0)	Reference Missing (6.643856)	Reference Missing (6.643856)	No Values (0.0)	Reference Missing (6.643856)	Reference Missing (6.643856)	No Values (0.0)	Reference Missing (6.643856)	Reference Missing (6.643856)	0.5	3.01078	5.88264	603.693	1808.06	3	0.0495128	27.3693	Locus:1.1.1.1637.2 File:"oge8.wiff"	Intestine	1-Rep-2-Jeremy (Jeremy-2)
Jeremy-intestine	Carbonic anhydrase 1 OS=Mus musculus GN=Ca1 PE=2 SV=4	CAH1_MOUSE	TRUE	TRUE	aDGLAILGVLMk	1	iTRAQ8plex (+304), iTRAQ8plex (+304)	80.65	35.5967	55.1	5.37675	No Values (0.0)	No Values (0.0)	No Values (0.0)	No Values (0.0)	Reference Missing (6.643856)	No Values (0.0)	No Values (0.0)	No Values (0.0)	No Values (0.0)	No Values (0.0)	Reference Missing (6.643856)	No Values (0.0)	0.5	3.42136	3.93263	603.693	1808.06	3	0.0493928	27.303	Locus:1.1.1.1600.2 File:"oge8.wiff"	Intestine	1-Rep-2-Jeremy (Jeremy-2)
Jeremy-intestine	Carbonic anhydrase 1 OS=Mus musculus GN=Ca1 PE=2 SV=4	CAH1_MOUSE	TRUE	TRUE	aDGLAILGVLMk	1	iTRAQ8plex (+304), iTRAQ8plex (+304)	59.48	35.5967	46.57	4.4318	No Values (0.0)	Reference Missing (6.643856)	No Values (0.0)	No Values (0.0)	Reference Missing (6.643856)	No Values (0.0)	No Values (0.0)	Reference Missing (6.643856)	No Values (0.0)	No Values (0.0)	Reference Missing (6.643856)	No Values (0.0)	0.5	3.01078	5.81788	603.693	1808.06	3	0.0486728	26.9049	Locus:1.1.1.1588.2 File:"oge8.wiff"	Intestine	1-Rep-2-Jeremy (Jeremy-2)
Jeremy-intestine	Carbonic anhydrase 1 OS=Mus musculus GN=Ca1 PE=2 SV=4	CAH1_MOUSE	TRUE	TRUE	aDGLAILGVLMk	1	iTRAQ8plex (+304), iTRAQ8plex (+304)	71.79	35.5967	59.3	4.19382	No Values (0.0)	Reference Missing (6.643856)	No Values (0.0)	No Values (0.0)	Reference Missing (6.643856)	Reference Missing (6.643856)	No Values (0.0)	Reference Missing (6.643856)	No Values (0.0)	No Values (0.0)	Reference Missing (6.643856)	Reference Missing (6.643856)	0.5	3.03592	5.71589	603.693	1808.06	3	0.0485228	26.822	Locus:1.1.1.1606.2 File:"oge8.wiff"	Intestine	1-Rep-2-Jeremy (Jeremy-2)
Jeremy-intestine	Carbonic anhydrase 1 OS=Mus musculus GN=Ca1 PE=2 SV=4	CAH1_MOUSE	TRUE	TRUE	aDGLAILGVLMk	1	iTRAQ8plex (+304), iTRAQ8plex (+304)	60.72	35.5967	50.89	4.72125	No Values (0.0)	No Values (0.0)	No Values (0.0)	No Values (0.0)	Reference Missing (6.643856)	No Values (0.0)	No Values (0.0)	No Values (0.0)	No Values (0.0)	No Values (0.0)	Reference Missing (6.643856)	No Values (0.0)	0.5	3.37787	4.08746	603.693	1808.06	3	0.0484928	26.8054	Locus:1.1.1.1649.2 File:"oge8.wiff"	Intestine	1-Rep-2-Jeremy (Jeremy-2)
Jeremy-intestine	Carbonic anhydrase 1 OS=Mus musculus GN=Ca1 PE=2 SV=4	CAH1_MOUSE	TRUE	TRUE	aDGLAILGVLMk	1	iTRAQ8plex (+304), iTRAQ8plex (+304)	57.61	35.5967	46.23	2.72125	No Values (0.0)	No Values (0.0)	No Values (0.0)	No Values (0.0)	Reference Missing (6.643856)	No Values (0.0)	No Values (0.0)	No Values (0.0)	No Values (0.0)	No Values (0.0)	Reference Missing (6.643856)	No Values (0.0)	0.5	3.3094	4.52356	603.693	1808.06	3	0.0482228	26.6562	Locus:1.1.1.1643.2 File:"oge8.wiff"	Intestine	1-Rep-2-Jeremy (Jeremy-2)
Jeremy-intestine	Carbonic anhydrase 1 OS=Mus musculus GN=Ca1 PE=2 SV=4	CAH1_MOUSE	TRUE	TRUE	aDGLAILGVLMk	1	iTRAQ8plex (+304), iTRAQ8plex (+304)	50.7	35.5967	41.12	4.88606	No Values (0.0)	Reference Missing (6.643856)	No Values (0.0)	No Values (0.0)	Reference Missing (6.643856)	No Values (0.0)	No Values (0.0)	Reference Missing (6.643856)	No Values (0.0)	No Values (0.0)	Reference Missing (6.643856)	No Values (0.0)	0.5	3.25315	4.71534	603.693	1808.06	3	0.0482228	26.6562	Locus:1.1.1.1655.2 File:"oge8.wiff"	Intestine	1-Rep-2-Jeremy (Jeremy-2)
Jeremy-intestine	Carbonic anhydrase 1 OS=Mus musculus GN=Ca1 PE=2 SV=4	CAH1_MOUSE	TRUE	TRUE	aDGLAILGVLMk	1	iTRAQ8plex (+304), iTRAQ8plex (+304)	75.87	35.5967	63.65	2.63827	0	-0.7609	-0.5519	Value Missing (-6.643856)	-0.2376	Value Missing (-6.643856)	18.02	19	21	Value Missing (-6.643856)	35.29	Value Missing (-6.643856)	0.5	2.83987	6.54396	603.693	1808.06	3	0.0479828	26.5235	Locus:1.1.1.1574.3 File:"oge8.wiff"	Intestine	1-Rep-2-Jeremy (Jeremy-2)
Jeremy-intestine	Carbonic anhydrase 1 OS=Mus musculus GN=Ca1 PE=2 SV=4	CAH1_MOUSE	TRUE	TRUE	aDGLAILGVLMk	1	iTRAQ8plex (+304), iTRAQ8plex (+304)	82.53	35.5967	57.16	5.00436	No Values (0.0)	No Values (0.0)	No Values (0.0)	No Values (0.0)	Reference Missing (6.643856)	No Values (0.0)	No Values (0.0)	No Values (0.0)	No Values (0.0)	No Values (0.0)	Reference Missing (6.643856)	No Values (0.0)	0.5	3.39857	4.03298	603.693	1808.06	3	0.0479528	26.5069	Locus:1.1.1.1594.2 File:"oge8.wiff"	Intestine	1-Rep-2-Jeremy (Jeremy-2)
Jeremy-intestine	Carbonic anhydrase 1 OS=Mus musculus GN=Ca1 PE=2 SV=4	CAH1_MOUSE	TRUE	TRUE	aDGLAILGVLMk	1	iTRAQ8plex (+304), iTRAQ8plex (+304)	62.71	35.5967	51.21	4.69897	No Values (0.0)	Reference Missing (6.643856)	No Values (0.0)	No Values (0.0)	Reference Missing (6.643856)	No Values (0.0)	No Values (0.0)	Reference Missing (6.643856)	No Values (0.0)	No Values (0.0)	Reference Missing (6.643856)	No Values (0.0)	0.5	3.28002	4.63285	603.693	1808.06	3	0.0477128	26.3743	Locus:1.1.1.1661.2 File:"oge8.wiff"	Intestine	1-Rep-2-Jeremy (Jeremy-2)
Jeremy-intestine	Carbonic anhydrase 1 OS=Mus musculus GN=Ca1 PE=2 SV=4	CAH1_MOUSE	TRUE	TRUE	aDGLAILGVLMk	1	iTRAQ8plex (+304), iTRAQ8plex (+304)	78.89	35.5967	62.26	4	No Values (0.0)	No Values (0.0)	Reference Missing (6.643856)	No Values (0.0)	Reference Missing (6.643856)	No Values (0.0)	No Values (0.0)	No Values (0.0)	Reference Missing (6.643856)	No Values (0.0)	Reference Missing (6.643856)	No Values (0.0)	0.5	3.08786	5.46956	603.693	1808.06	3	0.0474728	26.2416	Locus:1.1.1.1631.2 File:"oge8.wiff"	Intestine	1-Rep-2-Jeremy (Jeremy-2)
Jeremy-intestine	Carbonic anhydrase 1 OS=Mus musculus GN=Ca1 PE=2 SV=4	CAH1_MOUSE	TRUE	TRUE	aDGLAILGVLMk	1	iTRAQ8plex (+304), iTRAQ8plex (+304)	78.44	35.5967	63.04	5.3098	No Values (0.0)	Reference Missing (6.643856)	No Values (0.0)	No Values (0.0)	Reference Missing (6.643856)	No Values (0.0)	No Values (0.0)	Reference Missing (6.643856)	No Values (0.0)	No Values (0.0)	Reference Missing (6.643856)	No Values (0.0)	0.5	3.28002	4.61883	603.693	1808.06	3	0.0472628	26.1255	Locus:1.1.1.1619.2 File:"oge8.wiff"	Intestine	1-Rep-2-Jeremy (Jeremy-2)
Jeremy-intestine	Carbonic anhydrase 1 OS=Mus musculus GN=Ca1 PE=2 SV=4	CAH1_MOUSE	TRUE	TRUE	aDGLAILGVLMk	1	iTRAQ8plex (+304), iTRAQ8plex (+304)	63.62	35.5967	52.15	5.40894	No Values (0.0)	No Values (0.0)	No Values (0.0)	No Values (0.0)	Reference Missing (6.643856)	No Values (0.0)	No Values (0.0)	No Values (0.0)	No Values (0.0)	No Values (0.0)	Reference Missing (6.643856)	No Values (0.0)	0.5	3.36123	4.26828	603.694	1808.06	3	0.0465428	25.7275	Locus:1.1.1.1625.2 File:"oge8.wiff"	Intestine	1-Rep-2-Jeremy (Jeremy-2)
Jeremy-intestine	Carbonic anhydrase 1 OS=Mus musculus GN=Ca1 PE=2 SV=4	CAH1_MOUSE	TRUE	TRUE	aDGLAILGVLMk	1	iTRAQ8plex (+304), iTRAQ8plex (+304)	75.43	35.5967	62.13	3.92082	0	0	4.397	Value Missing (-6.643856)	4.327	0	0	0	10	Value Missing (-6.643856)	13	0	0.5	3.3094	4.52356	603.697	1808.07	3	0.0378128	20.9017	Locus:1.1.1.1622.3 File:"oge14.wiff"	Intestine	1-Rep-2-Jeremy (Jeremy-2)
Jeremy-intestine	Carbonic anhydrase 1 OS=Mus musculus GN=Ca1 PE=2 SV=4	CAH1_MOUSE	TRUE	TRUE	aDGLAILGVLMk	1	iTRAQ8plex (+304), iTRAQ8plex (+304)	43.22	35.5967	32.82	1.88606	No Values (0.0)	Reference Missing (6.643856)	Reference Missing (6.643856)	No Values (0.0)	Reference Missing (6.643856)	Reference Missing (6.643856)	No Values (0.0)	Reference Missing (6.643856)	Reference Missing (6.643856)	No Values (0.0)	Reference Missing (6.643856)	Reference Missing (6.643856)	0.5	3.44076	3.80735	603.698	1808.07	3	0.0326228	18.0328	Locus:1.1.1.1628.3 File:"oge14.wiff"	Intestine	1-Rep-2-Jeremy (Jeremy-2)
Jeremy-intestine	Carbonic anhydrase 1 OS=Mus musculus GN=Ca1 PE=2 SV=4	CAH1_MOUSE	TRUE	TRUE	aDGLAILGVLMk	1	iTRAQ8plex (+304), iTRAQ8plex (+304)	87.84	35.5967	67.71	6.25964	No Values (0.0)	Reference Missing (6.643856)	Reference Missing (6.643856)	No Values (0.0)	Reference Missing (6.643856)	Reference Missing (6.643856)	No Values (0.0)	Reference Missing (6.643856)	Reference Missing (6.643856)	No Values (0.0)	Reference Missing (6.643856)	Reference Missing (6.643856)	0.5	2.76512	6.9697	603.699	1808.07	3	0.0317528	17.5519	Locus:1.1.1.1592.2 File:"oge14.wiff"	Intestine	1-Rep-2-Jeremy (Jeremy-2)
Jeremy-intestine	Carbonic anhydrase 1 OS=Mus musculus GN=Ca1 PE=2 SV=4	CAH1_MOUSE	TRUE	TRUE	aDGLAILGVLMk	1	iTRAQ8plex (+304), iTRAQ8plex (+304)	72.07	35.5967	61.27	3.03152	No Values (0.0)	Reference Missing (6.643856)	Reference Missing (6.643856)	No Values (0.0)	Reference Missing (6.643856)	Reference Missing (6.643856)	No Values (0.0)	Reference Missing (6.643856)	Reference Missing (6.643856)	No Values (0.0)	Reference Missing (6.643856)	Reference Missing (6.643856)	0.5	2.86568	6.50494	603.699	1808.07	3	0.0317528	17.5519	Locus:1.1.1.1586.2 File:"oge14.wiff"	Intestine	1-Rep-2-Jeremy (Jeremy-2)
Jeremy-intestine	Carbonic anhydrase 1 OS=Mus musculus GN=Ca1 PE=2 SV=4	CAH1_MOUSE	TRUE	TRUE	aDGLAILGVLMk	1	iTRAQ8plex (+304), iTRAQ8plex (+304)	79.38	35.5967	65.39	3.82391	No Values (0.0)	Reference Missing (6.643856)	Reference Missing (6.643856)	No Values (0.0)	Reference Missing (6.643856)	Reference Missing (6.643856)	No Values (0.0)	Reference Missing (6.643856)	Reference Missing (6.643856)	No Values (0.0)	Reference Missing (6.643856)	Reference Missing (6.643856)	0.5	2.76512	6.96578	603.699	1808.08	3	0.0305528	16.8886	Locus:1.1.1.1598.2 File:"oge14.wiff"	Intestine	1-Rep-2-Jeremy (Jeremy-2)
Jeremy-intestine	Carbonic anhydrase 1 OS=Mus musculus GN=Ca1 PE=2 SV=4	CAH1_MOUSE	TRUE	TRUE	aDGLAILGVLMk	1	iTRAQ8plex (+304), iTRAQ8plex (+304)	47.98	35.5967	36.44	2.79588	No Values (0.0)	Reference Missing (6.643856)	Reference Missing (6.643856)	No Values (0.0)	Reference Missing (6.643856)	Reference Missing (6.643856)	No Values (0.0)	Reference Missing (6.643856)	Reference Missing (6.643856)	No Values (0.0)	Reference Missing (6.643856)	Reference Missing (6.643856)	0.5	3.52014	3.32193	603.7	1808.08	3	0.0283628	15.678	Locus:1.1.1.1636.2 File:"oge14.wiff"	Intestine	1-Rep-2-Jeremy (Jeremy-2)
Jeremy-intestine	Carbonic anhydrase 1 OS=Mus musculus GN=Ca1 PE=2 SV=4	CAH1_MOUSE	TRUE	TRUE	aDGLAILGVLMk	1	iTRAQ8plex (+304), iTRAQ8plex (+304)	53.04	35.5967	46.24		No Values (0.0)	Reference Missing (6.643856)	Reference Missing (6.643856)	Reference Missing (6.643856)	Reference Missing (6.643856)	No Values (0.0)	No Values (0.0)	Reference Missing (6.643856)	Reference Missing (6.643856)	Reference Missing (6.643856)	Reference Missing (6.643856)	No Values (0.0)	0.5	3.28002	4.66221	603.7	1808.08	3	0.0276428	15.28	Locus:1.1.1.1643.2 File:"oge14.wiff"	Intestine	1-Rep-2-Jeremy (Jeremy-2)
Jeremy-intestine	Carbonic anhydrase 1 OS=Mus musculus GN=Ca1 PE=2 SV=4	CAH1_MOUSE	TRUE	TRUE	aDGLAILGVLMk	1	iTRAQ8plex (+304), iTRAQ8plex (+304)	56.76	35.5967	48.11	2.72125	0	0	4.667	Value Missing (-6.643856)	4.057	0	0	0	13	Value Missing (-6.643856)	12	0	0.5	3.28002	4.64386	603.7	1808.08	3	0.0276428	15.28	Locus:1.1.1.1642.2 File:"oge14.wiff"	Intestine	1-Rep-2-Jeremy (Jeremy-2)
Jeremy-intestine	Carbonic anhydrase 1 OS=Mus musculus GN=Ca1 PE=2 SV=4	CAH1_MOUSE	TRUE	TRUE	aDGLAILGVLMk	1	iTRAQ8plex (+304), iTRAQ8plex (+304)	46.47	35.5967	45.7	3.42022	0	3.928	4.244	0	4.768	4.508	0	20.28	24	0	46	13	0.5	2.81453	6.69042	905.048	1808.08	2	0.0234168	12.944	Locus:1.1.1.2217.2 File:"oge2.wiff"	Intestine	1-Rep-2-Jeremy (Jeremy-2)
Jeremy-intestine	Carbonic anhydrase 1 OS=Mus musculus GN=Ca1 PE=2 SV=4	CAH1_MOUSE	TRUE	TRUE	aDGLAILGVLMk	1	iTRAQ8plex (+304), iTRAQ8plex (+304)	57.11	35.5967	47.92	2.09691	0	4.516	4.153	0	4.417	Value Missing (-6.643856)	0	12.02	9	0	15	Value Missing (-6.643856)	0.5	3.14246	5.17073	603.701	1808.08	3	0.0233528	12.9086	Locus:1.1.1.1656.2 File:"oge14.wiff"	Intestine	1-Rep-2-Jeremy (Jeremy-2)
Jeremy-intestine	Carbonic anhydrase 1 OS=Mus musculus GN=Ca1 PE=2 SV=4	CAH1_MOUSE	TRUE	TRUE	aDGLAILGVLMk	1	iTRAQ8plex (+304), iTRAQ8plex (+304)	81.09	35.5967	72.37	6.4437	No Values (0.0)	Reference Missing (6.643856)	Reference Missing (6.643856)	Reference Missing (6.643856)	Reference Missing (6.643856)	Reference Missing (6.643856)	No Values (0.0)	Reference Missing (6.643856)	Reference Missing (6.643856)	Reference Missing (6.643856)	Reference Missing (6.643856)	Reference Missing (6.643856)	0.5	2.7144	7.15623	905.049	1808.08	2	0.0231168	12.7781	Locus:1.1.1.2214.4 File:"oge2.wiff"	Intestine	1-Rep-2-Jeremy (Jeremy-2)
Jeremy-intestine	Carbonic anhydrase 1 OS=Mus musculus GN=Ca1 PE=2 SV=4	CAH1_MOUSE	TRUE	TRUE	aDGLAILGVLMk	1	iTRAQ8plex (+304), iTRAQ8plex (+304)	62.15	35.5967	50.41	3.18709	No Values (0.0)	Reference Missing (6.643856)	Reference Missing (6.643856)	No Values (0.0)	Reference Missing (6.643856)	Reference Missing (6.643856)	No Values (0.0)	Reference Missing (6.643856)	Reference Missing (6.643856)	No Values (0.0)	Reference Missing (6.643856)	Reference Missing (6.643856)	0.5	2.9211	6.1815	603.702	1808.08	3	0.0218528	12.0794	Locus:1.1.1.1604.2 File:"oge14.wiff"	Intestine	1-Rep-2-Jeremy (Jeremy-2)
Jeremy-intestine	Carbonic anhydrase 1 OS=Mus musculus GN=Ca1 PE=2 SV=4	CAH1_MOUSE	TRUE	TRUE	aDGLAILGVLMk	1	iTRAQ8plex (+304), iTRAQ8plex (+304)	44.78	35.5967	37.73	2.45593	No Values (0.0)	No Values (0.0)	Reference Missing (6.643856)	Reference Missing (6.643856)	No Values (0.0)	Reference Missing (6.643856)	No Values (0.0)	No Values (0.0)	Reference Missing (6.643856)	Reference Missing (6.643856)	No Values (0.0)	Reference Missing (6.643856)	0.5	3.44076	3.70044	603.702	1808.08	3	0.0208628	11.5322	Locus:1.1.1.1610.3 File:"oge14.wiff"	Intestine	1-Rep-2-Jeremy (Jeremy-2)
Jeremy-intestine	Carbonic anhydrase 1 OS=Mus musculus GN=Ca1 PE=2 SV=4	CAH1_MOUSE	TRUE	TRUE	aDGLAILGVLMk	1	iTRAQ8plex (+304), iTRAQ8plex (+304)	59.03	35.5967	53.02	3.30103	No Values (0.0)	Reference Missing (6.643856)	Reference Missing (6.643856)	No Values (0.0)	Reference Missing (6.643856)	Reference Missing (6.643856)	No Values (0.0)	Reference Missing (6.643856)	Reference Missing (6.643856)	No Values (0.0)	Reference Missing (6.643856)	Reference Missing (6.643856)	0.5	2.66193	7.4605	905.059	1808.1	2	0.00325679	1.80021	Locus:1.1.1.2313.2 File:"oge3.wiff"	Intestine	1-Rep-2-Jeremy (Jeremy-2)
Jeremy-intestine	Carbonic anhydrase 1 OS=Mus musculus GN=Ca1 PE=2 SV=4	CAH1_MOUSE	TRUE	TRUE	aDGLAILGVLMk	1	iTRAQ8plex (+304), iTRAQ8plex (+304)				1.65758	No Values (0.0)	Reference Missing (6.643856)	Reference Missing (6.643856)	No Values (0.0)	Reference Missing (6.643856)	Reference Missing (6.643856)	No Values (0.0)	Reference Missing (6.643856)	Reference Missing (6.643856)	No Values (0.0)	Reference Missing (6.643856)	Reference Missing (6.643856)	0.5	3.36123	4.1914	604.005	1808.99	3	0.888497	490.882	Locus:1.1.1.1765.4 File:"oge10.wiff"	Intestine	1-Rep-2-Jeremy (Jeremy-2)
Jeremy-intestine	Carbonic anhydrase 1 OS=Mus musculus GN=Ca1 PE=2 SV=4	CAH1_MOUSE	TRUE	TRUE	aDGLAILGVLMk	0.98	iTRAQ8plex (+304), iTRAQ8plex (+304)				2.03621	No Values (0.0)	Reference Missing (6.643856)	No Values (0.0)	No Values (0.0)	Reference Missing (6.643856)	No Values (0.0)	No Values (0.0)	Reference Missing (6.643856)	No Values (0.0)	No Values (0.0)	Reference Missing (6.643856)	No Values (0.0)	0.5	3.14246	5.17073	604.014	1809.02	3	0.915077	505.56	Locus:1.1.1.1738.3 File:"oge10.wiff"	Intestine	1-Rep-2-Jeremy (Jeremy-2)
Jeremy-intestine	Carbonic anhydrase 1 OS=Mus musculus GN=Ca1 PE=2 SV=4	CAH1_MOUSE	TRUE	TRUE	aDGLAILGVLMk	0.96	iTRAQ8plex (+304), iTRAQ8plex (+304)	32.82	40.3258	28.03		0	-1.042	-0.1806	-0.2109	0.3066	-0.1926	69	90	110	175	196	175	0.5	1.9638	9.67066	603.891	1205.77	2	602.339	499131	Locus:1.1.1.1780.4 File:"oge13.wiff"	Intestine	1-Rep-3-Jeremy (Jeremy-3)
Jeremy-intestine	Carbonic anhydrase 1 OS=Mus musculus GN=Ca1 PE=2 SV=4	CAH1_MOUSE	TRUE	TRUE	aDGLAILGVLMk	1	iTRAQ8plex (+304), iTRAQ8plex (+304)	63.94	35.5967	59.97		0	-0.4048	-1.086	-1.127	-0.5465	-0.8389	335	650	304	494	576	568	0.5	0.733562	11.5152	603.712	1808.11	3	0.00871721	4.81848	Locus:1.1.1.1802.3 File:"oge13.wiff"	Intestine	1-Rep-3-Jeremy (Jeremy-3)
Jeremy-intestine	Carbonic anhydrase 1 OS=Mus musculus GN=Ca1 PE=2 SV=4	CAH1_MOUSE	TRUE	TRUE	aDGLAILGVLMk	1	iTRAQ8plex (+304), iTRAQ8plex (+304)	65.13	35.5967	58.05	1.76955	0	-0.1752	-0.6995	-1.029	-0.4795	-0.6277	265	589	301	414	473	509.3	0.5	0.797494	11.317	603.712	1808.11	3	0.00871721	4.81848	Locus:1.1.1.1802.2 File:"oge13.wiff"	Intestine	1-Rep-3-Jeremy (Jeremy-3)
Jeremy-intestine	Carbonic anhydrase 1 OS=Mus musculus GN=Ca1 PE=2 SV=4	CAH1_MOUSE	TRUE	TRUE	aDGLAILGVLMk	1	iTRAQ8plex (+304), iTRAQ8plex (+304)	92.87	35.5967	73.02	3.16115	0	-0.2655	-0.8946	-1.072	-0.5488	-0.6683	424	895	429	648	727	800	0.5	0.483857	11.9377	603.712	1808.11	3	0.00871721	4.81848	Locus:1.1.1.1810.2 File:"oge13.wiff"	Intestine	1-Rep-3-Jeremy (Jeremy-3)
Jeremy-intestine	Carbonic anhydrase 1 OS=Mus musculus GN=Ca1 PE=2 SV=4	CAH1_MOUSE	TRUE	TRUE	aDGLAILGVLMk	1	iTRAQ8plex (+304), iTRAQ8plex (+304)	73.86	35.5967	67.27	1.10237	0	-0.1027	-0.7447	-0.7455	-0.2345	-0.3949	151	356	170	285	317	342	0.5	1.25514	10.6627	603.712	1808.11	3	0.00898721	4.96772	Locus:1.1.1.1814.4 File:"oge13.wiff"	Intestine	1-Rep-3-Jeremy (Jeremy-3)
Jeremy-intestine	Carbonic anhydrase 1 OS=Mus musculus GN=Ca1 PE=2 SV=4	CAH1_MOUSE	TRUE	TRUE	aDGLAILGVLMk	1	iTRAQ8plex (+304), iTRAQ8plex (+304)	76.54	35.5967	62.89	4.95861	0	-0.2817	-0.7511	-1.081	-0.5374	-0.7286	162	336	178	244	278	291.5	0.5	1.33595	10.5406	603.712	1808.11	3	0.00907721	5.01747	Locus:1.1.1.1794.2 File:"oge13.wiff"	Intestine	1-Rep-3-Jeremy (Jeremy-3)
Jeremy-intestine	Carbonic anhydrase 1 OS=Mus musculus GN=Ca1 PE=2 SV=4	CAH1_MOUSE	TRUE	TRUE	aDGLAILGVLMk	1	iTRAQ8plex (+304), iTRAQ8plex (+304)	90.55	35.5967	71.32	3.10237	0	-0.414	-1.166	-1.101	-0.5653	-0.711	232	449	201	350	395	430	0.5	1.02128	11.0063	603.713	1808.12	3	0.0105772	5.8466	Locus:1.1.1.1817.2 File:"oge13.wiff"	Intestine	1-Rep-3-Jeremy (Jeremy-3)
Jeremy-intestine	Carbonic anhydrase 1 OS=Mus musculus GN=Ca1 PE=2 SV=4	CAH1_MOUSE	TRUE	TRUE	aDGLAILGVLMk	1	iTRAQ8plex (+304), iTRAQ8plex (+304)	88.79	35.5967	67.58	4.52288	0	0.05241	-0.4465	-0.5702	-0.2923	-0.27	141	363	187	295	283	343	0.5	1.25514	10.6546	603.713	1808.12	3	0.0122272	6.75863	Locus:1.1.1.1820.3 File:"oge13.wiff"	Intestine	1-Rep-3-Jeremy (Jeremy-3)
Jeremy-intestine	Carbonic anhydrase 1 OS=Mus musculus GN=Ca1 PE=2 SV=4	CAH1_MOUSE	TRUE	TRUE	aDGLAILGVLMk	1	iTRAQ8plex (+304), iTRAQ8plex (+304)	73.93	35.5967	61.29	4.92082	0	-0.1165	-0.8942	-0.7729	-0.6362	-0.6072	150	351	151	279	245	297.3	0.5	1.33595	10.5248	603.714	1808.12	3	0.0155572	8.59929	Locus:1.1.1.1824.2 File:"oge13.wiff"	Intestine	1-Rep-3-Jeremy (Jeremy-3)
Jeremy-intestine	Carbonic anhydrase 1 OS=Mus musculus GN=Ca1 PE=2 SV=4	CAH1_MOUSE	TRUE	TRUE	aDGLAILGVLMk	1	iTRAQ8plex (+304), iTRAQ8plex (+304)	87.05	35.5967	62.85	6.55284	0	-0.1739	-0.6026	-0.8534	-0.3285	-0.378	71	158	86	124	139	161	0.5	2.03118	9.52943	603.716	1808.12	3	0.0189772	10.4897	Locus:1.1.1.1831.2 File:"oge13.wiff"	Intestine	1-Rep-3-Jeremy (Jeremy-3)
Jeremy-intestine	Carbonic anhydrase 1 OS=Mus musculus GN=Ca1 PE=2 SV=4	CAH1_MOUSE	TRUE	TRUE	aDGLAILGVLMk	1	iTRAQ8plex (+304), iTRAQ8plex (+304)	90.26	35.5967	63.16	4.76955	0	0.2899	-0.01937	-0.4386	-0.3547	-0.4025	41	120	69	91	78	89.04	0.5	2.2811	8.93086	603.719	1808.14	3	0.0306772	16.9568	Locus:1.1.1.882.2 File:"oge1.wiff"	Intestine	1-Rep-3-Jeremy (Jeremy-3)
Jeremy-intestine	Carbonic anhydrase 1 OS=Mus musculus GN=Ca1 PE=2 SV=4	CAH1_MOUSE	TRUE	TRUE	aDGLAILGVLMk	1	iTRAQ8plex (+304), iTRAQ8plex (+304)	89.94	35.5967	65.48	6.19382	0	-0.1391	-1.173	-1.04	-0.421	-0.4296	98.42	229	86	157	186	220.5	0.5	1.79082	9.9321	603.719	1808.14	3	0.0306772	16.9568	Locus:1.1.1.888.2 File:"oge1.wiff"	Intestine	1-Rep-3-Jeremy (Jeremy-3)
Jeremy-intestine	Carbonic anhydrase 1 OS=Mus musculus GN=Ca1 PE=2 SV=4	CAH1_MOUSE	TRUE	TRUE	aDGLAILGVLMk	1	iTRAQ8plex (+304), iTRAQ8plex (+304)	70.78	35.5967	48.02	4.27572	0	-0.521	-1.679	-1.455	-0.7134	-0.5679	39.04	71	25.05	48	61	80.39	0.5	2.48397	8.34199	603.719	1808.14	3	0.0308272	17.0397	Locus:1.1.1.894.2 File:"oge1.wiff"	Intestine	1-Rep-3-Jeremy (Jeremy-3)
Jeremy-intestine	Carbonic anhydrase 1 OS=Mus musculus GN=Ca1 PE=2 SV=4	CAH1_MOUSE	TRUE	TRUE	aDGLAILGVLMk	1	iTRAQ8plex (+304), iTRAQ8plex (+304)	82.47	35.5967	75.25	7.35655	0	0.02773	-0.7199	-0.8924	-0.1578	-0.4099	182	466	209	314	403	406	0.5	1.02128	10.9513	905.078	1808.14	2	0.0353632	19.5469	Locus:1.1.1.3279.2 File:"oge9.wiff"	Intestine	1-Rep-3-Jeremy (Jeremy-3)
Jeremy-intestine	Carbonic anhydrase 1 OS=Mus musculus GN=Ca1 PE=2 SV=4	CAH1_MOUSE	TRUE	TRUE	aDGLAILGVLMk	1	iTRAQ8plex (+304), iTRAQ8plex (+304)	83.74	35.5967	72.48	7.29243	0	-0.2312	-0.6049	-0.8519	-0.3932	-0.4919	127	272	153	221	238	267	0.5	1.43602	10.3197	905.078	1808.14	2	0.0356032	19.6795	Locus:1.1.1.1324.2 File:"oge6.wiff"	Intestine	1-Rep-3-Jeremy (Jeremy-3)
Jeremy-intestine	Carbonic anhydrase 1 OS=Mus musculus GN=Ca1 PE=2 SV=4	CAH1_MOUSE	TRUE	TRUE	aDGLAILGVLMk	1	iTRAQ8plex (+304), iTRAQ8plex (+304)	78.65	35.5967	70.4	5.88606	0	0.08467	-0.9187	-0.707	-0.3152	-0.2987	125	336	127	246	253	304.8	0.5	1.33595	10.4427	905.078	1808.14	2	0.0356032	19.6795	Locus:1.1.1.1323.2 File:"oge6.wiff"	Intestine	1-Rep-3-Jeremy (Jeremy-3)
Jeremy-intestine	Carbonic anhydrase 1 OS=Mus musculus GN=Ca1 PE=2 SV=4	CAH1_MOUSE	TRUE	TRUE	aDGLAILGVLMk	1	iTRAQ8plex (+304), iTRAQ8plex (+304)	79.67	35.5967	72.88	4.18709	0	-0.3151	-0.9358	-1.059	-0.6282	-0.7364	353	722	347	543	575	638	0.5	0.666869	11.6339	905.079	1808.14	2	0.0381032	21.0614	Locus:1.1.1.3299.2 File:"oge9.wiff"	Intestine	1-Rep-3-Jeremy (Jeremy-3)
Jeremy-intestine	Carbonic anhydrase 1 OS=Mus musculus GN=Ca1 PE=2 SV=4	CAH1_MOUSE	TRUE	TRUE	aDGLAILGVLMk	1	iTRAQ8plex (+304), iTRAQ8plex (+304)	82.19	35.5967	75.38	6.65758	0	-0.1477	-0.6906	-0.6988	-0.2009	-0.5405	227	519	264	438	485	466	0.5	0.873135	11.2282	905.079	1808.14	2	0.0385032	21.2825	Locus:1.1.1.3342.2 File:"oge9.wiff"	Intestine	1-Rep-3-Jeremy (Jeremy-3)
Jeremy-intestine	Carbonic anhydrase 1 OS=Mus musculus GN=Ca1 PE=2 SV=4	CAH1_MOUSE	TRUE	TRUE	aDGLAILGVLMk	1	iTRAQ8plex (+304), iTRAQ8plex (+304)	83.17	35.5967	74.26	7.12494	0	-0.3216	-1.006	-1.183	-0.4	-0.5764	201	411	193	288	380	404	0.5	1.09884	10.8742	905.081	1808.15	2	0.0406632	22.4764	Locus:1.1.1.3364.2 File:"oge9.wiff"	Intestine	1-Rep-3-Jeremy (Jeremy-3)
Jeremy-intestine	Carbonic anhydrase 1 OS=Mus musculus GN=Ca1 PE=2 SV=4	CAH1_MOUSE	TRUE	TRUE	aDGLAILGVLMk	1	iTRAQ8plex (+304), iTRAQ8plex (+304)	78.11	35.5967	70.78	7.5376	0	-0.3238	-0.6655	-0.826	-0.66	-0.706	185	373	212	326	292	339	0.5	1.17955	10.7541	905.081	1808.15	2	0.0408032	22.5538	Locus:1.1.1.3375.2 File:"oge9.wiff"	Intestine	1-Rep-3-Jeremy (Jeremy-3)
Jeremy-intestine	Carbonic anhydrase 1 OS=Mus musculus GN=Ca1 PE=2 SV=4	CAH1_MOUSE	TRUE	TRUE	aDGLAILGVLMk	1	iTRAQ8plex (+304), iTRAQ8plex (+304)	86.38	35.5967	75.52	5.95861	0	-0.2622	-0.7496	-0.7813	-0.5563	-0.4882	132	279	145	242	224	281	0.5	1.43602	10.3476	905.082	1808.15	2	0.0429432	23.7366	Locus:1.1.1.1297.3 File:"oge6.wiff"	Intestine	1-Rep-3-Jeremy (Jeremy-3)
Jeremy-intestine	Carbonic anhydrase 1 OS=Mus musculus GN=Ca1 PE=2 SV=4	CAH1_MOUSE	TRUE	TRUE	aDGLAILGVLMk	1	iTRAQ8plex (+304), iTRAQ8plex (+304)	79.58	35.5967	72.93	6.38722	0	-0.1744	-0.9673	-0.9794	-0.6812	-0.6689	293	659	282	478	465	556	0.5	0.733562	11.4163	905.082	1808.15	2	0.0435032	24.0461	Locus:1.1.1.3308.2 File:"oge9.wiff"	Intestine	1-Rep-3-Jeremy (Jeremy-3)
Jeremy-intestine	Carbonic anhydrase 1 OS=Mus musculus GN=Ca1 PE=2 SV=4	CAH1_MOUSE	TRUE	TRUE	aDGLAILGVLMk	1	iTRAQ8plex (+304), iTRAQ8plex (+304)	92.16	35.5967	66.56	6.21467	0	0.0199	-0.4478	-0.7349	-0.4983	-0.2479	87	218	114	164	153	214	0.5	1.79082	9.89178	603.724	1808.15	3	0.0437872	24.2031	Locus:1.1.1.1725.2 File:"oge2.wiff"	Intestine	1-Rep-3-Jeremy (Jeremy-3)
Jeremy-intestine	Carbonic anhydrase 1 OS=Mus musculus GN=Ca1 PE=2 SV=4	CAH1_MOUSE	TRUE	TRUE	aDGLAILGVLMk	1	iTRAQ8plex (+304), iTRAQ8plex (+304)	89.61	35.5967	70.49	6.82391	0	-0.3098	-1.199	-1.125	-0.5546	-0.5282	94	195	80	141	162	197	0.5	1.87958	9.76321	603.724	1808.15	3	0.0437872	24.2031	Locus:1.1.1.1719.2 File:"oge2.wiff"	Intestine	1-Rep-3-Jeremy (Jeremy-3)
Jeremy-intestine	Carbonic anhydrase 1 OS=Mus musculus GN=Ca1 PE=2 SV=4	CAH1_MOUSE	TRUE	TRUE	aDGLAILGVLMk	1	iTRAQ8plex (+304), iTRAQ8plex (+304)	76.69	35.5967	69.89	6.4437	0	-0.1051	-0.5673	-0.5529	-0.2319	-0.3005	152	356	189	322	317	365	0.5	1.17955	10.7322	905.082	1808.15	2	0.0443032	24.4883	Locus:1.1.1.2502.2 File:"oge4.wiff"	Intestine	1-Rep-3-Jeremy (Jeremy-3)
Jeremy-intestine	Carbonic anhydrase 1 OS=Mus musculus GN=Ca1 PE=2 SV=4	CAH1_MOUSE	TRUE	TRUE	aDGLAILGVLMk	1	iTRAQ8plex (+304), iTRAQ8plex (+304)	82.7	35.5967	72.44	6.82391	0	-0.1334	-0.9026	-0.8666	-0.503	-0.7865	188	435	190	328	334	330	0.5	1.09884	10.8178	905.082	1808.15	2	0.0443032	24.4883	Locus:1.1.1.2496.2 File:"oge4.wiff"	Intestine	1-Rep-3-Jeremy (Jeremy-3)
Jeremy-intestine	Carbonic anhydrase 1 OS=Mus musculus GN=Ca1 PE=2 SV=4	CAH1_MOUSE	TRUE	TRUE	aDGLAILGVLMk	1	iTRAQ8plex (+304), iTRAQ8plex (+304)	89.3	35.5967	64.2	4.88606	0	-0.07174	-0.951	-0.9064	-0.4712	-0.6347	140	338	138	240	255	272	0.5	1.33595	10.4336	603.725	1808.15	3	0.0459172	25.3804	Locus:1.1.1.1653.2 File:"oge3.wiff"	Intestine	1-Rep-3-Jeremy (Jeremy-3)
Jeremy-intestine	Carbonic anhydrase 1 OS=Mus musculus GN=Ca1 PE=2 SV=4	CAH1_MOUSE	TRUE	TRUE	aDGLAILGVLMk	1	iTRAQ8plex (+304), iTRAQ8plex (+304)	87.59	35.5967	66.85	5.58503	0	-0.2009	-0.8825	-0.9773	-0.3923	-0.5388	100	221	103	163	190	206	0.5	1.70604	9.94105	603.725	1808.15	3	0.0459172	25.3804	Locus:1.1.1.1652.3 File:"oge3.wiff"	Intestine	1-Rep-3-Jeremy (Jeremy-3)
Jeremy-intestine	Carbonic anhydrase 1 OS=Mus musculus GN=Ca1 PE=2 SV=4	CAH1_MOUSE	TRUE	TRUE	aDGLAILGVLMk	1	iTRAQ8plex (+304), iTRAQ8plex (+304)	87.78	35.5967	67.89	5.69897	0	-0.03271	-0.723	-0.6887	-0.4516	-0.5384	65	160	73	127	119	134	0.5	2.08851	9.40514	603.725	1808.15	3	0.0459172	25.3804	Locus:1.1.1.1647.2 File:"oge3.wiff"	Intestine	1-Rep-3-Jeremy (Jeremy-3)
Jeremy-intestine	Carbonic anhydrase 1 OS=Mus musculus GN=Ca1 PE=2 SV=4	CAH1_MOUSE	TRUE	TRUE	aDGLAILGVLMk	1	iTRAQ8plex (+304), iTRAQ8plex (+304)	89.84	35.5967	63.28	4.79588	0	-0.06548	-0.4332	-0.4051	-0.2575	-0.5097	45.57	109	61	105	93	95.02	0.5	2.23799	8.99036	603.725	1808.15	3	0.0463972	25.6457	Locus:1.1.1.1659.3 File:"oge3.wiff"	Intestine	1-Rep-3-Jeremy (Jeremy-3)
Jeremy-intestine	Carbonic anhydrase 1 OS=Mus musculus GN=Ca1 PE=2 SV=4	CAH1_MOUSE	TRUE	TRUE	aDGLAILGVLMk	1	iTRAQ8plex (+304), iTRAQ8plex (+304)	83.06	35.5979	75.98	7.37675	0	-0.2815	-0.852	-0.8884	-0.5208	-0.6226	182	381	189	312	317	355	0.5	1.17955	10.7616	905.085	1808.16	2	0.0503032	27.8047	Locus:1.1.1.2378.2 File:"oge16.wiff"	Intestine	1-Rep-3-Jeremy (Jeremy-3)
Jeremy-intestine	Carbonic anhydrase 1 OS=Mus musculus GN=Ca1 PE=2 SV=4	CAH1_MOUSE	TRUE	TRUE	aDGLAILGVLMk	1	iTRAQ8plex (+304), iTRAQ8plex (+304)	81.22	35.5979	71.07	8.09151	0	-0.2064	-1.151	-0.8456	-0.4647	-0.5016	160	357	141	287	293	343	0.5	1.25514	10.6266	905.085	1808.16	2	0.0504232	27.871	Locus:1.1.1.2830.2 File:"oge14.wiff"	Intestine	1-Rep-3-Jeremy (Jeremy-3)
Jeremy-intestine	Carbonic anhydrase 1 OS=Mus musculus GN=Ca1 PE=2 SV=4	CAH1_MOUSE	TRUE	TRUE	aDGLAILGVLMk	1	iTRAQ8plex (+304), iTRAQ8plex (+304)	80.78	35.6003	73.79	7.5376	0	-0.3475	-1.131	-1.13	-0.7592	-0.8558	241	485	210	356	363	405	0.5	1.02128	11.0084	905.087	1808.16	2	0.0540032	29.8498	Locus:1.1.1.2770.2 File:"oge14.wiff"	Intestine	1-Rep-3-Jeremy (Jeremy-3)
Jeremy-intestine	Carbonic anhydrase 1 OS=Mus musculus GN=Ca1 PE=2 SV=4	CAH1_MOUSE	TRUE	TRUE	aDGLAILGVLMk	1	iTRAQ8plex (+304), iTRAQ8plex (+304)	80.97	35.6003	73.06	7.36653	0	-0.133	-0.4867	-0.8545	-0.3916	-0.4829	149	338	192	258	279	313	0.5	1.25514	10.5784	905.087	1808.16	2	0.0540632	29.8829	Locus:1.1.1.2735.2 File:"oge14.wiff"	Intestine	1-Rep-3-Jeremy (Jeremy-3)
Jeremy-intestine	Carbonic anhydrase 1 OS=Mus musculus GN=Ca1 PE=2 SV=4	CAH1_MOUSE	TRUE	TRUE	aDGLAILGVLMk	1	iTRAQ8plex (+304), iTRAQ8plex (+304)	78.23	35.6003	70.98	7.08619	0	-0.2765	-1.116	-1.01	-0.5628	-0.6738	212	449	189	340	363	403	0.5	1.02128	10.9337	905.087	1808.16	2	0.0540632	29.8829	Locus:1.1.1.2798.2 File:"oge14.wiff"	Intestine	1-Rep-3-Jeremy (Jeremy-3)
Jeremy-intestine	Carbonic anhydrase 1 OS=Mus musculus GN=Ca1 PE=2 SV=4	CAH1_MOUSE	TRUE	TRUE	aDGLAILGVLMk	1	iTRAQ8plex (+304), iTRAQ8plex (+304)	79.15	35.6003	72.7	3.09691	0	-0.2056	-0.5624	-0.9805	-0.3194	-0.4505	242	525	300	388	475	520	0.5	0.873135	11.2586	905.087	1808.16	2	0.0540832	29.894	Locus:1.1.1.3815.2 File:"oge8.wiff"	Intestine	1-Rep-3-Jeremy (Jeremy-3)
Jeremy-intestine	Carbonic anhydrase 1 OS=Mus musculus GN=Ca1 PE=2 SV=4	CAH1_MOUSE	TRUE	TRUE	aDGLAILGVLMk	1	iTRAQ8plex (+304), iTRAQ8plex (+304)	88.14	35.6003	78.64	7.04096	0	-0.3837	-1.022	-0.9931	-0.6206	-0.5815	204	401	191	329	334	411	0.5	1.09884	10.8688	905.088	1808.16	2	0.0551432	30.4799	Locus:1.1.1.2385.2 File:"oge16.wiff"	Intestine	1-Rep-3-Jeremy (Jeremy-3)
Jeremy-intestine	Carbonic anhydrase 1 OS=Mus musculus GN=Ca1 PE=2 SV=4	CAH1_MOUSE	TRUE	TRUE	aDGLAILGVLMk	1	iTRAQ8plex (+304), iTRAQ8plex (+304)	69.79	35.6027	64.32	3.19382	0	-0.2142	-0.8503	-0.824	-0.2926	-0.441	177	389	187	318	358	390	0.5	1.09884	10.8289	905.09	1808.17	2	0.0598032	33.0556	Locus:1.1.1.3853.2 File:"oge8.wiff"	Intestine	1-Rep-3-Jeremy (Jeremy-3)
Jeremy-intestine	Carbonic anhydrase 1 OS=Mus musculus GN=Ca1 PE=2 SV=4	CAH1_MOUSE	TRUE	TRUE	aDGLAILGVLMk	1	iTRAQ8plex (+304), iTRAQ8plex (+304)	80.45	35.6027	73.14	7.79588	0	-0.2944	-1.066	-1.134	-0.5416	-0.5925	201	419	184.6	298	348	401.3	0.5	1.09884	10.8548	905.091	1808.17	2	0.0610032	33.7188	Locus:1.1.1.2343.2 File:"oge15.wiff"	Intestine	1-Rep-3-Jeremy (Jeremy-3)
Jeremy-intestine	Carbonic anhydrase 1 OS=Mus musculus GN=Ca1 PE=2 SV=4	CAH1_MOUSE	TRUE	TRUE	aDGLAILGVLMk	1	iTRAQ8plex (+304), iTRAQ8plex (+304)	82.35	35.6027	72.04	8.18709	0	-0.08555	-0.7025	-0.8495	-0.3291	-0.425	186	441	213	328	367	411	0.5	1.02128	10.9263	905.093	1808.17	2	0.0655632	36.2392	Locus:1.1.1.3781.3 File:"oge8.wiff"	Intestine	1-Rep-3-Jeremy (Jeremy-3)
Jeremy-intestine	Carbonic anhydrase 1 OS=Mus musculus GN=Ca1 PE=2 SV=4	CAH1_MOUSE	TRUE	TRUE	aDGLAILGVLMk	1	iTRAQ8plex (+304), iTRAQ8plex (+304)	77.72	35.6027	70.85	7.85387	0	0.04916	-0.5989	-0.6354	-0.2228	-0.2463	193	500	236	391	408	480.3	0.5	0.945824	11.1087	905.093	1808.17	2	0.0659632	36.4603	Locus:1.1.1.2281.2 File:"oge15.wiff"	Intestine	1-Rep-3-Jeremy (Jeremy-3)
Jeremy-intestine	Carbonic anhydrase 1 OS=Mus musculus GN=Ca1 PE=2 SV=4	CAH1_MOUSE	TRUE	TRUE	aDGLAILGVLMk	1	iTRAQ8plex (+304), iTRAQ8plex (+304)	83.02	35.6027	72.72	7.06048	0	-0.1335	-0.8816	-0.9504	-0.4401	-0.5166	184	425	189	306	340	385	0.5	1.09884	10.8368	905.095	1808.18	2	0.0693232	38.3174	Locus:1.1.1.3413.2 File:"oge10.wiff"	Intestine	1-Rep-3-Jeremy (Jeremy-3)
Jeremy-intestine	Carbonic anhydrase 1 OS=Mus musculus GN=Ca1 PE=2 SV=4	CAH1_MOUSE	TRUE	TRUE	aDGLAILGVLMk	1	iTRAQ8plex (+304), iTRAQ8plex (+304)	79.58	35.6027	72.94	5.46852	0	-0.1912	-0.8865	-1.122	-0.6552	-0.796	308	681	311	456	495	533	0.5	0.733562	11.4429	905.095	1808.18	2	0.0693832	38.3506	Locus:1.1.1.2311.2 File:"oge15.wiff"	Intestine	1-Rep-3-Jeremy (Jeremy-3)
Jeremy-intestine	Carbonic anhydrase 1 OS=Mus musculus GN=Ca1 PE=2 SV=4	CAH1_MOUSE	TRUE	TRUE	aDGLAILGVLMk	1	iTRAQ8plex (+304), iTRAQ8plex (+304)	85.53	35.6039	74.47	7.72125	0	-0.2277	-0.852	-1.034	-0.5902	-0.7009	206	445	213	322	344	380	0.5	1.09884	10.8994	905.096	1808.18	2	0.0708032	39.1354	Locus:1.1.1.3383.2 File:"oge10.wiff"	Intestine	1-Rep-3-Jeremy (Jeremy-3)
Jeremy-intestine	Carbonic anhydrase 1 OS=Mus musculus GN=Ca1 PE=2 SV=4	CAH1_MOUSE	TRUE	TRUE	aDGLAILGVLMk	1	iTRAQ8plex (+304), iTRAQ8plex (+304)	83.7	35.6134	74.19	7.60206	0	0.1012	-0.4319	-0.4949	-0.1525	-0.521	152	405	205	332	334	313.5	0.5	1.17955	10.7661	905.1	1808.18	2	0.0791032	43.7229	Locus:1.1.1.2554.2 File:"oge11.wiff"	Intestine	1-Rep-3-Jeremy (Jeremy-3)
Jeremy-intestine	Carbonic anhydrase 1 OS=Mus musculus GN=Ca1 PE=2 SV=4	CAH1_MOUSE	TRUE	TRUE	aDGLAILGVLMk	1	iTRAQ8plex (+304), iTRAQ8plex (+304)	85.41	35.6134	77.31	7.25181	0	-0.1839	-1.09	-1.144	-0.5354	-0.7214	246	552	223	363	430	451	0.5	0.945824	11.1453	905.101	1808.19	2	0.0809832	44.762	Locus:1.1.1.2581.2 File:"oge11.wiff"	Intestine	1-Rep-3-Jeremy (Jeremy-3)
Jeremy-intestine	Carbonic anhydrase 1 OS=Mus musculus GN=Ca1 PE=2 SV=4	CAH1_MOUSE	TRUE	TRUE	aDGLAILGVLMk	1	iTRAQ8plex (+304), iTRAQ8plex (+304)	69.03	35.617	64.1	8.67778	0	-0.0593	-0.7723	-0.7479	-0.3145	-0.4811	176	427	194	332	352	377	0.5	1.09884	10.8595	905.102	1808.19	2	0.0831832	45.978	Locus:1.1.1.2556.2 File:"oge11.wiff"	Intestine	1-Rep-3-Jeremy (Jeremy-3)
Jeremy-intestine	Carbonic anhydrase 1 OS=Mus musculus GN=Ca1 PE=2 SV=4	CAH1_MOUSE	TRUE	TRUE	aDGLAILGVLMk	1	iTRAQ8plex (+304), iTRAQ8plex (+304)	85.06	35.6182	76.89	7.76955	0	-0.2468	-0.9964	-1.072	-0.5629	-0.6951	239	513	228	367	408	445	0.5	0.945824	11.1033	905.104	1808.19	2	0.0871832	48.1888	Locus:1.1.1.2669.2 File:"oge12.wiff"	Intestine	1-Rep-3-Jeremy (Jeremy-3)
Jeremy-intestine	Carbonic anhydrase 1 OS=Mus musculus GN=Ca1 PE=2 SV=4	CAH1_MOUSE	TRUE	TRUE	aDGLAILGVLMk	1	iTRAQ8plex (+304), iTRAQ8plex (+304)	80.22	35.6182	72.23	6.23657	0	-0.1737	-0.6603	-0.8827	-0.3701	-0.6164	248	553	290	424	474	481	0.5	0.873135	11.2703	905.104	1808.19	2	0.0878832	48.5757	Locus:1.1.1.2641.2 File:"oge12.wiff"	Intestine	1-Rep-3-Jeremy (Jeremy-3)
Jeremy-intestine	Carbonic anhydrase 1 OS=Mus musculus GN=Ca1 PE=2 SV=4	CAH1_MOUSE	TRUE	TRUE	aDGLAILGVLMk	1	iTRAQ8plex (+304), iTRAQ8plex (+304)	83.35	35.6182	76.5	7.85387	0	-0.2101	-0.8125	-0.8135	-0.33	-0.5465	176	387	189.4	317	347	361	0.5	1.09884	10.7956	905.104	1808.19	2	0.0886432	48.9958	Locus:1.1.1.2613.2 File:"oge11.wiff"	Intestine	1-Rep-3-Jeremy (Jeremy-3)
Jeremy-intestine	Carbonic anhydrase 1 OS=Mus musculus GN=Ca1 PE=2 SV=4	CAH1_MOUSE	TRUE	TRUE	aDGLAILGVLMk	1	iTRAQ8plex (+304), iTRAQ8plex (+304)	83	35.6313	72.74	8.34679	0	-0.2088	-0.8162	-0.881	-0.2321	-0.4505	159	350	172	275	334	347	0.5	1.17955	10.6768	905.106	1808.2	2	0.0924032	51.0739	Locus:1.1.1.2694.2 File:"oge12.wiff"	Intestine	1-Rep-3-Jeremy (Jeremy-3)
Jeremy-intestine	Carbonic anhydrase 1 OS=Mus musculus GN=Ca1 PE=2 SV=4	CAH1_MOUSE	TRUE	TRUE	aDGLAILGVLMk	1	iTRAQ8plex (+304), iTRAQ8plex (+304)	85.39	35.6313	73.54	7.92082	0	-0.03898	-0.9247	-0.8646	-0.2626	-0.5294	182	450	185	321	379	379	0.5	1.09884	10.8887	905.107	1808.2	2	0.0938232	51.8588	Locus:1.1.1.2622.3 File:"oge12.wiff"	Intestine	1-Rep-3-Jeremy (Jeremy-3)
Jeremy-intestine	Carbonic anhydrase 1 OS=Mus musculus GN=Ca1 PE=2 SV=4	CAH1_MOUSE	TRUE	TRUE	aDGLAILGVLMk	1	iTRAQ8plex (+304), iTRAQ8plex (+304)	80.94	35.636	70.19	8.58503	0	-0.3893	-0.843	-1.116	-0.5412	-0.8294	166	322	173	244	284	280.3	0.5	1.33595	10.5209	905.111	1808.21	2	0.100743	55.6834	Locus:1.1.1.2724.2 File:"oge12.wiff"	Intestine	1-Rep-3-Jeremy (Jeremy-3)
Jeremy-intestine	Carbonic anhydrase 1 OS=Mus musculus GN=Ca1 PE=2 SV=4	CAH1_MOUSE	TRUE	TRUE	aDGLAILGVLmk	1	iTRAQ8plex (+304), Oxidation (+16), iTRAQ8plex (+304)	80.5	35.6241	63.85	4.85387	0	-0.7418	-0.2758	-0.7781	-0.9541	-0.7981	34	41	32	37	27	28	0.5	2.60291	7.63663	608.995	1823.96	3	0.138356	75.8127	Locus:1.1.1.1706.3 File:"oge11.wiff"	Intestine	1-Rep-1-Jeremy (Jeremy-1)
Jeremy-intestine	Carbonic anhydrase 1 OS=Mus musculus GN=Ca1 PE=2 SV=4	CAH1_MOUSE	TRUE	TRUE	aDGLAILGVLmk	1	iTRAQ8plex (+304), Oxidation (+16), iTRAQ8plex (+304)	73.8	35.6241	54.8	3.5376	0	-0.6522	-1.242	-0.8767	-1.758	-1.626	42	55	21.29	44	21	21	0.5	2.60291	7.67447	608.995	1823.96	3	0.138086	75.6647	Locus:1.1.1.1715.3 File:"oge11.wiff"	Intestine	1-Rep-1-Jeremy (Jeremy-1)
Jeremy-intestine	Carbonic anhydrase 1 OS=Mus musculus GN=Ca1 PE=2 SV=4	CAH1_MOUSE	TRUE	TRUE	aDGLAILGVLmk	1	iTRAQ8plex (+304), Oxidation (+16), iTRAQ8plex (+304)	65.04	35.6241	51.87	2.60206	0	-1.054	-0.6953	-0.9077	-1.188	-0.359	42.27	42	30.56	43	28.84	47	0.5	2.55667	7.86833	608.998	1823.97	3	0.129356	70.8807	Locus:1.1.1.1683.3 File:"oge12.wiff"	Intestine	1-Rep-1-Jeremy (Jeremy-1)
Jeremy-intestine	Carbonic anhydrase 1 OS=Mus musculus GN=Ca1 PE=2 SV=4	CAH1_MOUSE	TRUE	TRUE	aDGLAILGVLmk	1	iTRAQ8plex (+304), Oxidation (+16), iTRAQ8plex (+304)	17.78	35.6241	13.79	3.88606	No Values (0.0)	Reference Missing (6.643856)	No Values (0.0)	No Values (0.0)	No Values (0.0)	No Values (0.0)	No Values (0.0)	Reference Missing (6.643856)	No Values (0.0)	No Values (0.0)	No Values (0.0)	No Values (0.0)	0.5	3.28002	4.64386	608.998	1823.97	3	0.127046	69.6149	Locus:1.1.1.1816.4 File:"oge6.wiff"	Intestine	1-Rep-1-Jeremy (Jeremy-1)
Jeremy-intestine	Carbonic anhydrase 1 OS=Mus musculus GN=Ca1 PE=2 SV=4	CAH1_MOUSE	TRUE	TRUE	aDGLAILGVLmk	1	iTRAQ8plex (+304), Oxidation (+16), iTRAQ8plex (+304)	36.22	35.6241	23.86	3.0655	No Values (0.0)	Reference Missing (6.643856)	Reference Missing (6.643856)	Reference Missing (6.643856)	No Values (0.0)	No Values (0.0)	No Values (0.0)	Reference Missing (6.643856)	Reference Missing (6.643856)	Reference Missing (6.643856)	No Values (0.0)	No Values (0.0)	0.5	3.01078	5.80787	608.999	1823.98	3	0.124796	68.3819	Locus:1.1.1.1806.3 File:"oge6.wiff"	Intestine	1-Rep-1-Jeremy (Jeremy-1)
Jeremy-intestine	Carbonic anhydrase 1 OS=Mus musculus GN=Ca1 PE=2 SV=4	CAH1_MOUSE	TRUE	TRUE	aDGLAILGVLmk	1	iTRAQ8plex (+304), Oxidation (+16), iTRAQ8plex (+304)	21.41	35.6241	9.35	1.72125	No Values (0.0)	Reference Missing (6.643856)	No Values (0.0)	Reference Missing (6.643856)	No Values (0.0)	No Values (0.0)	No Values (0.0)	Reference Missing (6.643856)	No Values (0.0)	Reference Missing (6.643856)	No Values (0.0)	No Values (0.0)	0.5	3.11446	5.36737	608.999	1823.98	3	0.124016	67.9545	Locus:1.1.1.1819.4 File:"oge6.wiff"	Intestine	1-Rep-1-Jeremy (Jeremy-1)
Jeremy-intestine	Carbonic anhydrase 1 OS=Mus musculus GN=Ca1 PE=2 SV=4	CAH1_MOUSE	TRUE	TRUE	aDGLAILGVLmk	1	iTRAQ8plex (+304), Oxidation (+16), iTRAQ8plex (+304)	70.23	35.6241	54.67	2.92082	No Values (0.0)	Reference Missing (6.643856)	No Values (0.0)	Reference Missing (6.643856)	No Values (0.0)	Reference Missing (6.643856)	No Values (0.0)	Reference Missing (6.643856)	No Values (0.0)	Reference Missing (6.643856)	No Values (0.0)	Reference Missing (6.643856)	0.5	2.76512	6.95849	609.01	1824.01	3	0.0914058	50.0849	Locus:1.1.1.1731.3 File:"oge9.wiff"	Intestine	1-Rep-1-Jeremy (Jeremy-1)
Jeremy-intestine	Carbonic anhydrase 1 OS=Mus musculus GN=Ca1 PE=2 SV=4	CAH1_MOUSE	TRUE	TRUE	aDGLAILGVLmk	1	iTRAQ8plex (+304), Oxidation (+16), iTRAQ8plex (+304)	76.08	35.6241	55.25	6.4437	0	-0.8403	-0.8175	Value Missing (-6.643856)	Value Missing (-6.643856)	-0.4783	35	38	22	Value Missing (-6.643856)	Value Missing (-6.643856)	34.36	0.5	2.73903	7.01525	609.011	1824.01	3	0.0906558	49.674	Locus:1.1.1.1740.2 File:"oge9.wiff"	Intestine	1-Rep-1-Jeremy (Jeremy-1)
Jeremy-intestine	Carbonic anhydrase 1 OS=Mus musculus GN=Ca1 PE=2 SV=4	CAH1_MOUSE	TRUE	TRUE	aDGLAILGVLmk	1	iTRAQ8plex (+304), Oxidation (+16), iTRAQ8plex (+304)	57.85	35.6241	36.57	4.92082	0	Value Missing (-6.643856)	-0.2802	-0.8481	-0.5672	-0.3308	20	Value Missing (-6.643856)	19	20	19	22.29	0.5	2.81453	6.64803	609.012	1824.02	3	0.0851058	46.6327	Locus:1.1.1.1749.3 File:"oge9.wiff"	Intestine	1-Rep-1-Jeremy (Jeremy-1)
Jeremy-intestine	Carbonic anhydrase 1 OS=Mus musculus GN=Ca1 PE=2 SV=4	CAH1_MOUSE	TRUE	TRUE	aDGLAILGVLmk	1	iTRAQ8plex (+304), Oxidation (+16), iTRAQ8plex (+304)	84.77	35.6241	60.37	5.58503	No Values (0.0)	Reference Missing (6.643856)	Reference Missing (6.643856)	Reference Missing (6.643856)	No Values (0.0)	Reference Missing (6.643856)	No Values (0.0)	Reference Missing (6.643856)	Reference Missing (6.643856)	Reference Missing (6.643856)	No Values (0.0)	Reference Missing (6.643856)	0.5	2.76512	6.94883	609.013	1824.02	3	0.0840258	46.0409	Locus:1.1.1.1686.2 File:"oge1.wiff"	Intestine	1-Rep-1-Jeremy (Jeremy-1)
Jeremy-intestine	Carbonic anhydrase 1 OS=Mus musculus GN=Ca1 PE=2 SV=4	CAH1_MOUSE	TRUE	TRUE	aDGLAILGVLmk	1	iTRAQ8plex (+304), Oxidation (+16), iTRAQ8plex (+304)	81.71	35.6241	67.39	6.25964	No Values (0.0)	Reference Missing (6.643856)	No Values (0.0)	Reference Missing (6.643856)	No Values (0.0)	Reference Missing (6.643856)	No Values (0.0)	Reference Missing (6.643856)	No Values (0.0)	Reference Missing (6.643856)	No Values (0.0)	Reference Missing (6.643856)	0.5	2.83987	6.56986	609.013	1824.02	3	0.0840258	46.0409	Locus:1.1.1.1680.2 File:"oge1.wiff"	Intestine	1-Rep-1-Jeremy (Jeremy-1)
Jeremy-intestine	Carbonic anhydrase 1 OS=Mus musculus GN=Ca1 PE=2 SV=4	CAH1_MOUSE	TRUE	TRUE	aDGLAILGVLmk	1	iTRAQ8plex (+304), Oxidation (+16), iTRAQ8plex (+304)	78.98	35.6241	60.29	6.76955	No Values (0.0)	Reference Missing (6.643856)	No Values (0.0)	Reference Missing (6.643856)	No Values (0.0)	No Values (0.0)	No Values (0.0)	Reference Missing (6.643856)	No Values (0.0)	Reference Missing (6.643856)	No Values (0.0)	No Values (0.0)	0.5	3.08786	5.52419	609.013	1824.02	3	0.0831558	45.5642	Locus:1.1.1.1692.2 File:"oge1.wiff"	Intestine	1-Rep-1-Jeremy (Jeremy-1)
Jeremy-intestine	Carbonic anhydrase 1 OS=Mus musculus GN=Ca1 PE=2 SV=4	CAH1_MOUSE	TRUE	TRUE	aDGLAILGVLmk	1	iTRAQ8plex (+304), Oxidation (+16), iTRAQ8plex (+304)	56.81	35.6241	46.02		No Values (0.0)	Reference Missing (6.643856)	Reference Missing (6.643856)	Reference Missing (6.643856)	No Values (0.0)	Reference Missing (6.643856)	No Values (0.0)	Reference Missing (6.643856)	Reference Missing (6.643856)	Reference Missing (6.643856)	No Values (0.0)	Reference Missing (6.643856)	0.5	2.76512	6.88643	609.014	1824.02	3	0.0813858	44.5943	Locus:1.1.1.1716.2 File:"oge1.wiff"	Intestine	1-Rep-1-Jeremy (Jeremy-1)
Jeremy-intestine	Carbonic anhydrase 1 OS=Mus musculus GN=Ca1 PE=2 SV=4	CAH1_MOUSE	TRUE	TRUE	aDGLAILGVLmk	1	iTRAQ8plex (+304), Oxidation (+16), iTRAQ8plex (+304)	48.82	35.6241	35.86		0	5.099	4.975	4.527	0	4.507	0	52	26	34.02	0	25.29	0.5	2.73903	7.10129	609.014	1824.02	3	0.0793758	43.4929	Locus:1.1.1.1710.2 File:"oge1.wiff"	Intestine	1-Rep-1-Jeremy (Jeremy-1)
Jeremy-intestine	Carbonic anhydrase 1 OS=Mus musculus GN=Ca1 PE=2 SV=4	CAH1_MOUSE	TRUE	TRUE	aDGLAILGVLmk	1	iTRAQ8plex (+304), Oxidation (+16), iTRAQ8plex (+304)	63.03	35.6241	46.96	4.284	No Values (0.0)	Reference Missing (6.643856)	No Values (0.0)	No Values (0.0)	No Values (0.0)	No Values (0.0)	No Values (0.0)	Reference Missing (6.643856)	No Values (0.0)	No Values (0.0)	No Values (0.0)	No Values (0.0)	0.5	3.48105	3.53356	609.015	1824.02	3	0.0775158	42.4737	Locus:1.1.1.2716.2 File:"oge2.wiff"	Intestine	1-Rep-1-Jeremy (Jeremy-1)
Jeremy-intestine	Carbonic anhydrase 1 OS=Mus musculus GN=Ca1 PE=2 SV=4	CAH1_MOUSE	TRUE	TRUE	aDGLAILGVLmk	1	iTRAQ8plex (+304), Oxidation (+16), iTRAQ8plex (+304)	80.09	35.6241	62.46	4.13077	No Values (0.0)	Reference Missing (6.643856)	No Values (0.0)	Reference Missing (6.643856)	No Values (0.0)	No Values (0.0)	No Values (0.0)	Reference Missing (6.643856)	No Values (0.0)	Reference Missing (6.643856)	No Values (0.0)	No Values (0.0)	0.5	3.03592	5.75489	609.015	1824.02	3	0.0767058	42.0299	Locus:1.1.1.2704.4 File:"oge2.wiff"	Intestine	1-Rep-1-Jeremy (Jeremy-1)
Jeremy-intestine	Carbonic anhydrase 1 OS=Mus musculus GN=Ca1 PE=2 SV=4	CAH1_MOUSE	TRUE	TRUE	aDGLAILGVLmk	1	iTRAQ8plex (+304), Oxidation (+16), iTRAQ8plex (+304)	69.85	35.6241	54.36	5.40894	No Values (0.0)	Reference Missing (6.643856)	No Values (0.0)	Reference Missing (6.643856)	No Values (0.0)	Reference Missing (6.643856)	No Values (0.0)	Reference Missing (6.643856)	No Values (0.0)	Reference Missing (6.643856)	No Values (0.0)	Reference Missing (6.643856)	0.5	2.9211	6.14975	609.015	1824.02	3	0.0767058	42.0299	Locus:1.1.1.2710.2 File:"oge2.wiff"	Intestine	1-Rep-1-Jeremy (Jeremy-1)
Jeremy-intestine	Carbonic anhydrase 1 OS=Mus musculus GN=Ca1 PE=2 SV=4	CAH1_MOUSE	TRUE	TRUE	aDGLAILGVLmk	1	iTRAQ8plex (+304), Oxidation (+16), iTRAQ8plex (+304)	54	35.6241	43.58	2.76955	No Values (0.0)	Reference Missing (6.643856)	No Values (0.0)	Reference Missing (6.643856)	No Values (0.0)	Reference Missing (6.643856)	No Values (0.0)	Reference Missing (6.643856)	No Values (0.0)	Reference Missing (6.643856)	No Values (0.0)	Reference Missing (6.643856)	0.5	2.83987	6.52168	609.015	1824.02	3	0.0764358	41.8819	Locus:1.1.1.1698.2 File:"oge1.wiff"	Intestine	1-Rep-1-Jeremy (Jeremy-1)
Jeremy-intestine	Carbonic anhydrase 1 OS=Mus musculus GN=Ca1 PE=2 SV=4	CAH1_MOUSE	TRUE	TRUE	aDGLAILGVLmk	1	iTRAQ8plex (+304), Oxidation (+16), iTRAQ8plex (+304)	52.52	35.6241	37.4		No Values (0.0)	Reference Missing (6.643856)	No Values (0.0)	Reference Missing (6.643856)	Reference Missing (6.643856)	Reference Missing (6.643856)	No Values (0.0)	Reference Missing (6.643856)	No Values (0.0)	Reference Missing (6.643856)	Reference Missing (6.643856)	Reference Missing (6.643856)	0.5	2.81453	6.65821	609.015	1824.02	3	0.0761358	41.7175	Locus:1.1.1.1722.2 File:"oge1.wiff"	Intestine	1-Rep-1-Jeremy (Jeremy-1)
Jeremy-intestine	Carbonic anhydrase 1 OS=Mus musculus GN=Ca1 PE=2 SV=4	CAH1_MOUSE	TRUE	TRUE	aDGLAILGVLmk	1	iTRAQ8plex (+304), Oxidation (+16), iTRAQ8plex (+304)	59.79	35.6241	45.05	2.35655	No Values (0.0)	Reference Missing (6.643856)	Reference Missing (6.643856)	Reference Missing (6.643856)	Reference Missing (6.643856)	Reference Missing (6.643856)	No Values (0.0)	Reference Missing (6.643856)	Reference Missing (6.643856)	Reference Missing (6.643856)	Reference Missing (6.643856)	Reference Missing (6.643856)	0.5	2.79096	6.82528	609.015	1824.02	3	0.0760158	41.6518	Locus:1.1.1.1704.2 File:"oge1.wiff"	Intestine	1-Rep-1-Jeremy (Jeremy-1)
Jeremy-intestine	Carbonic anhydrase 1 OS=Mus musculus GN=Ca1 PE=2 SV=4	CAH1_MOUSE	TRUE	TRUE	aDGLAILGVLmk	1	iTRAQ8plex (+304), Oxidation (+16), iTRAQ8plex (+304)	66.3	35.6241	51	5.48149	No Values (0.0)	Reference Missing (6.643856)	No Values (0.0)	Reference Missing (6.643856)	No Values (0.0)	Reference Missing (6.643856)	No Values (0.0)	Reference Missing (6.643856)	No Values (0.0)	Reference Missing (6.643856)	No Values (0.0)	Reference Missing (6.643856)	0.5	2.9211	6.17173	609.027	1824.06	3	0.0428958	23.5037	Locus:1.1.1.1628.2 File:"oge8.wiff"	Intestine	1-Rep-1-Jeremy (Jeremy-1)
Jeremy-intestine	Carbonic anhydrase 1 OS=Mus musculus GN=Ca1 PE=2 SV=4	CAH1_MOUSE	TRUE	TRUE	aDGLAILGVLmk	1	iTRAQ8plex (+304), Oxidation (+16), iTRAQ8plex (+304)	60.86	35.6241	41.15	5.17393	No Values (0.0)	Reference Missing (6.643856)	Reference Missing (6.643856)	Reference Missing (6.643856)	No Values (0.0)	Reference Missing (6.643856)	No Values (0.0)	Reference Missing (6.643856)	Reference Missing (6.643856)	Reference Missing (6.643856)	No Values (0.0)	Reference Missing (6.643856)	0.5	2.86568	6.48575	609.027	1824.06	3	0.0428958	23.5037	Locus:1.1.1.1620.3 File:"oge8.wiff"	Intestine	1-Rep-1-Jeremy (Jeremy-1)
Jeremy-intestine	Carbonic anhydrase 1 OS=Mus musculus GN=Ca1 PE=2 SV=4	CAH1_MOUSE	TRUE	TRUE	aDGLAILGVLmk	1	iTRAQ8plex (+304), Oxidation (+16), iTRAQ8plex (+304)	40.68	35.6241	23.64	5.52288	No Values (0.0)	Reference Missing (6.643856)	Reference Missing (6.643856)	Reference Missing (6.643856)	No Values (0.0)	No Values (0.0)	No Values (0.0)	Reference Missing (6.643856)	Reference Missing (6.643856)	Reference Missing (6.643856)	No Values (0.0)	No Values (0.0)	0.5	3.03592	5.73552	609.031	1824.07	3	0.0308658	16.9121	Locus:1.1.1.1636.4 File:"oge13.wiff"	Intestine	1-Rep-1-Jeremy (Jeremy-1)
Jeremy-intestine	Carbonic anhydrase 1 OS=Mus musculus GN=Ca1 PE=2 SV=4	CAH1_MOUSE	TRUE	TRUE	aDGLAILGVLmk	1	iTRAQ8plex (+304), Oxidation (+16), iTRAQ8plex (+304)	65.13	35.6241	37.64	3.07572	No Values (0.0)	Reference Missing (6.643856)	Reference Missing (6.643856)	No Values (0.0)	Reference Missing (6.643856)	No Values (0.0)	No Values (0.0)	Reference Missing (6.643856)	Reference Missing (6.643856)	No Values (0.0)	Reference Missing (6.643856)	No Values (0.0)	0.5	2.81453	6.68734	609.014	1824.02	3	0.0814758	44.6436	Locus:1.1.1.1509.4 File:"oge9.wiff"	Intestine	1-Rep-2-Jeremy (Jeremy-2)
Jeremy-intestine	Carbonic anhydrase 1 OS=Mus musculus GN=Ca1 PE=2 SV=4	CAH1_MOUSE	TRUE	TRUE	aDGLAILGVLmk	1	iTRAQ8plex (+304), Oxidation (+16), iTRAQ8plex (+304)	69.02	35.6241	51.03	3.4318	No Values (0.0)	Reference Missing (6.643856)	Reference Missing (6.643856)	No Values (0.0)	Reference Missing (6.643856)	No Values (0.0)	No Values (0.0)	Reference Missing (6.643856)	Reference Missing (6.643856)	No Values (0.0)	Reference Missing (6.643856)	No Values (0.0)	0.5	2.81453	6.73525	609.014	1824.02	3	0.0814758	44.6436	Locus:1.1.1.1501.4 File:"oge9.wiff"	Intestine	1-Rep-2-Jeremy (Jeremy-2)
Jeremy-intestine	Carbonic anhydrase 1 OS=Mus musculus GN=Ca1 PE=2 SV=4	CAH1_MOUSE	TRUE	TRUE	aDGLAILGVLmk	1	iTRAQ8plex (+304), Oxidation (+16), iTRAQ8plex (+304)	78.6	35.6241	60.59	4.67778	No Values (0.0)	Reference Missing (6.643856)	Reference Missing (6.643856)	No Values (0.0)	Reference Missing (6.643856)	No Values (0.0)	No Values (0.0)	Reference Missing (6.643856)	Reference Missing (6.643856)	No Values (0.0)	Reference Missing (6.643856)	No Values (0.0)	0.5	2.76512	6.93227	609.014	1824.02	3	0.0812358	44.5121	Locus:1.1.1.1517.4 File:"oge10.wiff"	Intestine	1-Rep-2-Jeremy (Jeremy-2)
Jeremy-intestine	Carbonic anhydrase 1 OS=Mus musculus GN=Ca1 PE=2 SV=4	CAH1_MOUSE	TRUE	TRUE	aDGLAILGVLmk	1	iTRAQ8plex (+304), Oxidation (+16), iTRAQ8plex (+304)	72.85	35.6241	55.49	4.09691	No Values (0.0)	Reference Missing (6.643856)	Reference Missing (6.643856)	No Values (0.0)	Reference Missing (6.643856)	Reference Missing (6.643856)	No Values (0.0)	Reference Missing (6.643856)	Reference Missing (6.643856)	No Values (0.0)	Reference Missing (6.643856)	Reference Missing (6.643856)	0.5	2.68913	7.27901	609.014	1824.02	3	0.0801858	43.9368	Locus:1.1.1.1509.3 File:"oge13.wiff"	Intestine	1-Rep-2-Jeremy (Jeremy-2)
Jeremy-intestine	Carbonic anhydrase 1 OS=Mus musculus GN=Ca1 PE=2 SV=4	CAH1_MOUSE	TRUE	TRUE	aDGLAILGVLmk	1	iTRAQ8plex (+304), Oxidation (+16), iTRAQ8plex (+304)	72.34	35.6241	56.93	3.48149	0	-0.6516	-0.9276	Value Missing (-6.643856)	-0.06184	Value Missing (-6.643856)	25	29	24	Value Missing (-6.643856)	56	Value Missing (-6.643856)	0.5	2.73903	7.06609	609.014	1824.02	3	0.0801858	43.9368	Locus:1.1.1.1503.3 File:"oge13.wiff"	Intestine	1-Rep-2-Jeremy (Jeremy-2)
Jeremy-intestine	Carbonic anhydrase 1 OS=Mus musculus GN=Ca1 PE=2 SV=4	CAH1_MOUSE	TRUE	TRUE	aDGLAILGVLmk	1	iTRAQ8plex (+304), Oxidation (+16), iTRAQ8plex (+304)	68.83	35.6241	55.68	2.19382	0	Value Missing (-6.643856)	-0.6179	Value Missing (-6.643856)	-0.6006	Value Missing (-6.643856)	22.82	Value Missing (-6.643856)	25	Value Missing (-6.643856)	34	Value Missing (-6.643856)	0.5	2.89304	6.35438	609.014	1824.02	3	0.0800058	43.8381	Locus:1.1.1.1525.4 File:"oge10.wiff"	Intestine	1-Rep-2-Jeremy (Jeremy-2)
Jeremy-intestine	Carbonic anhydrase 1 OS=Mus musculus GN=Ca1 PE=2 SV=4	CAH1_MOUSE	TRUE	TRUE	aDGLAILGVLmk	1	iTRAQ8plex (+304), Oxidation (+16), iTRAQ8plex (+304)	70.7	35.6241	54.64	3.45593	No Values (0.0)	Reference Missing (6.643856)	Reference Missing (6.643856)	No Values (0.0)	Reference Missing (6.643856)	No Values (0.0)	No Values (0.0)	Reference Missing (6.643856)	Reference Missing (6.643856)	No Values (0.0)	Reference Missing (6.643856)	No Values (0.0)	0.5	2.73903	7.10852	609.014	1824.02	3	0.0797958	43.7231	Locus:1.1.1.1507.3 File:"oge11.wiff"	Intestine	1-Rep-2-Jeremy (Jeremy-2)
Jeremy-intestine	Carbonic anhydrase 1 OS=Mus musculus GN=Ca1 PE=2 SV=4	CAH1_MOUSE	TRUE	TRUE	aDGLAILGVLmk	1	iTRAQ8plex (+304), Oxidation (+16), iTRAQ8plex (+304)	70.97	35.6241	56.95	3.76955	No Values (0.0)	Reference Missing (6.643856)	Reference Missing (6.643856)	No Values (0.0)	Reference Missing (6.643856)	Reference Missing (6.643856)	No Values (0.0)	Reference Missing (6.643856)	Reference Missing (6.643856)	No Values (0.0)	Reference Missing (6.643856)	Reference Missing (6.643856)	0.5	2.7144	7.12547	609.014	1824.02	3	0.0797958	43.7231	Locus:1.1.1.1513.2 File:"oge11.wiff"	Intestine	1-Rep-2-Jeremy (Jeremy-2)
Jeremy-intestine	Carbonic anhydrase 1 OS=Mus musculus GN=Ca1 PE=2 SV=4	CAH1_MOUSE	TRUE	TRUE	aDGLAILGVLmk	1	iTRAQ8plex (+304), Oxidation (+16), iTRAQ8plex (+304)	72.45	35.6241	53.39	4.13077	0	-0.3849	-0.2033	Value Missing (-6.643856)	-0.3729	Value Missing (-6.643856)	22	29.02	31	Value Missing (-6.643856)	39.04	Value Missing (-6.643856)	0.5	2.76512	6.91958	609.016	1824.03	3	0.0731958	40.1065	Locus:1.1.1.1530.2 File:"oge12.wiff"	Intestine	1-Rep-2-Jeremy (Jeremy-2)
Jeremy-intestine	Carbonic anhydrase 1 OS=Mus musculus GN=Ca1 PE=2 SV=4	CAH1_MOUSE	TRUE	TRUE	aDGLAILGVLmk	1	iTRAQ8plex (+304), Oxidation (+16), iTRAQ8plex (+304)	72.45	35.6241	55.31	3.79588	0	-0.3531	-0.532	Value Missing (-6.643856)	-0.07836	Value Missing (-6.643856)	26	36	31	Value Missing (-6.643856)	57	Value Missing (-6.643856)	0.5	2.7144	7.22882	609.016	1824.03	3	0.0731958	40.1065	Locus:1.1.1.1536.2 File:"oge12.wiff"	Intestine	1-Rep-2-Jeremy (Jeremy-2)
Jeremy-intestine	Carbonic anhydrase 1 OS=Mus musculus GN=Ca1 PE=2 SV=4	CAH1_MOUSE	TRUE	TRUE	aDGLAILGVLmk	1	iTRAQ8plex (+304), Oxidation (+16), iTRAQ8plex (+304)	36.37	35.6241	27.57	1.22185	No Values (0.0)	Reference Missing (6.643856)	Reference Missing (6.643856)	Reference Missing (6.643856)	Reference Missing (6.643856)	Reference Missing (6.643856)	No Values (0.0)	Reference Missing (6.643856)	Reference Missing (6.643856)	Reference Missing (6.643856)	Reference Missing (6.643856)	Reference Missing (6.643856)	0.5	2.95057	6.12536	609.019	1824.03	3	0.0665658	36.4736	Locus:1.1.1.1465.4 File:"oge8.wiff"	Intestine	1-Rep-2-Jeremy (Jeremy-2)
Jeremy-intestine	Carbonic anhydrase 1 OS=Mus musculus GN=Ca1 PE=2 SV=4	CAH1_MOUSE	TRUE	TRUE	aDGLAILGVLmk	1	iTRAQ8plex (+304), Oxidation (+16), iTRAQ8plex (+304)	57.12	35.6241	38.6	4.56864	No Values (0.0)	Reference Missing (6.643856)	No Values (0.0)	No Values (0.0)	Reference Missing (6.643856)	No Values (0.0)	No Values (0.0)	Reference Missing (6.643856)	No Values (0.0)	No Values (0.0)	Reference Missing (6.643856)	No Values (0.0)	0.5	3.11446	5.29536	609.021	1824.04	3	0.0590958	32.3804	Locus:1.1.1.1441.3 File:"oge8.wiff"	Intestine	1-Rep-2-Jeremy (Jeremy-2)
Jeremy-intestine	Carbonic anhydrase 1 OS=Mus musculus GN=Ca1 PE=2 SV=4	CAH1_MOUSE	TRUE	TRUE	aDGLAILGVLmk	1	iTRAQ8plex (+304), Oxidation (+16), iTRAQ8plex (+304)	63.91	35.6241	49.09	3.88606	No Values (0.0)	Reference Missing (6.643856)	Reference Missing (6.643856)	No Values (0.0)	Reference Missing (6.643856)	No Values (0.0)	No Values (0.0)	Reference Missing (6.643856)	Reference Missing (6.643856)	No Values (0.0)	Reference Missing (6.643856)	No Values (0.0)	0.5	2.76512	6.9542	609.021	1824.04	3	0.0590958	32.3804	Locus:1.1.1.1449.2 File:"oge8.wiff"	Intestine	1-Rep-2-Jeremy (Jeremy-2)
Jeremy-intestine	Carbonic anhydrase 1 OS=Mus musculus GN=Ca1 PE=2 SV=4	CAH1_MOUSE	TRUE	TRUE	aDGLAILGVLmk	1	iTRAQ8plex (+304), Oxidation (+16), iTRAQ8plex (+304)	46.14	35.6241	34.74	2.85387	No Values (0.0)	Reference Missing (6.643856)	Reference Missing (6.643856)	No Values (0.0)	Reference Missing (6.643856)	No Values (0.0)	No Values (0.0)	Reference Missing (6.643856)	Reference Missing (6.643856)	No Values (0.0)	Reference Missing (6.643856)	No Values (0.0)	0.5	2.81453	6.74376	609.022	1824.04	3	0.0562458	30.8188	Locus:1.1.1.1456.2 File:"oge8.wiff"	Intestine	1-Rep-2-Jeremy (Jeremy-2)
Jeremy-intestine	Carbonic anhydrase 1 OS=Mus musculus GN=Ca1 PE=2 SV=4	CAH1_MOUSE	TRUE	TRUE	aDGLAILGVLmk	1	iTRAQ8plex (+304), Oxidation (+16), iTRAQ8plex (+304)	58.62	35.6241	47.52	1.36653	No Values (0.0)	Reference Missing (6.643856)	Reference Missing (6.643856)	Reference Missing (6.643856)	Reference Missing (6.643856)	No Values (0.0)	No Values (0.0)	Reference Missing (6.643856)	Reference Missing (6.643856)	Reference Missing (6.643856)	Reference Missing (6.643856)	No Values (0.0)	0.5	2.79096	6.82069	609.031	1824.07	3	0.0301458	16.5176	Locus:1.1.1.1495.2 File:"oge14.wiff"	Intestine	1-Rep-2-Jeremy (Jeremy-2)
Jeremy-intestine	Carbonic anhydrase 1 OS=Mus musculus GN=Ca1 PE=2 SV=4	CAH1_MOUSE	TRUE	TRUE	aDGLAILGVLmk	1	iTRAQ8plex (+304), Oxidation (+16), iTRAQ8plex (+304)	67.33	35.6241	50.77	2.88606	No Values (0.0)	Reference Missing (6.643856)	No Values (0.0)	No Values (0.0)	Reference Missing (6.643856)	No Values (0.0)	No Values (0.0)	Reference Missing (6.643856)	No Values (0.0)	No Values (0.0)	Reference Missing (6.643856)	No Values (0.0)	0.5	3.25315	4.71644	609.044	1824.11	3	0.00873417	4.78554	Locus:1.1.1.2130.2 File:"oge2.wiff"	Intestine	1-Rep-2-Jeremy (Jeremy-2)
Jeremy-intestine	Carbonic anhydrase 1 OS=Mus musculus GN=Ca1 PE=2 SV=4	CAH1_MOUSE	TRUE	TRUE	aDGLAILGVLmk	1	iTRAQ8plex (+304), Oxidation (+16), iTRAQ8plex (+304)	64.37	35.6241	51.77		0	4.285	4.324	0	4.119	4.721	0	20	19.27	0	24.02	12	0.5	2.9211	6.23439	609.044	1824.11	3	0.0105342	5.77177	Locus:1.1.1.2687.3 File:"oge1.wiff"	Intestine	1-Rep-2-Jeremy (Jeremy-2)
Jeremy-intestine	Carbonic anhydrase 1 OS=Mus musculus GN=Ca1 PE=2 SV=4	CAH1_MOUSE	TRUE	TRUE	aDGLAILGVLmk	1	iTRAQ8plex (+304), Oxidation (+16), iTRAQ8plex (+304)	64.67	35.6241	44.95	3.82391	No Values (0.0)	Reference Missing (6.643856)	No Values (0.0)	No Values (0.0)	Reference Missing (6.643856)	No Values (0.0)	No Values (0.0)	Reference Missing (6.643856)	No Values (0.0)	No Values (0.0)	Reference Missing (6.643856)	No Values (0.0)	0.5	3.19845	4.95513	609.044	1824.11	3	0.0105342	5.77177	Locus:1.1.1.2681.2 File:"oge1.wiff"	Intestine	1-Rep-2-Jeremy (Jeremy-2)
Jeremy-intestine	Carbonic anhydrase 1 OS=Mus musculus GN=Ca1 PE=2 SV=4	CAH1_MOUSE	TRUE	TRUE	aDGLAILGVLmk	1	iTRAQ8plex (+304), Oxidation (+16), iTRAQ8plex (+304)	63.89	35.6241	51.58		No Values (0.0)	Reference Missing (6.643856)	Reference Missing (6.643856)	Reference Missing (6.643856)	Reference Missing (6.643856)	No Values (0.0)	No Values (0.0)	Reference Missing (6.643856)	Reference Missing (6.643856)	Reference Missing (6.643856)	Reference Missing (6.643856)	No Values (0.0)	0.5	3.33424	4.34127	609.046	1824.12	3	0.0147642	8.08941	Locus:1.1.1.2764.4 File:"oge1.wiff"	Intestine	1-Rep-2-Jeremy (Jeremy-2)
Jeremy-intestine	Carbonic anhydrase 1 OS=Mus musculus GN=Ca1 PE=2 SV=4	CAH1_MOUSE	TRUE	TRUE	aDGLAILGVLmk	1	iTRAQ8plex (+304), Oxidation (+16), iTRAQ8plex (+304)	79.49	35.6241	58.66	6.13668	0	-2.306	-2.164	-1.438	-1.848	-2.428	172	99	76	200	122	106	0.5	1.9638	9.59805	609.042	1824.1	3	0.00390417	2.13914	Locus:1.1.1.1666.2 File:"oge13.wiff"	Intestine	1-Rep-3-Jeremy (Jeremy-3)
Jeremy-intestine	Carbonic anhydrase 1 OS=Mus musculus GN=Ca1 PE=2 SV=4	CAH1_MOUSE	TRUE	TRUE	aDGLAILGVLmk	1	iTRAQ8plex (+304), Oxidation (+16), iTRAQ8plex (+304)	83.67	35.6241	65.83	4.92082	0	-2.525	-2.387	-1.482	-2.054	-2.274	225	113	86	255	139	153.1	0.5	1.79082	9.92348	609.042	1824.1	3	0.00390417	2.13914	Locus:1.1.1.1675.2 File:"oge13.wiff"	Intestine	1-Rep-3-Jeremy (Jeremy-3)
Jeremy-intestine	Carbonic anhydrase 1 OS=Mus musculus GN=Ca1 PE=2 SV=4	CAH1_MOUSE	TRUE	TRUE	aDGLAILGVLmk	1	iTRAQ8plex (+304), Oxidation (+16), iTRAQ8plex (+304)	67.18	35.6241	50.4	3.55284	0	-1.3	-1.911	-0.8942	-1.103	-1.418	129	144	70	220	153	155	0.5	1.87958	9.76653	609.05	1824.13	3	0.0266442	14.5985	Locus:1.1.1.1622.2 File:"oge2.wiff"	Intestine	1-Rep-3-Jeremy (Jeremy-3)
Jeremy-intestine	Carbonic anhydrase 1 OS=Mus musculus GN=Ca1 PE=2 SV=4	CAH1_MOUSE	TRUE	TRUE	aDGLAILGVLmk	1	iTRAQ8plex (+304), Oxidation (+16), iTRAQ8plex (+304)	71.04	35.6241	53.4	3.65758	0	0.2598	-0.133	-0.1035	-0.00192	-0.1327	28	82	45	78	67	74.02	0.5	2.41237	8.54697	609.051	1824.13	3	0.0300642	16.4723	Locus:1.1.1.1723.2 File:"oge2.wiff"	Intestine	1-Rep-3-Jeremy (Jeremy-3)
Jeremy-intestine	Carbonic anhydrase 1 OS=Mus musculus GN=Ca1 PE=2 SV=4	CAH1_MOUSE	TRUE	TRUE	aDGLAILGVLmk	1	iTRAQ8plex (+304), Oxidation (+16), iTRAQ8plex (+304)	68.49	35.6241	52.92	4.22185	0	-0.8513	-1.25	-0.8929	-0.7323	-0.8577	118	173	96.15	201	178	200.3	0.5	1.79082	9.91655	609.051	1824.13	3	0.0315042	17.2612	Locus:1.1.1.794.2 File:"oge1.wiff"	Intestine	1-Rep-3-Jeremy (Jeremy-3)
Jeremy-intestine	Carbonic anhydrase 1 OS=Mus musculus GN=Ca1 PE=2 SV=4	CAH1_MOUSE	TRUE	TRUE	aDGLAILGVLmk	1	iTRAQ8plex (+304), Oxidation (+16), iTRAQ8plex (+304)	92.01	35.6241	66.85	6.63827	0	-0.6323	-1.733	-0.9314	-0.7857	-1.237	76	130	47	128	113	102	0.5	2.14028	9.21917	609.051	1824.13	3	0.0315042	17.2612	Locus:1.1.1.787.2 File:"oge1.wiff"	Intestine	1-Rep-3-Jeremy (Jeremy-3)
Jeremy-intestine	Carbonic anhydrase 1 OS=Mus musculus GN=Ca1 PE=2 SV=4	CAH1_MOUSE	TRUE	TRUE	aDGLAILGVLmk	1	iTRAQ8plex (+304), Oxidation (+16), iTRAQ8plex (+304)	69.76	35.6241	53.41	3.31876	0	-1.841	-1.713	-1.208	-1.792	-1.711	174	134	101	237	129	169.8	0.5	1.79082	9.88387	609.053	1824.14	3	0.0364542	19.9733	Locus:1.1.1.1544.3 File:"oge3.wiff"	Intestine	1-Rep-3-Jeremy (Jeremy-3)
Jeremy-intestine	Carbonic anhydrase 1 OS=Mus musculus GN=Ca1 PE=2 SV=4	CAH1_MOUSE	TRUE	TRUE	aDGLAILGVLmk	1	iTRAQ8plex (+304), Oxidation (+16), iTRAQ8plex (+304)	69.77	35.6241	61.96	4.72125	0	-1.823	-1.727	-1.397	-1.43	-2.232	279	217	164	333	262	193	0.5	1.33595	10.4998	913.077	1824.14	2	0.0380302	20.8368	Locus:1.1.1.2396.2 File:"oge14.wiff"	Intestine	1-Rep-3-Jeremy (Jeremy-3)
Jeremy-intestine	Carbonic anhydrase 1 OS=Mus musculus GN=Ca1 PE=2 SV=4	CAH1_MOUSE	TRUE	TRUE	aDGLAILGVLmk	1	iTRAQ8plex (+304), Oxidation (+16), iTRAQ8plex (+304)	76.45	35.6277	68.54	5.05061	0	-2.41	-2.501	-1.43	-2.091	-2.729	418	226	149	490	253	215	0.5	1.17955	10.774	913.083	1824.15	2	0.0514302	28.1785	Locus:1.1.1.2390.3 File:"oge14.wiff"	Intestine	1-Rep-3-Jeremy (Jeremy-3)
Jeremy-intestine	Carbonic anhydrase 1 OS=Mus musculus GN=Ca1 PE=2 SV=4	CAH1_MOUSE	TRUE	TRUE	aDGLAILGVLmk	1	iTRAQ8plex (+304), Oxidation (+16), iTRAQ8plex (+304)	65.12	35.6431	60.18	6.33724	0	-2.407	-2.593	-1.544	-1.985	-2.659	411	222	140	447	267	219.3	0.5	1.17955	10.7367	913.095	1824.18	2	0.0751502	41.174	Locus:1.1.1.2306.2 File:"oge12.wiff"	Intestine	1-Rep-3-Jeremy (Jeremy-3)
Jeremy-intestine	Carbonic anhydrase 1 OS=Mus musculus GN=Ca1 PE=2 SV=4	CAH1_MOUSE	TRUE	TRUE	dSISLSPEQLAQLR	1	iTRAQ8plex (+304)	35.7	35.9956	26.48	2.65758	0	0.4877	0.6243	0.8612	0.3291	0.7422	37	100	62	117	67	84.02	0.5	2.2811	8.86734	930.962	1859.91	2	0.115865	62.2622	Locus:1.1.1.1341.3 File:"oge5.wiff"	Intestine	1-Rep-1-Jeremy (Jeremy-1)
Jeremy-intestine	Carbonic anhydrase 1 OS=Mus musculus GN=Ca1 PE=2 SV=4	CAH1_MOUSE	TRUE	TRUE	dSISLSPEQLAQLR	1	iTRAQ8plex (+304)	55.67	35.9956	46.86	4.08619	0	0.1254	0.5186	0.3047	-0.4139	0.09164	39.02	82	60	85	44	57.27	0.5	2.41237	8.52078	930.97	1859.93	2	0.100165	53.8251	Locus:1.1.1.2590.2 File:"oge2.wiff"	Intestine	1-Rep-1-Jeremy (Jeremy-1)
Jeremy-intestine	Carbonic anhydrase 1 OS=Mus musculus GN=Ca1 PE=2 SV=4	CAH1_MOUSE	TRUE	TRUE	dSISLSPEQLAQLR	1	iTRAQ8plex (+304)	59.1	35.9956	50.73	4.88606	0	0.3197	0.3067	0.4769	-0.5298	-0.2752	43.58	106	59	108	47	52	0.5	2.36317	8.69898	930.972	1859.93	2	0.0973049	52.2881	Locus:1.1.1.1556.3 File:"oge1.wiff"	Intestine	1-Rep-1-Jeremy (Jeremy-1)
Jeremy-intestine	Carbonic anhydrase 1 OS=Mus musculus GN=Ca1 PE=2 SV=4	CAH1_MOUSE	TRUE	TRUE	dSISLSPEQLAQLR	1	iTRAQ8plex (+304)	41.57	35.9956	33.55	4.58503	0	-0.05599	0.1855	0.5741	-0.1162	-0.5528	30	58	38.34	79	41	30.61	0.5	2.50871	8.11348	930.977	1859.94	2	0.0862649	46.3554	Locus:1.1.1.2589.3 File:"oge3.wiff"	Intestine	1-Rep-1-Jeremy (Jeremy-1)
Jeremy-intestine	Carbonic anhydrase 1 OS=Mus musculus GN=Ca1 PE=2 SV=4	CAH1_MOUSE	TRUE	TRUE	dSISLSPEQLAQLR	1	iTRAQ8plex (+304)	49.32	35.9956	39.86	4.22185	0	0.1607	0.142	0.3789	-0.5623	-0.2129	53	117	65	124	55.81	66	0.5	2.2811	8.90932	930.977	1859.94	2	0.0858249	46.1189	Locus:1.1.1.2577.4 File:"oge3.wiff"	Intestine	1-Rep-1-Jeremy (Jeremy-1)
Jeremy-intestine	Carbonic anhydrase 1 OS=Mus musculus GN=Ca1 PE=2 SV=4	CAH1_MOUSE	TRUE	TRUE	dSISLSPEQLAQLR	1	iTRAQ8plex (+304)	59.42	35.9956	49.19	4.03621	0	0.9026	0.9805	0.9567	-0.1137	0.02568	44	151	89	144	61	62	0.5	2.18931	9.10591	930.977	1859.94	2	0.0858249	46.1189	Locus:1.1.1.2583.2 File:"oge3.wiff"	Intestine	1-Rep-1-Jeremy (Jeremy-1)
Jeremy-intestine	Carbonic anhydrase 1 OS=Mus musculus GN=Ca1 PE=2 SV=4	CAH1_MOUSE	TRUE	TRUE	dSISLSPEQLAQLR	1	iTRAQ8plex (+304)	57.15	35.9956	54.27	3.16749	No Values (0.0)	Reference Missing (6.643856)	No Values (0.0)	No Values (0.0)	No Values (0.0)	No Values (0.0)	No Values (0.0)	Reference Missing (6.643856)	No Values (0.0)	No Values (0.0)	No Values (0.0)	No Values (0.0)	0.5	3.11446	5.35755	620.989	1859.94	3	0.0813509	43.7147	Locus:1.1.1.2584.4 File:"oge2.wiff"	Intestine	1-Rep-1-Jeremy (Jeremy-1)
Jeremy-intestine	Carbonic anhydrase 1 OS=Mus musculus GN=Ca1 PE=2 SV=4	CAH1_MOUSE	TRUE	TRUE	dSISLSPEQLAQLR	1	iTRAQ8plex (+304)	49.8	35.9956	38.93	4.69897	0	0.2737	0.4051	0.8608	-0.7755	-0.5195	54	128	77	171	50	57	0.5	2.23799	9.06878	931.001	1859.99	2	0.0392249	21.0774	Locus:1.1.1.1347.3 File:"oge4.wiff"	Intestine	1-Rep-1-Jeremy (Jeremy-1)
Jeremy-intestine	Carbonic anhydrase 1 OS=Mus musculus GN=Ca1 PE=2 SV=4	CAH1_MOUSE	TRUE	TRUE	dSISLSPEQLAQLR	1	iTRAQ8plex (+304)	58.57	35.9956	48.73	4.34679	0	0.5386	0.6551	0.8527	-0.7872	-0.3799	72	199	119	224	67	81	0.5	1.9638	9.57365	931.001	1859.99	2	0.0376849	20.2498	Locus:1.1.1.1355.2 File:"oge4.wiff"	Intestine	1-Rep-1-Jeremy (Jeremy-1)
Jeremy-intestine	Carbonic anhydrase 1 OS=Mus musculus GN=Ca1 PE=2 SV=4	CAH1_MOUSE	TRUE	TRUE	dSISLSPEQLAQLR	1	iTRAQ8plex (+304)	49.35	35.9956	47.27	6.29243	0	0.3526	0.5682	0.5592	-0.3465	-0.2824	58	142	92	149	69	68	0.5	2.18931	9.17493	931.003	1859.99	2	0.0352649	18.9494	Locus:1.1.1.1363.2 File:"oge4.wiff"	Intestine	1-Rep-1-Jeremy (Jeremy-1)
Jeremy-intestine	Carbonic anhydrase 1 OS=Mus musculus GN=Ca1 PE=2 SV=4	CAH1_MOUSE	TRUE	TRUE	dSISLSPEQLAQLR	1	iTRAQ8plex (+304)	54.02	35.9956	42.61	6.88606	0	0.362	0.5901	0.8053	-0.8565	-0.3348	51	126	81	154	45	59	0.5	2.23799	9.01123	931.013	1860.01	2	0.0146849	7.89077	Locus:1.1.1.1371.2 File:"oge4.wiff"	Intestine	1-Rep-1-Jeremy (Jeremy-1)
Jeremy-intestine	Carbonic anhydrase 1 OS=Mus musculus GN=Ca1 PE=2 SV=4	CAH1_MOUSE	TRUE	TRUE	dSISLSPEQLAQLR	1	iTRAQ8plex (+304)	57.92	35.9956	48.53	6.60206	0	0.5755	0.1714	0.4717	-0.3397	-0.7424	56.42	164	71	141	70	51	0.5	2.18931	9.11223	931.016	1860.02	2	0.00916487	4.92464	Locus:1.1.1.1378.2 File:"oge4.wiff"	Intestine	1-Rep-1-Jeremy (Jeremy-1)
Jeremy-intestine	Carbonic anhydrase 1 OS=Mus musculus GN=Ca1 PE=2 SV=4	CAH1_MOUSE	TRUE	TRUE	dSISLSPEQLAQLR	1	iTRAQ8plex (+304)	53.25	35.9956	42.57	7.85387	0	0.9773	0.68	0.9743	-0.02902	0.353	38.02	141	65	130	57	67.56	0.5	2.23799	8.96168	931.017	1860.02	2	0.00574487	3.08694	Locus:1.1.1.1392.3 File:"oge4.wiff"	Intestine	1-Rep-1-Jeremy (Jeremy-1)
Jeremy-intestine	Carbonic anhydrase 1 OS=Mus musculus GN=Ca1 PE=2 SV=4	CAH1_MOUSE	TRUE	TRUE	dSISLSPEQLAQLR	1	iTRAQ8plex (+304)	47.79	35.9956	42.12	4.5376	0	0.218	0.05972	0.4767	-0.05696	-0.1281	47	109	56	118	68	62.36	0.5	2.2811	8.84662	931.018	1860.02	2	0.00560487	3.01171	Locus:1.1.1.1400.3 File:"oge4.wiff"	Intestine	1-Rep-1-Jeremy (Jeremy-1)
Jeremy-intestine	Carbonic anhydrase 1 OS=Mus musculus GN=Ca1 PE=2 SV=4	CAH1_MOUSE	TRUE	TRUE	dSISLSPEQLAQLR	1	iTRAQ8plex (+304)	51.2	35.9956	40.75	6.72125	0	0.3377	0.2586	0.3707	-0.8392	-0.2119	59	145	77	137	53.27	73	0.5	2.18931	9.08818	931.018	1860.02	2	0.00476487	2.56034	Locus:1.1.1.1385.2 File:"oge4.wiff"	Intestine	1-Rep-1-Jeremy (Jeremy-1)
Jeremy-intestine	Carbonic anhydrase 1 OS=Mus musculus GN=Ca1 PE=2 SV=4	CAH1_MOUSE	TRUE	TRUE	dSISLSPEQLAQLR	1	iTRAQ8plex (+304)	44.39	35.9956	40.04	2.76955	No Values (0.0)	Reference Missing (6.643856)	Reference Missing (6.643856)	No Values (0.0)	Reference Missing (6.643856)	Reference Missing (6.643856)	No Values (0.0)	Reference Missing (6.643856)	Reference Missing (6.643856)	No Values (0.0)	Reference Missing (6.643856)	Reference Missing (6.643856)	0.5	2.31869	8.73654	930.963	1859.91	2	0.114605	61.5851	Locus:1.1.1.1319.2 File:"oge6.wiff"	Intestine	1-Rep-2-Jeremy (Jeremy-2)
Jeremy-intestine	Carbonic anhydrase 1 OS=Mus musculus GN=Ca1 PE=2 SV=4	CAH1_MOUSE	TRUE	TRUE	dSISLSPEQLAQLR	1	iTRAQ8plex (+304)	45.07	35.9956	40.1	4.82391	0	0.3538	0.03384	6.644	1.123	0.4659	48	107	86	27.02	229	50.54	0.5	2.18931	9.09687	930.963	1859.91	2	0.114525	61.5421	Locus:1.1.1.1327.3 File:"oge6.wiff"	Intestine	1-Rep-2-Jeremy (Jeremy-2)
Jeremy-intestine	Carbonic anhydrase 1 OS=Mus musculus GN=Ca1 PE=2 SV=4	CAH1_MOUSE	TRUE	TRUE	dSISLSPEQLAQLR	1	iTRAQ8plex (+304)	45.44	35.9956	36.34	4.69897	0	1.685	0.9203	Value Missing (-6.643856)	2.312	1.922	30.32	151	94	Value Missing (-6.643856)	298	77	0.5	2.08851	9.34501	930.971	1859.93	2	0.0995649	53.5026	Locus:1.1.1.1306.2 File:"oge5.wiff"	Intestine	1-Rep-2-Jeremy (Jeremy-2)
Jeremy-intestine	Carbonic anhydrase 1 OS=Mus musculus GN=Ca1 PE=2 SV=4	CAH1_MOUSE	TRUE	TRUE	dSISLSPEQLAQLR	1	iTRAQ8plex (+304)	55.87	35.9956	46.93	4.92082	No Values (0.0)	Reference Missing (6.643856)	Reference Missing (6.643856)	No Values (0.0)	Reference Missing (6.643856)	Reference Missing (6.643856)	No Values (0.0)	Reference Missing (6.643856)	Reference Missing (6.643856)	No Values (0.0)	Reference Missing (6.643856)	Reference Missing (6.643856)	0.5	2.14028	9.32193	930.971	1859.93	2	0.0995649	53.5026	Locus:1.1.1.1313.2 File:"oge5.wiff"	Intestine	1-Rep-2-Jeremy (Jeremy-2)
Jeremy-intestine	Carbonic anhydrase 1 OS=Mus musculus GN=Ca1 PE=2 SV=4	CAH1_MOUSE	TRUE	TRUE	dSISLSPEQLAQLR	1	iTRAQ8plex (+304)	52.28	35.9956	41.73	5.48149	No Values (0.0)	Reference Missing (6.643856)	Reference Missing (6.643856)	No Values (0.0)	Reference Missing (6.643856)	Reference Missing (6.643856)	No Values (0.0)	Reference Missing (6.643856)	Reference Missing (6.643856)	No Values (0.0)	Reference Missing (6.643856)	Reference Missing (6.643856)	0.5	2.18931	9.13186	930.971	1859.93	2	0.0986849	53.0297	Locus:1.1.1.1320.3 File:"oge5.wiff"	Intestine	1-Rep-2-Jeremy (Jeremy-2)
Jeremy-intestine	Carbonic anhydrase 1 OS=Mus musculus GN=Ca1 PE=2 SV=4	CAH1_MOUSE	TRUE	TRUE	dSISLSPEQLAQLR	1	iTRAQ8plex (+304)	56.19	35.9956	45.73	5.46852	0	1.059	0.6013	Value Missing (-6.643856)	1.572	1.547	25.85	87	64	Value Missing (-6.643856)	160	53.02	0.5	2.36317	8.60685	930.981	1859.95	2	0.0793249	42.6259	Locus:1.1.1.1328.3 File:"oge5.wiff"	Intestine	1-Rep-2-Jeremy (Jeremy-2)
Jeremy-intestine	Carbonic anhydrase 1 OS=Mus musculus GN=Ca1 PE=2 SV=4	CAH1_MOUSE	TRUE	TRUE	dSISLSPEQLAQLR	1	iTRAQ8plex (+304)	52.22	35.9956	42.78	4.04096	0	0.7278	0.3812	6.644	1.237	0.7596	27	75	58.18	22.02	136	34	0.5	2.44932	8.46025	930.981	1859.95	2	0.0790649	42.4862	Locus:1.1.1.1336.4 File:"oge5.wiff"	Intestine	1-Rep-2-Jeremy (Jeremy-2)
Jeremy-intestine	Carbonic anhydrase 1 OS=Mus musculus GN=Ca1 PE=2 SV=4	CAH1_MOUSE	TRUE	TRUE	dSISLSPEQLAQLR	1	iTRAQ8plex (+304)	65.24	35.9956	55.58	5.24413	0	4.51	3.826	0	4.832	4.28	0	51	32.28	0	83	19	0.5	2.62885	7.53356	931.012	1860.01	2	0.0169849	9.12666	Locus:1.1.1.2556.2 File:"oge1.wiff"	Intestine	1-Rep-2-Jeremy (Jeremy-2)
Jeremy-intestine	Carbonic anhydrase 1 OS=Mus musculus GN=Ca1 PE=2 SV=4	CAH1_MOUSE	TRUE	TRUE	dSISLSPEQLAQLR	1	iTRAQ8plex (+304)	48.19	35.9956	44.13	4.50864	0	4.062	3.856	0	4.785	4.745	0	39	33.57	0	82	27	0.5	2.62885	7.50438	931.013	1860.01	2	0.0144649	7.77255	Locus:1.1.1.2031.3 File:"oge2.wiff"	Intestine	1-Rep-2-Jeremy (Jeremy-2)
Jeremy-intestine	Carbonic anhydrase 1 OS=Mus musculus GN=Ca1 PE=2 SV=4	CAH1_MOUSE	TRUE	TRUE	dSISLSPEQLAQLR	1	iTRAQ8plex (+304)	66.99	35.9956	55.93	6.12494	No Values (0.0)	Reference Missing (6.643856)	Reference Missing (6.643856)	No Values (0.0)	Reference Missing (6.643856)	Reference Missing (6.643856)	No Values (0.0)	Reference Missing (6.643856)	Reference Missing (6.643856)	No Values (0.0)	Reference Missing (6.643856)	Reference Missing (6.643856)	0.5	2.41237	8.51586	931.013	1860.01	2	0.0144649	7.77255	Locus:1.1.1.2025.2 File:"oge2.wiff"	Intestine	1-Rep-2-Jeremy (Jeremy-2)
Jeremy-intestine	Carbonic anhydrase 1 OS=Mus musculus GN=Ca1 PE=2 SV=4	CAH1_MOUSE	TRUE	TRUE	dSISLSPEQLAQLR	1	iTRAQ8plex (+304)	47.86	35.9956	38.13	5.01773	0	0.5343	0.05043	Value Missing (-6.643856)	1.466	1.202	20	50.15	37.6	Value Missing (-6.643856)	120	34.02	0.5	2.53225	8.03216	931.021	1860.03	2	0.000375129	0.20157	Locus:1.1.1.2114.4 File:"oge3.wiff"	Intestine	1-Rep-2-Jeremy (Jeremy-2)
Jeremy-intestine	Carbonic anhydrase 1 OS=Mus musculus GN=Ca1 PE=2 SV=4	CAH1_MOUSE	TRUE	TRUE	dSISLSPEQLAQLR	1	iTRAQ8plex (+304)	61.98	35.9956	50.68	5.74473	0	1.279	0.8244	Value Missing (-6.643856)	1.828	1.484	22	84	62	Value Missing (-6.643856)	158	42	0.5	2.41237	8.52356	931.021	1860.03	2	0.000375129	0.20157	Locus:1.1.1.2108.2 File:"oge3.wiff"	Intestine	1-Rep-2-Jeremy (Jeremy-2)
Jeremy-intestine	Carbonic anhydrase 1 OS=Mus musculus GN=Ca1 PE=2 SV=4	CAH1_MOUSE	TRUE	TRUE	dSISLSPEQLAQLR	1	iTRAQ8plex (+304)	37.5	35.9956	26.58	2.27572	0	3.948	3.597	0	5.541	Value Missing (-6.643856)	0	5	4.269	0	18	Value Missing (-6.643856)	0.5	3.25315	4.76919	931.037	1860.06	2	0.0326351	17.5357	Locus:1.1.1.3118.3 File:"oge4.wiff"	Intestine	1-Rep-2-Jeremy (Jeremy-2)
Jeremy-intestine	Carbonic anhydrase 1 OS=Mus musculus GN=Ca1 PE=2 SV=4	CAH1_MOUSE	TRUE	TRUE	dSISLSPEQLAQLR	1	iTRAQ8plex (+304)	54.95	35.9956	44.75	5.4437	0	4.045	3.694	0	5.347	Value Missing (-6.643856)	0	13.27	11	0	40	Value Missing (-6.643856)	0.5	2.9801	6.00607	931.038	1860.06	2	0.0358951	19.2874	Locus:1.1.1.3106.4 File:"oge4.wiff"	Intestine	1-Rep-2-Jeremy (Jeremy-2)
Jeremy-intestine	Carbonic anhydrase 1 OS=Mus musculus GN=Ca1 PE=2 SV=4	CAH1_MOUSE	TRUE	TRUE	dSISLSPEQLAQLR	1	iTRAQ8plex (+304)	58.13	35.9956	47.78	5.92082	0	4.019	3.629	0	5.07	4.73	0	20.56	16.31	0	53.02	14.28	0.5	2.81453	6.7028	931.038	1860.06	2	0.0358951	19.2874	Locus:1.1.1.3112.2 File:"oge4.wiff"	Intestine	1-Rep-2-Jeremy (Jeremy-2)
Jeremy-intestine	Carbonic anhydrase 1 OS=Mus musculus GN=Ca1 PE=2 SV=4	CAH1_MOUSE	TRUE	TRUE	dSISLSPEQLAQLR	1	iTRAQ8plex (+304)	51.12	35.9956	41.13	6.13668	0	0.1483	-0.3892	-0.7712	-0.3425	-0.3382	243	661	332	447	473	560	0.5	0.733562	11.4073	930.989	1859.96	2	0.0632449	33.9849	Locus:1.1.1.72.2 File:"oge6.wiff"	Intestine	1-Rep-3-Jeremy (Jeremy-3)
Jeremy-intestine	Carbonic anhydrase 1 OS=Mus musculus GN=Ca1 PE=2 SV=4	CAH1_MOUSE	TRUE	TRUE	dSISLSPEQLAQLR	1	iTRAQ8plex (+304)	59.18	35.9956	43.59	7.45593	0	0.2105	-0.2872	-0.5552	-0.4783	-0.2943	226	638	325	475	403	536	0.5	0.797494	11.346	930.989	1859.96	2	0.0632449	33.9849	Locus:1.1.1.79.2 File:"oge6.wiff"	Intestine	1-Rep-3-Jeremy (Jeremy-3)
Jeremy-intestine	Carbonic anhydrase 1 OS=Mus musculus GN=Ca1 PE=2 SV=4	CAH1_MOUSE	TRUE	TRUE	dSISLSPEQLAQLR	1	iTRAQ8plex (+304)	52.71	35.9956	40.35	6.03152	0	-0.04512	-0.3923	-0.4719	-0.347	-0.3044	146	352	199	323	281	347	0.5	1.17955	10.6865	930.995	1859.98	2	0.0510649	27.4397	Locus:1.1.1.87.3 File:"oge6.wiff"	Intestine	1-Rep-3-Jeremy (Jeremy-3)
Jeremy-intestine	Carbonic anhydrase 1 OS=Mus musculus GN=Ca1 PE=2 SV=4	CAH1_MOUSE	TRUE	TRUE	dSISLSPEQLAQLR	1	iTRAQ8plex (+304)	51.29	35.9956	35.88	6.07058	0	0.3963	-0.144	-0.3126	-0.2426	-0.154	187	595	295	458	387	485	0.5	0.873135	11.233	931.023	1860.03	2	0.00539513	2.89899	Locus:1.1.1.1373.2 File:"oge3.wiff"	Intestine	1-Rep-3-Jeremy (Jeremy-3)
Jeremy-intestine	Carbonic anhydrase 1 OS=Mus musculus GN=Ca1 PE=2 SV=4	CAH1_MOUSE	TRUE	TRUE	dSISLSPEQLAQLR	1	iTRAQ8plex (+304)	57.47	35.9956	46.86	5.65758	0	0.2083	-0.3454	-0.7821	-0.441	-0.422	254	716	354	463	465	552	0.5	0.733562	11.4533	931.023	1860.03	2	0.00579513	3.11392	Locus:1.1.1.623.2 File:"oge1.wiff"	Intestine	1-Rep-3-Jeremy (Jeremy-3)
Jeremy-intestine	Carbonic anhydrase 1 OS=Mus musculus GN=Ca1 PE=2 SV=4	CAH1_MOUSE	TRUE	TRUE	dSISLSPEQLAQLR	1	iTRAQ8plex (+304)	48.04	35.9956	34.25	5.52288	0	0.119	-0.5014	-0.5849	-0.5749	-0.4624	248	667	314	515	419	533	0.5	0.797494	11.3966	931.023	1860.03	2	0.00579513	3.11392	Locus:1.1.1.630.2 File:"oge1.wiff"	Intestine	1-Rep-3-Jeremy (Jeremy-3)
Jeremy-intestine	Carbonic anhydrase 1 OS=Mus musculus GN=Ca1 PE=2 SV=4	CAH1_MOUSE	TRUE	TRUE	dSISLSPEQLAQLR	1	iTRAQ8plex (+304)	48.01	35.9956	34.66	7.27572	0	-0.04782	-0.4761	-0.7305	-0.6207	-0.4612	224	537	287	421	364	479	0.5	0.873135	11.1749	931.029	1860.04	2	0.0178351	9.58336	Locus:1.1.1.2267.2 File:"oge4.wiff"	Intestine	1-Rep-3-Jeremy (Jeremy-3)
Jeremy-intestine	Carbonic anhydrase 1 OS=Mus musculus GN=Ca1 PE=2 SV=4	CAH1_MOUSE	TRUE	TRUE	dSISLSPEQLAQLR	1	iTRAQ8plex (+304)	64.15	35.9956	59.84	4.85387	0	-0.1971	-0.6746	-0.529	-0.5483	-0.5806	95	210	109	204	162	191	0.5	1.79082	9.92333	621.023	1860.05	3	0.0217291	11.6757	Locus:1.1.1.1471.2 File:"oge2.wiff"	Intestine	1-Rep-3-Jeremy (Jeremy-3)
Jeremy-intestine	Carbonic anhydrase 1 OS=Mus musculus GN=Ca1 PE=2 SV=4	CAH1_MOUSE	TRUE	TRUE	dSISLSPEQLAQLR	1	iTRAQ8plex (+304)	67.32	35.9956	60.93	4.72125	0	0.08342	-0.4927	-0.4796	-0.4413	-0.4179	96	253	123	213	176	213	0.5	1.62328	10.0688	621.023	1860.05	3	0.0217291	11.6757	Locus:1.1.1.1480.2 File:"oge2.wiff"	Intestine	1-Rep-3-Jeremy (Jeremy-3)
Jeremy-intestine	Carbonic anhydrase 1 OS=Mus musculus GN=Ca1 PE=2 SV=4	CAH1_MOUSE	TRUE	TRUE	dSISLSPEQLAQLR	1	iTRAQ8plex (+304)	53.27	35.9956	48.26	4.21467	0	-0.1968	-0.3024	-0.4856	-0.3058	-0.05558	87	189	125	190	170	242.4	0.5	1.70604	9.97068	621.025	1860.05	3	0.0258691	13.9002	Locus:1.1.1.1489.2 File:"oge2.wiff"	Intestine	1-Rep-3-Jeremy (Jeremy-3)
Jeremy-intestine	Carbonic anhydrase 1 OS=Mus musculus GN=Ca1 PE=2 SV=4	CAH1_MOUSE	TRUE	TRUE	dSISLSPEQLAQLR	1	iTRAQ8plex (+304)	61.16	35.9956	48.19	7.79588	0	0.1179	-0.2733	-0.6617	-0.5027	-0.5579	181	479	262	352	316	359	0.5	1.02128	10.9285	931.035	1860.06	2	0.0297951	16.0097	Locus:1.1.1.852.4 File:"oge6.wiff"	Intestine	1-Rep-3-Jeremy (Jeremy-3)
Jeremy-intestine	Carbonic anhydrase 1 OS=Mus musculus GN=Ca1 PE=2 SV=4	CAH1_MOUSE	TRUE	TRUE	dSISLSPEQLAQLR	1	iTRAQ8plex (+304)	80.09	35.9956	65.77	4.52288	0	-0.2435	-0.1823	-0.3298	-0.3346	-0.2666	71	149	109	169	135	171.3	0.5	1.9638	9.65159	621.026	1860.06	3	0.0313291	16.834	Locus:1.1.1.2258.2 File:"oge4.wiff"	Intestine	1-Rep-3-Jeremy (Jeremy-3)
Jeremy-intestine	Carbonic anhydrase 1 OS=Mus musculus GN=Ca1 PE=2 SV=4	CAH1_MOUSE	TRUE	TRUE	dSISLSPEQLAQLR	1	iTRAQ8plex (+304)	29.95	35.9956	21.48	2.61979	0	0.08998	-0.2546	-0.5155	-0.3431	-0.3008	135	352	199	289	260	318.3	0.5	1.25514	10.6011	931.037	1860.06	2	0.0343551	18.4599	Locus:1.1.1.2458.3 File:"oge9.wiff"	Intestine	1-Rep-3-Jeremy (Jeremy-3)
Jeremy-intestine	Carbonic anhydrase 1 OS=Mus musculus GN=Ca1 PE=2 SV=4	CAH1_MOUSE	TRUE	TRUE	dSISLSPEQLAQLR	1	iTRAQ8plex (+304)	42.12	35.9956	32.28	1.92082	0	-0.03051	-0.5594	-0.6309	-0.5212	-0.508	180	440	221	362	313	376	0.5	1.09884	10.8857	931.039	1860.06	2	0.0374351	20.1148	Locus:1.1.1.2440.2 File:"oge9.wiff"	Intestine	1-Rep-3-Jeremy (Jeremy-3)
Jeremy-intestine	Carbonic anhydrase 1 OS=Mus musculus GN=Ca1 PE=2 SV=4	CAH1_MOUSE	TRUE	TRUE	dSISLSPEQLAQLR	1	iTRAQ8plex (+304)	56.1	35.9956	43.53	6.79588	0	0.1149	-0.4565	-0.6715	-0.5609	-0.4021	240	641	312	471	408	534	0.5	0.797494	11.3476	931.039	1860.06	2	0.0381151	20.4802	Locus:1.1.1.843.2 File:"oge6.wiff"	Intestine	1-Rep-3-Jeremy (Jeremy-3)
Jeremy-intestine	Carbonic anhydrase 1 OS=Mus musculus GN=Ca1 PE=2 SV=4	CAH1_MOUSE	TRUE	TRUE	dSISLSPEQLAQLR	1	iTRAQ8plex (+304)	52.89	35.9956	45.12	3.34679	0	-0.1709	-0.4481	-0.9375	-0.7372	-0.71	329	722	426	536	493	592	0.5	0.666869	11.5971	931.04	1860.06	2	0.0383951	20.6307	Locus:1.1.1.836.2 File:"oge6.wiff"	Intestine	1-Rep-3-Jeremy (Jeremy-3)
Jeremy-intestine	Carbonic anhydrase 1 OS=Mus musculus GN=Ca1 PE=2 SV=4	CAH1_MOUSE	TRUE	TRUE	dSISLSPEQLAQLR	1	iTRAQ8plex (+304)	46.64	35.9956	33.67	6.40894	0	0.1385	-0.4278	-0.572	-0.2985	-0.3137	197	536	264	412	395	465	0.5	0.945824	11.1478	931.04	1860.06	2	0.0383951	20.6307	Locus:1.1.1.830.2 File:"oge6.wiff"	Intestine	1-Rep-3-Jeremy (Jeremy-3)
Jeremy-intestine	Carbonic anhydrase 1 OS=Mus musculus GN=Ca1 PE=2 SV=4	CAH1_MOUSE	TRUE	TRUE	dSISLSPEQLAQLR	1	iTRAQ8plex (+304)	62.59	35.9956	61.9	2.69897	0	0.356	-0.1031	-0.205	-0.1707	-0.004461	71	220	115	186	153	203.3	0.5	1.79082	9.8892	621.029	1860.06	3	0.0384691	20.6704	Locus:1.1.1.1363.2 File:"oge3.wiff"	Intestine	1-Rep-3-Jeremy (Jeremy-3)
Jeremy-intestine	Carbonic anhydrase 1 OS=Mus musculus GN=Ca1 PE=2 SV=4	CAH1_MOUSE	TRUE	TRUE	dSISLSPEQLAQLR	1	iTRAQ8plex (+304)	23.38	35.9956	19.68	2.08092	0	-0.04976	-0.0746	-0.2415	-0.096	-0.1153	83	197	137	209	184	220	0.5	1.70604	10.0084	621.029	1860.07	3	0.0401191	21.557	Locus:1.1.1.1379.4 File:"oge3.wiff"	Intestine	1-Rep-3-Jeremy (Jeremy-3)
Jeremy-intestine	Carbonic anhydrase 1 OS=Mus musculus GN=Ca1 PE=2 SV=4	CAH1_MOUSE	TRUE	TRUE	dSISLSPEQLAQLR	1	iTRAQ8plex (+304)	51.14	35.9956	39.76	4.79588	0	0.474	-0.1222	-0.3606	-0.2625	-0.07599	141	471	225	336	289	384	0.5	1.09884	10.8502	931.041	1860.07	2	0.0413751	22.2318	Locus:1.1.1.2451.2 File:"oge9.wiff"	Intestine	1-Rep-3-Jeremy (Jeremy-3)
Jeremy-intestine	Carbonic anhydrase 1 OS=Mus musculus GN=Ca1 PE=2 SV=4	CAH1_MOUSE	TRUE	TRUE	dSISLSPEQLAQLR	1	iTRAQ8plex (+304)	37.65	35.9956	37.65	3.63827	0	-0.5242	-0.1308	-0.7504	-0.2887	-0.3465	120	207	190	215	232	271	0.5	1.5349	10.2703	621.03	1860.07	3	0.0424891	22.8304	Locus:1.1.1.1383.2 File:"oge3.wiff"	Intestine	1-Rep-3-Jeremy (Jeremy-3)
Jeremy-intestine	Carbonic anhydrase 1 OS=Mus musculus GN=Ca1 PE=2 SV=4	CAH1_MOUSE	TRUE	TRUE	dSISLSPEQLAQLR	1	iTRAQ8plex (+304)	55.13	35.9956	44.7	4.60206	0	0.1033	-0.4298	-0.7136	-0.595	-0.6592	280	740	369	531	465	524	0.5	0.733562	11.5063	931.052	1860.09	2	0.0624951	33.5797	Locus:1.1.1.2858.2 File:"oge8.wiff"	Intestine	1-Rep-3-Jeremy (Jeremy-3)
Jeremy-intestine	Carbonic anhydrase 1 OS=Mus musculus GN=Ca1 PE=2 SV=4	CAH1_MOUSE	TRUE	TRUE	dSISLSPEQLAQLR	1	iTRAQ8plex (+304)	54.62	35.9956	45.23	2.27572	0	-0.03665	-0.5951	-0.8332	-0.6302	-0.5002	347	842	415	615	564	726	0.5	0.544905	11.7768	931.053	1860.09	2	0.0655351	35.2131	Locus:1.1.1.2855.2 File:"oge8.wiff"	Intestine	1-Rep-3-Jeremy (Jeremy-3)
Jeremy-intestine	Carbonic anhydrase 1 OS=Mus musculus GN=Ca1 PE=2 SV=4	CAH1_MOUSE	TRUE	TRUE	dSISLSPEQLAQLR	1	iTRAQ8plex (+304)	50.11	35.9956	40.06	5.5376	0	0.07744	-0.3616	-0.5797	-0.45	-0.4772	179	465	247	369	324	377.6	0.5	1.02128	10.9378	931.055	1860.1	2	0.0690151	37.0829	Locus:1.1.1.2878.2 File:"oge8.wiff"	Intestine	1-Rep-3-Jeremy (Jeremy-3)
Jeremy-intestine	Carbonic anhydrase 1 OS=Mus musculus GN=Ca1 PE=2 SV=4	CAH1_MOUSE	TRUE	TRUE	dSISLSPEQLAQLR	1	iTRAQ8plex (+304)	43.51	35.9956	33.12	6.16749	0	-0.1059	-0.3556	-0.7394	-0.4926	-0.592	181	415	250	334	316	352	0.5	1.09884	10.8517	931.057	1860.1	2	0.0725951	39.0064	Locus:1.1.1.2487.4 File:"oge10.wiff"	Intestine	1-Rep-3-Jeremy (Jeremy-3)
Jeremy-intestine	Carbonic anhydrase 1 OS=Mus musculus GN=Ca1 PE=2 SV=4	CAH1_MOUSE	TRUE	TRUE	dSISLSPEQLAQLR	1	iTRAQ8plex (+304)	51.62	35.9956	36.6	6.63827	0	0.04146	-0.563	-0.7919	-0.5315	-0.4927	218	557	267	397	378	458	0.5	0.945824	11.1517	931.057	1860.1	2	0.0732551	39.3611	Locus:1.1.1.1965.4 File:"oge11.wiff"	Intestine	1-Rep-3-Jeremy (Jeremy-3)
Jeremy-intestine	Carbonic anhydrase 1 OS=Mus musculus GN=Ca1 PE=2 SV=4	CAH1_MOUSE	TRUE	TRUE	dSISLSPEQLAQLR	1	iTRAQ8plex (+304)	49.83	35.9956	39.21	7.88606	0	0.1836	-0.3	-0.6387	-0.4364	-0.4207	158	438	226	314	289	344	0.5	1.17955	10.7887	931.058	1860.1	2	0.0744151	39.9843	Locus:1.1.1.2497.2 File:"oge10.wiff"	Intestine	1-Rep-3-Jeremy (Jeremy-3)
Jeremy-intestine	Carbonic anhydrase 1 OS=Mus musculus GN=Ca1 PE=2 SV=4	CAH1_MOUSE	TRUE	TRUE	dSISLSPEQLAQLR	1	iTRAQ8plex (+304)	64.62	35.9956	54.02	5.74473	0	0.09991	-0.3611	-0.4993	-0.4501	-0.3993	234	618	323	509	424	521	0.5	0.797494	11.3603	931.062	1860.11	2	0.0837351	44.9919	Locus:1.1.1.1424.2 File:"oge7.wiff"	Intestine	1-Rep-3-Jeremy (Jeremy-3)
Jeremy-intestine	Carbonic anhydrase 1 OS=Mus musculus GN=Ca1 PE=2 SV=4	CAH1_MOUSE	TRUE	TRUE	dSISLSPEQLAQLR	1	iTRAQ8plex (+304)	56.18	35.9956	44.94	6.61979	0	0.1034	-0.4532	-0.7116	-0.3805	-0.4918	216	573	284	412	411	452	0.5	0.873135	11.1972	931.062	1860.11	2	0.0837351	44.9919	Locus:1.1.1.1415.2 File:"oge7.wiff"	Intestine	1-Rep-3-Jeremy (Jeremy-3)
Jeremy-intestine	Carbonic anhydrase 1 OS=Mus musculus GN=Ca1 PE=2 SV=4	CAH1_MOUSE	TRUE	TRUE	dSISLSPEQLAQLR	1	iTRAQ8plex (+304)	63.91	35.9956	51.47	7.88606	0	0.2749	-0.1922	-0.499	-0.3827	-0.1996	162	475	247	352	306	407	0.5	1.02128	10.9285	931.064	1860.11	2	0.0866551	46.5607	Locus:1.1.1.1431.2 File:"oge7.wiff"	Intestine	1-Rep-3-Jeremy (Jeremy-3)
Jeremy-intestine	Carbonic anhydrase 1 OS=Mus musculus GN=Ca1 PE=2 SV=4	CAH1_MOUSE	TRUE	TRUE	eIVNVGHSFH	1	iTRAQ8plex (+304)				3.92082	No Values (0.0)	Reference Missing (6.643856)	No Values (0.0)	Reference Missing (6.643856)	Reference Missing (6.643856)	Reference Missing (6.643856)	No Values (0.0)	Reference Missing (6.643856)	No Values (0.0)	Reference Missing (6.643856)	Reference Missing (6.643856)	Reference Missing (6.643856)	0.5	2.76512	6.97728	481.595	1441.76	3	0.00221721	1.53677	Locus:1.1.1.1337.2 File:"oge14.wiff"	Intestine	1-Rep-1-Jeremy (Jeremy-1)
Jeremy-intestine	Carbonic anhydrase 1 OS=Mus musculus GN=Ca1 PE=2 SV=4	CAH1_MOUSE	TRUE	TRUE	eIVNVGHSFHVIFDDSSNQSVLk	1	iTRAQ8plex (+304), iTRAQ8plex (+304)	103.35	36.5157	91.58	7.22185	No Values (0.0)	Reference Missing (6.643856)	Reference Missing (6.643856)	Reference Missing (6.643856)	No Values (0.0)	Reference Missing (6.643856)	No Values (0.0)	Reference Missing (6.643856)	Reference Missing (6.643856)	Reference Missing (6.643856)	No Values (0.0)	Reference Missing (6.643856)	0.5	2.68913	7.2636	795.639	3178.53	4	0.161832	50.898	Locus:1.1.1.1654.2 File:"oge9.wiff"	Intestine	1-Rep-1-Jeremy (Jeremy-1)
Jeremy-intestine	Carbonic anhydrase 1 OS=Mus musculus GN=Ca1 PE=2 SV=4	CAH1_MOUSE	TRUE	TRUE	eIVNVGHSFHVIFDDSSNQSVLk	1	iTRAQ8plex (+304), iTRAQ8plex (+304)	93.8	36.4424	88.42		No Values (0.0)	Reference Missing (6.643856)	Reference Missing (6.643856)	Reference Missing (6.643856)	No Values (0.0)	Reference Missing (6.643856)	No Values (0.0)	Reference Missing (6.643856)	Reference Missing (6.643856)	Reference Missing (6.643856)	No Values (0.0)	Reference Missing (6.643856)	0.5	2.55667	7.86925	636.718	3178.55	5	0.135008	42.4611	Locus:1.1.1.1645.4 File:"oge9.wiff"	Intestine	1-Rep-1-Jeremy (Jeremy-1)
Jeremy-intestine	Carbonic anhydrase 1 OS=Mus musculus GN=Ca1 PE=2 SV=4	CAH1_MOUSE	TRUE	TRUE	eIVNVGHSFHVIFDDSSNQSVLk	1	iTRAQ8plex (+304), iTRAQ8plex (+304)	81.17	36.4256	78.02	1.31876	No Values (0.0)	Reference Missing (6.643856)	Reference Missing (6.643856)	Reference Missing (6.643856)	Reference Missing (6.643856)	Reference Missing (6.643856)	No Values (0.0)	Reference Missing (6.643856)	Reference Missing (6.643856)	Reference Missing (6.643856)	Reference Missing (6.643856)	Reference Missing (6.643856)	0.5	2.14028	9.20701	795.651	3178.57	4	0.113672	35.7505	Locus:1.1.1.1595.2 File:"oge8.wiff"	Intestine	1-Rep-1-Jeremy (Jeremy-1)
Jeremy-intestine	Carbonic anhydrase 1 OS=Mus musculus GN=Ca1 PE=2 SV=4	CAH1_MOUSE	TRUE	TRUE	eIVNVGHSFHVIFDDSSNQSVLk	1	iTRAQ8plex (+304), iTRAQ8plex (+304)	86.22	36.4256	84.65		No Values (0.0)	Reference Missing (6.643856)	Reference Missing (6.643856)	Reference Missing (6.643856)	Reference Missing (6.643856)	Reference Missing (6.643856)	No Values (0.0)	Reference Missing (6.643856)	Reference Missing (6.643856)	Reference Missing (6.643856)	Reference Missing (6.643856)	Reference Missing (6.643856)	0.5	2.2811	8.87735	795.651	3178.57	4	0.112872	35.4989	Locus:1.1.1.1597.3 File:"oge8.wiff"	Intestine	1-Rep-1-Jeremy (Jeremy-1)
Jeremy-intestine	Carbonic anhydrase 1 OS=Mus musculus GN=Ca1 PE=2 SV=4	CAH1_MOUSE	TRUE	TRUE	eIVNVGHSFHVIFDDSSNQSVLk	1	iTRAQ8plex (+304), iTRAQ8plex (+304)	84.12	36.4237	83.28	2.22185	No Values (0.0)	Reference Missing (6.643856)	Reference Missing (6.643856)	Reference Missing (6.643856)	No Values (0.0)	Reference Missing (6.643856)	No Values (0.0)	Reference Missing (6.643856)	Reference Missing (6.643856)	Reference Missing (6.643856)	No Values (0.0)	Reference Missing (6.643856)	0.5	2.36317	8.59991	795.652	3178.58	4	0.109712	34.5051	Locus:1.1.1.1602.2 File:"oge8.wiff"	Intestine	1-Rep-1-Jeremy (Jeremy-1)
Jeremy-intestine	Carbonic anhydrase 1 OS=Mus musculus GN=Ca1 PE=2 SV=4	CAH1_MOUSE	TRUE	TRUE	eIVNVGHSFHVIFDDSSNQSVLk	1	iTRAQ8plex (+304), iTRAQ8plex (+304)	88.1	36.4177	83.45	6.04096	0	0.44	0.3681	0.8107	-0.4961	0.4796	37	98	52	115	41	72.27	0.5	2.36317	8.69791	1060.53	3178.58	3	0.105656	33.2294	Locus:1.1.1.1563.3 File:"oge8.wiff"	Intestine	1-Rep-1-Jeremy (Jeremy-1)
Jeremy-intestine	Carbonic anhydrase 1 OS=Mus musculus GN=Ca1 PE=2 SV=4	CAH1_MOUSE	TRUE	TRUE	eIVNVGHSFHVIFDDSSNQSVLk	1	iTRAQ8plex (+304), iTRAQ8plex (+304)	90.31	36.4177	86.45	5.79588	0	0.5003	0.4371	0.3766	-1.287	-0.02209	50	135	72	116	35.6	69	0.5	2.2811	8.89966	1060.53	3178.58	3	0.104216	32.7765	Locus:1.1.1.1554.3 File:"oge8.wiff"	Intestine	1-Rep-1-Jeremy (Jeremy-1)
Jeremy-intestine	Carbonic anhydrase 1 OS=Mus musculus GN=Ca1 PE=2 SV=4	CAH1_MOUSE	TRUE	TRUE	eIVNVGHSFHVIFDDSSNQSVLk	1	iTRAQ8plex (+304), iTRAQ8plex (+304)	107.13	36.4177	104.71	6.67778	No Values (0.0)	Reference Missing (6.643856)	Reference Missing (6.643856)	Reference Missing (6.643856)	Reference Missing (6.643856)	Reference Missing (6.643856)	No Values (0.0)	Reference Missing (6.643856)	Reference Missing (6.643856)	Reference Missing (6.643856)	Reference Missing (6.643856)	Reference Missing (6.643856)	0.5	2.41237	8.53947	1060.54	3178.58	3	0.103886	32.6727	Locus:1.1.1.1571.3 File:"oge8.wiff"	Intestine	1-Rep-1-Jeremy (Jeremy-1)
Jeremy-intestine	Carbonic anhydrase 1 OS=Mus musculus GN=Ca1 PE=2 SV=4	CAH1_MOUSE	TRUE	TRUE	eIVNVGHSFHVIFDDSSNQSVLk	1	iTRAQ8plex (+304), iTRAQ8plex (+304)	55.54	36.4177	47.09		No Values (0.0)	Reference Missing (6.643856)	Reference Missing (6.643856)	Reference Missing (6.643856)	No Values (0.0)	Reference Missing (6.643856)	No Values (0.0)	Reference Missing (6.643856)	Reference Missing (6.643856)	Reference Missing (6.643856)	No Values (0.0)	Reference Missing (6.643856)	0.5	2.44932	8.35045	795.653	3178.58	4	0.103072	32.4167	Locus:1.1.1.1608.2 File:"oge8.wiff"	Intestine	1-Rep-1-Jeremy (Jeremy-1)
Jeremy-intestine	Carbonic anhydrase 1 OS=Mus musculus GN=Ca1 PE=2 SV=4	CAH1_MOUSE	TRUE	TRUE	eIVNVGHSFHVIFDDSSNQSVLk	1	iTRAQ8plex (+304), iTRAQ8plex (+304)	100.72	36.4177	96.32	7.18709	0	0.3018	0.7429	0.8719	-0.7311	0.216	31.02	73	54	97	29	50	0.5	2.44932	8.38379	1060.54	3178.59	3	0.102326	32.182	Locus:1.1.1.1545.4 File:"oge8.wiff"	Intestine	1-Rep-1-Jeremy (Jeremy-1)
Jeremy-intestine	Carbonic anhydrase 1 OS=Mus musculus GN=Ca1 PE=2 SV=4	CAH1_MOUSE	TRUE	TRUE	eIVNVGHSFHVIFDDSSNQSVLk	1	iTRAQ8plex (+304), iTRAQ8plex (+304)	82.21	36.4177	79.1	1.67778	0	0.5417	0.5391	0.6406	Value Missing (-6.643856)	0.385	41	113	61	113	Value Missing (-6.643856)	74	0.5	2.36317	8.65105	795.654	3178.59	4	0.101792	32.0141	Locus:1.1.1.1609.2 File:"oge8.wiff"	Intestine	1-Rep-1-Jeremy (Jeremy-1)
Jeremy-intestine	Carbonic anhydrase 1 OS=Mus musculus GN=Ca1 PE=2 SV=4	CAH1_MOUSE	TRUE	TRUE	eIVNVGHSFHVIFDDSSNQSVLk	1	iTRAQ8plex (+304), iTRAQ8plex (+304)	117.92	36.4177	114.62		No Values (0.0)	Reference Missing (6.643856)	Reference Missing (6.643856)	Reference Missing (6.643856)	No Values (0.0)	Reference Missing (6.643856)	No Values (0.0)	Reference Missing (6.643856)	Reference Missing (6.643856)	Reference Missing (6.643856)	No Values (0.0)	Reference Missing (6.643856)	0.5	2.7144	7.20945	636.725	3178.59	5	0.101058	31.7832	Locus:1.1.1.1657.2 File:"oge1.wiff"	Intestine	1-Rep-1-Jeremy (Jeremy-1)
Jeremy-intestine	Carbonic anhydrase 1 OS=Mus musculus GN=Ca1 PE=2 SV=4	CAH1_MOUSE	TRUE	TRUE	eIVNVGHSFHVIFDDSSNQSVLk	1	iTRAQ8plex (+304), iTRAQ8plex (+304)	83.94	36.4177	78.47		No Values (0.0)	Reference Missing (6.643856)	No Values (0.0)	Reference Missing (6.643856)	No Values (0.0)	Reference Missing (6.643856)	No Values (0.0)	Reference Missing (6.643856)	No Values (0.0)	Reference Missing (6.643856)	No Values (0.0)	Reference Missing (6.643856)	0.5	2.81453	6.68032	636.725	3178.59	5	0.0995578	31.3115	Locus:1.1.1.1656.2 File:"oge1.wiff"	Intestine	1-Rep-1-Jeremy (Jeremy-1)
Jeremy-intestine	Carbonic anhydrase 1 OS=Mus musculus GN=Ca1 PE=2 SV=4	CAH1_MOUSE	TRUE	TRUE	eIVNVGHSFHVIFDDSSNQSVLk	1	iTRAQ8plex (+304), iTRAQ8plex (+304)	109.12	36.4157	104.26		No Values (0.0)	Reference Missing (6.643856)	No Values (0.0)	No Values (0.0)	No Values (0.0)	Reference Missing (6.643856)	No Values (0.0)	Reference Missing (6.643856)	No Values (0.0)	No Values (0.0)	No Values (0.0)	Reference Missing (6.643856)	0.5	3.06154	5.56285	636.725	3178.59	5	0.0987078	31.0441	Locus:1.1.1.1649.2 File:"oge1.wiff"	Intestine	1-Rep-1-Jeremy (Jeremy-1)
Jeremy-intestine	Carbonic anhydrase 1 OS=Mus musculus GN=Ca1 PE=2 SV=4	CAH1_MOUSE	TRUE	TRUE	eIVNVGHSFHVIFDDSSNQSVLk	1	iTRAQ8plex (+304), iTRAQ8plex (+304)	97.94	36.4157	95.45		No Values (0.0)	Reference Missing (6.643856)	Reference Missing (6.643856)	No Values (0.0)	No Values (0.0)	Reference Missing (6.643856)	No Values (0.0)	Reference Missing (6.643856)	Reference Missing (6.643856)	No Values (0.0)	No Values (0.0)	Reference Missing (6.643856)	0.5	2.95057	6.0936	636.725	3178.59	5	0.0987078	31.0441	Locus:1.1.1.1649.3 File:"oge1.wiff"	Intestine	1-Rep-1-Jeremy (Jeremy-1)
Jeremy-intestine	Carbonic anhydrase 1 OS=Mus musculus GN=Ca1 PE=2 SV=4	CAH1_MOUSE	TRUE	TRUE	eIVNVGHSFHVIFDDSSNQSVLk	1	iTRAQ8plex (+304), iTRAQ8plex (+304)	94.72	36.4157	91.66	8.65758	0	0.5237	0.943	0.463	-0.3024	0.8415	34	90	67	81	41	78.96	0.5	2.36317	8.61456	1060.54	3178.59	3	0.0978258	30.7667	Locus:1.1.1.1579.4 File:"oge8.wiff"	Intestine	1-Rep-1-Jeremy (Jeremy-1)
Jeremy-intestine	Carbonic anhydrase 1 OS=Mus musculus GN=Ca1 PE=2 SV=4	CAH1_MOUSE	TRUE	TRUE	eIVNVGHSFHVIFDDSSNQSVLk	1	iTRAQ8plex (+304), iTRAQ8plex (+304)	104.6	36.4157	100.99	4.95861	No Values (0.0)	Reference Missing (6.643856)	Reference Missing (6.643856)	Reference Missing (6.643856)	No Values (0.0)	Reference Missing (6.643856)	No Values (0.0)	Reference Missing (6.643856)	Reference Missing (6.643856)	Reference Missing (6.643856)	No Values (0.0)	Reference Missing (6.643856)	0.5	2.48397	8.29126	795.656	3178.59	4	0.0933918	29.3722	Locus:1.1.1.1616.2 File:"oge8.wiff"	Intestine	1-Rep-1-Jeremy (Jeremy-1)
Jeremy-intestine	Carbonic anhydrase 1 OS=Mus musculus GN=Ca1 PE=2 SV=4	CAH1_MOUSE	TRUE	TRUE	eIVNVGHSFHVIFDDSSNQSVLk	1	iTRAQ8plex (+304), iTRAQ8plex (+304)	91.27	36.4147	89.59	6.48149	No Values (0.0)	Reference Missing (6.643856)	Reference Missing (6.643856)	Reference Missing (6.643856)	No Values (0.0)	Reference Missing (6.643856)	No Values (0.0)	Reference Missing (6.643856)	Reference Missing (6.643856)	Reference Missing (6.643856)	No Values (0.0)	Reference Missing (6.643856)	0.5	2.55667	7.94994	795.657	3178.6	4	0.0902318	28.3783	Locus:1.1.1.1644.2 File:"oge8.wiff"	Intestine	1-Rep-1-Jeremy (Jeremy-1)
Jeremy-intestine	Carbonic anhydrase 1 OS=Mus musculus GN=Ca1 PE=2 SV=4	CAH1_MOUSE	TRUE	TRUE	eIVNVGHSFHVIFDDSSNQSVLk	1	iTRAQ8plex (+304), iTRAQ8plex (+304)	111.6	36.4147	99.05	5.22185	No Values (0.0)	Reference Missing (6.643856)	Reference Missing (6.643856)	Reference Missing (6.643856)	No Values (0.0)	Reference Missing (6.643856)	No Values (0.0)	Reference Missing (6.643856)	Reference Missing (6.643856)	Reference Missing (6.643856)	No Values (0.0)	Reference Missing (6.643856)	0.5	2.48397	8.26228	795.657	3178.6	4	0.0901118	28.3406	Locus:1.1.1.1623.2 File:"oge8.wiff"	Intestine	1-Rep-1-Jeremy (Jeremy-1)
Jeremy-intestine	Carbonic anhydrase 1 OS=Mus musculus GN=Ca1 PE=2 SV=4	CAH1_MOUSE	TRUE	TRUE	eIVNVGHSFHVIFDDSSNQSVLk	1	iTRAQ8plex (+304), iTRAQ8plex (+304)	135.86	36.4147	126.51	7.37675	No Values (0.0)	Reference Missing (6.643856)	Reference Missing (6.643856)	Reference Missing (6.643856)	Reference Missing (6.643856)	Reference Missing (6.643856)	No Values (0.0)	Reference Missing (6.643856)	Reference Missing (6.643856)	Reference Missing (6.643856)	Reference Missing (6.643856)	Reference Missing (6.643856)	0.5	2.53225	8.00574	795.657	3178.6	4	0.0890718	28.0135	Locus:1.1.1.1651.2 File:"oge8.wiff"	Intestine	1-Rep-1-Jeremy (Jeremy-1)
Jeremy-intestine	Carbonic anhydrase 1 OS=Mus musculus GN=Ca1 PE=2 SV=4	CAH1_MOUSE	TRUE	TRUE	eIVNVGHSFHVIFDDSSNQSVLk	1	iTRAQ8plex (+304), iTRAQ8plex (+304)	157.56	36.4147	155.07	7	No Values (0.0)	Reference Missing (6.643856)	Reference Missing (6.643856)	Reference Missing (6.643856)	Reference Missing (6.643856)	Reference Missing (6.643856)	No Values (0.0)	Reference Missing (6.643856)	Reference Missing (6.643856)	Reference Missing (6.643856)	Reference Missing (6.643856)	Reference Missing (6.643856)	0.5	2.53225	8.04439	795.657	3178.6	4	0.0881918	27.7367	Locus:1.1.1.1637.2 File:"oge8.wiff"	Intestine	1-Rep-1-Jeremy (Jeremy-1)
Jeremy-intestine	Carbonic anhydrase 1 OS=Mus musculus GN=Ca1 PE=2 SV=4	CAH1_MOUSE	TRUE	TRUE	eIVNVGHSFHVIFDDSSNQSVLk	1	iTRAQ8plex (+304), iTRAQ8plex (+304)	90.26	36.4147	83.76	5.95861	0	0.646	0.771	0.8035	-0.8554	0.9133	30	88	53	91	27	75.19	0.5	2.41237	8.50855	1060.54	3178.6	3	0.0880458	27.6908	Locus:1.1.1.1588.4 File:"oge8.wiff"	Intestine	1-Rep-1-Jeremy (Jeremy-1)
Jeremy-intestine	Carbonic anhydrase 1 OS=Mus musculus GN=Ca1 PE=2 SV=4	CAH1_MOUSE	TRUE	TRUE	eIVNVGHSFHVIFDDSSNQSVLk	1	iTRAQ8plex (+304), iTRAQ8plex (+304)	56.99	36.4147	49.11		No Values (0.0)	Reference Missing (6.643856)	Reference Missing (6.643856)	Reference Missing (6.643856)	No Values (0.0)	Reference Missing (6.643856)	No Values (0.0)	Reference Missing (6.643856)	Reference Missing (6.643856)	Reference Missing (6.643856)	No Values (0.0)	Reference Missing (6.643856)	0.5	2.44932	8.39669	636.727	3178.6	5	0.0865578	27.2228	Locus:1.1.1.1589.2 File:"oge8.wiff"	Intestine	1-Rep-1-Jeremy (Jeremy-1)
Jeremy-intestine	Carbonic anhydrase 1 OS=Mus musculus GN=Ca1 PE=2 SV=4	CAH1_MOUSE	TRUE	TRUE	eIVNVGHSFHVIFDDSSNQSVLk	1	iTRAQ8plex (+304), iTRAQ8plex (+304)	51.2	36.4147	45.67		No Values (0.0)	Reference Missing (6.643856)	Reference Missing (6.643856)	Reference Missing (6.643856)	No Values (0.0)	Reference Missing (6.643856)	No Values (0.0)	Reference Missing (6.643856)	Reference Missing (6.643856)	Reference Missing (6.643856)	No Values (0.0)	Reference Missing (6.643856)	0.5	2.48397	8.29471	636.727	3178.6	5	0.0865578	27.2228	Locus:1.1.1.1587.2 File:"oge8.wiff"	Intestine	1-Rep-1-Jeremy (Jeremy-1)
Jeremy-intestine	Carbonic anhydrase 1 OS=Mus musculus GN=Ca1 PE=2 SV=4	CAH1_MOUSE	TRUE	TRUE	eIVNVGHSFHVIFDDSSNQSVLk	1	iTRAQ8plex (+304), iTRAQ8plex (+304)	122.55	36.4147	119.09	6.35655	No Values (0.0)	Reference Missing (6.643856)	Reference Missing (6.643856)	Reference Missing (6.643856)	No Values (0.0)	Reference Missing (6.643856)	No Values (0.0)	Reference Missing (6.643856)	Reference Missing (6.643856)	Reference Missing (6.643856)	No Values (0.0)	Reference Missing (6.643856)	0.5	2.55667	7.87061	795.658	3178.6	4	0.0861118	27.0825	Locus:1.1.1.1630.2 File:"oge8.wiff"	Intestine	1-Rep-1-Jeremy (Jeremy-1)
Jeremy-intestine	Carbonic anhydrase 1 OS=Mus musculus GN=Ca1 PE=2 SV=4	CAH1_MOUSE	TRUE	TRUE	eIVNVGHSFHVIFDDSSNQSVLk	1	iTRAQ8plex (+304), iTRAQ8plex (+304)	143.24	36.4147	131.35	7.82391	No Values (0.0)	Reference Missing (6.643856)	Reference Missing (6.643856)	Reference Missing (6.643856)	No Values (0.0)	Reference Missing (6.643856)	No Values (0.0)	Reference Missing (6.643856)	Reference Missing (6.643856)	Reference Missing (6.643856)	No Values (0.0)	Reference Missing (6.643856)	0.5	2.57806	7.77479	795.658	3178.6	4	0.0857518	26.9693	Locus:1.1.1.1658.2 File:"oge8.wiff"	Intestine	1-Rep-1-Jeremy (Jeremy-1)
Jeremy-intestine	Carbonic anhydrase 1 OS=Mus musculus GN=Ca1 PE=2 SV=4	CAH1_MOUSE	TRUE	TRUE	eIVNVGHSFHVIFDDSSNQSVLk	1	iTRAQ8plex (+304), iTRAQ8plex (+304)	124.32	36.4098	118.44	6.74473	No Values (0.0)	Reference Missing (6.643856)	Reference Missing (6.643856)	Reference Missing (6.643856)	No Values (0.0)	Reference Missing (6.643856)	No Values (0.0)	Reference Missing (6.643856)	Reference Missing (6.643856)	Reference Missing (6.643856)	No Values (0.0)	Reference Missing (6.643856)	0.5	2.62885	7.57743	795.658	3178.6	4	0.0831918	26.1641	Locus:1.1.1.1680.2 File:"oge8.wiff"	Intestine	1-Rep-1-Jeremy (Jeremy-1)
Jeremy-intestine	Carbonic anhydrase 1 OS=Mus musculus GN=Ca1 PE=2 SV=4	CAH1_MOUSE	TRUE	TRUE	eIVNVGHSFHVIFDDSSNQSVLk	1	iTRAQ8plex (+304), iTRAQ8plex (+304)	112.86	36.4098	108.65	8.23657	No Values (0.0)	Reference Missing (6.643856)	No Values (0.0)	Reference Missing (6.643856)	No Values (0.0)	Reference Missing (6.643856)	No Values (0.0)	Reference Missing (6.643856)	No Values (0.0)	Reference Missing (6.643856)	No Values (0.0)	Reference Missing (6.643856)	0.5	2.66193	7.40973	795.659	3178.61	4	0.0815918	25.6609	Locus:1.1.1.1672.2 File:"oge8.wiff"	Intestine	1-Rep-1-Jeremy (Jeremy-1)
Jeremy-intestine	Carbonic anhydrase 1 OS=Mus musculus GN=Ca1 PE=2 SV=4	CAH1_MOUSE	TRUE	TRUE	eIVNVGHSFHVIFDDSSNQSVLk	1	iTRAQ8plex (+304), iTRAQ8plex (+304)	132.91	36.4098	125.75	5.79588	No Values (0.0)	Reference Missing (6.643856)	Reference Missing (6.643856)	Reference Missing (6.643856)	Reference Missing (6.643856)	Reference Missing (6.643856)	No Values (0.0)	Reference Missing (6.643856)	Reference Missing (6.643856)	Reference Missing (6.643856)	Reference Missing (6.643856)	Reference Missing (6.643856)	0.5	2.50871	8.16621	795.659	3178.61	4	0.0814718	25.6232	Locus:1.1.1.1685.2 File:"oge8.wiff"	Intestine	1-Rep-1-Jeremy (Jeremy-1)
Jeremy-intestine	Carbonic anhydrase 1 OS=Mus musculus GN=Ca1 PE=2 SV=4	CAH1_MOUSE	TRUE	TRUE	eIVNVGHSFHVIFDDSSNQSVLk	1	iTRAQ8plex (+304), iTRAQ8plex (+304)	117.22	36.4098	112.12	5.76955	No Values (0.0)	Reference Missing (6.643856)	Reference Missing (6.643856)	Reference Missing (6.643856)	No Values (0.0)	Reference Missing (6.643856)	No Values (0.0)	Reference Missing (6.643856)	Reference Missing (6.643856)	Reference Missing (6.643856)	No Values (0.0)	Reference Missing (6.643856)	0.5	2.62885	7.56986	795.659	3178.61	4	0.0814718	25.6232	Locus:1.1.1.1685.3 File:"oge8.wiff"	Intestine	1-Rep-1-Jeremy (Jeremy-1)
Jeremy-intestine	Carbonic anhydrase 1 OS=Mus musculus GN=Ca1 PE=2 SV=4	CAH1_MOUSE	TRUE	TRUE	eIVNVGHSFHVIFDDSSNQSVLk	1	iTRAQ8plex (+304), iTRAQ8plex (+304)	76.83	36.4098	67.49	4.74473	No Values (0.0)	Reference Missing (6.643856)	No Values (0.0)	Reference Missing (6.643856)	No Values (0.0)	Reference Missing (6.643856)	No Values (0.0)	Reference Missing (6.643856)	No Values (0.0)	Reference Missing (6.643856)	No Values (0.0)	Reference Missing (6.643856)	0.5	2.68913	7.25058	795.659	3178.61	4	0.0812318	25.5477	Locus:1.1.1.1662.2 File:"oge8.wiff"	Intestine	1-Rep-1-Jeremy (Jeremy-1)
Jeremy-intestine	Carbonic anhydrase 1 OS=Mus musculus GN=Ca1 PE=2 SV=4	CAH1_MOUSE	TRUE	TRUE	eIVNVGHSFHVIFDDSSNQSVLk	1	iTRAQ8plex (+304), iTRAQ8plex (+304)	121.19	36.4098	115.04	5.74473	No Values (0.0)	Reference Missing (6.643856)	Reference Missing (6.643856)	Reference Missing (6.643856)	Reference Missing (6.643856)	Reference Missing (6.643856)	No Values (0.0)	Reference Missing (6.643856)	Reference Missing (6.643856)	Reference Missing (6.643856)	Reference Missing (6.643856)	Reference Missing (6.643856)	0.5	2.53225	8.07291	795.659	3178.61	4	0.0802718	25.2458	Locus:1.1.1.1674.3 File:"oge8.wiff"	Intestine	1-Rep-1-Jeremy (Jeremy-1)
Jeremy-intestine	Carbonic anhydrase 1 OS=Mus musculus GN=Ca1 PE=2 SV=4	CAH1_MOUSE	TRUE	TRUE	eIVNVGHSFHVIFDDSSNQSVLk	1	iTRAQ8plex (+304), iTRAQ8plex (+304)	147.53	36.4098	134.61	6.10237	No Values (0.0)	Reference Missing (6.643856)	Reference Missing (6.643856)	Reference Missing (6.643856)	Reference Missing (6.643856)	Reference Missing (6.643856)	No Values (0.0)	Reference Missing (6.643856)	Reference Missing (6.643856)	Reference Missing (6.643856)	Reference Missing (6.643856)	Reference Missing (6.643856)	0.5	2.50871	8.13581	795.659	3178.61	4	0.0802718	25.2458	Locus:1.1.1.1674.2 File:"oge8.wiff"	Intestine	1-Rep-1-Jeremy (Jeremy-1)
Jeremy-intestine	Carbonic anhydrase 1 OS=Mus musculus GN=Ca1 PE=2 SV=4	CAH1_MOUSE	TRUE	TRUE	eIVNVGHSFHVIFDDSSNQSVLk	1	iTRAQ8plex (+304), iTRAQ8plex (+304)	103.65	36.4098	93.3	6.38722	No Values (0.0)	Reference Missing (6.643856)	Reference Missing (6.643856)	Reference Missing (6.643856)	Reference Missing (6.643856)	Reference Missing (6.643856)	No Values (0.0)	Reference Missing (6.643856)	Reference Missing (6.643856)	Reference Missing (6.643856)	Reference Missing (6.643856)	Reference Missing (6.643856)	0.5	2.60291	7.65492	795.659	3178.61	4	0.0793918	24.969	Locus:1.1.1.1688.2 File:"oge8.wiff"	Intestine	1-Rep-1-Jeremy (Jeremy-1)
Jeremy-intestine	Carbonic anhydrase 1 OS=Mus musculus GN=Ca1 PE=2 SV=4	CAH1_MOUSE	TRUE	TRUE	eIVNVGHSFHVIFDDSSNQSVLk	1	iTRAQ8plex (+304), iTRAQ8plex (+304)	106.94	36.4048	99.57	6.92082	No Values (0.0)	Reference Missing (6.643856)	Reference Missing (6.643856)	Reference Missing (6.643856)	Reference Missing (6.643856)	Reference Missing (6.643856)	No Values (0.0)	Reference Missing (6.643856)	Reference Missing (6.643856)	Reference Missing (6.643856)	Reference Missing (6.643856)	Reference Missing (6.643856)	0.5	2.62885	7.51838	795.66	3178.61	4	0.0759118	23.8745	Locus:1.1.1.1702.2 File:"oge8.wiff"	Intestine	1-Rep-1-Jeremy (Jeremy-1)
Jeremy-intestine	Carbonic anhydrase 1 OS=Mus musculus GN=Ca1 PE=2 SV=4	CAH1_MOUSE	TRUE	TRUE	eIVNVGHSFHVIFDDSSNQSVLk	1	iTRAQ8plex (+304), iTRAQ8plex (+304)	95.27	36.4048	91.39	6.1549	No Values (0.0)	Reference Missing (6.643856)	Reference Missing (6.643856)	Reference Missing (6.643856)	No Values (0.0)	Reference Missing (6.643856)	No Values (0.0)	Reference Missing (6.643856)	Reference Missing (6.643856)	Reference Missing (6.643856)	No Values (0.0)	Reference Missing (6.643856)	0.5	2.7144	7.20945	795.661	3178.61	4	0.0742718	23.3587	Locus:1.1.1.1709.2 File:"oge8.wiff"	Intestine	1-Rep-1-Jeremy (Jeremy-1)
Jeremy-intestine	Carbonic anhydrase 1 OS=Mus musculus GN=Ca1 PE=2 SV=4	CAH1_MOUSE	TRUE	TRUE	eIVNVGHSFHVIFDDSSNQSVLk	1	iTRAQ8plex (+304), iTRAQ8plex (+304)	124.05	36.4048	113.24	7.40894	No Values (0.0)	Reference Missing (6.643856)	No Values (0.0)	Reference Missing (6.643856)	Reference Missing (6.643856)	Reference Missing (6.643856)	No Values (0.0)	Reference Missing (6.643856)	No Values (0.0)	Reference Missing (6.643856)	Reference Missing (6.643856)	Reference Missing (6.643856)	0.5	2.76512	6.9607	795.661	3178.62	4	0.0704718	22.1635	Locus:1.1.1.1769.2 File:"oge8.wiff"	Intestine	1-Rep-1-Jeremy (Jeremy-1)
Jeremy-intestine	Carbonic anhydrase 1 OS=Mus musculus GN=Ca1 PE=2 SV=4	CAH1_MOUSE	TRUE	TRUE	eIVNVGHSFHVIFDDSSNQSVLk	1	iTRAQ8plex (+304), iTRAQ8plex (+304)	104.03	36.4048	89.91	6.85387	No Values (0.0)	Reference Missing (6.643856)	Reference Missing (6.643856)	Reference Missing (6.643856)	No Values (0.0)	No Values (0.0)	No Values (0.0)	Reference Missing (6.643856)	Reference Missing (6.643856)	Reference Missing (6.643856)	No Values (0.0)	No Values (0.0)	0.5	2.86568	6.46826	795.662	3178.62	4	0.0701118	22.0503	Locus:1.1.1.1762.3 File:"oge8.wiff"	Intestine	1-Rep-1-Jeremy (Jeremy-1)
Jeremy-intestine	Carbonic anhydrase 1 OS=Mus musculus GN=Ca1 PE=2 SV=4	CAH1_MOUSE	TRUE	TRUE	eIVNVGHSFHVIFDDSSNQSVLk	1	iTRAQ8plex (+304), iTRAQ8plex (+304)	93.01	36.4048	86.98	6.48149	No Values (0.0)	Reference Missing (6.643856)	No Values (0.0)	Reference Missing (6.643856)	No Values (0.0)	No Values (0.0)	No Values (0.0)	Reference Missing (6.643856)	No Values (0.0)	Reference Missing (6.643856)	No Values (0.0)	No Values (0.0)	0.5	2.9211	6.17532	795.662	3178.62	4	0.0697118	21.9245	Locus:1.1.1.1755.2 File:"oge8.wiff"	Intestine	1-Rep-1-Jeremy (Jeremy-1)
Jeremy-intestine	Carbonic anhydrase 1 OS=Mus musculus GN=Ca1 PE=2 SV=4	CAH1_MOUSE	TRUE	TRUE	eIVNVGHSFHVIFDDSSNQSVLk	1	iTRAQ8plex (+304), iTRAQ8plex (+304)	102.06	36.4048	86.4	8.00436	No Values (0.0)	Reference Missing (6.643856)	No Values (0.0)	Reference Missing (6.643856)	No Values (0.0)	Reference Missing (6.643856)	No Values (0.0)	Reference Missing (6.643856)	No Values (0.0)	Reference Missing (6.643856)	No Values (0.0)	Reference Missing (6.643856)	0.5	2.86568	6.39815	795.662	3178.62	4	0.0667918	21.0062	Locus:1.1.1.1790.4 File:"oge8.wiff"	Intestine	1-Rep-1-Jeremy (Jeremy-1)
Jeremy-intestine	Carbonic anhydrase 1 OS=Mus musculus GN=Ca1 PE=2 SV=4	CAH1_MOUSE	TRUE	TRUE	eIVNVGHSFHVIFDDSSNQSVLk	1	iTRAQ8plex (+304), iTRAQ8plex (+304)	91.69	36.4048	82.27	6.61979	No Values (0.0)	Reference Missing (6.643856)	Reference Missing (6.643856)	Reference Missing (6.643856)	No Values (0.0)	Reference Missing (6.643856)	No Values (0.0)	Reference Missing (6.643856)	Reference Missing (6.643856)	Reference Missing (6.643856)	No Values (0.0)	Reference Missing (6.643856)	0.5	2.81453	6.7226	795.663	3178.62	4	0.0656318	20.6413	Locus:1.1.1.1776.2 File:"oge8.wiff"	Intestine	1-Rep-1-Jeremy (Jeremy-1)
Jeremy-intestine	Carbonic anhydrase 1 OS=Mus musculus GN=Ca1 PE=2 SV=4	CAH1_MOUSE	TRUE	TRUE	eIVNVGHSFHVIFDDSSNQSVLk	1	iTRAQ8plex (+304), iTRAQ8plex (+304)	51.89	36.4048	46.96		No Values (0.0)	Reference Missing (6.643856)	Reference Missing (6.643856)	Reference Missing (6.643856)	No Values (0.0)	Reference Missing (6.643856)	No Values (0.0)	Reference Missing (6.643856)	Reference Missing (6.643856)	Reference Missing (6.643856)	No Values (0.0)	Reference Missing (6.643856)	0.5	2.44932	8.37504	636.732	3178.62	5	0.0639078	20.0991	Locus:1.1.1.1546.2 File:"oge8.wiff"	Intestine	1-Rep-1-Jeremy (Jeremy-1)
Jeremy-intestine	Carbonic anhydrase 1 OS=Mus musculus GN=Ca1 PE=2 SV=4	CAH1_MOUSE	TRUE	TRUE	eIVNVGHSFHVIFDDSSNQSVLk	1	iTRAQ8plex (+304), iTRAQ8plex (+304)	45.26	36.4048	40.46		No Values (0.0)	Reference Missing (6.643856)	Reference Missing (6.643856)	Reference Missing (6.643856)	Reference Missing (6.643856)	Reference Missing (6.643856)	No Values (0.0)	Reference Missing (6.643856)	Reference Missing (6.643856)	Reference Missing (6.643856)	Reference Missing (6.643856)	Reference Missing (6.643856)	0.5	2.14028	9.32418	636.732	3178.62	5	0.0639078	20.0991	Locus:1.1.1.1546.3 File:"oge8.wiff"	Intestine	1-Rep-1-Jeremy (Jeremy-1)
Jeremy-intestine	Carbonic anhydrase 1 OS=Mus musculus GN=Ca1 PE=2 SV=4	CAH1_MOUSE	TRUE	TRUE	eIVNVGHSFHVIFDDSSNQSVLk	1	iTRAQ8plex (+304), iTRAQ8plex (+304)	110.4	36.4048	107.13	9.34679	No Values (0.0)	Reference Missing (6.643856)	No Values (0.0)	Reference Missing (6.643856)	No Values (0.0)	Reference Missing (6.643856)	No Values (0.0)	Reference Missing (6.643856)	No Values (0.0)	Reference Missing (6.643856)	No Values (0.0)	Reference Missing (6.643856)	0.5	2.86568	6.42626	795.663	3178.62	4	0.0636318	20.0123	Locus:1.1.1.1783.3 File:"oge8.wiff"	Intestine	1-Rep-1-Jeremy (Jeremy-1)
Jeremy-intestine	Carbonic anhydrase 1 OS=Mus musculus GN=Ca1 PE=2 SV=4	CAH1_MOUSE	TRUE	TRUE	eIVNVGHSFHVIFDDSSNQSVLk	1	iTRAQ8plex (+304), iTRAQ8plex (+304)	109.12	36.4048	101.1	6.22185	No Values (0.0)	Reference Missing (6.643856)	No Values (0.0)	Reference Missing (6.643856)	No Values (0.0)	Reference Missing (6.643856)	No Values (0.0)	Reference Missing (6.643856)	No Values (0.0)	Reference Missing (6.643856)	No Values (0.0)	Reference Missing (6.643856)	0.5	2.81453	6.73809	795.663	3178.62	4	0.0633118	19.9117	Locus:1.1.1.1797.3 File:"oge8.wiff"	Intestine	1-Rep-1-Jeremy (Jeremy-1)
Jeremy-intestine	Carbonic anhydrase 1 OS=Mus musculus GN=Ca1 PE=2 SV=4	CAH1_MOUSE	TRUE	TRUE	eIVNVGHSFHVIFDDSSNQSVLk	1	iTRAQ8plex (+304), iTRAQ8plex (+304)	104.79	36.4048	84.97	6.88606	No Values (0.0)	Reference Missing (6.643856)	No Values (0.0)	Reference Missing (6.643856)	No Values (0.0)	Reference Missing (6.643856)	No Values (0.0)	Reference Missing (6.643856)	No Values (0.0)	Reference Missing (6.643856)	No Values (0.0)	Reference Missing (6.643856)	0.5	2.95057	6.02237	795.664	3178.63	4	0.0587518	18.4775	Locus:1.1.1.1829.2 File:"oge8.wiff"	Intestine	1-Rep-1-Jeremy (Jeremy-1)
Jeremy-intestine	Carbonic anhydrase 1 OS=Mus musculus GN=Ca1 PE=2 SV=4	CAH1_MOUSE	TRUE	TRUE	eIVNVGHSFHVIFDDSSNQSVLk	1	iTRAQ8plex (+304), iTRAQ8plex (+304)	160.47	36.4048	155.33	10.3372	No Values (0.0)	Reference Missing (6.643856)	No Values (0.0)	Reference Missing (6.643856)	No Values (0.0)	Reference Missing (6.643856)	No Values (0.0)	Reference Missing (6.643856)	No Values (0.0)	Reference Missing (6.643856)	No Values (0.0)	Reference Missing (6.643856)	0.5	2.79096	6.79442	795.665	3178.63	4	0.0584318	18.3769	Locus:1.1.1.1809.2 File:"oge8.wiff"	Intestine	1-Rep-1-Jeremy (Jeremy-1)
Jeremy-intestine	Carbonic anhydrase 1 OS=Mus musculus GN=Ca1 PE=2 SV=4	CAH1_MOUSE	TRUE	TRUE	eIVNVGHSFHVIFDDSSNQSVLk	1	iTRAQ8plex (+304), iTRAQ8plex (+304)	122.72	36.4048	111.09	7.48149	No Values (0.0)	Reference Missing (6.643856)	No Values (0.0)	Reference Missing (6.643856)	No Values (0.0)	Reference Missing (6.643856)	No Values (0.0)	Reference Missing (6.643856)	No Values (0.0)	Reference Missing (6.643856)	No Values (0.0)	Reference Missing (6.643856)	0.5	2.86568	6.39712	795.665	3178.63	4	0.0584318	18.3769	Locus:1.1.1.1809.3 File:"oge8.wiff"	Intestine	1-Rep-1-Jeremy (Jeremy-1)
Jeremy-intestine	Carbonic anhydrase 1 OS=Mus musculus GN=Ca1 PE=2 SV=4	CAH1_MOUSE	TRUE	TRUE	eIVNVGHSFHVIFDDSSNQSVLk	1	iTRAQ8plex (+304), iTRAQ8plex (+304)	89.77	36.4048	78.53	5.95861	No Values (0.0)	Reference Missing (6.643856)	Reference Missing (6.643856)	Reference Missing (6.643856)	No Values (0.0)	Reference Missing (6.643856)	No Values (0.0)	Reference Missing (6.643856)	Reference Missing (6.643856)	Reference Missing (6.643856)	No Values (0.0)	Reference Missing (6.643856)	0.5	2.86568	6.39951	795.665	3178.63	4	0.0579918	18.2385	Locus:1.1.1.1835.2 File:"oge8.wiff"	Intestine	1-Rep-1-Jeremy (Jeremy-1)
Jeremy-intestine	Carbonic anhydrase 1 OS=Mus musculus GN=Ca1 PE=2 SV=4	CAH1_MOUSE	TRUE	TRUE	eIVNVGHSFHVIFDDSSNQSVLk	1	iTRAQ8plex (+304), iTRAQ8plex (+304)	95.07	36.4048	88.77	6.30103	No Values (0.0)	Reference Missing (6.643856)	Reference Missing (6.643856)	Reference Missing (6.643856)	No Values (0.0)	Reference Missing (6.643856)	No Values (0.0)	Reference Missing (6.643856)	Reference Missing (6.643856)	Reference Missing (6.643856)	No Values (0.0)	Reference Missing (6.643856)	0.5	2.73903	7.0847	795.665	3178.63	4	0.0577918	18.1756	Locus:1.1.1.1811.3 File:"oge8.wiff"	Intestine	1-Rep-1-Jeremy (Jeremy-1)
Jeremy-intestine	Carbonic anhydrase 1 OS=Mus musculus GN=Ca1 PE=2 SV=4	CAH1_MOUSE	TRUE	TRUE	eIVNVGHSFHVIFDDSSNQSVLk	1	iTRAQ8plex (+304), iTRAQ8plex (+304)	127.87	36.4048	114.77	9.22185	No Values (0.0)	Reference Missing (6.643856)	Reference Missing (6.643856)	Reference Missing (6.643856)	No Values (0.0)	Reference Missing (6.643856)	No Values (0.0)	Reference Missing (6.643856)	Reference Missing (6.643856)	Reference Missing (6.643856)	No Values (0.0)	Reference Missing (6.643856)	0.5	2.86568	6.43596	795.665	3178.63	4	0.0576318	18.1253	Locus:1.1.1.1823.2 File:"oge8.wiff"	Intestine	1-Rep-1-Jeremy (Jeremy-1)
Jeremy-intestine	Carbonic anhydrase 1 OS=Mus musculus GN=Ca1 PE=2 SV=4	CAH1_MOUSE	TRUE	TRUE	eIVNVGHSFHVIFDDSSNQSVLk	1	iTRAQ8plex (+304), iTRAQ8plex (+304)	102.55	36.4048	92.49	7.40894	No Values (0.0)	Reference Missing (6.643856)	No Values (0.0)	Reference Missing (6.643856)	No Values (0.0)	Reference Missing (6.643856)	No Values (0.0)	Reference Missing (6.643856)	No Values (0.0)	Reference Missing (6.643856)	No Values (0.0)	Reference Missing (6.643856)	0.5	2.95057	6.02281	795.665	3178.63	4	0.0566318	17.8108	Locus:1.1.1.1841.3 File:"oge8.wiff"	Intestine	1-Rep-1-Jeremy (Jeremy-1)
Jeremy-intestine	Carbonic anhydrase 1 OS=Mus musculus GN=Ca1 PE=2 SV=4	CAH1_MOUSE	TRUE	TRUE	eIVNVGHSFHVIFDDSSNQSVLk	1	iTRAQ8plex (+304), iTRAQ8plex (+304)	100.69	36.4048	95.16		No Values (0.0)	Reference Missing (6.643856)	No Values (0.0)	Reference Missing (6.643856)	No Values (0.0)	Reference Missing (6.643856)	No Values (0.0)	Reference Missing (6.643856)	No Values (0.0)	Reference Missing (6.643856)	No Values (0.0)	Reference Missing (6.643856)	0.5	2.7144	7.12928	636.734	3178.63	5	0.0561578	17.6617	Locus:1.1.1.1681.2 File:"oge8.wiff"	Intestine	1-Rep-1-Jeremy (Jeremy-1)
Jeremy-intestine	Carbonic anhydrase 1 OS=Mus musculus GN=Ca1 PE=2 SV=4	CAH1_MOUSE	TRUE	TRUE	eIVNVGHSFHVIFDDSSNQSVLk	1	iTRAQ8plex (+304), iTRAQ8plex (+304)	101.48	36.4048	100.44		No Values (0.0)	Reference Missing (6.643856)	No Values (0.0)	Reference Missing (6.643856)	Reference Missing (6.643856)	Reference Missing (6.643856)	No Values (0.0)	Reference Missing (6.643856)	No Values (0.0)	Reference Missing (6.643856)	Reference Missing (6.643856)	Reference Missing (6.643856)	0.5	2.68913	7.30378	636.734	3178.63	5	0.0561578	17.6617	Locus:1.1.1.1681.3 File:"oge8.wiff"	Intestine	1-Rep-1-Jeremy (Jeremy-1)
Jeremy-intestine	Carbonic anhydrase 1 OS=Mus musculus GN=Ca1 PE=2 SV=4	CAH1_MOUSE	TRUE	TRUE	eIVNVGHSFHVIFDDSSNQSVLk	1	iTRAQ8plex (+304), iTRAQ8plex (+304)	120.82	36.4048	111.78	10.3372	No Values (0.0)	No Values (0.0)	Reference Missing (6.643856)	Reference Missing (6.643856)	No Values (0.0)	No Values (0.0)	No Values (0.0)	No Values (0.0)	Reference Missing (6.643856)	Reference Missing (6.643856)	No Values (0.0)	No Values (0.0)	0.5	3.16964	5.09887	795.665	3178.63	4	0.0557118	17.5214	Locus:1.1.1.1922.2 File:"oge8.wiff"	Intestine	1-Rep-1-Jeremy (Jeremy-1)
Jeremy-intestine	Carbonic anhydrase 1 OS=Mus musculus GN=Ca1 PE=2 SV=4	CAH1_MOUSE	TRUE	TRUE	eIVNVGHSFHVIFDDSSNQSVLk	1	iTRAQ8plex (+304), iTRAQ8plex (+304)	113.7	36.4048	103.15	10	No Values (0.0)	Reference Missing (6.643856)	Reference Missing (6.643856)	Reference Missing (6.643856)	No Values (0.0)	Reference Missing (6.643856)	No Values (0.0)	Reference Missing (6.643856)	Reference Missing (6.643856)	Reference Missing (6.643856)	No Values (0.0)	Reference Missing (6.643856)	0.5	2.83987	6.5281	795.665	3178.63	4	0.0553518	17.4082	Locus:1.1.1.1844.3 File:"oge8.wiff"	Intestine	1-Rep-1-Jeremy (Jeremy-1)
Jeremy-intestine	Carbonic anhydrase 1 OS=Mus musculus GN=Ca1 PE=2 SV=4	CAH1_MOUSE	TRUE	TRUE	eIVNVGHSFHVIFDDSSNQSVLk	1	iTRAQ8plex (+304), iTRAQ8plex (+304)	117.99	36.4048	104.05	9.09151	No Values (0.0)	Reference Missing (6.643856)	Reference Missing (6.643856)	Reference Missing (6.643856)	Reference Missing (6.643856)	Reference Missing (6.643856)	No Values (0.0)	Reference Missing (6.643856)	Reference Missing (6.643856)	Reference Missing (6.643856)	Reference Missing (6.643856)	Reference Missing (6.643856)	0.5	2.76512	6.97797	795.665	3178.63	4	0.0553518	17.4082	Locus:1.1.1.1844.2 File:"oge8.wiff"	Intestine	1-Rep-1-Jeremy (Jeremy-1)
Jeremy-intestine	Carbonic anhydrase 1 OS=Mus musculus GN=Ca1 PE=2 SV=4	CAH1_MOUSE	TRUE	TRUE	eIVNVGHSFHVIFDDSSNQSVLk	1	iTRAQ8plex (+304), iTRAQ8plex (+304)	114.97	36.4048	101.7	9.18046	No Values (0.0)	Reference Missing (6.643856)	No Values (0.0)	Reference Missing (6.643856)	No Values (0.0)	Reference Missing (6.643856)	No Values (0.0)	Reference Missing (6.643856)	No Values (0.0)	Reference Missing (6.643856)	No Values (0.0)	Reference Missing (6.643856)	0.5	2.9801	5.93121	795.665	3178.63	4	0.0546718	17.1943	Locus:1.1.1.1873.2 File:"oge8.wiff"	Intestine	1-Rep-1-Jeremy (Jeremy-1)
Jeremy-intestine	Carbonic anhydrase 1 OS=Mus musculus GN=Ca1 PE=2 SV=4	CAH1_MOUSE	TRUE	TRUE	eIVNVGHSFHVIFDDSSNQSVLk	1	iTRAQ8plex (+304), iTRAQ8plex (+304)	90.66	36.4048	82.94	8.38722	No Values (0.0)	Reference Missing (6.643856)	Reference Missing (6.643856)	Reference Missing (6.643856)	No Values (0.0)	No Values (0.0)	No Values (0.0)	Reference Missing (6.643856)	Reference Missing (6.643856)	Reference Missing (6.643856)	No Values (0.0)	No Values (0.0)	0.5	3.01078	5.81583	795.666	3178.63	4	0.0540318	16.993	Locus:1.1.1.1860.2 File:"oge8.wiff"	Intestine	1-Rep-1-Jeremy (Jeremy-1)
Jeremy-intestine	Carbonic anhydrase 1 OS=Mus musculus GN=Ca1 PE=2 SV=4	CAH1_MOUSE	TRUE	TRUE	eIVNVGHSFHVIFDDSSNQSVLk	1	iTRAQ8plex (+304), iTRAQ8plex (+304)	115.46	36.4048	101.35	8.24413	No Values (0.0)	Reference Missing (6.643856)	No Values (0.0)	Reference Missing (6.643856)	No Values (0.0)	No Values (0.0)	No Values (0.0)	Reference Missing (6.643856)	No Values (0.0)	Reference Missing (6.643856)	No Values (0.0)	No Values (0.0)	0.5	3.06154	5.54874	795.666	3178.63	4	0.0539918	16.9805	Locus:1.1.1.1854.2 File:"oge8.wiff"	Intestine	1-Rep-1-Jeremy (Jeremy-1)
Jeremy-intestine	Carbonic anhydrase 1 OS=Mus musculus GN=Ca1 PE=2 SV=4	CAH1_MOUSE	TRUE	TRUE	eIVNVGHSFHVIFDDSSNQSVLk	1	iTRAQ8plex (+304), iTRAQ8plex (+304)	119.32	36.4048	104.85	7.74473	No Values (0.0)	Reference Missing (6.643856)	No Values (0.0)	Reference Missing (6.643856)	No Values (0.0)	No Values (0.0)	No Values (0.0)	Reference Missing (6.643856)	No Values (0.0)	Reference Missing (6.643856)	No Values (0.0)	No Values (0.0)	0.5	3.11446	5.39232	795.666	3178.63	4	0.0533918	16.7918	Locus:1.1.1.1866.2 File:"oge8.wiff"	Intestine	1-Rep-1-Jeremy (Jeremy-1)
Jeremy-intestine	Carbonic anhydrase 1 OS=Mus musculus GN=Ca1 PE=2 SV=4	CAH1_MOUSE	TRUE	TRUE	eIVNVGHSFHVIFDDSSNQSVLk	1	iTRAQ8plex (+304), iTRAQ8plex (+304)	100.64	36.4048	89.68	7.37675	No Values (0.0)	Reference Missing (6.643856)	No Values (0.0)	Reference Missing (6.643856)	No Values (0.0)	No Values (0.0)	No Values (0.0)	Reference Missing (6.643856)	No Values (0.0)	Reference Missing (6.643856)	No Values (0.0)	No Values (0.0)	0.5	3.08786	5.42626	795.666	3178.63	4	0.0523518	16.4647	Locus:1.1.1.1848.2 File:"oge8.wiff"	Intestine	1-Rep-1-Jeremy (Jeremy-1)
Jeremy-intestine	Carbonic anhydrase 1 OS=Mus musculus GN=Ca1 PE=2 SV=4	CAH1_MOUSE	TRUE	TRUE	eIVNVGHSFHVIFDDSSNQSVLk	1	iTRAQ8plex (+304), iTRAQ8plex (+304)	113.67	36.4048	106.02	7.65758	No Values (0.0)	No Values (0.0)	No Values (0.0)	Reference Missing (6.643856)	No Values (0.0)	Reference Missing (6.643856)	No Values (0.0)	No Values (0.0)	No Values (0.0)	Reference Missing (6.643856)	No Values (0.0)	Reference Missing (6.643856)	0.5	3.14246	5.20945	795.666	3178.64	4	0.0521518	16.4018	Locus:1.1.1.1916.2 File:"oge8.wiff"	Intestine	1-Rep-1-Jeremy (Jeremy-1)
Jeremy-intestine	Carbonic anhydrase 1 OS=Mus musculus GN=Ca1 PE=2 SV=4	CAH1_MOUSE	TRUE	TRUE	eIVNVGHSFHVIFDDSSNQSVLk	1	iTRAQ8plex (+304), iTRAQ8plex (+304)	103.21	36.4048	100.04	9.19382	No Values (0.0)	Reference Missing (6.643856)	No Values (0.0)	Reference Missing (6.643856)	No Values (0.0)	Reference Missing (6.643856)	No Values (0.0)	Reference Missing (6.643856)	No Values (0.0)	Reference Missing (6.643856)	No Values (0.0)	Reference Missing (6.643856)	0.5	3.11446	5.40565	795.666	3178.64	4	0.0509918	16.0369	Locus:1.1.1.1904.2 File:"oge8.wiff"	Intestine	1-Rep-1-Jeremy (Jeremy-1)
Jeremy-intestine	Carbonic anhydrase 1 OS=Mus musculus GN=Ca1 PE=2 SV=4	CAH1_MOUSE	TRUE	TRUE	eIVNVGHSFHVIFDDSSNQSVLk	1	iTRAQ8plex (+304), iTRAQ8plex (+304)	36.69	36.4048	30.99	2.22915	No Values (0.0)	No Values (0.0)	No Values (0.0)	Reference Missing (6.643856)	No Values (0.0)	Reference Missing (6.643856)	No Values (0.0)	No Values (0.0)	No Values (0.0)	Reference Missing (6.643856)	No Values (0.0)	Reference Missing (6.643856)	0.5	3.3094	4.45943	795.666	3178.64	4	0.0507118	15.9489	Locus:1.1.1.2043.2 File:"oge8.wiff"	Intestine	1-Rep-1-Jeremy (Jeremy-1)
Jeremy-intestine	Carbonic anhydrase 1 OS=Mus musculus GN=Ca1 PE=2 SV=4	CAH1_MOUSE	TRUE	TRUE	eIVNVGHSFHVIFDDSSNQSVLk	1	iTRAQ8plex (+304), iTRAQ8plex (+304)	121.21	36.4048	111.38	7.39794	No Values (0.0)	Reference Missing (6.643856)	No Values (0.0)	Reference Missing (6.643856)	No Values (0.0)	No Values (0.0)	No Values (0.0)	Reference Missing (6.643856)	No Values (0.0)	Reference Missing (6.643856)	No Values (0.0)	No Values (0.0)	0.5	3.16964	5.04439	795.666	3178.64	4	0.0506318	15.9237	Locus:1.1.1.2045.2 File:"oge8.wiff"	Intestine	1-Rep-1-Jeremy (Jeremy-1)
Jeremy-intestine	Carbonic anhydrase 1 OS=Mus musculus GN=Ca1 PE=2 SV=4	CAH1_MOUSE	TRUE	TRUE	eIVNVGHSFHVIFDDSSNQSVLk	1	iTRAQ8plex (+304), iTRAQ8plex (+304)	69.79	36.4048	65.81	2.88606	No Values (0.0)	Reference Missing (6.643856)	No Values (0.0)	Reference Missing (6.643856)	Reference Missing (6.643856)	No Values (0.0)	No Values (0.0)	Reference Missing (6.643856)	No Values (0.0)	Reference Missing (6.643856)	Reference Missing (6.643856)	No Values (0.0)	0.5	2.95057	6.08789	795.666	3178.64	4	0.0506318	15.9237	Locus:1.1.1.2045.3 File:"oge8.wiff"	Intestine	1-Rep-1-Jeremy (Jeremy-1)
Jeremy-intestine	Carbonic anhydrase 1 OS=Mus musculus GN=Ca1 PE=2 SV=4	CAH1_MOUSE	TRUE	TRUE	eIVNVGHSFHVIFDDSSNQSVLk	1	iTRAQ8plex (+304), iTRAQ8plex (+304)	99.86	36.4048	91.8	9.49485	No Values (0.0)	Reference Missing (6.643856)	No Values (0.0)	Reference Missing (6.643856)	No Values (0.0)	No Values (0.0)	No Values (0.0)	Reference Missing (6.643856)	No Values (0.0)	Reference Missing (6.643856)	No Values (0.0)	No Values (0.0)	0.5	3.14246	5.17193	795.666	3178.64	4	0.0505118	15.886	Locus:1.1.1.1910.2 File:"oge8.wiff"	Intestine	1-Rep-1-Jeremy (Jeremy-1)
Jeremy-intestine	Carbonic anhydrase 1 OS=Mus musculus GN=Ca1 PE=2 SV=4	CAH1_MOUSE	TRUE	TRUE	eIVNVGHSFHVIFDDSSNQSVLk	1	iTRAQ8plex (+304), iTRAQ8plex (+304)	102.01	36.4048	90.51	7.74473	No Values (0.0)	No Values (0.0)	Reference Missing (6.643856)	No Values (0.0)	No Values (0.0)	No Values (0.0)	No Values (0.0)	No Values (0.0)	Reference Missing (6.643856)	No Values (0.0)	No Values (0.0)	No Values (0.0)	0.5	3.48105	3.45943	795.667	3178.64	4	0.0471518	14.8292	Locus:1.1.1.2012.2 File:"oge8.wiff"	Intestine	1-Rep-1-Jeremy (Jeremy-1)
Jeremy-intestine	Carbonic anhydrase 1 OS=Mus musculus GN=Ca1 PE=2 SV=4	CAH1_MOUSE	TRUE	TRUE	eIVNVGHSFHVIFDDSSNQSVLk	1	iTRAQ8plex (+304), iTRAQ8plex (+304)	50.28	36.4038	46.93	4.95861	No Values (0.0)	Reference Missing (6.643856)	No Values (0.0)	Reference Missing (6.643856)	No Values (0.0)	No Values (0.0)	No Values (0.0)	Reference Missing (6.643856)	No Values (0.0)	Reference Missing (6.643856)	No Values (0.0)	No Values (0.0)	0.5	3.48105	3.49787	795.668	3178.64	4	0.0464318	14.6028	Locus:1.1.1.2058.4 File:"oge8.wiff"	Intestine	1-Rep-1-Jeremy (Jeremy-1)
Jeremy-intestine	Carbonic anhydrase 1 OS=Mus musculus GN=Ca1 PE=2 SV=4	CAH1_MOUSE	TRUE	TRUE	eIVNVGHSFHVIFDDSSNQSVLk	1	iTRAQ8plex (+304), iTRAQ8plex (+304)	77.7	36.4038	66.38	7.05061	No Values (0.0)	Reference Missing (6.643856)	No Values (0.0)	Reference Missing (6.643856)	No Values (0.0)	No Values (0.0)	No Values (0.0)	Reference Missing (6.643856)	No Values (0.0)	Reference Missing (6.643856)	No Values (0.0)	No Values (0.0)	0.5	3.22431	4.90689	795.668	3178.64	4	0.0464318	14.6028	Locus:1.1.1.2050.2 File:"oge8.wiff"	Intestine	1-Rep-1-Jeremy (Jeremy-1)
Jeremy-intestine	Carbonic anhydrase 1 OS=Mus musculus GN=Ca1 PE=2 SV=4	CAH1_MOUSE	TRUE	TRUE	eIVNVGHSFHVIFDDSSNQSVLk	1	iTRAQ8plex (+304), iTRAQ8plex (+304)	73.01	36.4038	63.97	8.52288	No Values (0.0)	No Values (0.0)	No Values (0.0)	Reference Missing (6.643856)	No Values (0.0)	No Values (0.0)	No Values (0.0)	No Values (0.0)	No Values (0.0)	Reference Missing (6.643856)	No Values (0.0)	No Values (0.0)	0.5	3.42136	3.83491	795.668	3178.64	4	0.0464318	14.6028	Locus:1.1.1.2051.2 File:"oge8.wiff"	Intestine	1-Rep-1-Jeremy (Jeremy-1)
Jeremy-intestine	Carbonic anhydrase 1 OS=Mus musculus GN=Ca1 PE=2 SV=4	CAH1_MOUSE	TRUE	TRUE	eIVNVGHSFHVIFDDSSNQSVLk	1	iTRAQ8plex (+304), iTRAQ8plex (+304)	115.64	36.4038	104.58	8.85387	No Values (0.0)	Reference Missing (6.643856)	No Values (0.0)	No Values (0.0)	No Values (0.0)	No Values (0.0)	No Values (0.0)	Reference Missing (6.643856)	No Values (0.0)	No Values (0.0)	No Values (0.0)	No Values (0.0)	0.5	3.44076	3.70266	795.668	3178.64	4	0.0445918	14.0241	Locus:1.1.1.1952.2 File:"oge8.wiff"	Intestine	1-Rep-1-Jeremy (Jeremy-1)
Jeremy-intestine	Carbonic anhydrase 1 OS=Mus musculus GN=Ca1 PE=2 SV=4	CAH1_MOUSE	TRUE	TRUE	eIVNVGHSFHVIFDDSSNQSVLk	1	iTRAQ8plex (+304), iTRAQ8plex (+304)	128.08	36.4038	113.67	10.8539	No Values (0.0)	Reference Missing (6.643856)	No Values (0.0)	Reference Missing (6.643856)	No Values (0.0)	No Values (0.0)	No Values (0.0)	Reference Missing (6.643856)	No Values (0.0)	Reference Missing (6.643856)	No Values (0.0)	No Values (0.0)	0.5	3.22431	4.90689	795.668	3178.64	4	0.0445918	14.0241	Locus:1.1.1.2006.2 File:"oge8.wiff"	Intestine	1-Rep-1-Jeremy (Jeremy-1)
Jeremy-intestine	Carbonic anhydrase 1 OS=Mus musculus GN=Ca1 PE=2 SV=4	CAH1_MOUSE	TRUE	TRUE	eIVNVGHSFHVIFDDSSNQSVLk	1	iTRAQ8plex (+304), iTRAQ8plex (+304)	83.45	36.4038	73.44	7.79588	No Values (0.0)	No Values (0.0)	No Values (0.0)	Reference Missing (6.643856)	No Values (0.0)	No Values (0.0)	No Values (0.0)	No Values (0.0)	No Values (0.0)	Reference Missing (6.643856)	No Values (0.0)	No Values (0.0)	0.5	3.37787	4.08746	795.668	3178.64	4	0.0443518	13.9486	Locus:1.1.1.1940.2 File:"oge8.wiff"	Intestine	1-Rep-1-Jeremy (Jeremy-1)
Jeremy-intestine	Carbonic anhydrase 1 OS=Mus musculus GN=Ca1 PE=2 SV=4	CAH1_MOUSE	TRUE	TRUE	eIVNVGHSFHVIFDDSSNQSVLk	1	iTRAQ8plex (+304), iTRAQ8plex (+304)	66.71	36.4038	55.75	6.74473	No Values (0.0)	Reference Missing (6.643856)	No Values (0.0)	Reference Missing (6.643856)	No Values (0.0)	No Values (0.0)	No Values (0.0)	Reference Missing (6.643856)	No Values (0.0)	Reference Missing (6.643856)	No Values (0.0)	No Values (0.0)	0.5	3.25315	4.78712	795.668	3178.64	4	0.0443518	13.9486	Locus:1.1.1.1934.2 File:"oge8.wiff"	Intestine	1-Rep-1-Jeremy (Jeremy-1)
Jeremy-intestine	Carbonic anhydrase 1 OS=Mus musculus GN=Ca1 PE=2 SV=4	CAH1_MOUSE	TRUE	TRUE	eIVNVGHSFHVIFDDSSNQSVLk	1	iTRAQ8plex (+304), iTRAQ8plex (+304)	42.92	36.4038	38.13	2.284	No Values (0.0)	Reference Missing (6.643856)	No Values (0.0)	Reference Missing (6.643856)	No Values (0.0)	No Values (0.0)	No Values (0.0)	Reference Missing (6.643856)	No Values (0.0)	Reference Missing (6.643856)	No Values (0.0)	No Values (0.0)	0.5	3.33424	4.41075	795.668	3178.64	4	0.0443518	13.9486	Locus:1.1.1.1935.4 File:"oge8.wiff"	Intestine	1-Rep-1-Jeremy (Jeremy-1)
Jeremy-intestine	Carbonic anhydrase 1 OS=Mus musculus GN=Ca1 PE=2 SV=4	CAH1_MOUSE	TRUE	TRUE	eIVNVGHSFHVIFDDSSNQSVLk	1	iTRAQ8plex (+304), iTRAQ8plex (+304)	85.09	36.4038	78.61	8.33724	No Values (0.0)	No Values (0.0)	No Values (0.0)	Reference Missing (6.643856)	No Values (0.0)	Reference Missing (6.643856)	No Values (0.0)	No Values (0.0)	No Values (0.0)	Reference Missing (6.643856)	No Values (0.0)	Reference Missing (6.643856)	0.5	3.22431	4.87135	795.668	3178.64	4	0.0435918	13.7096	Locus:1.1.1.1982.2 File:"oge8.wiff"	Intestine	1-Rep-1-Jeremy (Jeremy-1)
Jeremy-intestine	Carbonic anhydrase 1 OS=Mus musculus GN=Ca1 PE=2 SV=4	CAH1_MOUSE	TRUE	TRUE	eIVNVGHSFHVIFDDSSNQSVLk	1	iTRAQ8plex (+304), iTRAQ8plex (+304)	81.19	36.4038	76.09	8.12494	No Values (0.0)	Reference Missing (6.643856)	No Values (0.0)	Reference Missing (6.643856)	No Values (0.0)	No Values (0.0)	No Values (0.0)	Reference Missing (6.643856)	No Values (0.0)	Reference Missing (6.643856)	No Values (0.0)	No Values (0.0)	0.5	3.19845	4.95513	795.668	3178.64	4	0.0429118	13.4957	Locus:1.1.1.2018.2 File:"oge8.wiff"	Intestine	1-Rep-1-Jeremy (Jeremy-1)
Jeremy-intestine	Carbonic anhydrase 1 OS=Mus musculus GN=Ca1 PE=2 SV=4	CAH1_MOUSE	TRUE	TRUE	eIVNVGHSFHVIFDDSSNQSVLk	1	iTRAQ8plex (+304), iTRAQ8plex (+304)	85.68	36.4038	79.4	7.79588	No Values (0.0)	Reference Missing (6.643856)	No Values (0.0)	Reference Missing (6.643856)	No Values (0.0)	No Values (0.0)	No Values (0.0)	Reference Missing (6.643856)	No Values (0.0)	Reference Missing (6.643856)	No Values (0.0)	No Values (0.0)	0.5	3.28002	4.64674	795.668	3178.64	4	0.0428318	13.4706	Locus:1.1.1.2030.2 File:"oge8.wiff"	Intestine	1-Rep-1-Jeremy (Jeremy-1)
Jeremy-intestine	Carbonic anhydrase 1 OS=Mus musculus GN=Ca1 PE=2 SV=4	CAH1_MOUSE	TRUE	TRUE	eIVNVGHSFHVIFDDSSNQSVLk	1	iTRAQ8plex (+304), iTRAQ8plex (+304)	85.67	36.4038	73.54	6.67778	No Values (0.0)	Reference Missing (6.643856)	No Values (0.0)	Reference Missing (6.643856)	No Values (0.0)	No Values (0.0)	No Values (0.0)	Reference Missing (6.643856)	No Values (0.0)	Reference Missing (6.643856)	No Values (0.0)	No Values (0.0)	0.5	3.11446	5.2854	795.668	3178.64	4	0.0426718	13.4203	Locus:1.1.1.1946.2 File:"oge8.wiff"	Intestine	1-Rep-1-Jeremy (Jeremy-1)
Jeremy-intestine	Carbonic anhydrase 1 OS=Mus musculus GN=Ca1 PE=2 SV=4	CAH1_MOUSE	TRUE	TRUE	eIVNVGHSFHVIFDDSSNQSVLk	1	iTRAQ8plex (+304), iTRAQ8plex (+304)	91.75	36.4038	83.85	7.4437	No Values (0.0)	Reference Missing (6.643856)	No Values (0.0)	Reference Missing (6.643856)	No Values (0.0)	No Values (0.0)	No Values (0.0)	Reference Missing (6.643856)	No Values (0.0)	Reference Missing (6.643856)	No Values (0.0)	No Values (0.0)	0.5	3.03592	5.67243	795.669	3178.65	4	0.0419518	13.1938	Locus:1.1.1.1994.2 File:"oge8.wiff"	Intestine	1-Rep-1-Jeremy (Jeremy-1)
Jeremy-intestine	Carbonic anhydrase 1 OS=Mus musculus GN=Ca1 PE=2 SV=4	CAH1_MOUSE	TRUE	TRUE	eIVNVGHSFHVIFDDSSNQSVLk	1	iTRAQ8plex (+304), iTRAQ8plex (+304)	119.04	36.4038	111.69	8.88606	No Values (0.0)	Reference Missing (6.643856)	No Values (0.0)	Reference Missing (6.643856)	No Values (0.0)	Reference Missing (6.643856)	No Values (0.0)	Reference Missing (6.643856)	No Values (0.0)	Reference Missing (6.643856)	No Values (0.0)	Reference Missing (6.643856)	0.5	2.9211	6.19515	795.669	3178.65	4	0.0417518	13.1309	Locus:1.1.1.1997.2 File:"oge8.wiff"	Intestine	1-Rep-1-Jeremy (Jeremy-1)
Jeremy-intestine	Carbonic anhydrase 1 OS=Mus musculus GN=Ca1 PE=2 SV=4	CAH1_MOUSE	TRUE	TRUE	eIVNVGHSFHVIFDDSSNQSVLk	1	iTRAQ8plex (+304), iTRAQ8plex (+304)	130.26	36.4038	118.02	9	No Values (0.0)	Reference Missing (6.643856)	No Values (0.0)	Reference Missing (6.643856)	No Values (0.0)	Reference Missing (6.643856)	No Values (0.0)	Reference Missing (6.643856)	No Values (0.0)	Reference Missing (6.643856)	No Values (0.0)	Reference Missing (6.643856)	0.5	2.9801	5.98959	795.669	3178.65	4	0.0417518	13.1309	Locus:1.1.1.1997.3 File:"oge8.wiff"	Intestine	1-Rep-1-Jeremy (Jeremy-1)
Jeremy-intestine	Carbonic anhydrase 1 OS=Mus musculus GN=Ca1 PE=2 SV=4	CAH1_MOUSE	TRUE	TRUE	eIVNVGHSFHVIFDDSSNQSVLk	1	iTRAQ8plex (+304), iTRAQ8plex (+304)	78.38	36.4038	73.23	7.69897	No Values (0.0)	Reference Missing (6.643856)	No Values (0.0)	Reference Missing (6.643856)	No Values (0.0)	No Values (0.0)	No Values (0.0)	Reference Missing (6.643856)	No Values (0.0)	Reference Missing (6.643856)	No Values (0.0)	No Values (0.0)	0.5	3.11446	5.35755	795.669	3178.65	4	0.0417518	13.1309	Locus:1.1.1.2000.2 File:"oge8.wiff"	Intestine	1-Rep-1-Jeremy (Jeremy-1)
Jeremy-intestine	Carbonic anhydrase 1 OS=Mus musculus GN=Ca1 PE=2 SV=4	CAH1_MOUSE	TRUE	TRUE	eIVNVGHSFHVIFDDSSNQSVLk	1	iTRAQ8plex (+304), iTRAQ8plex (+304)	37.74	36.4038	34.91	2.19382	No Values (0.0)	Reference Missing (6.643856)	No Values (0.0)	Reference Missing (6.643856)	No Values (0.0)	Reference Missing (6.643856)	No Values (0.0)	Reference Missing (6.643856)	No Values (0.0)	Reference Missing (6.643856)	No Values (0.0)	Reference Missing (6.643856)	0.5	3.03592	5.67299	795.669	3178.65	4	0.0417518	13.1309	Locus:1.1.1.1999.2 File:"oge8.wiff"	Intestine	1-Rep-1-Jeremy (Jeremy-1)
Jeremy-intestine	Carbonic anhydrase 1 OS=Mus musculus GN=Ca1 PE=2 SV=4	CAH1_MOUSE	TRUE	TRUE	eIVNVGHSFHVIFDDSSNQSVLk	1	iTRAQ8plex (+304), iTRAQ8plex (+304)	74.65	36.4038	69.91	7.08619	No Values (0.0)	No Values (0.0)	No Values (0.0)	Reference Missing (6.643856)	No Values (0.0)	Reference Missing (6.643856)	No Values (0.0)	No Values (0.0)	No Values (0.0)	Reference Missing (6.643856)	No Values (0.0)	Reference Missing (6.643856)	0.5	3.28002	4.6011	795.669	3178.65	4	0.0417118	13.1183	Locus:1.1.1.1988.2 File:"oge8.wiff"	Intestine	1-Rep-1-Jeremy (Jeremy-1)
Jeremy-intestine	Carbonic anhydrase 1 OS=Mus musculus GN=Ca1 PE=2 SV=4	CAH1_MOUSE	TRUE	TRUE	eIVNVGHSFHVIFDDSSNQSVLk	1	iTRAQ8plex (+304), iTRAQ8plex (+304)	91.01	36.4038	83.81	7.13077	No Values (0.0)	Reference Missing (6.643856)	No Values (0.0)	Reference Missing (6.643856)	No Values (0.0)	No Values (0.0)	No Values (0.0)	Reference Missing (6.643856)	No Values (0.0)	Reference Missing (6.643856)	No Values (0.0)	No Values (0.0)	0.5	3.22431	4.85798	795.669	3178.65	4	0.0403518	12.6906	Locus:1.1.1.1964.2 File:"oge8.wiff"	Intestine	1-Rep-1-Jeremy (Jeremy-1)
Jeremy-intestine	Carbonic anhydrase 1 OS=Mus musculus GN=Ca1 PE=2 SV=4	CAH1_MOUSE	TRUE	TRUE	eIVNVGHSFHVIFDDSSNQSVLk	1	iTRAQ8plex (+304), iTRAQ8plex (+304)	82.79	36.4038	75.75	6.92082	No Values (0.0)	No Values (0.0)	No Values (0.0)	Reference Missing (6.643856)	No Values (0.0)	No Values (0.0)	No Values (0.0)	No Values (0.0)	No Values (0.0)	Reference Missing (6.643856)	No Values (0.0)	No Values (0.0)	0.5	3.48105	3.45943	795.669	3178.65	4	0.0401918	12.6403	Locus:1.1.1.2024.2 File:"oge8.wiff"	Intestine	1-Rep-1-Jeremy (Jeremy-1)
Jeremy-intestine	Carbonic anhydrase 1 OS=Mus musculus GN=Ca1 PE=2 SV=4	CAH1_MOUSE	TRUE	TRUE	eIVNVGHSFHVIFDDSSNQSVLk	1	iTRAQ8plex (+304), iTRAQ8plex (+304)	107.31	36.4038	96.6	8.74473	No Values (0.0)	Reference Missing (6.643856)	No Values (0.0)	Reference Missing (6.643856)	No Values (0.0)	No Values (0.0)	No Values (0.0)	Reference Missing (6.643856)	No Values (0.0)	Reference Missing (6.643856)	No Values (0.0)	No Values (0.0)	0.5	3.22431	4.85997	795.669	3178.65	4	0.0388318	12.2126	Locus:1.1.1.1970.2 File:"oge8.wiff"	Intestine	1-Rep-1-Jeremy (Jeremy-1)
Jeremy-intestine	Carbonic anhydrase 1 OS=Mus musculus GN=Ca1 PE=2 SV=4	CAH1_MOUSE	TRUE	TRUE	eIVNVGHSFHVIFDDSSNQSVLk	1	iTRAQ8plex (+304), iTRAQ8plex (+304)	108.64	36.4038	98.09	8.85387	No Values (0.0)	No Values (0.0)	No Values (0.0)	No Values (0.0)	No Values (0.0)	Reference Missing (6.643856)	No Values (0.0)	No Values (0.0)	No Values (0.0)	No Values (0.0)	No Values (0.0)	Reference Missing (6.643856)	0.5	3.39857	4.02414	795.669	3178.65	4	0.0387918	12.2	Locus:1.1.1.1976.2 File:"oge8.wiff"	Intestine	1-Rep-1-Jeremy (Jeremy-1)
Jeremy-intestine	Carbonic anhydrase 1 OS=Mus musculus GN=Ca1 PE=2 SV=4	CAH1_MOUSE	TRUE	TRUE	eIVNVGHSFHVIFDDSSNQSVLk	1	iTRAQ8plex (+304), iTRAQ8plex (+304)	124.47	36.4038	118.78		No Values (0.0)	Reference Missing (6.643856)	Reference Missing (6.643856)	Reference Missing (6.643856)	No Values (0.0)	No Values (0.0)	No Values (0.0)	Reference Missing (6.643856)	Reference Missing (6.643856)	Reference Missing (6.643856)	No Values (0.0)	No Values (0.0)	0.5	2.86568	6.44294	636.738	3178.65	5	0.0360578	11.3401	Locus:1.1.1.1841.2 File:"oge8.wiff"	Intestine	1-Rep-1-Jeremy (Jeremy-1)
Jeremy-intestine	Carbonic anhydrase 1 OS=Mus musculus GN=Ca1 PE=2 SV=4	CAH1_MOUSE	TRUE	TRUE	eIVNVGHSFHVIFDDSSNQSVLk	1	iTRAQ8plex (+304), iTRAQ8plex (+304)	95.38	36.4038	95.38		No Values (0.0)	Reference Missing (6.643856)	No Values (0.0)	Reference Missing (6.643856)	No Values (0.0)	Reference Missing (6.643856)	No Values (0.0)	Reference Missing (6.643856)	No Values (0.0)	Reference Missing (6.643856)	No Values (0.0)	Reference Missing (6.643856)	0.5	2.79096	6.76818	530.784	3178.66	6	0.0289638	9.10906	Locus:1.1.1.1555.4 File:"oge8.wiff"	Intestine	1-Rep-1-Jeremy (Jeremy-1)
Jeremy-intestine	Carbonic anhydrase 1 OS=Mus musculus GN=Ca1 PE=2 SV=4	CAH1_MOUSE	TRUE	TRUE	eIVNVGHSFHVIFDDSSNQSVLk	1	iTRAQ8plex (+304), iTRAQ8plex (+304)	64.53	36.4038	62.62		No Values (0.0)	Reference Missing (6.643856)	No Values (0.0)	Reference Missing (6.643856)	No Values (0.0)	Reference Missing (6.643856)	No Values (0.0)	Reference Missing (6.643856)	No Values (0.0)	Reference Missing (6.643856)	No Values (0.0)	Reference Missing (6.643856)	0.5	2.79096	6.86839	530.784	3178.66	6	0.0289038	9.09019	Locus:1.1.1.1602.4 File:"oge8.wiff"	Intestine	1-Rep-1-Jeremy (Jeremy-1)
Jeremy-intestine	Carbonic anhydrase 1 OS=Mus musculus GN=Ca1 PE=2 SV=4	CAH1_MOUSE	TRUE	TRUE	eIVNVGHSFHVIFDDSSNQSVLk	1	iTRAQ8plex (+304), iTRAQ8plex (+304)	65.87	36.4038	62.14		No Values (0.0)	Reference Missing (6.643856)	Reference Missing (6.643856)	Reference Missing (6.643856)	No Values (0.0)	No Values (0.0)	No Values (0.0)	Reference Missing (6.643856)	Reference Missing (6.643856)	Reference Missing (6.643856)	No Values (0.0)	No Values (0.0)	0.5	2.79096	6.75489	530.785	3178.66	6	0.0238038	7.48623	Locus:1.1.1.1595.4 File:"oge8.wiff"	Intestine	1-Rep-1-Jeremy (Jeremy-1)
Jeremy-intestine	Carbonic anhydrase 1 OS=Mus musculus GN=Ca1 PE=2 SV=4	CAH1_MOUSE	TRUE	TRUE	eIVNVGHSFHVIFDDSSNQSVLk	1	iTRAQ8plex (+304), iTRAQ8plex (+304)	88.92	36.4038	86.72		No Values (0.0)	Reference Missing (6.643856)	Reference Missing (6.643856)	Reference Missing (6.643856)	No Values (0.0)	Reference Missing (6.643856)	No Values (0.0)	Reference Missing (6.643856)	Reference Missing (6.643856)	Reference Missing (6.643856)	No Values (0.0)	Reference Missing (6.643856)	0.5	2.68913	7.30624	530.785	3178.66	6	0.0238038	7.48623	Locus:1.1.1.1595.3 File:"oge8.wiff"	Intestine	1-Rep-1-Jeremy (Jeremy-1)
Jeremy-intestine	Carbonic anhydrase 1 OS=Mus musculus GN=Ca1 PE=2 SV=4	CAH1_MOUSE	TRUE	TRUE	eIVNVGHSFHVIFDDSSNQSVLk	1	iTRAQ8plex (+304), iTRAQ8plex (+304)	95.84	36.4038	90.05		No Values (0.0)	Reference Missing (6.643856)	No Values (0.0)	Reference Missing (6.643856)	No Values (0.0)	No Values (0.0)	No Values (0.0)	Reference Missing (6.643856)	No Values (0.0)	Reference Missing (6.643856)	No Values (0.0)	No Values (0.0)	0.5	3.08786	5.45943	636.741	3178.67	5	0.0189078	5.94644	Locus:1.1.1.1972.3 File:"oge8.wiff"	Intestine	1-Rep-1-Jeremy (Jeremy-1)
Jeremy-intestine	Carbonic anhydrase 1 OS=Mus musculus GN=Ca1 PE=2 SV=4	CAH1_MOUSE	TRUE	TRUE	eIVNVGHSFHVIFDDSSNQSVLk	0.98	iTRAQ8plex (+304), iTRAQ8plex (+304)	138.69	36.4038	132.75		No Values (0.0)	Reference Missing (6.643856)	No Values (0.0)	Reference Missing (6.643856)	No Values (0.0)	Reference Missing (6.643856)	No Values (0.0)	Reference Missing (6.643856)	No Values (0.0)	Reference Missing (6.643856)	No Values (0.0)	Reference Missing (6.643856)	0.5	3.01078	5.79207	636.741	3178.67	5	0.0189078	5.94644	Locus:1.1.1.1972.2 File:"oge8.wiff"	Intestine	1-Rep-1-Jeremy (Jeremy-1)
Jeremy-intestine	Carbonic anhydrase 1 OS=Mus musculus GN=Ca1 PE=2 SV=4	CAH1_MOUSE	TRUE	TRUE	eIVNVGHSFHVIFDDSSNQSVLk	0.99	iTRAQ8plex (+304), iTRAQ8plex (+304)				1.63827	No Values (0.0)	Reference Missing (6.643856)	Reference Missing (6.643856)	Reference Missing (6.643856)	Reference Missing (6.643856)	Reference Missing (6.643856)	No Values (0.0)	Reference Missing (6.643856)	Reference Missing (6.643856)	Reference Missing (6.643856)	Reference Missing (6.643856)	Reference Missing (6.643856)	0.5	2.68913	7.28614	795.875	3179.47	4	0.784808	246.758	Locus:1.1.1.1488.3 File:"oge5.wiff"	Intestine	1-Rep-1-Jeremy (Jeremy-1)
Jeremy-intestine	Carbonic anhydrase 1 OS=Mus musculus GN=Ca1 PE=2 SV=4	CAH1_MOUSE	TRUE	TRUE	eIVNVGHSFHVIFDDSSNQSVLk	1	iTRAQ8plex (+304), iTRAQ8plex (+304)				8.00877	No Values (0.0)	Reference Missing (6.643856)	Reference Missing (6.643856)	Reference Missing (6.643856)	No Values (0.0)	Reference Missing (6.643856)	No Values (0.0)	Reference Missing (6.643856)	Reference Missing (6.643856)	Reference Missing (6.643856)	No Values (0.0)	Reference Missing (6.643856)	0.5	2.66193	7.40148	795.876	3179.48	4	0.788288	247.852	Locus:1.1.1.1442.2 File:"oge5.wiff"	Intestine	1-Rep-1-Jeremy (Jeremy-1)
Jeremy-intestine	Carbonic anhydrase 1 OS=Mus musculus GN=Ca1 PE=2 SV=4	CAH1_MOUSE	TRUE	TRUE	eIVNVGHSFHVIFDDSSNQSVLk	1	iTRAQ8plex (+304), iTRAQ8plex (+304)				3.11351	No Values (0.0)	Reference Missing (6.643856)	No Values (0.0)	Reference Missing (6.643856)	No Values (0.0)	Reference Missing (6.643856)	No Values (0.0)	Reference Missing (6.643856)	No Values (0.0)	Reference Missing (6.643856)	No Values (0.0)	Reference Missing (6.643856)	0.5	2.81453	6.67243	795.882	3179.5	4	0.810888	254.956	Locus:1.1.1.1452.3 File:"oge5.wiff"	Intestine	1-Rep-1-Jeremy (Jeremy-1)
Jeremy-intestine	Carbonic anhydrase 1 OS=Mus musculus GN=Ca1 PE=2 SV=4	CAH1_MOUSE	TRUE	TRUE	eIVNVGHSFHVIFDDSSNQSVLk	1	iTRAQ8plex (+304), iTRAQ8plex (+304)	111.61	36.5254	109.98	5.36653	No Values (0.0)	Reference Missing (6.643856)	Reference Missing (6.643856)	Reference Missing (6.643856)	Reference Missing (6.643856)	No Values (0.0)	No Values (0.0)	Reference Missing (6.643856)	Reference Missing (6.643856)	Reference Missing (6.643856)	Reference Missing (6.643856)	No Values (0.0)	0.5	2.57806	7.78437	795.638	3178.52	4	0.165912	52.1812	Locus:1.1.1.1437.2 File:"oge9.wiff"	Intestine	1-Rep-2-Jeremy (Jeremy-2)
Jeremy-intestine	Carbonic anhydrase 1 OS=Mus musculus GN=Ca1 PE=2 SV=4	CAH1_MOUSE	TRUE	TRUE	eIVNVGHSFHVIFDDSSNQSVLk	1	iTRAQ8plex (+304), iTRAQ8plex (+304)	123.75	36.5157	112.53	7.72125	No Values (0.0)	Reference Missing (6.643856)	No Values (0.0)	Reference Missing (6.643856)	Reference Missing (6.643856)	Reference Missing (6.643856)	No Values (0.0)	Reference Missing (6.643856)	No Values (0.0)	Reference Missing (6.643856)	Reference Missing (6.643856)	Reference Missing (6.643856)	0.5	2.73903	7.09032	795.638	3178.52	4	0.163712	51.4893	Locus:1.1.1.1446.4 File:"oge9.wiff"	Intestine	1-Rep-2-Jeremy (Jeremy-2)
Jeremy-intestine	Carbonic anhydrase 1 OS=Mus musculus GN=Ca1 PE=2 SV=4	CAH1_MOUSE	TRUE	TRUE	eIVNVGHSFHVIFDDSSNQSVLk	1	iTRAQ8plex (+304), iTRAQ8plex (+304)	61.27	36.4738	53.15	1.55284	No Values (0.0)	Reference Missing (6.643856)	No Values (0.0)	No Values (0.0)	Reference Missing (6.643856)	No Values (0.0)	No Values (0.0)	Reference Missing (6.643856)	No Values (0.0)	No Values (0.0)	Reference Missing (6.643856)	No Values (0.0)	0.5	2.89304	6.28614	795.643	3178.54	4	0.146032	45.9285	Locus:1.1.1.1571.4 File:"oge9.wiff"	Intestine	1-Rep-2-Jeremy (Jeremy-2)
Jeremy-intestine	Carbonic anhydrase 1 OS=Mus musculus GN=Ca1 PE=2 SV=4	CAH1_MOUSE	TRUE	TRUE	eIVNVGHSFHVIFDDSSNQSVLk	1	iTRAQ8plex (+304), iTRAQ8plex (+304)	61.29	36.4424	56.87		No Values (0.0)	Reference Missing (6.643856)	Reference Missing (6.643856)	Reference Missing (6.643856)	Reference Missing (6.643856)	No Values (0.0)	No Values (0.0)	Reference Missing (6.643856)	Reference Missing (6.643856)	Reference Missing (6.643856)	Reference Missing (6.643856)	No Values (0.0)	0.5	2.48397	8.27519	795.646	3178.55	4	0.132672	41.7264	Locus:1.1.1.1404.2 File:"oge8.wiff"	Intestine	1-Rep-2-Jeremy (Jeremy-2)
Jeremy-intestine	Carbonic anhydrase 1 OS=Mus musculus GN=Ca1 PE=2 SV=4	CAH1_MOUSE	TRUE	TRUE	eIVNVGHSFHVIFDDSSNQSVLk	1	iTRAQ8plex (+304), iTRAQ8plex (+304)	154.07	36.4424	151.04	2.88606	No Values (0.0)	Reference Missing (6.643856)	Reference Missing (6.643856)	Reference Missing (6.643856)	Reference Missing (6.643856)	Reference Missing (6.643856)	No Values (0.0)	Reference Missing (6.643856)	Reference Missing (6.643856)	Reference Missing (6.643856)	Reference Missing (6.643856)	Reference Missing (6.643856)	0.5	2.23799	9.05205	795.646	3178.55	4	0.132672	41.7264	Locus:1.1.1.1401.2 File:"oge8.wiff"	Intestine	1-Rep-2-Jeremy (Jeremy-2)
Jeremy-intestine	Carbonic anhydrase 1 OS=Mus musculus GN=Ca1 PE=2 SV=4	CAH1_MOUSE	TRUE	TRUE	eIVNVGHSFHVIFDDSSNQSVLk	1	iTRAQ8plex (+304), iTRAQ8plex (+304)	134.45	36.4424	129.92	6.92082	No Values (0.0)	Reference Missing (6.643856)	Reference Missing (6.643856)	Reference Missing (6.643856)	Reference Missing (6.643856)	Reference Missing (6.643856)	No Values (0.0)	Reference Missing (6.643856)	Reference Missing (6.643856)	Reference Missing (6.643856)	Reference Missing (6.643856)	Reference Missing (6.643856)	0.5	2.48397	8.33213	795.646	3178.56	4	0.132192	41.5755	Locus:1.1.1.1409.2 File:"oge8.wiff"	Intestine	1-Rep-2-Jeremy (Jeremy-2)
Jeremy-intestine	Carbonic anhydrase 1 OS=Mus musculus GN=Ca1 PE=2 SV=4	CAH1_MOUSE	TRUE	TRUE	eIVNVGHSFHVIFDDSSNQSVLk	1	iTRAQ8plex (+304), iTRAQ8plex (+304)	134.97	36.4395	123.22	8.10791	No Values (0.0)	Reference Missing (6.643856)	Reference Missing (6.643856)	Reference Missing (6.643856)	Reference Missing (6.643856)	No Values (0.0)	No Values (0.0)	Reference Missing (6.643856)	Reference Missing (6.643856)	Reference Missing (6.643856)	Reference Missing (6.643856)	No Values (0.0)	0.5	2.68913	7.3579	795.648	3178.56	4	0.126432	39.7638	Locus:1.1.1.1415.2 File:"oge8.wiff"	Intestine	1-Rep-2-Jeremy (Jeremy-2)
Jeremy-intestine	Carbonic anhydrase 1 OS=Mus musculus GN=Ca1 PE=2 SV=4	CAH1_MOUSE	TRUE	TRUE	eIVNVGHSFHVIFDDSSNQSVLk	1	iTRAQ8plex (+304), iTRAQ8plex (+304)	116.47	36.4375	113.04		No Values (0.0)	Reference Missing (6.643856)	No Values (0.0)	Reference Missing (6.643856)	Reference Missing (6.643856)	No Values (0.0)	No Values (0.0)	Reference Missing (6.643856)	No Values (0.0)	Reference Missing (6.643856)	Reference Missing (6.643856)	No Values (0.0)	0.5	2.62885	7.49185	636.72	3178.56	5	0.125358	39.426	Locus:1.1.1.1419.2 File:"oge9.wiff"	Intestine	1-Rep-2-Jeremy (Jeremy-2)
Jeremy-intestine	Carbonic anhydrase 1 OS=Mus musculus GN=Ca1 PE=2 SV=4	CAH1_MOUSE	TRUE	TRUE	eIVNVGHSFHVIFDDSSNQSVLk	1	iTRAQ8plex (+304), iTRAQ8plex (+304)	97.55	36.4375	95.78		No Values (0.0)	Reference Missing (6.643856)	Reference Missing (6.643856)	Reference Missing (6.643856)	Reference Missing (6.643856)	Reference Missing (6.643856)	No Values (0.0)	Reference Missing (6.643856)	Reference Missing (6.643856)	Reference Missing (6.643856)	Reference Missing (6.643856)	Reference Missing (6.643856)	0.5	2.53225	8.01681	636.72	3178.56	5	0.125358	39.426	Locus:1.1.1.1419.4 File:"oge9.wiff"	Intestine	1-Rep-2-Jeremy (Jeremy-2)
Jeremy-intestine	Carbonic anhydrase 1 OS=Mus musculus GN=Ca1 PE=2 SV=4	CAH1_MOUSE	TRUE	TRUE	eIVNVGHSFHVIFDDSSNQSVLk	1	iTRAQ8plex (+304), iTRAQ8plex (+304)	94.35	36.4375	92.97		No Values (0.0)	Reference Missing (6.643856)	Reference Missing (6.643856)	No Values (0.0)	Reference Missing (6.643856)	No Values (0.0)	No Values (0.0)	Reference Missing (6.643856)	Reference Missing (6.643856)	No Values (0.0)	Reference Missing (6.643856)	No Values (0.0)	0.5	2.66193	7.47216	636.72	3178.56	5	0.123758	38.9228	Locus:1.1.1.1456.3 File:"oge10.wiff"	Intestine	1-Rep-2-Jeremy (Jeremy-2)
Jeremy-intestine	Carbonic anhydrase 1 OS=Mus musculus GN=Ca1 PE=2 SV=4	CAH1_MOUSE	TRUE	TRUE	eIVNVGHSFHVIFDDSSNQSVLk	1	iTRAQ8plex (+304), iTRAQ8plex (+304)	115.72	36.4375	113.8		No Values (0.0)	Reference Missing (6.643856)	Reference Missing (6.643856)	Reference Missing (6.643856)	Reference Missing (6.643856)	No Values (0.0)	No Values (0.0)	Reference Missing (6.643856)	Reference Missing (6.643856)	Reference Missing (6.643856)	Reference Missing (6.643856)	No Values (0.0)	0.5	2.62885	7.59246	636.72	3178.56	5	0.123758	38.9228	Locus:1.1.1.1455.4 File:"oge10.wiff"	Intestine	1-Rep-2-Jeremy (Jeremy-2)
Jeremy-intestine	Carbonic anhydrase 1 OS=Mus musculus GN=Ca1 PE=2 SV=4	CAH1_MOUSE	TRUE	TRUE	eIVNVGHSFHVIFDDSSNQSVLk	1	iTRAQ8plex (+304), iTRAQ8plex (+304)	119.96	36.4355	116.01	2.21467	No Values (0.0)	Reference Missing (6.643856)	Reference Missing (6.643856)	Reference Missing (6.643856)	Reference Missing (6.643856)	No Values (0.0)	No Values (0.0)	Reference Missing (6.643856)	Reference Missing (6.643856)	Reference Missing (6.643856)	Reference Missing (6.643856)	No Values (0.0)	0.5	2.2811	8.85431	795.648	3178.56	4	0.122632	38.5686	Locus:1.1.1.1386.2 File:"oge8.wiff"	Intestine	1-Rep-2-Jeremy (Jeremy-2)
Jeremy-intestine	Carbonic anhydrase 1 OS=Mus musculus GN=Ca1 PE=2 SV=4	CAH1_MOUSE	TRUE	TRUE	eIVNVGHSFHVIFDDSSNQSVLk	1	iTRAQ8plex (+304), iTRAQ8plex (+304)	96.01	36.4355	93.76	1.5376	No Values (0.0)	Reference Missing (6.643856)	Reference Missing (6.643856)	Reference Missing (6.643856)	Reference Missing (6.643856)	Reference Missing (6.643856)	No Values (0.0)	Reference Missing (6.643856)	Reference Missing (6.643856)	Reference Missing (6.643856)	Reference Missing (6.643856)	Reference Missing (6.643856)	0.5	2.44932	8.39348	795.648	3178.56	4	0.122632	38.5686	Locus:1.1.1.1384.2 File:"oge8.wiff"	Intestine	1-Rep-2-Jeremy (Jeremy-2)
Jeremy-intestine	Carbonic anhydrase 1 OS=Mus musculus GN=Ca1 PE=2 SV=4	CAH1_MOUSE	TRUE	TRUE	eIVNVGHSFHVIFDDSSNQSVLk	1	iTRAQ8plex (+304), iTRAQ8plex (+304)	120	36.4326	117.54		No Values (0.0)	Reference Missing (6.643856)	No Values (0.0)	Reference Missing (6.643856)	Reference Missing (6.643856)	No Values (0.0)	No Values (0.0)	Reference Missing (6.643856)	No Values (0.0)	Reference Missing (6.643856)	Reference Missing (6.643856)	No Values (0.0)	0.5	2.76512	6.97751	636.72	3178.57	5	0.121308	38.1522	Locus:1.1.1.1435.4 File:"oge9.wiff"	Intestine	1-Rep-2-Jeremy (Jeremy-2)
Jeremy-intestine	Carbonic anhydrase 1 OS=Mus musculus GN=Ca1 PE=2 SV=4	CAH1_MOUSE	TRUE	TRUE	eIVNVGHSFHVIFDDSSNQSVLk	1	iTRAQ8plex (+304), iTRAQ8plex (+304)	40.23	36.4256	33.04	3.4318	No Values (0.0)	Reference Missing (6.643856)	Reference Missing (6.643856)	Reference Missing (6.643856)	Reference Missing (6.643856)	Reference Missing (6.643856)	No Values (0.0)	Reference Missing (6.643856)	Reference Missing (6.643856)	Reference Missing (6.643856)	Reference Missing (6.643856)	Reference Missing (6.643856)	0.5	3.22431	4.79862	795.651	3178.57	4	0.113592	35.7254	Locus:1.1.1.1901.4 File:"oge9.wiff"	Intestine	1-Rep-2-Jeremy (Jeremy-2)
Jeremy-intestine	Carbonic anhydrase 1 OS=Mus musculus GN=Ca1 PE=2 SV=4	CAH1_MOUSE	TRUE	TRUE	eIVNVGHSFHVIFDDSSNQSVLk	1	iTRAQ8plex (+304), iTRAQ8plex (+304)	101.34	36.4187	97.6	7.50864	No Values (0.0)	Reference Missing (6.643856)	Reference Missing (6.643856)	Reference Missing (6.643856)	Reference Missing (6.643856)	Reference Missing (6.643856)	No Values (0.0)	Reference Missing (6.643856)	Reference Missing (6.643856)	Reference Missing (6.643856)	Reference Missing (6.643856)	Reference Missing (6.643856)	0.5	2.44932	8.41815	1060.53	3178.58	3	0.106196	33.3992	Locus:1.1.1.1394.2 File:"oge8.wiff"	Intestine	1-Rep-2-Jeremy (Jeremy-2)
Jeremy-intestine	Carbonic anhydrase 1 OS=Mus musculus GN=Ca1 PE=2 SV=4	CAH1_MOUSE	TRUE	TRUE	eIVNVGHSFHVIFDDSSNQSVLk	1	iTRAQ8plex (+304), iTRAQ8plex (+304)	122.35	36.4177	114.02	8.34679	No Values (0.0)	Reference Missing (6.643856)	Reference Missing (6.643856)	Reference Missing (6.643856)	Reference Missing (6.643856)	No Values (0.0)	No Values (0.0)	Reference Missing (6.643856)	Reference Missing (6.643856)	Reference Missing (6.643856)	Reference Missing (6.643856)	No Values (0.0)	0.5	2.73903	7.06609	795.653	3178.58	4	0.104672	32.9199	Locus:1.1.1.1429.2 File:"oge8.wiff"	Intestine	1-Rep-2-Jeremy (Jeremy-2)
Jeremy-intestine	Carbonic anhydrase 1 OS=Mus musculus GN=Ca1 PE=2 SV=4	CAH1_MOUSE	TRUE	TRUE	eIVNVGHSFHVIFDDSSNQSVLk	1	iTRAQ8plex (+304), iTRAQ8plex (+304)	69.33	36.4177	65.34	4.16749	No Values (0.0)	Reference Missing (6.643856)	Reference Missing (6.643856)	No Values (0.0)	Reference Missing (6.643856)	No Values (0.0)	No Values (0.0)	Reference Missing (6.643856)	Reference Missing (6.643856)	No Values (0.0)	Reference Missing (6.643856)	No Values (0.0)	0.5	2.79096	6.75902	795.653	3178.58	4	0.104672	32.9199	Locus:1.1.1.1429.3 File:"oge8.wiff"	Intestine	1-Rep-2-Jeremy (Jeremy-2)
Jeremy-intestine	Carbonic anhydrase 1 OS=Mus musculus GN=Ca1 PE=2 SV=4	CAH1_MOUSE	TRUE	TRUE	eIVNVGHSFHVIFDDSSNQSVLk	1	iTRAQ8plex (+304), iTRAQ8plex (+304)	126.06	36.4177	112.6	10	No Values (0.0)	Reference Missing (6.643856)	No Values (0.0)	No Values (0.0)	Reference Missing (6.643856)	No Values (0.0)	No Values (0.0)	Reference Missing (6.643856)	No Values (0.0)	No Values (0.0)	Reference Missing (6.643856)	No Values (0.0)	0.5	2.86568	6.39232	795.653	3178.58	4	0.103352	32.5047	Locus:1.1.1.1446.2 File:"oge8.wiff"	Intestine	1-Rep-2-Jeremy (Jeremy-2)
Jeremy-intestine	Carbonic anhydrase 1 OS=Mus musculus GN=Ca1 PE=2 SV=4	CAH1_MOUSE	TRUE	TRUE	eIVNVGHSFHVIFDDSSNQSVLk	1	iTRAQ8plex (+304), iTRAQ8plex (+304)	88.17	36.4177	74.75	6.11919	No Values (0.0)	Reference Missing (6.643856)	Reference Missing (6.643856)	No Values (0.0)	Reference Missing (6.643856)	No Values (0.0)	No Values (0.0)	Reference Missing (6.643856)	Reference Missing (6.643856)	No Values (0.0)	Reference Missing (6.643856)	No Values (0.0)	0.5	2.9211	6.18844	795.653	3178.58	4	0.103352	32.5047	Locus:1.1.1.1446.4 File:"oge8.wiff"	Intestine	1-Rep-2-Jeremy (Jeremy-2)
Jeremy-intestine	Carbonic anhydrase 1 OS=Mus musculus GN=Ca1 PE=2 SV=4	CAH1_MOUSE	TRUE	TRUE	eIVNVGHSFHVIFDDSSNQSVLk	1	iTRAQ8plex (+304), iTRAQ8plex (+304)	99.45	36.4177	96.05		No Values (0.0)	No Values (0.0)	No Values (0.0)	Reference Missing (6.643856)	Reference Missing (6.643856)	No Values (0.0)	No Values (0.0)	No Values (0.0)	No Values (0.0)	Reference Missing (6.643856)	Reference Missing (6.643856)	No Values (0.0)	0.5	2.9801	5.90689	636.725	3178.59	5	0.100508	31.6102	Locus:1.1.1.1463.3 File:"oge9.wiff"	Intestine	1-Rep-2-Jeremy (Jeremy-2)
Jeremy-intestine	Carbonic anhydrase 1 OS=Mus musculus GN=Ca1 PE=2 SV=4	CAH1_MOUSE	TRUE	TRUE	eIVNVGHSFHVIFDDSSNQSVLk	1	iTRAQ8plex (+304), iTRAQ8plex (+304)	91.3	36.4177	88.39		No Values (0.0)	No Values (0.0)	No Values (0.0)	No Values (0.0)	Reference Missing (6.643856)	No Values (0.0)	No Values (0.0)	No Values (0.0)	No Values (0.0)	No Values (0.0)	Reference Missing (6.643856)	No Values (0.0)	0.5	3.01078	5.80736	636.725	3178.59	5	0.100508	31.6102	Locus:1.1.1.1463.2 File:"oge9.wiff"	Intestine	1-Rep-2-Jeremy (Jeremy-2)
Jeremy-intestine	Carbonic anhydrase 1 OS=Mus musculus GN=Ca1 PE=2 SV=4	CAH1_MOUSE	TRUE	TRUE	eIVNVGHSFHVIFDDSSNQSVLk	1	iTRAQ8plex (+304), iTRAQ8plex (+304)	104.54	36.4177	98.1	8.60206	No Values (0.0)	No Values (0.0)	Reference Missing (6.643856)	No Values (0.0)	Reference Missing (6.643856)	No Values (0.0)	No Values (0.0)	No Values (0.0)	Reference Missing (6.643856)	No Values (0.0)	Reference Missing (6.643856)	No Values (0.0)	0.5	2.9211	6.25304	795.654	3178.59	4	0.100152	31.4983	Locus:1.1.1.1487.2 File:"oge8.wiff"	Intestine	1-Rep-2-Jeremy (Jeremy-2)
Jeremy-intestine	Carbonic anhydrase 1 OS=Mus musculus GN=Ca1 PE=2 SV=4	CAH1_MOUSE	TRUE	TRUE	eIVNVGHSFHVIFDDSSNQSVLk	1	iTRAQ8plex (+304), iTRAQ8plex (+304)	86.73	36.4177	80.98		No Values (0.0)	Reference Missing (6.643856)	No Values (0.0)	No Values (0.0)	Reference Missing (6.643856)	No Values (0.0)	No Values (0.0)	Reference Missing (6.643856)	No Values (0.0)	No Values (0.0)	Reference Missing (6.643856)	No Values (0.0)	0.5	2.83987	6.61471	636.725	3178.59	5	0.0987578	31.0598	Locus:1.1.1.1471.3 File:"oge9.wiff"	Intestine	1-Rep-2-Jeremy (Jeremy-2)
Jeremy-intestine	Carbonic anhydrase 1 OS=Mus musculus GN=Ca1 PE=2 SV=4	CAH1_MOUSE	TRUE	TRUE	eIVNVGHSFHVIFDDSSNQSVLk	1	iTRAQ8plex (+304), iTRAQ8plex (+304)	123.56	36.4157	119.71		No Values (0.0)	Reference Missing (6.643856)	No Values (0.0)	No Values (0.0)	Reference Missing (6.643856)	No Values (0.0)	No Values (0.0)	Reference Missing (6.643856)	No Values (0.0)	No Values (0.0)	Reference Missing (6.643856)	No Values (0.0)	0.5	2.86568	6.44294	636.725	3178.59	5	0.0975578	30.6824	Locus:1.1.1.1455.2 File:"oge9.wiff"	Intestine	1-Rep-2-Jeremy (Jeremy-2)
Jeremy-intestine	Carbonic anhydrase 1 OS=Mus musculus GN=Ca1 PE=2 SV=4	CAH1_MOUSE	TRUE	TRUE	eIVNVGHSFHVIFDDSSNQSVLk	1	iTRAQ8plex (+304), iTRAQ8plex (+304)	82.88	36.4157	82.28	6.35655	No Values (0.0)	No Values (0.0)	No Values (0.0)	No Values (0.0)	Reference Missing (6.643856)	No Values (0.0)	No Values (0.0)	No Values (0.0)	No Values (0.0)	No Values (0.0)	Reference Missing (6.643856)	No Values (0.0)	0.5	3.3094	4.52356	795.655	3178.59	4	0.0956318	30.0767	Locus:1.1.1.1608.2 File:"oge8.wiff"	Intestine	1-Rep-2-Jeremy (Jeremy-2)
Jeremy-intestine	Carbonic anhydrase 1 OS=Mus musculus GN=Ca1 PE=2 SV=4	CAH1_MOUSE	TRUE	TRUE	eIVNVGHSFHVIFDDSSNQSVLk	1	iTRAQ8plex (+304), iTRAQ8plex (+304)	41.24	36.4157	37.81	5.65758	No Values (0.0)	No Values (0.0)	No Values (0.0)	No Values (0.0)	Reference Missing (6.643856)	No Values (0.0)	No Values (0.0)	No Values (0.0)	No Values (0.0)	No Values (0.0)	Reference Missing (6.643856)	No Values (0.0)	0.5	3.3094	4.52795	795.655	3178.59	4	0.0955918	30.0641	Locus:1.1.1.1677.2 File:"oge8.wiff"	Intestine	1-Rep-2-Jeremy (Jeremy-2)
Jeremy-intestine	Carbonic anhydrase 1 OS=Mus musculus GN=Ca1 PE=2 SV=4	CAH1_MOUSE	TRUE	TRUE	eIVNVGHSFHVIFDDSSNQSVLk	1	iTRAQ8plex (+304), iTRAQ8plex (+304)	105.44	36.4147	101.91		No Values (0.0)	Reference Missing (6.643856)	Reference Missing (6.643856)	Reference Missing (6.643856)	Reference Missing (6.643856)	Reference Missing (6.643856)	No Values (0.0)	Reference Missing (6.643856)	Reference Missing (6.643856)	Reference Missing (6.643856)	Reference Missing (6.643856)	Reference Missing (6.643856)	0.5	2.44932	8.44865	636.726	3178.59	5	0.0924578	29.0784	Locus:1.1.1.1408.2 File:"oge8.wiff"	Intestine	1-Rep-2-Jeremy (Jeremy-2)
Jeremy-intestine	Carbonic anhydrase 1 OS=Mus musculus GN=Ca1 PE=2 SV=4	CAH1_MOUSE	TRUE	TRUE	eIVNVGHSFHVIFDDSSNQSVLk	1	iTRAQ8plex (+304), iTRAQ8plex (+304)	112.86	36.4147	109.52		No Values (0.0)	Reference Missing (6.643856)	Reference Missing (6.643856)	Reference Missing (6.643856)	Reference Missing (6.643856)	Reference Missing (6.643856)	No Values (0.0)	Reference Missing (6.643856)	Reference Missing (6.643856)	Reference Missing (6.643856)	Reference Missing (6.643856)	Reference Missing (6.643856)	0.5	2.18931	9.20034	636.727	3178.6	5	0.0898078	28.2449	Locus:1.1.1.1396.3 File:"oge8.wiff"	Intestine	1-Rep-2-Jeremy (Jeremy-2)
Jeremy-intestine	Carbonic anhydrase 1 OS=Mus musculus GN=Ca1 PE=2 SV=4	CAH1_MOUSE	TRUE	TRUE	eIVNVGHSFHVIFDDSSNQSVLk	1	iTRAQ8plex (+304), iTRAQ8plex (+304)	87.17	36.4138	83.04		No Values (0.0)	Reference Missing (6.643856)	Reference Missing (6.643856)	No Values (0.0)	Reference Missing (6.643856)	No Values (0.0)	No Values (0.0)	Reference Missing (6.643856)	Reference Missing (6.643856)	No Values (0.0)	Reference Missing (6.643856)	No Values (0.0)	0.5	2.68913	7.24793	636.728	3178.6	5	0.0838578	26.3736	Locus:1.1.1.1381.2 File:"oge8.wiff"	Intestine	1-Rep-2-Jeremy (Jeremy-2)
Jeremy-intestine	Carbonic anhydrase 1 OS=Mus musculus GN=Ca1 PE=2 SV=4	CAH1_MOUSE	TRUE	TRUE	eIVNVGHSFHVIFDDSSNQSVLk	1	iTRAQ8plex (+304), iTRAQ8plex (+304)	44.74	36.4098	40.77		No Values (0.0)	Reference Missing (6.643856)	No Values (0.0)	No Values (0.0)	Reference Missing (6.643856)	No Values (0.0)	No Values (0.0)	Reference Missing (6.643856)	No Values (0.0)	No Values (0.0)	Reference Missing (6.643856)	No Values (0.0)	0.5	2.86568	6.44294	636.728	3178.61	5	0.0813578	25.5873	Locus:1.1.1.1379.2 File:"oge8.wiff"	Intestine	1-Rep-2-Jeremy (Jeremy-2)
Jeremy-intestine	Carbonic anhydrase 1 OS=Mus musculus GN=Ca1 PE=2 SV=4	CAH1_MOUSE	TRUE	TRUE	eIVNVGHSFHVIFDDSSNQSVLk	1	iTRAQ8plex (+304), iTRAQ8plex (+304)	79.59	36.4098	78.23		0	-0.7344	-0.1075	6.644	-0.44	0.4526	31.02	34	46	44	52	34.31	0.5	2.55667	7.91486	636.729	3178.61	5	0.0797578	25.0841	Locus:1.1.1.1378.2 File:"oge8.wiff"	Intestine	1-Rep-2-Jeremy (Jeremy-2)
Jeremy-intestine	Carbonic anhydrase 1 OS=Mus musculus GN=Ca1 PE=2 SV=4	CAH1_MOUSE	TRUE	TRUE	eIVNVGHSFHVIFDDSSNQSVLk	1	iTRAQ8plex (+304), iTRAQ8plex (+304)	71.25	36.4048	69		0	-0.8872	-0.8609	Value Missing (-6.643856)	-1.102	0.4621	31.27	30.04	29	Value Missing (-6.643856)	35	34.02	0.5	2.68913	7.31587	636.73	3178.61	5	0.0732578	23.0398	Locus:1.1.1.1481.2 File:"oge8.wiff"	Intestine	1-Rep-2-Jeremy (Jeremy-2)
Jeremy-intestine	Carbonic anhydrase 1 OS=Mus musculus GN=Ca1 PE=2 SV=4	CAH1_MOUSE	TRUE	TRUE	eIVNVGHSFHVIFDDSSNQSVLk	0.97	iTRAQ8plex (+304), iTRAQ8plex (+304)	21.38	36.4048	15.62		0	-0.3587	-0.4648	Value Missing (-6.643856)	-0.2003	0.3014	26.29	36	32.27	Value Missing (-6.643856)	53	25.02	0.5	2.66193	7.43112	636.731	3178.62	5	0.0708078	22.2692	Locus:1.1.1.1432.2 File:"oge8.wiff"	Intestine	1-Rep-2-Jeremy (Jeremy-2)
Jeremy-intestine	Carbonic anhydrase 1 OS=Mus musculus GN=Ca1 PE=2 SV=4	CAH1_MOUSE	TRUE	TRUE	eIVNVGHSFHVIFDDSSNQSVLk	1	iTRAQ8plex (+304), iTRAQ8plex (+304)	95.72	36.4048	90.64		No Values (0.0)	Reference Missing (6.643856)	Reference Missing (6.643856)	Reference Missing (6.643856)	Reference Missing (6.643856)	Reference Missing (6.643856)	No Values (0.0)	Reference Missing (6.643856)	Reference Missing (6.643856)	Reference Missing (6.643856)	Reference Missing (6.643856)	Reference Missing (6.643856)	0.5	2.60291	7.62629	636.731	3178.62	5	0.0701078	22.0491	Locus:1.1.1.1479.3 File:"oge8.wiff"	Intestine	1-Rep-2-Jeremy (Jeremy-2)
Jeremy-intestine	Carbonic anhydrase 1 OS=Mus musculus GN=Ca1 PE=2 SV=4	CAH1_MOUSE	TRUE	TRUE	eIVNVGHSFHVIFDDSSNQSVLk	1	iTRAQ8plex (+304), iTRAQ8plex (+304)	81.57	36.4048	77.42		No Values (0.0)	Reference Missing (6.643856)	No Values (0.0)	Reference Missing (6.643856)	Reference Missing (6.643856)	No Values (0.0)	No Values (0.0)	Reference Missing (6.643856)	No Values (0.0)	Reference Missing (6.643856)	Reference Missing (6.643856)	No Values (0.0)	0.5	2.79096	6.84549	636.731	3178.62	5	0.0697578	21.939	Locus:1.1.1.1479.2 File:"oge8.wiff"	Intestine	1-Rep-2-Jeremy (Jeremy-2)
Jeremy-intestine	Carbonic anhydrase 1 OS=Mus musculus GN=Ca1 PE=2 SV=4	CAH1_MOUSE	TRUE	TRUE	eIVNVGHSFHVIFDDSSNQSVLk	1	iTRAQ8plex (+304), iTRAQ8plex (+304)	80.91	36.4048	75.66		No Values (0.0)	Reference Missing (6.643856)	No Values (0.0)	No Values (0.0)	Reference Missing (6.643856)	No Values (0.0)	No Values (0.0)	Reference Missing (6.643856)	No Values (0.0)	No Values (0.0)	Reference Missing (6.643856)	No Values (0.0)	0.5	2.9211	6.25927	636.731	3178.62	5	0.0686078	21.5773	Locus:1.1.1.1484.2 File:"oge8.wiff"	Intestine	1-Rep-2-Jeremy (Jeremy-2)
Jeremy-intestine	Carbonic anhydrase 1 OS=Mus musculus GN=Ca1 PE=2 SV=4	CAH1_MOUSE	TRUE	TRUE	eIVNVGHSFHVIFDDSSNQSVLk	1	iTRAQ8plex (+304), iTRAQ8plex (+304)	86.53	36.4048	84.25		No Values (0.0)	Reference Missing (6.643856)	Reference Missing (6.643856)	No Values (0.0)	Reference Missing (6.643856)	No Values (0.0)	No Values (0.0)	Reference Missing (6.643856)	Reference Missing (6.643856)	No Values (0.0)	Reference Missing (6.643856)	No Values (0.0)	0.5	2.79096	6.86084	636.731	3178.62	5	0.0685078	21.5459	Locus:1.1.1.1514.2 File:"oge8.wiff"	Intestine	1-Rep-2-Jeremy (Jeremy-2)
Jeremy-intestine	Carbonic anhydrase 1 OS=Mus musculus GN=Ca1 PE=2 SV=4	CAH1_MOUSE	TRUE	TRUE	eIVNVGHSFHVIFDDSSNQSVLk	1	iTRAQ8plex (+304), iTRAQ8plex (+304)	75.69	36.4048	73.05		No Values (0.0)	Reference Missing (6.643856)	No Values (0.0)	Reference Missing (6.643856)	Reference Missing (6.643856)	No Values (0.0)	No Values (0.0)	Reference Missing (6.643856)	No Values (0.0)	Reference Missing (6.643856)	Reference Missing (6.643856)	No Values (0.0)	0.5	2.76512	6.9197	636.731	3178.62	5	0.0684078	21.5144	Locus:1.1.1.1441.2 File:"oge8.wiff"	Intestine	1-Rep-2-Jeremy (Jeremy-2)
Jeremy-intestine	Carbonic anhydrase 1 OS=Mus musculus GN=Ca1 PE=2 SV=4	CAH1_MOUSE	TRUE	TRUE	eIVNVGHSFHVIFDDSSNQSVLk	1	iTRAQ8plex (+304), iTRAQ8plex (+304)	98	36.4048	95.45		No Values (0.0)	Reference Missing (6.643856)	No Values (0.0)	Reference Missing (6.643856)	Reference Missing (6.643856)	No Values (0.0)	No Values (0.0)	Reference Missing (6.643856)	No Values (0.0)	Reference Missing (6.643856)	Reference Missing (6.643856)	No Values (0.0)	0.5	2.83987	6.62936	636.731	3178.62	5	0.0665578	20.9326	Locus:1.1.1.1516.2 File:"oge8.wiff"	Intestine	1-Rep-2-Jeremy (Jeremy-2)
Jeremy-intestine	Carbonic anhydrase 1 OS=Mus musculus GN=Ca1 PE=2 SV=4	CAH1_MOUSE	TRUE	TRUE	eIVNVGHSFHVIFDDSSNQSVLk	1	iTRAQ8plex (+304), iTRAQ8plex (+304)	70.92	36.4048	65.88		No Values (0.0)	Reference Missing (6.643856)	Reference Missing (6.643856)	Reference Missing (6.643856)	Reference Missing (6.643856)	No Values (0.0)	No Values (0.0)	Reference Missing (6.643856)	Reference Missing (6.643856)	Reference Missing (6.643856)	Reference Missing (6.643856)	No Values (0.0)	0.5	2.68913	7.2971	636.732	3178.62	5	0.0658578	20.7124	Locus:1.1.1.1445.3 File:"oge8.wiff"	Intestine	1-Rep-2-Jeremy (Jeremy-2)
Jeremy-intestine	Carbonic anhydrase 1 OS=Mus musculus GN=Ca1 PE=2 SV=4	CAH1_MOUSE	TRUE	TRUE	eIVNVGHSFHVIFDDSSNQSVLk	1	iTRAQ8plex (+304), iTRAQ8plex (+304)	94.95	36.4048	91.34		No Values (0.0)	Reference Missing (6.643856)	Reference Missing (6.643856)	No Values (0.0)	Reference Missing (6.643856)	Reference Missing (6.643856)	No Values (0.0)	Reference Missing (6.643856)	Reference Missing (6.643856)	No Values (0.0)	Reference Missing (6.643856)	Reference Missing (6.643856)	0.5	2.66193	7.4287	636.732	3178.62	5	0.0658578	20.7124	Locus:1.1.1.1445.2 File:"oge8.wiff"	Intestine	1-Rep-2-Jeremy (Jeremy-2)
Jeremy-intestine	Carbonic anhydrase 1 OS=Mus musculus GN=Ca1 PE=2 SV=4	CAH1_MOUSE	TRUE	TRUE	eIVNVGHSFHVIFDDSSNQSVLk	1	iTRAQ8plex (+304), iTRAQ8plex (+304)	74.65	36.4048	69.89		No Values (0.0)	Reference Missing (6.643856)	No Values (0.0)	No Values (0.0)	Reference Missing (6.643856)	No Values (0.0)	No Values (0.0)	Reference Missing (6.643856)	No Values (0.0)	No Values (0.0)	Reference Missing (6.643856)	No Values (0.0)	0.5	2.86568	6.44377	636.732	3178.62	5	0.0649578	20.4293	Locus:1.1.1.1505.3 File:"oge8.wiff"	Intestine	1-Rep-2-Jeremy (Jeremy-2)
Jeremy-intestine	Carbonic anhydrase 1 OS=Mus musculus GN=Ca1 PE=2 SV=4	CAH1_MOUSE	TRUE	TRUE	eIVNVGHSFHVIFDDSSNQSVLk	0.98	iTRAQ8plex (+304), iTRAQ8plex (+304)	136.42	36.4048	135.66		No Values (0.0)	Reference Missing (6.643856)	Reference Missing (6.643856)	Reference Missing (6.643856)	Reference Missing (6.643856)	No Values (0.0)	No Values (0.0)	Reference Missing (6.643856)	Reference Missing (6.643856)	Reference Missing (6.643856)	Reference Missing (6.643856)	No Values (0.0)	0.5	2.62885	7.59991	636.732	3178.62	5	0.0649578	20.4293	Locus:1.1.1.1425.2 File:"oge8.wiff"	Intestine	1-Rep-2-Jeremy (Jeremy-2)
Jeremy-intestine	Carbonic anhydrase 1 OS=Mus musculus GN=Ca1 PE=2 SV=4	CAH1_MOUSE	TRUE	TRUE	eIVNVGHSFHVIFDDSSNQSVLk	1	iTRAQ8plex (+304), iTRAQ8plex (+304)	100.22	36.4048	95.14		No Values (0.0)	Reference Missing (6.643856)	No Values (0.0)	Reference Missing (6.643856)	Reference Missing (6.643856)	No Values (0.0)	No Values (0.0)	Reference Missing (6.643856)	No Values (0.0)	Reference Missing (6.643856)	Reference Missing (6.643856)	No Values (0.0)	0.5	2.79096	6.85798	636.732	3178.62	5	0.0649578	20.4293	Locus:1.1.1.1505.2 File:"oge8.wiff"	Intestine	1-Rep-2-Jeremy (Jeremy-2)
Jeremy-intestine	Carbonic anhydrase 1 OS=Mus musculus GN=Ca1 PE=2 SV=4	CAH1_MOUSE	TRUE	TRUE	eIVNVGHSFHVIFDDSSNQSVLk	1	iTRAQ8plex (+304), iTRAQ8plex (+304)	71.42	36.4048	66.54		No Values (0.0)	Reference Missing (6.643856)	No Values (0.0)	Reference Missing (6.643856)	Reference Missing (6.643856)	No Values (0.0)	No Values (0.0)	Reference Missing (6.643856)	No Values (0.0)	Reference Missing (6.643856)	Reference Missing (6.643856)	No Values (0.0)	0.5	2.7144	7.20945	636.732	3178.62	5	0.0649578	20.4293	Locus:1.1.1.1425.3 File:"oge8.wiff"	Intestine	1-Rep-2-Jeremy (Jeremy-2)
Jeremy-intestine	Carbonic anhydrase 1 OS=Mus musculus GN=Ca1 PE=2 SV=4	CAH1_MOUSE	TRUE	TRUE	eIVNVGHSFHVIFDDSSNQSVLk	1	iTRAQ8plex (+304), iTRAQ8plex (+304)	60.62	36.4048	52.88		No Values (0.0)	Reference Missing (6.643856)	Reference Missing (6.643856)	No Values (0.0)	Reference Missing (6.643856)	No Values (0.0)	No Values (0.0)	Reference Missing (6.643856)	Reference Missing (6.643856)	No Values (0.0)	Reference Missing (6.643856)	No Values (0.0)	0.5	2.73903	7.04439	636.732	3178.62	5	0.0636078	20.0048	Locus:1.1.1.1463.3 File:"oge8.wiff"	Intestine	1-Rep-2-Jeremy (Jeremy-2)
Jeremy-intestine	Carbonic anhydrase 1 OS=Mus musculus GN=Ca1 PE=2 SV=4	CAH1_MOUSE	TRUE	TRUE	eIVNVGHSFHVIFDDSSNQSVLk	1	iTRAQ8plex (+304), iTRAQ8plex (+304)	83.57	36.4048	79.58		No Values (0.0)	No Values (0.0)	Reference Missing (6.643856)	Reference Missing (6.643856)	Reference Missing (6.643856)	No Values (0.0)	No Values (0.0)	No Values (0.0)	Reference Missing (6.643856)	Reference Missing (6.643856)	Reference Missing (6.643856)	No Values (0.0)	0.5	2.76512	6.98721	636.732	3178.62	5	0.0636078	20.0048	Locus:1.1.1.1463.2 File:"oge8.wiff"	Intestine	1-Rep-2-Jeremy (Jeremy-2)
Jeremy-intestine	Carbonic anhydrase 1 OS=Mus musculus GN=Ca1 PE=2 SV=4	CAH1_MOUSE	TRUE	TRUE	eIVNVGHSFHVIFDDSSNQSVLk	1	iTRAQ8plex (+304), iTRAQ8plex (+304)	94.22	36.4048	88.34		No Values (0.0)	Reference Missing (6.643856)	Reference Missing (6.643856)	Reference Missing (6.643856)	Reference Missing (6.643856)	No Values (0.0)	No Values (0.0)	Reference Missing (6.643856)	Reference Missing (6.643856)	Reference Missing (6.643856)	Reference Missing (6.643856)	No Values (0.0)	0.5	2.73903	7.04789	636.732	3178.62	5	0.0626078	19.6903	Locus:1.1.1.1551.2 File:"oge8.wiff"	Intestine	1-Rep-2-Jeremy (Jeremy-2)
Jeremy-intestine	Carbonic anhydrase 1 OS=Mus musculus GN=Ca1 PE=2 SV=4	CAH1_MOUSE	TRUE	TRUE	eIVNVGHSFHVIFDDSSNQSVLk	1	iTRAQ8plex (+304), iTRAQ8plex (+304)	57.28	36.4048	52.13		No Values (0.0)	Reference Missing (6.643856)	Reference Missing (6.643856)	No Values (0.0)	Reference Missing (6.643856)	No Values (0.0)	No Values (0.0)	Reference Missing (6.643856)	Reference Missing (6.643856)	No Values (0.0)	Reference Missing (6.643856)	No Values (0.0)	0.5	2.86568	6.4733	636.733	3178.63	5	0.0611078	19.2185	Locus:1.1.1.1532.3 File:"oge8.wiff"	Intestine	1-Rep-2-Jeremy (Jeremy-2)
Jeremy-intestine	Carbonic anhydrase 1 OS=Mus musculus GN=Ca1 PE=2 SV=4	CAH1_MOUSE	TRUE	TRUE	eIVNVGHSFHVIFDDSSNQSVLk	1	iTRAQ8plex (+304), iTRAQ8plex (+304)	93.53	36.4048	91.57		No Values (0.0)	Reference Missing (6.643856)	Reference Missing (6.643856)	Reference Missing (6.643856)	Reference Missing (6.643856)	No Values (0.0)	No Values (0.0)	Reference Missing (6.643856)	Reference Missing (6.643856)	Reference Missing (6.643856)	Reference Missing (6.643856)	No Values (0.0)	0.5	2.7144	7.14415	636.733	3178.63	5	0.0611078	19.2185	Locus:1.1.1.1532.2 File:"oge8.wiff"	Intestine	1-Rep-2-Jeremy (Jeremy-2)
Jeremy-intestine	Carbonic anhydrase 1 OS=Mus musculus GN=Ca1 PE=2 SV=4	CAH1_MOUSE	TRUE	TRUE	eIVNVGHSFHVIFDDSSNQSVLk	1	iTRAQ8plex (+304), iTRAQ8plex (+304)	114.32	36.4048	109.91		No Values (0.0)	No Values (0.0)	No Values (0.0)	No Values (0.0)	Reference Missing (6.643856)	No Values (0.0)	No Values (0.0)	No Values (0.0)	No Values (0.0)	No Values (0.0)	Reference Missing (6.643856)	No Values (0.0)	0.5	3.16964	5.14037	636.733	3178.63	5	0.0605578	19.0455	Locus:1.1.1.1493.2 File:"oge8.wiff"	Intestine	1-Rep-2-Jeremy (Jeremy-2)
Jeremy-intestine	Carbonic anhydrase 1 OS=Mus musculus GN=Ca1 PE=2 SV=4	CAH1_MOUSE	TRUE	TRUE	eIVNVGHSFHVIFDDSSNQSVLk	1	iTRAQ8plex (+304), iTRAQ8plex (+304)	83.16	36.4048	82.17		No Values (0.0)	No Values (0.0)	Reference Missing (6.643856)	No Values (0.0)	Reference Missing (6.643856)	No Values (0.0)	No Values (0.0)	No Values (0.0)	Reference Missing (6.643856)	No Values (0.0)	Reference Missing (6.643856)	No Values (0.0)	0.5	3.03592	5.67582	530.779	3178.63	6	0.0573438	18.0347	Locus:1.1.1.1426.3 File:"oge9.wiff"	Intestine	1-Rep-2-Jeremy (Jeremy-2)
Jeremy-intestine	Carbonic anhydrase 1 OS=Mus musculus GN=Ca1 PE=2 SV=4	CAH1_MOUSE	TRUE	TRUE	eIVNVGHSFHVIFDDSSNQSVLk	1	iTRAQ8plex (+304), iTRAQ8plex (+304)	66.85	36.4048	61.97		No Values (0.0)	No Values (0.0)	No Values (0.0)	No Values (0.0)	Reference Missing (6.643856)	No Values (0.0)	No Values (0.0)	No Values (0.0)	No Values (0.0)	No Values (0.0)	Reference Missing (6.643856)	No Values (0.0)	0.5	3.11446	5.32193	636.733	3178.63	5	0.0571578	17.9762	Locus:1.1.1.1625.3 File:"oge8.wiff"	Intestine	1-Rep-2-Jeremy (Jeremy-2)
Jeremy-intestine	Carbonic anhydrase 1 OS=Mus musculus GN=Ca1 PE=2 SV=4	CAH1_MOUSE	TRUE	TRUE	eIVNVGHSFHVIFDDSSNQSVLk	1	iTRAQ8plex (+304), iTRAQ8plex (+304)	60.52	36.4048	56.34	5.56864	No Values (0.0)	Reference Missing (6.643856)	No Values (0.0)	No Values (0.0)	Reference Missing (6.643856)	No Values (0.0)	No Values (0.0)	Reference Missing (6.643856)	No Values (0.0)	No Values (0.0)	Reference Missing (6.643856)	No Values (0.0)	0.5	2.9801	5.97728	795.665	3178.63	4	0.0565118	17.773	Locus:1.1.1.1536.2 File:"oge8.wiff"	Intestine	1-Rep-2-Jeremy (Jeremy-2)
Jeremy-intestine	Carbonic anhydrase 1 OS=Mus musculus GN=Ca1 PE=2 SV=4	CAH1_MOUSE	TRUE	TRUE	eIVNVGHSFHVIFDDSSNQSVLk	1	iTRAQ8plex (+304), iTRAQ8plex (+304)	72.76	36.4048	66.06	4.06048	No Values (0.0)	Reference Missing (6.643856)	No Values (0.0)	No Values (0.0)	Reference Missing (6.643856)	Reference Missing (6.643856)	No Values (0.0)	Reference Missing (6.643856)	No Values (0.0)	No Values (0.0)	Reference Missing (6.643856)	Reference Missing (6.643856)	0.5	2.95057	6.02392	795.665	3178.63	4	0.0565118	17.773	Locus:1.1.1.1536.4 File:"oge8.wiff"	Intestine	1-Rep-2-Jeremy (Jeremy-2)
Jeremy-intestine	Carbonic anhydrase 1 OS=Mus musculus GN=Ca1 PE=2 SV=4	CAH1_MOUSE	TRUE	TRUE	eIVNVGHSFHVIFDDSSNQSVLk	1	iTRAQ8plex (+304), iTRAQ8plex (+304)	83.73	36.4048	81.72		No Values (0.0)	Reference Missing (6.643856)	Reference Missing (6.643856)	Reference Missing (6.643856)	Reference Missing (6.643856)	No Values (0.0)	No Values (0.0)	Reference Missing (6.643856)	Reference Missing (6.643856)	Reference Missing (6.643856)	Reference Missing (6.643856)	No Values (0.0)	0.5	2.73903	7.04034	636.733	3178.63	5	0.0563578	17.7246	Locus:1.1.1.1572.4 File:"oge8.wiff"	Intestine	1-Rep-2-Jeremy (Jeremy-2)
Jeremy-intestine	Carbonic anhydrase 1 OS=Mus musculus GN=Ca1 PE=2 SV=4	CAH1_MOUSE	TRUE	TRUE	eIVNVGHSFHVIFDDSSNQSVLk	1	iTRAQ8plex (+304), iTRAQ8plex (+304)	54.37	36.4048	50.73	4.34679	No Values (0.0)	No Values (0.0)	No Values (0.0)	No Values (0.0)	Reference Missing (6.643856)	No Values (0.0)	No Values (0.0)	No Values (0.0)	No Values (0.0)	No Values (0.0)	Reference Missing (6.643856)	No Values (0.0)	0.5	3.33424	4.31179	795.665	3178.63	4	0.0556318	17.4962	Locus:1.1.1.1543.2 File:"oge8.wiff"	Intestine	1-Rep-2-Jeremy (Jeremy-2)
Jeremy-intestine	Carbonic anhydrase 1 OS=Mus musculus GN=Ca1 PE=2 SV=4	CAH1_MOUSE	TRUE	TRUE	eIVNVGHSFHVIFDDSSNQSVLk	1	iTRAQ8plex (+304), iTRAQ8plex (+304)	94.97	36.4048	89.96		No Values (0.0)	No Values (0.0)	No Values (0.0)	Reference Missing (6.643856)	Reference Missing (6.643856)	No Values (0.0)	No Values (0.0)	No Values (0.0)	No Values (0.0)	Reference Missing (6.643856)	Reference Missing (6.643856)	No Values (0.0)	0.5	2.95057	6.06609	636.734	3178.63	5	0.0553578	17.4101	Locus:1.1.1.1595.2 File:"oge8.wiff"	Intestine	1-Rep-2-Jeremy (Jeremy-2)
Jeremy-intestine	Carbonic anhydrase 1 OS=Mus musculus GN=Ca1 PE=2 SV=4	CAH1_MOUSE	TRUE	TRUE	eIVNVGHSFHVIFDDSSNQSVLk	1	iTRAQ8plex (+304), iTRAQ8plex (+304)	77.33	36.4048	73.54		No Values (0.0)	Reference Missing (6.643856)	No Values (0.0)	No Values (0.0)	Reference Missing (6.643856)	No Values (0.0)	No Values (0.0)	Reference Missing (6.643856)	No Values (0.0)	No Values (0.0)	Reference Missing (6.643856)	No Values (0.0)	0.5	2.95057	6.08746	636.734	3178.63	5	0.0549578	17.2843	Locus:1.1.1.1586.2 File:"oge8.wiff"	Intestine	1-Rep-2-Jeremy (Jeremy-2)
Jeremy-intestine	Carbonic anhydrase 1 OS=Mus musculus GN=Ca1 PE=2 SV=4	CAH1_MOUSE	TRUE	TRUE	eIVNVGHSFHVIFDDSSNQSVLk	1	iTRAQ8plex (+304), iTRAQ8plex (+304)	69.4	36.4048	67.85		No Values (0.0)	Reference Missing (6.643856)	No Values (0.0)	No Values (0.0)	Reference Missing (6.643856)	No Values (0.0)	No Values (0.0)	Reference Missing (6.643856)	No Values (0.0)	No Values (0.0)	Reference Missing (6.643856)	No Values (0.0)	0.5	2.9801	5.90809	636.734	3178.63	5	0.0543078	17.0798	Locus:1.1.1.1584.4 File:"oge8.wiff"	Intestine	1-Rep-2-Jeremy (Jeremy-2)
Jeremy-intestine	Carbonic anhydrase 1 OS=Mus musculus GN=Ca1 PE=2 SV=4	CAH1_MOUSE	TRUE	TRUE	eIVNVGHSFHVIFDDSSNQSVLk	1	iTRAQ8plex (+304), iTRAQ8plex (+304)	70.76	36.4048	67.42		No Values (0.0)	Reference Missing (6.643856)	No Values (0.0)	Reference Missing (6.643856)	Reference Missing (6.643856)	Reference Missing (6.643856)	No Values (0.0)	Reference Missing (6.643856)	No Values (0.0)	Reference Missing (6.643856)	Reference Missing (6.643856)	Reference Missing (6.643856)	0.5	2.83987	6.60392	636.734	3178.63	5	0.0534578	16.8125	Locus:1.1.1.1602.2 File:"oge8.wiff"	Intestine	1-Rep-2-Jeremy (Jeremy-2)
Jeremy-intestine	Carbonic anhydrase 1 OS=Mus musculus GN=Ca1 PE=2 SV=4	CAH1_MOUSE	TRUE	TRUE	eIVNVGHSFHVIFDDSSNQSVLk	1	iTRAQ8plex (+304), iTRAQ8plex (+304)	96.23	36.4048	92.38		No Values (0.0)	Reference Missing (6.643856)	Reference Missing (6.643856)	No Values (0.0)	Reference Missing (6.643856)	No Values (0.0)	No Values (0.0)	Reference Missing (6.643856)	Reference Missing (6.643856)	No Values (0.0)	Reference Missing (6.643856)	No Values (0.0)	0.5	2.83987	6.5552	636.734	3178.63	5	0.0529078	16.6395	Locus:1.1.1.1614.4 File:"oge8.wiff"	Intestine	1-Rep-2-Jeremy (Jeremy-2)
Jeremy-intestine	Carbonic anhydrase 1 OS=Mus musculus GN=Ca1 PE=2 SV=4	CAH1_MOUSE	TRUE	TRUE	eIVNVGHSFHVIFDDSSNQSVLk	1	iTRAQ8plex (+304), iTRAQ8plex (+304)	72.18	36.4048	64.27	4.13668	No Values (0.0)	No Values (0.0)	Reference Missing (6.643856)	No Values (0.0)	Reference Missing (6.643856)	No Values (0.0)	No Values (0.0)	No Values (0.0)	Reference Missing (6.643856)	No Values (0.0)	Reference Missing (6.643856)	No Values (0.0)	0.5	3.14246	5.16993	795.666	3178.64	4	0.0508718	15.9992	Locus:1.1.1.1541.3 File:"oge8.wiff"	Intestine	1-Rep-2-Jeremy (Jeremy-2)
Jeremy-intestine	Carbonic anhydrase 1 OS=Mus musculus GN=Ca1 PE=2 SV=4	CAH1_MOUSE	TRUE	TRUE	eIVNVGHSFHVIFDDSSNQSVLk	1	iTRAQ8plex (+304), iTRAQ8plex (+304)	64.05	36.4048	61.98		No Values (0.0)	Reference Missing (6.643856)	No Values (0.0)	No Values (0.0)	Reference Missing (6.643856)	No Values (0.0)	No Values (0.0)	Reference Missing (6.643856)	No Values (0.0)	No Values (0.0)	Reference Missing (6.643856)	No Values (0.0)	0.5	2.9211	6.24793	530.78	3178.64	6	0.0484038	15.223	Locus:1.1.1.1409.3 File:"oge8.wiff"	Intestine	1-Rep-2-Jeremy (Jeremy-2)
Jeremy-intestine	Carbonic anhydrase 1 OS=Mus musculus GN=Ca1 PE=2 SV=4	CAH1_MOUSE	TRUE	TRUE	eIVNVGHSFHVIFDDSSNQSVLk	1	iTRAQ8plex (+304), iTRAQ8plex (+304)	77.01	36.4038	71.48		No Values (0.0)	Reference Missing (6.643856)	Reference Missing (6.643856)	Reference Missing (6.643856)	Reference Missing (6.643856)	No Values (0.0)	No Values (0.0)	Reference Missing (6.643856)	Reference Missing (6.643856)	Reference Missing (6.643856)	Reference Missing (6.643856)	No Values (0.0)	0.5	2.7144	7.22043	530.781	3178.64	6	0.0434838	13.6756	Locus:1.1.1.1404.3 File:"oge8.wiff"	Intestine	1-Rep-2-Jeremy (Jeremy-2)
Jeremy-intestine	Carbonic anhydrase 1 OS=Mus musculus GN=Ca1 PE=2 SV=4	CAH1_MOUSE	TRUE	TRUE	eIVNVGHSFHVIFDDSSNQSVLk	1	iTRAQ8plex (+304), iTRAQ8plex (+304)	112.49	36.4038	111.79		No Values (0.0)	Reference Missing (6.643856)	No Values (0.0)	No Values (0.0)	Reference Missing (6.643856)	No Values (0.0)	No Values (0.0)	Reference Missing (6.643856)	No Values (0.0)	No Values (0.0)	Reference Missing (6.643856)	No Values (0.0)	0.5	3.03592	5.75542	530.781	3178.64	6	0.0431238	13.5624	Locus:1.1.1.1401.3 File:"oge8.wiff"	Intestine	1-Rep-2-Jeremy (Jeremy-2)
Jeremy-intestine	Carbonic anhydrase 1 OS=Mus musculus GN=Ca1 PE=2 SV=4	CAH1_MOUSE	TRUE	TRUE	eIVNVGHSFHVIFDDSSNQSVLk	1	iTRAQ8plex (+304), iTRAQ8plex (+304)	101.05	36.4038	98.63		No Values (0.0)	Reference Missing (6.643856)	No Values (0.0)	No Values (0.0)	No Values (0.0)	No Values (0.0)	No Values (0.0)	Reference Missing (6.643856)	No Values (0.0)	No Values (0.0)	No Values (0.0)	No Values (0.0)	0.5	3.33424	4.32337	636.736	3178.64	5	0.0429578	13.5102	Locus:1.1.1.1681.4 File:"oge8.wiff"	Intestine	1-Rep-2-Jeremy (Jeremy-2)
Jeremy-intestine	Carbonic anhydrase 1 OS=Mus musculus GN=Ca1 PE=2 SV=4	CAH1_MOUSE	TRUE	TRUE	eIVNVGHSFHVIFDDSSNQSVLk	1	iTRAQ8plex (+304), iTRAQ8plex (+304)	90.16	36.4038	83.91		No Values (0.0)	Reference Missing (6.643856)	Reference Missing (6.643856)	No Values (0.0)	Reference Missing (6.643856)	No Values (0.0)	No Values (0.0)	Reference Missing (6.643856)	Reference Missing (6.643856)	No Values (0.0)	Reference Missing (6.643856)	No Values (0.0)	0.5	2.81453	6.69877	530.782	3178.65	6	0.0389838	12.2604	Locus:1.1.1.1385.4 File:"oge8.wiff"	Intestine	1-Rep-2-Jeremy (Jeremy-2)
Jeremy-intestine	Carbonic anhydrase 1 OS=Mus musculus GN=Ca1 PE=2 SV=4	CAH1_MOUSE	TRUE	TRUE	eIVNVGHSFHVIFDDSSNQSVLk	1	iTRAQ8plex (+304), iTRAQ8plex (+304)	62.56	36.4038	58.75	8.19382	No Values (0.0)	No Values (0.0)	No Values (0.0)	No Values (0.0)	Reference Missing (6.643856)	No Values (0.0)	No Values (0.0)	No Values (0.0)	No Values (0.0)	No Values (0.0)	Reference Missing (6.643856)	No Values (0.0)	0.5	3.28002	4.65935	795.674	3178.67	4	0.0200718	6.31252	Locus:1.1.1.2096.2 File:"oge2.wiff"	Intestine	1-Rep-2-Jeremy (Jeremy-2)
Jeremy-intestine	Carbonic anhydrase 1 OS=Mus musculus GN=Ca1 PE=2 SV=4	CAH1_MOUSE	TRUE	TRUE	eIVNVGHSFHVIFDDSSNQSVLk	1	iTRAQ8plex (+304), iTRAQ8plex (+304)	117.06	36.4098	111.07	8.55284	No Values (0.0)	No Values (0.0)	No Values (0.0)	No Values (0.0)	Reference Missing (6.643856)	No Values (0.0)	No Values (0.0)	No Values (0.0)	No Values (0.0)	No Values (0.0)	Reference Missing (6.643856)	No Values (0.0)	0.5	3.46008	3.61706	795.684	3178.71	4	0.0202082	6.35536	Locus:1.1.1.2653.3 File:"oge1.wiff"	Intestine	1-Rep-2-Jeremy (Jeremy-2)
Jeremy-intestine	Carbonic anhydrase 1 OS=Mus musculus GN=Ca1 PE=2 SV=4	CAH1_MOUSE	TRUE	TRUE	eIVNVGHSFHVIFDDSSNQSVLk	1	iTRAQ8plex (+304), iTRAQ8plex (+304)				6.25964	No Values (0.0)	Reference Missing (6.643856)	Reference Missing (6.643856)	No Values (0.0)	Reference Missing (6.643856)	Reference Missing (6.643856)	No Values (0.0)	Reference Missing (6.643856)	Reference Missing (6.643856)	No Values (0.0)	Reference Missing (6.643856)	Reference Missing (6.643856)	0.5	2.66193	7.39463	795.883	3179.5	4	0.813568	255.798	Locus:1.1.1.1410.3 File:"oge6.wiff"	Intestine	1-Rep-2-Jeremy (Jeremy-2)
Jeremy-intestine	Carbonic anhydrase 1 OS=Mus musculus GN=Ca1 PE=2 SV=4	CAH1_MOUSE	TRUE	TRUE	eIVNVGHSFHVIFDDSSNQSVLk	1	iTRAQ8plex (+304), iTRAQ8plex (+304)				5.79588	No Values (0.0)	Reference Missing (6.643856)	Reference Missing (6.643856)	Reference Missing (6.643856)	Reference Missing (6.643856)	No Values (0.0)	No Values (0.0)	Reference Missing (6.643856)	Reference Missing (6.643856)	Reference Missing (6.643856)	Reference Missing (6.643856)	No Values (0.0)	0.5	2.68913	7.32472	795.883	3179.5	4	0.813568	255.798	Locus:1.1.1.1410.2 File:"oge6.wiff"	Intestine	1-Rep-2-Jeremy (Jeremy-2)
Jeremy-intestine	Carbonic anhydrase 1 OS=Mus musculus GN=Ca1 PE=2 SV=4	CAH1_MOUSE	TRUE	TRUE	eIVNVGHSFHVIFDDSSNQSVLk	1	iTRAQ8plex (+304), iTRAQ8plex (+304)				6.40894	No Values (0.0)	Reference Missing (6.643856)	Reference Missing (6.643856)	No Values (0.0)	Reference Missing (6.643856)	No Values (0.0)	No Values (0.0)	Reference Missing (6.643856)	Reference Missing (6.643856)	No Values (0.0)	Reference Missing (6.643856)	No Values (0.0)	0.5	2.73903	7.06813	795.883	3179.5	4	0.813568	255.798	Locus:1.1.1.1417.3 File:"oge6.wiff"	Intestine	1-Rep-2-Jeremy (Jeremy-2)
Jeremy-intestine	Carbonic anhydrase 1 OS=Mus musculus GN=Ca1 PE=2 SV=4	CAH1_MOUSE	TRUE	TRUE	eIVNVGHSFHVIFDDSSNQSVLk	1	iTRAQ8plex (+304), iTRAQ8plex (+304)				3.55284	No Values (0.0)	No Values (0.0)	Reference Missing (6.643856)	No Values (0.0)	Reference Missing (6.643856)	No Values (0.0)	No Values (0.0)	No Values (0.0)	Reference Missing (6.643856)	No Values (0.0)	Reference Missing (6.643856)	No Values (0.0)	0.5	3.03592	5.7498	795.901	3179.58	4	0.888408	279.322	Locus:1.1.1.1439.2 File:"oge7.wiff"	Intestine	1-Rep-2-Jeremy (Jeremy-2)
Jeremy-intestine	Carbonic anhydrase 1 OS=Mus musculus GN=Ca1 PE=2 SV=4	CAH1_MOUSE	TRUE	TRUE	eIVNVGHSFHVIFDDSSNQSVLk	1	iTRAQ8plex (+304), iTRAQ8plex (+304)				3.95861	No Values (0.0)	Reference Missing (6.643856)	Reference Missing (6.643856)	Reference Missing (6.643856)	Reference Missing (6.643856)	No Values (0.0)	No Values (0.0)	Reference Missing (6.643856)	Reference Missing (6.643856)	Reference Missing (6.643856)	Reference Missing (6.643856)	No Values (0.0)	0.5	2.9211	6.15015	795.919	3179.65	4	0.957968	301.186	Locus:1.1.1.1671.2 File:"oge8.wiff"	Intestine	1-Rep-2-Jeremy (Jeremy-2)
Jeremy-intestine	Carbonic anhydrase 1 OS=Mus musculus GN=Ca1 PE=2 SV=4	CAH1_MOUSE	TRUE	TRUE	eIVNVGHSFHVIFDDSSNQSVLk	1	iTRAQ8plex (+304), iTRAQ8plex (+304)				2.5376	No Values (0.0)	No Values (0.0)	No Values (0.0)	No Values (0.0)	Reference Missing (6.643856)	No Values (0.0)	No Values (0.0)	No Values (0.0)	No Values (0.0)	No Values (0.0)	Reference Missing (6.643856)	No Values (0.0)	0.5	3.28002	4.64386	795.934	3179.71	4	1.01949	320.522	Locus:1.1.1.2095.2 File:"oge2.wiff"	Intestine	1-Rep-2-Jeremy (Jeremy-2)
Jeremy-intestine	Carbonic anhydrase 1 OS=Mus musculus GN=Ca1 PE=2 SV=4	CAH1_MOUSE	TRUE	TRUE	eIVNVGHSFHVIFDDSSNQSVLk	1	iTRAQ8plex (+304), iTRAQ8plex (+304)				3.0655	No Values (0.0)	Reference Missing (6.643856)	No Values (0.0)	No Values (0.0)	Reference Missing (6.643856)	No Values (0.0)	No Values (0.0)	Reference Missing (6.643856)	No Values (0.0)	No Values (0.0)	Reference Missing (6.643856)	No Values (0.0)	0.5	2.89304	6.26679	795.934	3179.71	4	1.02041	320.811	Locus:1.1.1.2197.3 File:"oge3.wiff"	Intestine	1-Rep-2-Jeremy (Jeremy-2)
Jeremy-intestine	Carbonic anhydrase 1 OS=Mus musculus GN=Ca1 PE=2 SV=4	CAH1_MOUSE	TRUE	TRUE	eIVNVGHSFHVIFDDSSNQSVLk	0.96	iTRAQ8plex (+304), iTRAQ8plex (+304)				1.29243	0	0	Value Missing (-6.643856)	4.362	Value Missing (-6.643856)	0	0	0	Value Missing (-6.643856)	9	Value Missing (-6.643856)	0	0.5	3.53779	3.16993	795.934	3179.71	4	1.02073	320.912	Locus:1.1.1.1841.2 File:"oge8.wiff"	Intestine	1-Rep-2-Jeremy (Jeremy-2)
Jeremy-intestine	Carbonic anhydrase 1 OS=Mus musculus GN=Ca1 PE=2 SV=4	CAH1_MOUSE	TRUE	TRUE	eIVNVGHSFHVIFDDSSNQSVLk	1	iTRAQ8plex (+304), iTRAQ8plex (+304)				8.79588	No Values (0.0)	Reference Missing (6.643856)	Reference Missing (6.643856)	No Values (0.0)	Reference Missing (6.643856)	No Values (0.0)	No Values (0.0)	Reference Missing (6.643856)	Reference Missing (6.643856)	No Values (0.0)	Reference Missing (6.643856)	No Values (0.0)	0.5	2.73903	7.1014	796.129	3180.49	4	1.80033	565.875	Locus:1.1.1.1455.3 File:"oge10.wiff"	Intestine	1-Rep-2-Jeremy (Jeremy-2)
Jeremy-intestine	Carbonic anhydrase 1 OS=Mus musculus GN=Ca1 PE=2 SV=4	CAH1_MOUSE	TRUE	TRUE	eIVNVGHSFHVIFDDSSNQSVLk	1	iTRAQ8plex (+304), iTRAQ8plex (+304)				4.02228	No Values (0.0)	No Values (0.0)	No Values (0.0)	No Values (0.0)	Reference Missing (6.643856)	No Values (0.0)	No Values (0.0)	No Values (0.0)	No Values (0.0)	No Values (0.0)	Reference Missing (6.643856)	No Values (0.0)	0.5	3.25315	4.70044	796.148	3180.56	4	1.87457	589.196	Locus:1.1.1.1660.4 File:"oge9.wiff"	Intestine	1-Rep-2-Jeremy (Jeremy-2)
Jeremy-intestine	Carbonic anhydrase 1 OS=Mus musculus GN=Ca1 PE=2 SV=4	CAH1_MOUSE	TRUE	TRUE	eIVNVGHSFHVIFDDSSNQSVLk	0.99	iTRAQ8plex (+304), iTRAQ8plex (+304)	61.57	41.0517	61.13		0	-0.2604	-0.4442	-0.3692	-0.6943	-0.1796	30	63	39	71	46	78	0.5	2.44932	8.35315	1060.6	2119.18	2	1059.51	499725	Locus:1.1.1.3081.2 File:"oge9.wiff"	Intestine	1-Rep-3-Jeremy (Jeremy-3)
Jeremy-intestine	Carbonic anhydrase 1 OS=Mus musculus GN=Ca1 PE=2 SV=4	CAH1_MOUSE	TRUE	TRUE	eIVNVGHSFHVIFDDSSNQSVLk	1	iTRAQ8plex (+304), iTRAQ8plex (+304)	93.01	41.0789	88.78		0	-0.1551	-0.3713	-0.3497	-0.1523	-0.446	58.09	131	81	138	126	126	0.5	2.08851	9.36652	1060.6	4238.39	4	1059.7	249965	Locus:1.1.1.2049.3 File:"oge11.wiff"	Intestine	1-Rep-3-Jeremy (Jeremy-3)
Jeremy-intestine	Carbonic anhydrase 1 OS=Mus musculus GN=Ca1 PE=2 SV=4	CAH1_MOUSE	TRUE	TRUE	eIVNVGHSFHVIFDDSSNQSVLk	1	iTRAQ8plex (+304), iTRAQ8plex (+304)	121.54	36.4098	115.79	7.85387	0	0.2589	-0.4228	-0.2014	-0.002016	-0.02226	46	137	63	123	112	133	0.5	2.14028	9.26209	795.682	3178.7	4	0.0112082	3.52493	Locus:1.1.1.744.3 File:"oge1.wiff"	Intestine	1-Rep-3-Jeremy (Jeremy-3)
Jeremy-intestine	Carbonic anhydrase 1 OS=Mus musculus GN=Ca1 PE=2 SV=4	CAH1_MOUSE	TRUE	TRUE	eIVNVGHSFHVIFDDSSNQSVLk	1	iTRAQ8plex (+304), iTRAQ8plex (+304)	88.05	36.4118	82.57	9.23657	0	0.1122	-0.6706	-0.6531	-0.7367	-0.2598	115	310	131	232	177	285	0.5	1.5349	10.2877	1060.58	3178.73	3	0.0417942	13.1439	Locus:1.1.1.2656.2 File:"oge9.wiff"	Intestine	1-Rep-3-Jeremy (Jeremy-3)
Jeremy-intestine	Carbonic anhydrase 1 OS=Mus musculus GN=Ca1 PE=2 SV=4	CAH1_MOUSE	TRUE	TRUE	eIVNVGHSFHVIFDDSSNQSVLk	1	iTRAQ8plex (+304), iTRAQ8plex (+304)	142.63	36.4157	137.88	15.3872	0	0.412	-0.33	-0.2692	-0.354	-0.2016	109	355	154	278	213	278	0.5	1.33595	10.4378	1060.58	3178.73	3	0.0435042	13.6817	Locus:1.1.1.2645.2 File:"oge9.wiff"	Intestine	1-Rep-3-Jeremy (Jeremy-3)
Jeremy-intestine	Carbonic anhydrase 1 OS=Mus musculus GN=Ca1 PE=2 SV=4	CAH1_MOUSE	TRUE	TRUE	eIVNVGHSFHVIFDDSSNQSVLk	1	iTRAQ8plex (+304), iTRAQ8plex (+304)	102.74	36.4177	98.17	8.72125	0	0.2155	-0.4691	-0.5929	-0.5189	-0.2078	160	458	207	333	281	406.3	0.5	1.09884	10.8496	1060.59	3178.74	3	0.0488742	15.3705	Locus:1.1.1.2609.2 File:"oge9.wiff"	Intestine	1-Rep-3-Jeremy (Jeremy-3)
Jeremy-intestine	Carbonic anhydrase 1 OS=Mus musculus GN=Ca1 PE=2 SV=4	CAH1_MOUSE	TRUE	TRUE	eIVNVGHSFHVIFDDSSNQSVLk	1	iTRAQ8plex (+304), iTRAQ8plex (+304)	82.01	36.4227	81.28	3.65758	0	0.1895	-0.5801	-0.585	-0.3418	-0.2759	172	488	211	361	339	420	0.5	1.02128	10.9593	1060.59	3178.74	3	0.0513642	16.1536	Locus:1.1.1.2585.2 File:"oge9.wiff"	Intestine	1-Rep-3-Jeremy (Jeremy-3)
Jeremy-intestine	Carbonic anhydrase 1 OS=Mus musculus GN=Ca1 PE=2 SV=4	CAH1_MOUSE	TRUE	TRUE	eIVNVGHSFHVIFDDSSNQSVLk	1	iTRAQ8plex (+304), iTRAQ8plex (+304)	120.67	36.4227	116.73	7.22915	0	-0.01348	-0.5623	-0.681	-0.7647	-0.3415	166	409	201	325	248	387	0.5	1.17955	10.7616	1060.59	3178.74	3	0.0515142	16.2007	Locus:1.1.1.2606.2 File:"oge9.wiff"	Intestine	1-Rep-3-Jeremy (Jeremy-3)
Jeremy-intestine	Carbonic anhydrase 1 OS=Mus musculus GN=Ca1 PE=2 SV=4	CAH1_MOUSE	TRUE	TRUE	eIVNVGHSFHVIFDDSSNQSVLk	1	iTRAQ8plex (+304), iTRAQ8plex (+304)	115.59	36.4227	112.38	13.4559	0	0.1872	-0.6317	-0.4582	-0.3017	-0.415	113	322	135	257	229	253.3	0.5	1.43602	10.3546	1060.59	3178.74	3	0.0517542	16.2762	Locus:1.1.1.2628.3 File:"oge9.wiff"	Intestine	1-Rep-3-Jeremy (Jeremy-3)
Jeremy-intestine	Carbonic anhydrase 1 OS=Mus musculus GN=Ca1 PE=2 SV=4	CAH1_MOUSE	TRUE	TRUE	eIVNVGHSFHVIFDDSSNQSVLk	1	iTRAQ8plex (+304), iTRAQ8plex (+304)	94.64	36.4227	94.64	6.25181	0	0.2074	-0.4361	-0.5569	-0.6161	-0.4113	157	446	206	332	259	348	0.5	1.17955	10.7715	1060.59	3178.74	3	0.0533442	16.7762	Locus:1.1.1.2573.3 File:"oge9.wiff"	Intestine	1-Rep-3-Jeremy (Jeremy-3)
Jeremy-intestine	Carbonic anhydrase 1 OS=Mus musculus GN=Ca1 PE=2 SV=4	CAH1_MOUSE	TRUE	TRUE	eIVNVGHSFHVIFDDSSNQSVLk	1	iTRAQ8plex (+304), iTRAQ8plex (+304)	114.66	36.4227	109.86	12.1612	0	0.04088	-0.7299	-0.8256	-0.6064	-0.5125	129	332	143	232	215	269.7	0.5	1.43602	10.3671	1060.59	3178.74	3	0.0561042	17.6442	Locus:1.1.1.2569.3 File:"oge9.wiff"	Intestine	1-Rep-3-Jeremy (Jeremy-3)
Jeremy-intestine	Carbonic anhydrase 1 OS=Mus musculus GN=Ca1 PE=2 SV=4	CAH1_MOUSE	TRUE	TRUE	eIVNVGHSFHVIFDDSSNQSVLk	1	iTRAQ8plex (+304), iTRAQ8plex (+304)	97.17	36.4256	93.58	9.1549	0	-0.107	-0.7501	-0.7755	-0.5514	-0.3182	91	213	100	169	156	217	0.5	1.79082	9.8857	1060.59	3178.75	3	0.0615642	19.3613	Locus:1.1.1.2683.2 File:"oge9.wiff"	Intestine	1-Rep-3-Jeremy (Jeremy-3)
Jeremy-intestine	Carbonic anhydrase 1 OS=Mus musculus GN=Ca1 PE=2 SV=4	CAH1_MOUSE	TRUE	TRUE	eIVNVGHSFHVIFDDSSNQSVLk	1	iTRAQ8plex (+304), iTRAQ8plex (+304)	100.32	36.4256	98.07		0	0.2366	0.00776	-0.3185	-0.2236	-0.2388	71	201	122	170	146	172	0.5	1.87958	9.78463	636.758	3178.75	5	0.0659922	20.7538	Locus:1.1.1.737.3 File:"oge1.wiff"	Intestine	1-Rep-3-Jeremy (Jeremy-3)
Jeremy-intestine	Carbonic anhydrase 1 OS=Mus musculus GN=Ca1 PE=2 SV=4	CAH1_MOUSE	TRUE	TRUE	eIVNVGHSFHVIFDDSSNQSVLk	1	iTRAQ8plex (+304), iTRAQ8plex (+304)	104.1	36.4256	101.29		0	-0.09646	-0.5289	-0.5178	-0.5454	-0.1586	105	246	131	228	179	277	0.5	1.5349	10.1874	636.758	3178.75	5	0.0659922	20.7538	Locus:1.1.1.737.2 File:"oge1.wiff"	Intestine	1-Rep-3-Jeremy (Jeremy-3)
Jeremy-intestine	Carbonic anhydrase 1 OS=Mus musculus GN=Ca1 PE=2 SV=4	CAH1_MOUSE	TRUE	TRUE	eIVNVGHSFHVIFDDSSNQSVLk	1	iTRAQ8plex (+304), iTRAQ8plex (+304)	104.86	36.4375	101.91	8.16749	0	-0.2109	-0.3085	-0.3108	-0.5548	-0.2823	51	110	72.14	124.1	85	123	0.5	2.18931	9.14272	1060.6	3178.77	3	0.0800742	25.1824	Locus:1.1.1.2760.2 File:"oge9.wiff"	Intestine	1-Rep-3-Jeremy (Jeremy-3)
Jeremy-intestine	Carbonic anhydrase 1 OS=Mus musculus GN=Ca1 PE=2 SV=4	CAH1_MOUSE	TRUE	TRUE	eIVNVGHSFHVIFDDSSNQSVLk	1	iTRAQ8plex (+304), iTRAQ8plex (+304)	47.33	36.4473	43.53		0	0.1229	-0.2284	-0.5157	-0.4504	-0.2641	262	696	390	561	471.6	632	0.5	0.666869	11.5568	795.704	3178.79	4	0.0993682	31.2499	Locus:1.1.1.2589.2 File:"oge9.wiff"	Intestine	1-Rep-3-Jeremy (Jeremy-3)
Jeremy-intestine	Carbonic anhydrase 1 OS=Mus musculus GN=Ca1 PE=2 SV=4	CAH1_MOUSE	TRUE	TRUE	eIVNVGHSFHVIFDDSSNQSVLk	1	iTRAQ8plex (+304), iTRAQ8plex (+304)	44.37	36.4473	36.96		0	-0.07466	-0.5981	-0.7767	-0.5221	-0.5539	274	650	329	502	476	554	0.5	0.733562	11.4435	795.704	3178.79	4	0.0993682	31.2499	Locus:1.1.1.2589.4 File:"oge9.wiff"	Intestine	1-Rep-3-Jeremy (Jeremy-3)
Jeremy-intestine	Carbonic anhydrase 1 OS=Mus musculus GN=Ca1 PE=2 SV=4	CAH1_MOUSE	TRUE	TRUE	eIVNVGHSFHVIFDDSSNQSVLk	1	iTRAQ8plex (+304), iTRAQ8plex (+304)	106.76	36.4611	104.61	10.5086	0	0.5785	-0.1178	-0.05803	0.01309	-0.03223	69	249	112	200	169	195	0.5	1.70604	9.9571	1060.6	3178.79	3	0.103084	32.4185	Locus:1.1.1.2663.3 File:"oge10.wiff"	Intestine	1-Rep-3-Jeremy (Jeremy-3)
Jeremy-intestine	Carbonic anhydrase 1 OS=Mus musculus GN=Ca1 PE=2 SV=4	CAH1_MOUSE	TRUE	TRUE	eIVNVGHSFHVIFDDSSNQSVLk	1	iTRAQ8plex (+304), iTRAQ8plex (+304)	96.15	36.467	91.21	8.45593	0	0.4505	-0.05227	-0.2705	-0.2098	0.1307	104	341	173	262	219	324	0.5	1.33595	10.4747	1060.61	3178.8	3	0.109804	34.5318	Locus:1.1.1.2640.2 File:"oge10.wiff"	Intestine	1-Rep-3-Jeremy (Jeremy-3)
Jeremy-intestine	Carbonic anhydrase 1 OS=Mus musculus GN=Ca1 PE=2 SV=4	CAH1_MOUSE	TRUE	TRUE	eIVNVGHSFHVIFDDSSNQSVLk	1	iTRAQ8plex (+304), iTRAQ8plex (+304)	76.94	36.4729	70.98	8.56864	0	0.08502	-0.3065	-0.5127	-0.3824	-0.3068	112	292	160	241	211	264	0.5	1.43602	10.3219	1060.61	3178.8	3	0.112324	35.3242	Locus:1.1.1.2653.2 File:"oge10.wiff"	Intestine	1-Rep-3-Jeremy (Jeremy-3)
Jeremy-intestine	Carbonic anhydrase 1 OS=Mus musculus GN=Ca1 PE=2 SV=4	CAH1_MOUSE	TRUE	TRUE	eIVNVGHSFHVIFDDSSNQSVLk	1	iTRAQ8plex (+304), iTRAQ8plex (+304)	101.76	36.4729	101.76	11.4948	0	0.07209	-0.2352	-0.431	-0.3436	-0.3095	102	263	152	230	196	239.4	0.5	1.5349	10.2075	1060.61	3178.8	3	0.114304	35.9469	Locus:1.1.1.2050.3 File:"oge11.wiff"	Intestine	1-Rep-3-Jeremy (Jeremy-3)
Jeremy-intestine	Carbonic anhydrase 1 OS=Mus musculus GN=Ca1 PE=2 SV=4	CAH1_MOUSE	TRUE	TRUE	eIVNVGHSFHVIFDDSSNQSVLk	1	iTRAQ8plex (+304), iTRAQ8plex (+304)	104.09	36.4807	101.96	10.3565	0	0.3122	-0.2083	-0.1233	-0.2067	-0.03879	103	313	157	286	218	291.3	0.5	1.43602	10.4182	1060.61	3178.81	3	0.119164	37.4752	Locus:1.1.1.2063.2 File:"oge11.wiff"	Intestine	1-Rep-3-Jeremy (Jeremy-3)
Jeremy-intestine	Carbonic anhydrase 1 OS=Mus musculus GN=Ca1 PE=2 SV=4	CAH1_MOUSE	TRUE	TRUE	eIVNVGHSFHVIFDDSSNQSVLk	1	iTRAQ8plex (+304), iTRAQ8plex (+304)	120.03	36.4836	114.45	11.1079	0	0.2549	-0.06286	-0.2088	-0.0454	-0.0008559	57	165	95	148	132	163	0.5	2.03118	9.56986	1060.61	3178.81	3	0.124384	39.1168	Locus:1.1.1.2072.4 File:"oge11.wiff"	Intestine	1-Rep-3-Jeremy (Jeremy-3)
Jeremy-intestine	Carbonic anhydrase 1 OS=Mus musculus GN=Ca1 PE=2 SV=4	CAH1_MOUSE	TRUE	TRUE	eIVNVGHSFHVIFDDSSNQSVLk	1	iTRAQ8plex (+304), iTRAQ8plex (+304)	97.95	36.4914	97.42	8.61979	0	0.04394	-0.4467	-0.6135	-0.7547	-0.3278	88	224	114	179	132	206	0.5	1.79082	9.88111	1060.61	3178.82	3	0.128914	40.5413	Locus:1.1.1.2682.3 File:"oge10.wiff"	Intestine	1-Rep-3-Jeremy (Jeremy-3)
Jeremy-intestine	Carbonic anhydrase 1 OS=Mus musculus GN=Ca1 PE=2 SV=4	CAH1_MOUSE	TRUE	TRUE	eIVNVGHSFHVIFDDSSNQSVLk	1	iTRAQ8plex (+304), iTRAQ8plex (+304)	73.46	36.4943	68.82	7.95861	0	-0.2605	-0.7797	-0.6569	-0.5819	-0.2485	64	136	69	128	107	160.6	0.5	2.08851	9.37634	1060.62	3178.82	3	0.137014	43.0885	Locus:1.1.1.2182.3 File:"oge12.wiff"	Intestine	1-Rep-3-Jeremy (Jeremy-3)
Jeremy-intestine	Carbonic anhydrase 1 OS=Mus musculus GN=Ca1 PE=2 SV=4	CAH1_MOUSE	TRUE	TRUE	eIVNVGHSFHVIFDDSSNQSVLk	1	iTRAQ8plex (+304), iTRAQ8plex (+304)	108.61	36.4953	103.79	9.67778	0	0.2815	-0.1377	-0.3412	-0.2698	-0.09799	93	274	147	223	188	250	0.5	1.5349	10.1984	1060.62	3178.83	3	0.139894	43.9942	Locus:1.1.1.2189.2 File:"oge12.wiff"	Intestine	1-Rep-3-Jeremy (Jeremy-3)
[truncated: 72,439 more rows]
