# Supplementary material for: Changes in protein expression after treatment with Ancylostoma caninum excretory/secretory products in a mouse model of colitis
Source: Sci Rep. 2017 Feb 13;7:41883. doi: 10.1038/srep41883 (PMC5304188; doi:10.1038/srep41883)
Supplement: Supplementary Table 2 [file srep41883-s3.zip › Supplementary_Table_2.xlsx]

## Sheet: Supplementary_Table_1.txt
Identified Proteins (675)	Accession Number	Molecular Weight	Kruskal-Wallis Test (P-Value)	Reference	DSS + 10ug ES	DSS + 1ug ES	DSS + 25ug ES	DSS + 5ug ES	DSS only
Decorin OS=Mus musculus GN=Dcn PE=2 SV=1	PGS2_MOUSE	40 kDa	95% (0.048)	0	0.3	0	4.4	0.2	0.2
Eukaryotic translation initiation factor 3 subunit L OS=Mus musculus GN=Eif3l PE=1 SV=1	EIF3L_MOUSE	67 kDa	95% (0.048)	0	3.5	3.6	-1.5	3.4	2.8
Protein disulfide-isomerase A4 OS=Mus musculus GN=Pdia4 PE=1 SV=3	PDIA4_MOUSE	72 kDa	95% (0.043)	0	-0.2	0	1	-0.4	0.1
ATPase inhibitor, mitochondrial OS=Mus musculus GN=Atpif1 PE=1 SV=2	ATIF1_MOUSE (+1)	12 kDa	95% (0.041)	0	-0.2	-0.5	4.5	-0.3	-0.2
40S ribosomal protein S13 OS=Mus musculus GN=Rps13 PE=1 SV=2	RS13_MOUSE	17 kDa	95% (0.039)	0	0.1	0.2	0.9	-0.2	0
Actin-related protein 2/3 complex subunit 4 OS=Mus musculus GN=Arpc4 PE=1 SV=3	ARPC4_MOUSE	20 kDa	95% (0.038)	0	0.3	-0.1	3.2	0.4	0.3
Cluster of Alpha actinin 1a OS=Mus musculus GN=Actn1 PE=2 SV=1 (A1BN54_MOUSE)	A1BN54_MOUSE [2]	103 kDa	95% (0.035)	0	1	0.7	1.4	0.7	0.9
14-3-3 protein beta/alpha OS=Mus musculus GN=Ywhab PE=1 SV=3	sp|Q9CQV8|1433B_MOUSE	28 kDa	95% (0.035)	0	0.5	0.5	1.3	0.6	0.7
Casein kinase II subunit alpha OS=Mus musculus GN=Csnk2a1 PE=1 SV=2	CSK21_MOUSE	45 kDa	95% (0.035)	0	-0.5	-0.2	-1.1	-0.2	-0.2
Cluster of Histone H1.4 OS=Mus musculus GN=Hist1h1e PE=1 SV=2 (H14_MOUSE)	H14_MOUSE [2]	22 kDa	95% (0.033)	0	0.2	0.2	5.8	0.7	0.4
Thioredoxin domain-containing protein 12 OS=Mus musculus GN=Txndc12 PE=2 SV=1	TXD12_MOUSE	19 kDa	95% (0.033)	0	-0.6	-0.3	6.6	-1.3	-1.6
Cluster of Actin-related protein 3 OS=Mus musculus GN=Actr3 PE=1 SV=3 (ARP3_MOUSE)	ARP3_MOUSE	47 kDa	95% (0.029)	0	0.6	0.5	2.5	0.4	0.8
Sulfotransferase OS=Mus musculus GN=Sult1a1 PE=3 SV=1	E9QNL5_MOUSE	34 kDa	95% (0.027)	0	0.3	-2	-0.1	0.3	Value Missing
Platelet-activating factor acetylhydrolase IB subunit gamma OS=Mus musculus GN=Pafah1b3 PE=4 SV=1	D3Z7E6_MOUSE (+1)	20 kDa	95% (0.026)	0	-0.1	0.1	-1.4	0	0.3
Vigilin OS=Mus musculus GN=Hdlbp PE=1 SV=1	A0A087WP83_MOUSE (+1)	134 kDa	95% (0.026)	0	-0.7	-0.6	Value Missing	-1	-3.2
Cluster of 3-ketoacyl-CoA thiolase A, peroxisomal OS=Mus musculus GN=Acaa1a PE=1 SV=1 (H3BJZ9_MOUSE)	H3BJZ9_MOUSE [2]	35 kDa	95% (0.026)	0	-0.6	-0.4	-4.2	-0.6	-1.1
Histone H4 OS=Mus musculus GN=Hist1h4a PE=1 SV=2	H4_MOUSE	11 kDa	95% (0.024)	0	2.9	2.3	Reference Missing	3	2.3
Protein deglycase DJ-1 OS=Mus musculus GN=Park7 PE=1 SV=1	PARK7_MOUSE	20 kDa	95% (0.024)	0	0.1	0	2.7	-0.1	-0.1
NADH dehydrogenase [ubiquinone] 1 alpha subcomplex subunit 12 OS=Mus musculus GN=Ndufa12 PE=2 SV=2	NDUAC_MOUSE	17 kDa	95% (0.024)	0	-0.3	-0.1	1.4	-0.2	-0.2
Electron transfer flavoprotein subunit beta OS=Mus musculus GN=Etfb PE=1 SV=3	ETFB_MOUSE	28 kDa	95% (0.023)	0	-0.1	-0.3	1.8	0.2	0.1
Cytochrome c oxidase subunit NDUFA4 OS=Mus musculus GN=Ndufa4 PE=1 SV=2	NDUA4_MOUSE	9 kDa	95% (0.021)	0	-0.2	-0.2	0.8	-0.5	-0.1
Aldose reductase OS=Mus musculus GN=Akr1b1 PE=1 SV=3	ALDR_MOUSE	36 kDa	95% (0.020)	0	-0.3	-0.1	0.9	-0.1	0.1
60S ribosomal protein L34 OS=Mus musculus GN=Rpl34 PE=1 SV=2	RL34_MOUSE	13 kDa	95% (0.020)	0	0.3	0.4	Reference Missing	0.1	0.3
Succinyl-CoA ligase [ADP-forming] subunit beta, mitochondrial OS=Mus musculus GN=Sucla2 PE=1 SV=2	SUCB1_MOUSE	50 kDa	95% (0.019)	0	0.6	-0.4	6.6	-0.6	-0.1
Protein Ugt2b34 OS=Mus musculus GN=Ugt2b34 PE=2 SV=1	Q8K154_MOUSE	61 kDa	95% (0.018)	0	-0.3	-0.9	4.4	-0.6	-0.4
Heterogeneous nuclear ribonucleoprotein A1 OS=Mus musculus GN=Hnrnpa1 PE=1 SV=1	Q5EBP8_MOUSE (+2)	39 kDa	95% (0.018)	0	0.3	0.4	2.3	0.2	0.5
Sarcolemmal membrane-associated protein OS=Mus musculus GN=Slmap PE=4 SV=1	D3Z7V3_MOUSE (+3)	91 kDa	95% (0.018)	0	-0.3	0.1	1.7	-0.2	0
Kininogen-1 OS=Mus musculus GN=Kng1 PE=1 SV=1	sp|O08677|KNG1_MOUSE	73 kDa	95% (0.017)	0	1.7	0.5	1.2	2.5	2.7
Cell surface A33 antigen OS=Mus musculus GN=Gpa33 PE=2 SV=2	GPA33_MOUSE	36 kDa	95% (0.016)	0	-0.2	-0.1	2.3	-0.1	0
14-3-3 protein theta (Fragment) OS=Mus musculus GN=Ywhaq PE=3 SV=1	F6VW30_MOUSE (+1)	34 kDa	95% (0.015)	0	0.6	0.4	1.9	0.3	0.4
ATP synthase subunit g, mitochondrial OS=Mus musculus GN=Atp5l PE=1 SV=1	ATP5L_MOUSE	11 kDa	95% (0.013)	0	-0.1	-0.5	2.3	0	0.2
Cluster of 60S ribosomal protein L7 OS=Mus musculus GN=Rpl7 PE=1 SV=2 (RL7_MOUSE)	RL7_MOUSE	31 kDa	95% (0.013)	0	-0.3	-0.1	1.4	-0.1	0.1
Succinate dehydrogenase [ubiquinone] flavoprotein subunit, mitochondrial OS=Mus musculus GN=Sdha PE=1 SV=1	SDHA_MOUSE	73 kDa	95% (0.013)	0	-0.1	-0.4	0.4	-0.6	-0.4
Inorganic pyrophosphatase OS=Mus musculus GN=Ppa1 PE=1 SV=1	IPYR_MOUSE	33 kDa	95% (0.012)	0	1	-0.2	1.5	0.7	0.2
Heterogeneous nuclear ribonucleoprotein L (Fragment) OS=Mus musculus GN=Hnrnpl PE=4 SV=1	G5E924_MOUSE (+1)	67 kDa	95% (0.0091)	0	0.2	0.3	Reference Missing	0.3	0.2
Ubiquitin-conjugating enzyme E2 N OS=Mus musculus GN=Ube2n PE=1 SV=1	UBE2N_MOUSE	17 kDa	95% (0.0091)	0	-0.1	0.1	1.8	-0.1	0.3
Cluster of 60S ribosomal protein L17 OS=Mus musculus GN=Rpl17 PE=2 SV=1 (Q6ZWZ7_MOUSE)	Q6ZWZ7_MOUSE [2]	21 kDa	95% (0.0090)	0	1	1.2	2.9	1.1	1.4
Rho GDP-dissociation inhibitor 1 OS=Mus musculus GN=Arhgdia PE=1 SV=3	GDIR1_MOUSE	23 kDa	95% (0.0070)	0	0	0.1	1.6	0.1	0.1
Isoform 2 of Neuron navigator 1 OS=Mus musculus GN=Nav1	sp|Q8CH77-2|NAV1_MOUSE (+1)	196 kDa	95% (0.0063)	0	0.2	0.4	-2.7	-0.1	0.2
Cathepsin D OS=Mus musculus GN=Ctsd PE=1 SV=1	CATD_MOUSE	45 kDa	95% (0.0053)	0	0.1	0.1	3.1	-0.2	0.1
Cluster of 14-3-3 protein zeta/delta OS=Mus musculus GN=Ywhaz PE=1 SV=1 (1433Z_MOUSE)	1433Z_MOUSE [4]	28 kDa	95% (0.0044)	0	0.5	0.1	1.5	0.1	0.5
3-hydroxyacyl-CoA dehydrogenase type-2 OS=Mus musculus GN=Hsd17b10 PE=1 SV=1	A2AFQ2_MOUSE (+1)	28 kDa	95% (0.0044)	0	1.6	0.4	Reference Missing	0.7	-0.1
3-mercaptopyruvate sulfurtransferase OS=Mus musculus GN=Mpst PE=1 SV=1	Q3UW66_MOUSE (+1)	33 kDa	95% (0.0041)	0	1.8	1.2	-0.3	1.5	0.6
Cluster of Sarcoplasmic/endoplasmic reticulum calcium ATPase 2 OS=Mus musculus GN=Atp2a2 PE=1 SV=2 (sp|O55143|AT2A2_MOUSE)	sp|O55143|AT2A2_MOUSE	115 kDa	95% (0.0040)	0	1.7	1.5	3.5	1.4	1.7
High mobility group protein B2 OS=Mus musculus GN=Hmgb2 PE=1 SV=3	HMGB2_MOUSE	24 kDa	95% (0.0037)	0	0.1	0.2	1.1	0.3	0.5
Cluster of Peroxiredoxin 6 OS=Mus musculus GN=Prdx6 PE=1 SV=1 (Q6GT24_MOUSE)	Q6GT24_MOUSE	25 kDa	95% (0.0034)	0	0.6	0.4	0.3	0.5	0.4
GTP-binding nuclear protein Ran OS=Mus musculus GN=Ran PE=1 SV=3	RAN_MOUSE	24 kDa	95% (0.0029)	0	0	0.1	1.5	0	0.2
Integrin-linked protein kinase OS=Mus musculus GN=Ilk PE=1 SV=2	ILK_MOUSE	51 kDa	95% (0.0024)	0	-0.2	-0.1	-1.3	-0.1	-1.9
Annexin A5 OS=Mus musculus GN=Anxa5 PE=1 SV=1	ANXA5_MOUSE	36 kDa	95% (0.0022)	0	1	0.7	1.8	0.7	0.6
Cluster of Eukaryotic translation initiation factor 5A-1 (Fragment) OS=Mus musculus GN=Eif5a PE=1 SV=1 (A0A0A0MQM0_MOUSE)	A0A0A0MQM0_MOUSE [2]	16 kDa	95% (0.0022)	0	0.4	-0.1	Reference Missing	0.4	0.6
Isoform 2 of Glucosidase 2 subunit beta OS=Mus musculus GN=Prkcsh	sp|O08795-2|GLU2B_MOUSE (+1)	60 kDa	95% (0.0022)	0	-0.5	-0.7	0.9	-0.4	0.2
Eukaryotic translation initiation factor 2 subunit 1 OS=Mus musculus GN=Eif2s1 PE=1 SV=3	IF2A_MOUSE	36 kDa	95% (0.0020)	0	0.1	0.3	-0.3	0	0.7
Alpha-enolase OS=Mus musculus GN=Eno1 PE=1 SV=3	ENOA_MOUSE	47 kDa	95% (0.0020)	0	0.4	0.2	0.7	0.7	0.3
N-acetylneuraminic acid synthase (Sialic acid synthase) OS=Mus musculus GN=Nans PE=1 SV=1	Q99J77_MOUSE	40 kDa	95% (0.0016)	0	-0.6	-0.9	0.2	-0.8	-0.3
Protein FAM3D OS=Mus musculus GN=Fam3d PE=2 SV=2	FAM3D_MOUSE	25 kDa	95% (0.0013)	0	-1.3	-1.3	5.6	-1.8	-0.8
Dihydrolipoyllysine-residue succinyltransferase component of 2-oxoglutarate dehydrogenase complex, mitochondrial OS=Mus musculus GN=Dlst PE=1 SV=1	sp|Q9D2G2|ODO2_MOUSE	49 kDa	95% (0.0012)	0	-0.1	0.1	2.3	0	0.2
Calnexin OS=Mus musculus GN=Canx PE=1 SV=1	CALX_MOUSE	67 kDa	95% (0.0011)	0	0.1	0.1	1.2	0	0.3
Calcium-activated chloride channel regulator 1 OS=Mus musculus GN=Clca1 PE=1 SV=2	CLCA1_MOUSE	100 kDa	95% (0.00074)	0	-2.5	-2.7	-3.6	-2.9	-3.6
Isocitrate dehydrogenase [NADP] cytoplasmic OS=Mus musculus GN=Idh1 PE=1 SV=2	IDHC_MOUSE	47 kDa	95% (0.00043)	0	0.1	-0.1	0.9	0.2	0.2
Cluster of Creatine kinase U-type, mitochondrial OS=Mus musculus GN=Ckmt1 PE=1 SV=1 (KCRU_MOUSE)	KCRU_MOUSE	47 kDa	95% (0.00038)	0	0.3	-0.1	1.9	0.1	0
Transketolase OS=Mus musculus GN=Tkt PE=1 SV=1	TKT_MOUSE	68 kDa	95% (0.00034)	0	0.2	0.1	0.9	0	0.2
Thioredoxin OS=Mus musculus GN=Txn PE=1 SV=3	THIO_MOUSE	12 kDa	95% (0.00032)	0	0.6	0.6	0.9	0.6	0.6
Cluster of Ubiquitin-40S ribosomal protein S27a OS=Mus musculus GN=Rps27a PE=1 SV=2 (RS27A_MOUSE)	RS27A_MOUSE	18 kDa	95% (0.00031)	0	2.1	0.8	1.4	1.8	1.4
Cluster of Actin, cytoplasmic 1 OS=Mus musculus GN=Actb PE=1 SV=1 (ACTB_MOUSE)	ACTB_MOUSE [3]	42 kDa	95% (0.00030)	0	0.6	0.3	0.7	0.3	0.3
60S ribosomal protein L23a OS=Mus musculus GN=Rpl23a PE=1 SV=1	RL23A_MOUSE	18 kDa	95% (0.00024)	0	-0.5	-0.5	5.6	-0.8	-0.1
Cytochrome c oxidase subunit 6C OS=Mus musculus GN=Cox6c PE=1 SV=3	COX6C_MOUSE	8 kDa	95% (0.00023)	0	-0.3	-0.3	0.9	-0.4	-0.1
Cluster of Clathrin heavy chain 1 OS=Mus musculus GN=Cltc PE=1 SV=3 (CLH1_MOUSE)	CLH1_MOUSE [2]	192 kDa	95% (0.00022)	0	1.1	0.4	1.9	1	0.6
Cluster of 60S ribosomal protein L6 OS=Mus musculus GN=Rpl6 PE=1 SV=3 (RL6_MOUSE)	RL6_MOUSE	34 kDa	95% (0.00018)	0	0.2	0.6	0.8	0.2	0.2
Polymeric immunoglobulin receptor OS=Mus musculus GN=Pigr PE=1 SV=1	PIGR_MOUSE	85 kDa	95% (0.00012)	0	0.3	0.4	-1.9	-0.4	0.6
Cluster of ADP/ATP translocase 2 OS=Mus musculus GN=Slc25a5 PE=1 SV=3 (ADT2_MOUSE)	ADT2_MOUSE	33 kDa	95% (0.00012)	0	-0.1	-0.1	0.5	-0.1	0
Cluster of Integrin beta-1 OS=Mus musculus GN=Itgb1 PE=1 SV=1 (sp|P09055|ITB1_MOUSE)	sp|P09055|ITB1_MOUSE	88 kDa	95% (0.00012)	0	0.1	0.4	1.8	0	0.4
Prothymosin alpha OS=Mus musculus GN=Ptma PE=1 SV=2	PTMA_MOUSE	12 kDa	95% (0.00011)	0	-0.1	0.1	2.1	-0.1	0.9
Carbonic anhydrase 1 OS=Mus musculus GN=Ca1 PE=2 SV=4	CAH1_MOUSE	28 kDa	95% (< 0.0001)	0	2.9	1.6	Reference Missing	1.6	1.6
Cluster of Keratin, type II cytoskeletal 8 OS=Mus musculus GN=Krt8 PE=1 SV=4 (K2C8_MOUSE)	K2C8_MOUSE [4]	55 kDa	95% (< 0.0001)	0	0.6	0.5	0.8	0.3	0.2
Cluster of Filamin, alpha OS=Mus musculus GN=Flna PE=1 SV=1 (B7FAU9_MOUSE)	B7FAU9_MOUSE [6]	280 kDa	95% (< 0.0001)	0	-0.1	0.2	0.9	0.1	0
ATP synthase subunit beta, mitochondrial OS=Mus musculus GN=Atp5b PE=1 SV=2	ATPB_MOUSE	56 kDa	95% (< 0.0001)	0	0.8	0.1	0	0.5	0.1
Transgelin OS=Mus musculus GN=Tagln PE=1 SV=3	TAGL_MOUSE	23 kDa	95% (< 0.0001)	0	0.1	-0.1	0.7	-0.1	0.1
Cluster of Elongation factor 1-alpha 1 OS=Mus musculus GN=Eef1a1 PE=1 SV=3 (EF1A1_MOUSE)	EF1A1_MOUSE	50 kDa	95% (< 0.0001)	0	1	0	0.6	0.6	0.4
Cluster of Tropomyosin alpha-1 chain OS=Mus musculus GN=Tpm1 PE=3 SV=1 (E9Q448_MOUSE)	E9Q448_MOUSE [2]	33 kDa	95% (< 0.0001)	0	-0.1	-0.4	0.3	-0.3	0
Cluster of Beta-globin OS=Mus musculus GN=Hbbt1 PE=3 SV=1 (A8DUK4_MOUSE)	A8DUK4_MOUSE	16 kDa	95% (< 0.0001)	0	-0.9	-0.5	-0.8	0	-0.4
Cluster of Alpha globin 1 OS=Mus musculus GN=Hba-a1 PE=1 SV=1 (Q91VB8_MOUSE)	Q91VB8_MOUSE	15 kDa	95% (< 0.0001)	0	-0.6	-0.6	-0.3	0.1	-0.9
Hydroxymethylglutaryl-CoA synthase, mitochondrial OS=Mus musculus GN=Hmgcs2 PE=1 SV=2	HMCS2_MOUSE	57 kDa	95% (< 0.0001)	0	-0.3	-0.5	0	-0.7	-0.4
Anterior gradient protein 2 homolog OS=Mus musculus GN=Agr2 PE=2 SV=1	AGR2_MOUSE	20 kDa	95% (< 0.0001)	0	-1.3	-1.6	-0.6	-1.3	-1.1
Carbonic anhydrase 2 OS=Mus musculus GN=Ca2 PE=1 SV=4	CAH2_MOUSE	29 kDa	95% (< 0.0001)	0	-0.5	-0.9	-1	-0.7	-1.1
Cluster of Aldehyde dehydrogenase X, mitochondrial OS=Mus musculus GN=Aldh1b1 PE=1 SV=1 (AL1B1_MOUSE)	AL1B1_MOUSE	58 kDa	95% (< 0.0001)	0	-0.5	-0.9	-0.3	-0.6	-0.6
Carbonic anhydrase 3 OS=Mus musculus GN=Ca3 PE=1 SV=3	CAH3_MOUSE	29 kDa	95% (< 0.0001)	0	-0.6	-1	0.6	-0.2	-0.6
Hemopexin OS=Mus musculus GN=Hpx PE=1 SV=2	HEMO_MOUSE	51 kDa	95% (< 0.0001)	0	2	3.1	1.8	2.4	2.4
Cluster of Calponin-1 OS=Mus musculus GN=Cnn1 PE=2 SV=1 (sp|Q08091|CNN1_MOUSE)	sp|Q08091|CNN1_MOUSE	33 kDa	95% (< 0.0001)	0	-0.2	-0.5	-0.1	-0.5	-1.4
Thioredoxin domain-containing protein 5 OS=Mus musculus GN=Txndc5 PE=3 SV=1	E9PXX7_MOUSE (+1)	39 kDa	95% (< 0.0001)	0	-1.2	-1.2	1	-1.1	-0.8
Calreticulin OS=Mus musculus GN=Calr PE=1 SV=1	CALR_MOUSE	48 kDa	95% (< 0.0001)	0	-0.3	-0.2	0.7	-0.4	0.1
Cluster of Protein Gm20425 OS=Mus musculus GN=Gm20425 PE=4 SV=1 (E9Q035_MOUSE)	E9Q035_MOUSE	108 kDa	95% (< 0.0001)	0	0.7	1.4	0.2	1	0.9
Cluster of Selenium-binding protein 1 OS=Mus musculus GN=Selenbp1 PE=1 SV=2 (SBP1_MOUSE)	SBP1_MOUSE	53 kDa	95% (< 0.0001)	0	-0.4	-0.8	-0.8	-0.6	-0.8
Acyl-CoA synthetase family member 2, mitochondrial OS=Mus musculus GN=Acsf2 PE=1 SV=1	ACSF2_MOUSE	68 kDa	95% (< 0.0001)	0	-0.1	-1	0	-0.3	-0.5
Vinculin OS=Mus musculus GN=Vcl PE=1 SV=4	VINC_MOUSE	117 kDa	95% (< 0.0001)	0	0.6	0.1	1.3	0.4	0.3
Polymerase I and transcript release factor OS=Mus musculus GN=Ptrf PE=1 SV=1	PTRF_MOUSE	44 kDa	95% (< 0.0001)	0	0.5	0.5	1.8	0.3	0.6
UDP-glucose 6-dehydrogenase OS=Mus musculus GN=Ugdh PE=1 SV=1	UGDH_MOUSE	55 kDa	95% (< 0.0001)	0	-0.4	-1	-0.4	-0.3	-0.7
High mobility group protein B1 OS=Mus musculus GN=Hmgb1 PE=1 SV=2	HMGB1_MOUSE	25 kDa	95% (< 0.0001)	0	0.2	0	1.1	0.1	0.3
Cluster of Isoform 2 of Glutamine--fructose-6-phosphate aminotransferase [isomerizing] 1 OS=Mus musculus GN=Gfpt1 (sp|P47856-2|GFPT1_MOUSE)	sp|P47856-2|GFPT1_MOUSE [2]	77 kDa	95% (< 0.0001)	0	-0.4	-1	-0.6	-0.2	-0.8
Annexin A2 OS=Mus musculus GN=Anxa2 PE=1 SV=2	ANXA2_MOUSE	39 kDa	95% (< 0.0001)	0	0.8	0.7	0.8	0.7	0.7
Cluster of Myosin-11 OS=Mus musculus GN=Myh11 PE=1 SV=1 (E9QPE7_MOUSE)	E9QPE7_MOUSE [2]	223 kDa	95% (< 0.0001)	0	-0.8	-1.2	-0.5	-1.2	-1.1
Cluster of Sodium/potassium-transporting ATPase subunit alpha-1 OS=Mus musculus GN=Atp1a1 PE=1 SV=1 (AT1A1_MOUSE)	AT1A1_MOUSE	113 kDa	95% (< 0.0001)	0	-0.3	-0.6	-0.3	-0.5	-0.5
Succinyl-CoA ligase [ADP/GDP-forming] subunit alpha, mitochondrial OS=Mus musculus GN=Suclg1 PE=1 SV=4	SUCA_MOUSE	36 kDa	95% (< 0.0001)	0	-0.5	-0.5	2.1	-0.6	-0.2
78 kDa glucose-regulated protein OS=Mus musculus GN=Hspa5 PE=1 SV=3	GRP78_MOUSE	72 kDa	95% (< 0.0001)	0	0	0.1	0.6	-0.1	0
UMP-CMP kinase OS=Mus musculus GN=Cmpk1 PE=1 SV=1	KCY_MOUSE	22 kDa	95% (< 0.0001)	0	-0.2	-0.3	0.7	-0.3	-0.3
Gelsolin OS=Mus musculus GN=Gsn PE=1 SV=3	sp|P13020|GELS_MOUSE	86 kDa	95% (< 0.0001)	0	-0.4	-0.3	4.1	-0.5	-0.1
Protein disulfide-isomerase OS=Mus musculus GN=P4hb PE=1 SV=2	PDIA1_MOUSE	57 kDa	95% (< 0.0001)	0	0	-0.1	1	0.1	0
Mucin-2 (Fragments) OS=Mus musculus GN=Muc2 PE=1 SV=2	MUC2_MOUSE	293 kDa	95% (< 0.0001)	0	-0.9	-0.8	-0.4	-1	-0.6
Cluster of Protein Cald1 OS=Mus musculus GN=Cald1 PE=1 SV=1 (E9QA15_MOUSE)	E9QA15_MOUSE	89 kDa	95% (< 0.0001)	0	0	0.3	2.3	0	0.7
Fatty acid-binding protein, intestinal OS=Mus musculus GN=Fabp2 PE=2 SV=2	FABPI_MOUSE	15 kDa	95% (< 0.0001)	0	-0.6	-0.7	4.1	-0.6	-0.3
Cluster of Carbonyl reductase [NADPH] 1 OS=Mus musculus GN=Cbr1 PE=1 SV=3 (CBR1_MOUSE)	CBR1_MOUSE	31 kDa	95% (< 0.0001)	0	-0.4	-1	-0.4	-0.4	-0.9
Fatty acid synthase OS=Mus musculus GN=Fasn PE=1 SV=2	FAS_MOUSE	272 kDa	95% (< 0.0001)	0	1.3	-0.6	0.6	0.2	-0.3
ATP-citrate synthase OS=Mus musculus GN=Acly PE=1 SV=1	ACLY_MOUSE (+1)	120 kDa	95% (< 0.0001)	0	-0.2	-1	-0.3	-0.2	-0.8
Nucleophosmin OS=Mus musculus GN=Npm1 PE=1 SV=1	NPM_MOUSE	33 kDa	95% (< 0.0001)	0	1	1.2	0.7	1.2	0.6
Synaptic vesicle membrane protein VAT-1 homolog OS=Mus musculus GN=Vat1 PE=1 SV=3	VAT1_MOUSE	43 kDa	95% (< 0.0001)	0	0.2	0.2	1.9	-0.1	0.4
Cytochrome c oxidase subunit 6B1 OS=Mus musculus GN=Cox6b1 PE=1 SV=2	CX6B1_MOUSE	10 kDa	95% (< 0.0001)	0	-0.1	-0.3	2.4	-0.4	-0.1
Cluster of Cytochrome c oxidase subunit 5B, mitochondrial OS=Mus musculus GN=Cox5b PE=1 SV=1 (Q9D881_MOUSE)	Q9D881_MOUSE	14 kDa	95% (< 0.0001)	0	0.3	-0.1	1.7	0	0.1
Protein Ahnak OS=Mus musculus GN=Ahnak PE=1 SV=1	E9Q616_MOUSE	604 kDa	95% (< 0.0001)	0	-0.1	0.1	1.2	0	0.3
Cluster of Profilin-1 OS=Mus musculus GN=Pfn1 PE=1 SV=2 (PROF1_MOUSE)	PROF1_MOUSE	15 kDa	95% (< 0.0001)	0	0.9	0.5	0.9	0.7	0.5
Dihydropyrimidinase-related protein 2 OS=Mus musculus GN=Dpysl2 PE=1 SV=2	DPYL2_MOUSE	62 kDa	95% (< 0.0001)	0	-0.4	-0.6	0.3	-0.5	-0.3
Cluster of Keratin, type I cytoskeletal 19 OS=Mus musculus GN=Krt19 PE=1 SV=1 (K1C19_MOUSE)	K1C19_MOUSE [3]	45 kDa	95% (< 0.0001)	0	0.8	0.2	0.7	0.2	0.1
Nucleolin OS=Mus musculus GN=Ncl PE=1 SV=2	NUCL_MOUSE	77 kDa	95% (< 0.0001)	0	0.3	0.5	2	0.5	0.8
Thiosulfate sulfurtransferase OS=Mus musculus GN=Tst PE=1 SV=3	THTR_MOUSE	33 kDa	95% (< 0.0001)	0	-0.7	-0.8	4.3	-0.9	-0.4
Cluster of Histone H2B type 1-B OS=Mus musculus GN=Hist1h2bb PE=1 SV=3 (H2B1B_MOUSE)	H2B1B_MOUSE [10]	14 kDa	95% (< 0.0001)	0	2.7	2.4	3.6	2.6	2.8
Cluster of Complement C3 OS=Mus musculus GN=C3 PE=1 SV=3 (sp|P01027|CO3_MOUSE)	sp|P01027|CO3_MOUSE	186 kDa	95% (< 0.0001)	0	2.8	3.2	2.3	2.8	2.6
Cofilin-1 OS=Mus musculus GN=Cfl1 PE=1 SV=3	COF1_MOUSE (+1)	19 kDa	95% (< 0.0001)	0	1.3	0.8	1.7	1.1	0.8
ATP synthase F(0) complex subunit B1, mitochondrial OS=Mus musculus GN=Atp5f1 PE=1 SV=1	AT5F1_MOUSE	29 kDa	95% (< 0.0001)	0	0.1	0	1	0.1	0.1
Apolipoprotein A-I OS=Mus musculus GN=Apoa1 PE=1 SV=2	APOA1_MOUSE	31 kDa	95% (< 0.0001)	0	1.9	2.3	1.6	2.2	2.3
2,4-dienoyl-CoA reductase, mitochondrial OS=Mus musculus GN=Decr1 PE=1 SV=1	DECR_MOUSE	36 kDa	95% (< 0.0001)	0	-0.5	-0.4	5	-0.6	-0.4
Destrin OS=Mus musculus GN=Dstn PE=1 SV=3	DEST_MOUSE	19 kDa	95% (< 0.0001)	0	1.1	0	0.6	0.4	0
Cluster of Heat shock cognate 71 kDa protein OS=Mus musculus GN=Hspa8 PE=1 SV=1 (HSP7C_MOUSE)	HSP7C_MOUSE [3]	71 kDa	95% (< 0.0001)	0	0.4	0.3	0.8	0.3	0.3
Stress-70 protein, mitochondrial OS=Mus musculus GN=Hspa9 PE=1 SV=3	GRP75_MOUSE	73 kDa	95% (< 0.0001)	0	0.1	0	0.9	0.3	0.2
ES1 protein homolog, mitochondrial OS=Mus musculus GN=D10Jhu81e PE=1 SV=1	ES1_MOUSE	28 kDa	95% (< 0.0001)	0	-0.4	-0.5	2.1	-0.5	-0.4
Protein S100-A6 OS=Mus musculus GN=S100a6 PE=1 SV=3	S10A6_MOUSE	10 kDa	95% (< 0.0001)	0	-0.1	0.2	0.9	0	0.1
Cluster of Fatty acid-binding protein, adipocyte OS=Mus musculus GN=Fabp4 PE=1 SV=3 (FABP4_MOUSE)	FABP4_MOUSE	15 kDa	95% (< 0.0001)	0	-0.5	-0.5	0.8	0.1	0
Protein S100-A11 OS=Mus musculus GN=S100a11 PE=1 SV=1	S10AB_MOUSE	11 kDa	95% (< 0.0001)	0	3.6	2.6	3.3	3.5	3
Cluster of Citrate synthase, mitochondrial OS=Mus musculus GN=Cs PE=1 SV=1 (CISY_MOUSE)	CISY_MOUSE [2]	52 kDa	95% (< 0.0001)	0	0.1	0.1	1.6	0	0.2
60 kDa heat shock protein, mitochondrial OS=Mus musculus GN=Hspd1 PE=1 SV=1	sp|P63038|CH60_MOUSE	61 kDa	95% (< 0.0001)	0	0.3	0.2	1.2	0.2	0.2
Peptidyl-prolyl cis-trans isomerase B OS=Mus musculus GN=Ppib PE=1 SV=2	PPIB_MOUSE	24 kDa	95% (< 0.0001)	0	-0.3	-0.1	0.9	-0.3	0.1
60S ribosomal protein L27a OS=Mus musculus GN=Rpl27a PE=2 SV=5	RL27A_MOUSE	17 kDa	95% (< 0.0001)	0	0	0.4	-1.5	0	0.3
Elongation factor Tu, mitochondrial OS=Mus musculus GN=Tufm PE=1 SV=1	sp|Q8BFR5|EFTU_MOUSE	50 kDa	95% (< 0.0001)	0	-0.1	0	1.1	-0.1	0
Cluster of Heterogeneous nuclear ribonucleoprotein D0 (Fragment) OS=Mus musculus GN=Hnrnpd PE=1 SV=1 (F6ZV59_MOUSE)	F6ZV59_MOUSE [7]	25 kDa	95% (< 0.0001)	0	-0.3	-0.3	3.4	-0.3	0.1
Protein Gm9493 OS=Mus musculus GN=Gm9493 PE=4 SV=1	F6SVV1_MOUSE (+1)	22 kDa	75% (0.99)	0	0.2	0.4	0.9	0.7	-0.3
Trifunctional enzyme subunit alpha, mitochondrial OS=Mus musculus GN=Hadha PE=1 SV=1	ECHA_MOUSE	83 kDa	75% (0.98)	0	1.9	0.8	1.7	1.3	1
Inter alpha-trypsin inhibitor, heavy chain 4 OS=Mus musculus GN=Itih4 PE=4 SV=1	E9PVD2_MOUSE	105 kDa	75% (0.95)	No Values	Reference Missing	Reference Missing	Reference Missing	Reference Missing	Reference Missing
Cluster of Isoform PLEC-1 of Plectin OS=Mus musculus GN=Plec (sp|Q9QXS1-2|PLEC_MOUSE)	sp|Q9QXS1-2|PLEC_MOUSE [2]	534 kDa	75% (0.93)	0	2.4	1.6	2.5	2.3	1.4
Cytoplasmic dynein 1 heavy chain 1 OS=Mus musculus GN=Dync1h1 PE=1 SV=2	DYHC1_MOUSE	532 kDa	75% (0.91)	0	1.9	0.7	1.3	1.7	0.9
Cluster of Eukaryotic initiation factor 4A-I OS=Mus musculus GN=Eif4a1 PE=1 SV=1 (IF4A1_MOUSE)	IF4A1_MOUSE [5]	46 kDa	75% (0.91)	0	1	1.1	2.8	1.1	1.2
Calcium uniporter protein, mitochondrial OS=Mus musculus GN=Mcu PE=1 SV=2	sp|Q3UMR5|MCU_MOUSE	40 kDa	75% (0.90)	No Values	Reference Missing	Reference Missing	No Values	Reference Missing	Reference Missing
40S ribosomal protein S9 OS=Mus musculus GN=Rps9 PE=1 SV=3	RS9_MOUSE	23 kDa	75% (0.87)	0	0.1	0.1	0.7	0.2	0.2
Ribonuclease inhibitor OS=Mus musculus GN=Rnh1 PE=1 SV=1	RINI_MOUSE	50 kDa	75% (0.87)	0	-0.1	-0.3	Reference Missing	0.3	-0.1
Ubiquitin-like modifier-activating enzyme 1 OS=Mus musculus GN=Uba1 PE=1 SV=1	UBA1_MOUSE	118 kDa	75% (0.83)	0	0.6	0.5	0.9	0.2	0.4
sp|P70390-2|SHOX2_MOUSE-DECOY Isoform 2 of Short stature homeobox protein 2 OS=Mus...	sp|P70390-2|SHOX2_MOUSE-DECOY (+1)	?	75% (0.82)	0	Reference Missing	4.3	5.2	3	2.8
Filamin-B OS=Mus musculus GN=Flnb PE=1 SV=3	FLNB_MOUSE	278 kDa	75% (0.80)	0	0.6	0.7	1.3	0.6	0.6
Isoform 2 of V-type proton ATPase catalytic subunit A OS=Mus musculus GN=Atp6v1a	sp|P50516-2|VATA_MOUSE (+1)	56 kDa	75% (0.80)	0	0.3	-0.4	1.3	0.3	0.5
Cluster of Fatty aldehyde dehydrogenase OS=Mus musculus GN=Aldh3a2 PE=2 SV=2 (AL3A2_MOUSE)	AL3A2_MOUSE [3]	54 kDa	75% (0.79)	No Values	Reference Missing	Reference Missing	Reference Missing	Reference Missing	Reference Missing
Isoform 2 of 40S ribosomal protein S24 OS=Mus musculus GN=Rps24	sp|P62849-2|RS24_MOUSE (+2)	15 kDa	75% (0.77)	0	0.3	0.4	1	0.5	0.5
Phenylalanine--tRNA ligase beta subunit OS=Mus musculus GN=Farsb PE=2 SV=2	SYFB_MOUSE	66 kDa	75% (0.73)	No Values	Reference Missing	No Values	Reference Missing	Reference Missing	Reference Missing
Cluster of Capping protein (Actin filament) muscle Z-line, beta, isoform CRA_a OS=Mus musculus GN=Capzb PE=1 SV=1 (A2AMW0_MOUSE)	A2AMW0_MOUSE [3]	29 kDa	75% (0.72)	0	0.4	0.5	1.9	0.6	0.8
Cluster of Polyadenylate-binding protein 1 OS=Mus musculus GN=Pabpc1 PE=1 SV=2 (PABP1_MOUSE)	PABP1_MOUSE	71 kDa	75% (0.72)	0	-0.3	-0.1	0.6	-0.4	-0.2
Ribosomal protein L15 OS=Mus musculus GN=Gm10020 PE=3 SV=1	E9QAZ2_MOUSE (+1)	24 kDa	75% (0.71)	0	-0.2	0.2	0.7	-0.1	0.2
MCG123916 OS=Mus musculus GN=Gm3550 PE=4 SV=1	W4VSN7_MOUSE	18 kDa	75% (0.71)	0	0.1	-0.1	1.5	0.1	0.2
Elongation factor 1-beta OS=Mus musculus GN=Eef1b PE=1 SV=5	EF1B_MOUSE	25 kDa	75% (0.69)	0	0	0.2	0.9	0.4	0.4
Annexin A1 OS=Mus musculus GN=Anxa1 PE=1 SV=2	ANXA1_MOUSE	39 kDa	75% (0.67)	0	0.5	0.6	1.4	0.8	0.4
Ras GTPase-activating protein-binding protein 1 OS=Mus musculus GN=G3bp1 PE=1 SV=1	G3BP1_MOUSE	52 kDa	75% (0.67)	No Values	Reference Missing	No Values	Reference Missing	Reference Missing	Reference Missing
Prohibitin OS=Mus musculus GN=Phb PE=1 SV=1	PHB_MOUSE	30 kDa	75% (0.66)	0	0.1	0.1	1	0	0.6
Cluster of Serine/threonine-protein phosphatase 2A 65 kDa regulatory subunit A alpha isoform OS=Mus musculus GN=Ppp2r1a PE=1 SV=3 (2AAA_MOUSE)	2AAA_MOUSE	65 kDa	75% (0.65)	0	2.4	1.1	Reference Missing	1.9	1.7
26S proteasome non-ATPase regulatory subunit 7 OS=Mus musculus GN=Psmd7 PE=1 SV=2	PSMD7_MOUSE	37 kDa	75% (0.65)	No Values	Reference Missing	Reference Missing	Reference Missing	Reference Missing	Reference Missing
Long-chain specific acyl-CoA dehydrogenase, mitochondrial OS=Mus musculus GN=Acadl PE=1 SV=2	ACADL_MOUSE	48 kDa	75% (0.64)	0	0.1	-0.1	1.2	0.1	0.4
60S ribosomal protein L12 OS=Mus musculus GN=Rpl12 PE=1 SV=2	RL12_MOUSE	18 kDa	75% (0.61)	0	0.4	0.3	1.1	0.5	0.4
6-phosphogluconate dehydrogenase, decarboxylating OS=Mus musculus GN=Pgd PE=1 SV=3	6PGD_MOUSE	53 kDa	75% (0.61)	0	0.5	0.2	0.8	0.2	0.4
Isoform C1 of Heterogeneous nuclear ribonucleoproteins C1/C2 OS=Mus musculus GN=Hnrnpc	sp|Q9Z204-2|HNRPC_MOUSE (+4)	33 kDa	75% (0.59)	0	-0.1	-0.1	2.9	-0.4	0.2
Acetyl-CoA acetyltransferase, mitochondrial OS=Mus musculus GN=Acat1 PE=1 SV=1	THIL_MOUSE	45 kDa	75% (0.58)	0	0.3	0.1	1.8	0.3	0.8
40S ribosomal protein S8 OS=Mus musculus GN=Rps8 PE=1 SV=2	RS8_MOUSE	24 kDa	75% (0.58)	0	0.3	0.2	1.2	0.3	0.5
Cluster of Glyceraldehyde-3-phosphate dehydrogenase OS=Mus musculus GN=Gapdh PE=3 SV=1 (A0A0A0MQF6_MOUSE)	A0A0A0MQF6_MOUSE	39 kDa	75% (0.55)	0	0.8	0.3	0.9	0.7	0.4
Cluster of Nucleosome assembly protein 1-like 1 OS=Mus musculus GN=Nap1l1 PE=1 SV=1 (E9PW66_MOUSE)	E9PW66_MOUSE [2]	49 kDa	75% (0.53)	0	1.5	1.9	Reference Missing	1.7	1.9
Isoform 2 of Neutral alpha-glucosidase AB OS=Mus musculus GN=Ganab	sp|Q8BHN3-2|GANAB_MOUSE (+1)	109 kDa	75% (0.52)	0	1	0.2	2.3	0.8	0.7
ATP synthase subunit delta, mitochondrial OS=Mus musculus GN=Atp5d PE=1 SV=1	ATPD_MOUSE	18 kDa	75% (0.52)	0	0.6	0.5	0.9	1.1	0.1
von Willebrand factor A domain-containing protein 5A OS=Mus musculus GN=Vwa5a PE=1 SV=2	VMA5A_MOUSE	87 kDa	75% (0.51)	0	0.8	0.7	-3	0.4	0.8
Plastin-1 OS=Mus musculus GN=Pls1 PE=2 SV=1	PLSI_MOUSE	70 kDa	75% (0.46)	0	0.9	0.7	1.3	0.6	0.8
Succinate dehydrogenase [ubiquinone] iron-sulfur subunit, mitochondrial OS=Mus musculus GN=Sdhb PE=1 SV=1	SDHB_MOUSE	32 kDa	75% (0.46)	0	-0.3	-0.2	5	-0.6	0.3
T-complex protein 1 subunit gamma OS=Mus musculus GN=Cct3 PE=1 SV=1	TCPG_MOUSE	61 kDa	75% (0.45)	0	0.2	0.2	1.3	0.4	0.6
60S acidic ribosomal protein P0 OS=Mus musculus GN=Rplp0 PE=1 SV=3	RLA0_MOUSE	34 kDa	75% (0.44)	0	0.3	0.4	1	0.3	0.6
60S ribosomal protein L36a OS=Mus musculus GN=Rpl36a PE=1 SV=2	RL36A_MOUSE	12 kDa	75% (0.44)	0	-0.3	-0.1	3.6	-0.4	0.1
Isoform 2 of Peroxisomal acyl-coenzyme A oxidase 1 OS=Mus musculus GN=Acox1	sp|Q9R0H0-2|ACOX1_MOUSE (+1)	75 kDa	75% (0.43)	0	0.6	-0.8	2	-0.2	0.1
Cluster of Serine protease inhibitor A3K OS=Mus musculus GN=Serpina3k PE=1 SV=2 (SPA3K_MOUSE)	SPA3K_MOUSE [5]	47 kDa	75% (0.41)	0	1.7	1.7	Reference Missing	1.9	1.4
UPF0568 protein C14orf166 homolog OS=Mus musculus PE=2 SV=1	CN166_MOUSE	28 kDa	75% (0.41)	No Values	Reference Missing	Reference Missing	Reference Missing	Reference Missing	Reference Missing
Protein diaphanous homolog 1 OS=Mus musculus GN=Diap1 PE=1 SV=2	D3Z074_MOUSE (+4)	136 kDa	75% (0.40)	No Values	Reference Missing	Reference Missing	Reference Missing	Reference Missing	Reference Missing
Cluster of 14-3-3 protein epsilon OS=Mus musculus GN=Ywhae PE=1 SV=1 (1433E_MOUSE)	1433E_MOUSE	29 kDa	75% (0.40)	0	0.6	0.1	0.9	0.4	0.4
Cluster of Tubulin beta-5 chain OS=Mus musculus GN=Tubb5 PE=1 SV=1 (TBB5_MOUSE)	TBB5_MOUSE [6]	50 kDa	75% (0.39)	0	0.4	0.4	0.8	0.5	0
L-lactate dehydrogenase A chain OS=Mus musculus GN=Ldha PE=1 SV=1	G5E8N5_MOUSE (+1)	40 kDa	75% (0.37)	0	0.8	0.4	1	0.7	0.5
U1 small nuclear ribonucleoprotein 70 kDa OS=Mus musculus GN=Snrnp70 PE=1 SV=2	sp|Q62376|RU17_MOUSE	52 kDa	75% (0.37)	No Values	Reference Missing	Reference Missing	No Values	Reference Missing	No Values
Protein NDRG1 OS=Mus musculus GN=Ndrg1 PE=1 SV=1	NDRG1_MOUSE	43 kDa	75% (0.34)	No Values	Reference Missing	No Values	Reference Missing	Reference Missing	Reference Missing
Cluster of Aldo-keto reductase a OS=Mus musculus GN=Akr1c12 PE=1 SV=1 (Q9JLI0_MOUSE)	Q9JLI0_MOUSE	37 kDa	75% (0.32)	0	0	-0.1	2.8	-0.1	-0.1
Glucose-6-phosphate isomerase OS=Mus musculus GN=Gpi PE=1 SV=4	G6PI_MOUSE	63 kDa	75% (0.31)	0	1.4	0.8	1.4	1.2	0.6
Isoform 2 of Sorcin OS=Mus musculus GN=Sri	sp|Q6P069-2|SORCN_MOUSE (+1)	20 kDa	75% (0.31)	0	1.3	-0.2	Reference Missing	0.7	0.8
Lipoma-preferred partner homolog OS=Mus musculus GN=Lpp PE=1 SV=1	sp|Q8BFW7|LPP_MOUSE	66 kDa	75% (0.30)	0	0.3	0.2	3.1	0.4	0.5
Cluster of Cytochrome c, somatic OS=Mus musculus GN=Cycs PE=1 SV=2 (CYC_MOUSE)	CYC_MOUSE [2]	12 kDa	75% (0.30)	0	-0.6	-0.3	0.3	-0.3	0
Prolargin OS=Mus musculus GN=Prelp PE=1 SV=2	PRELP_MOUSE	43 kDa	75% (0.30)	0	2.6	2.9	Reference Missing	1.5	0.5
Cluster of Glycogen phosphorylase, brain form OS=Mus musculus GN=Pygb PE=1 SV=3 (PYGB_MOUSE)	PYGB_MOUSE [3]	97 kDa	75% (0.30)	0	0.5	-0.1	0.6	0.7	-0.6
Bifunctional 3'-phosphoadenosine 5'-phosphosulfate synthase 2 OS=Mus musculus GN=Papss2 PE=1 SV=2	PAPS2_MOUSE	70 kDa	75% (0.29)	0	1	0.6	0.9	0.7	0.7
Galectin-1 OS=Mus musculus GN=Lgals1 PE=1 SV=3	LEG1_MOUSE	15 kDa	75% (0.29)	0	0.1	0.1	1.1	0	0.3
Cluster of Enoyl-CoA hydratase, mitochondrial OS=Mus musculus GN=Echs1 PE=1 SV=1 (ECHM_MOUSE)	ECHM_MOUSE	31 kDa	75% (0.28)	0	0.6	0	1.3	0.2	0.8
ATP synthase subunit f, mitochondrial OS=Mus musculus GN=Atp5j2 PE=1 SV=3	ATPK_MOUSE	10 kDa	75% (0.28)	0	-0.2	-0.1	1	-0.3	0.3
Cluster of Protein-L-isoaspartate O-methyltransferase OS=Mus musculus GN=Pcmt1 PE=3 SV=1 (E0CYV0_MOUSE)	E0CYV0_MOUSE [2]	30 kDa	75% (0.27)	0	2	2.1	4.9	2	2.7
Elongation factor 1-gamma OS=Mus musculus GN=Eef1g PE=1 SV=3	EF1G_MOUSE	50 kDa	75% (0.26)	0	0.5	0.2	1	0.4	0.7
Galectin-2 OS=Mus musculus GN=Lgals2 PE=2 SV=1	LEG2_MOUSE	15 kDa	75% (0.25)	No Values	Reference Missing	Reference Missing	Reference Missing	Reference Missing	Reference Missing
Dolichyl-diphosphooligosaccharide--protein glycosyltransferase subunit 1 OS=Mus musculus GN=Rpn1 PE=1 SV=1	RPN1_MOUSE	69 kDa	75% (0.24)	0	0.5	0	0.8	0.3	0.2
Cluster of Peroxiredoxin-5, mitochondrial OS=Mus musculus GN=Prdx5 PE=1 SV=2 (sp|P99029|PRDX5_MOUSE)	sp|P99029|PRDX5_MOUSE	22 kDa	75% (0.24)	0	0.2	-0.3	0.6	0.1	0
EH domain-containing protein 2 OS=Mus musculus GN=Ehd2 PE=1 SV=1	EHD2_MOUSE	61 kDa	75% (0.22)	0	0.9	0.2	0.6	0.5	0.1
Non-specific lipid-transfer protein OS=Mus musculus GN=Scp2 PE=1 SV=3	sp|P32020|NLTP_MOUSE	59 kDa	75% (0.22)	0	0	-0.2	2.3	0.2	0.3
Keratin, type II cytoskeletal 2 epidermal OS=Mus musculus GN=Krt2 PE=1 SV=1	K22E_MOUSE	71 kDa	75% (0.21)	No Values	Reference Missing	No Values	Reference Missing	Reference Missing	Reference Missing
60S ribosomal protein L8 OS=Mus musculus GN=Rpl8 PE=1 SV=2	RL8_MOUSE	28 kDa	75% (0.21)	0	0.6	0.4	2.8	0.3	0.4
Galectin-3 OS=Mus musculus GN=Lgals3 PE=1 SV=3	LEG3_MOUSE (+1)	28 kDa	75% (0.20)	0	0.8	0.4	1.9	0.8	0.9
Cluster of Catenin alpha-1 OS=Mus musculus GN=Ctnna1 PE=1 SV=1 (CTNA1_MOUSE)	CTNA1_MOUSE [2]	100 kDa	75% (0.20)	0	1.6	1	2.8	1.2	1.2
ATP synthase subunit alpha, mitochondrial OS=Mus musculus GN=Atp5a1 PE=4 SV=1	D6RJ16_MOUSE	9 kDa	75% (0.20)	0	0.1	0	1.9	0.2	0.4
Cluster of 60S ribosomal protein L13a OS=Mus musculus GN=Rpl13a PE=3 SV=1 (E9Q5A0_MOUSE)	E9Q5A0_MOUSE	48 kDa	75% (0.19)	0	0.1	0.2	1	0.2	0.4
Isocitrate dehydrogenase [NADP], mitochondrial OS=Mus musculus GN=Idh2 PE=1 SV=3	IDHP_MOUSE	51 kDa	75% (0.19)	0	0	-0.5	0.9	-0.1	-0.6
Cluster of ADP-ribosylation factor 1 OS=Mus musculus GN=Arf1 PE=1 SV=2 (ARF1_MOUSE)	ARF1_MOUSE	21 kDa	75% (0.19)	0	-0.1	0.1	0.3	-0.2	-0.2
Coatomer subunit beta OS=Mus musculus GN=Copb1 PE=1 SV=1	COPB_MOUSE	107 kDa	75% (0.18)	0	0.2	-0.6	1.4	0.2	-0.3
Cluster of Moesin OS=Mus musculus GN=Msn PE=1 SV=3 (MOES_MOUSE)	MOES_MOUSE [2]	68 kDa	75% (0.18)	0	0.1	-0.1	1.5	-0.1	0.2
Tubulin polymerization-promoting protein family member 3 OS=Mus musculus GN=Tppp3 PE=1 SV=1	TPPP3_MOUSE	19 kDa	75% (0.17)	0	-0.2	-0.3	0.8	-0.4	-0.1
Protein S100-A13 OS=Mus musculus GN=S100a13 PE=4 SV=1	A0A0A0MQ90_MOUSE (+1)	18 kDa	75% (0.17)	0	-0.3	-0.2	2.9	-0.4	0.2
Elongation factor 2 OS=Mus musculus GN=Eef2 PE=1 SV=2	EF2_MOUSE	95 kDa	75% (0.17)	0	0.4	0.2	0.7	0.3	0.3
Phosphoenolpyruvate carboxykinase [GTP], mitochondrial OS=Mus musculus GN=Pck2 PE=1 SV=1	PCKGM_MOUSE	71 kDa	75% (0.16)	0	-3.5	-0.9	Value Missing	-0.8	Value Missing
Adenosylhomocysteinase OS=Mus musculus GN=Ahcy PE=1 SV=3	SAHH_MOUSE	48 kDa	75% (0.16)	0	0	0	0.6	-0.3	0
Actin-related protein 2/3 complex subunit 3 OS=Mus musculus GN=Arpc3 PE=1 SV=3	ARPC3_MOUSE	21 kDa	75% (0.16)	0	0.9	1	-1	0.8	0.9
Eukaryotic translation initiation factor 4 gamma 1 OS=Mus musculus GN=Eif4g1 PE=1 SV=1	E9PVC5_MOUSE (+4)	175 kDa	75% (0.15)	0	-0.7	-0.3	-0.9	-0.2	-0.4
60S ribosomal protein L10a OS=Mus musculus GN=Rpl10a PE=1 SV=1	Q5XJF6_MOUSE (+1)	25 kDa	75% (0.15)	0	0.1	0.4	0.6	0.1	0.2
Ras GTPase-activating-like protein IQGAP1 OS=Mus musculus GN=Iqgap1 PE=1 SV=2	IQGA1_MOUSE	189 kDa	75% (0.15)	0	0.2	0	1.4	0.2	-0.1
OCIA domain-containing protein 2 OS=Mus musculus GN=Ociad2 PE=1 SV=1	OCAD2_MOUSE	17 kDa	75% (0.15)	0	2.9	-1.2	1	1.7	2.3
Cluster of Carbonyl reductase [NADPH] 2 (Fragment) OS=Mus musculus GN=Cbr2 PE=4 SV=1 (F6YNX9_MOUSE)	F6YNX9_MOUSE	17 kDa	75% (0.15)	0	2	1.6	Reference Missing	2	1.9
Peptidyl-prolyl cis-trans isomerase FKBP1A OS=Mus musculus GN=Fkbp1a PE=1 SV=2	FKB1A_MOUSE	12 kDa	75% (0.15)	0	0.3	0.3	2.3	0.2	0.3
Cluster of Glutamate dehydrogenase 1, mitochondrial OS=Mus musculus GN=Glud1 PE=1 SV=1 (DHE3_MOUSE)	DHE3_MOUSE	61 kDa	75% (0.15)	0	0	-0.3	0.7	0	-0.3
60S ribosomal protein L7a OS=Mus musculus GN=Rpl7a PE=1 SV=2	RL7A_MOUSE	30 kDa	75% (0.14)	0	0	0	0.7	0.1	0.2
Cluster of Serine/threonine-protein phosphatase PP1-beta catalytic subunit OS=Mus musculus GN=Ppp1cb PE=1 SV=3 (PP1B_MOUSE)	PP1B_MOUSE [2]	37 kDa	75% (0.13)	0	0.4	0.4	5.7	0.4	0.8
Estradiol 17-beta-dehydrogenase 2 OS=Mus musculus GN=Hsd17b2 PE=2 SV=2	DHB2_MOUSE	42 kDa	75% (0.12)	0	0.4	0.7	-0.6	0	-2.5
Isoform 2 of Phosphatidylinositol-binding clathrin assembly protein OS=Mus musculus GN=Picalm	sp|Q7M6Y3-2|PICAL_MOUSE (+5)	65 kDa	75% (0.12)	0	0.1	0.2	4.3	0.4	0.8
Glycerol-3-phosphate dehydrogenase, mitochondrial OS=Mus musculus GN=Gpd2 PE=1 SV=2	GPDM_MOUSE	81 kDa	75% (0.12)	0	0.8	-0.4	Reference Missing	0.9	-0.2
WD repeat-containing protein 1 OS=Mus musculus GN=Wdr1 PE=1 SV=3	WDR1_MOUSE	66 kDa	75% (0.11)	0	0.7	0.2	1.5	0.7	0.4
Hydroxyacyl-coenzyme A dehydrogenase, mitochondrial OS=Mus musculus GN=Hadh PE=1 SV=2	HCDH_MOUSE	34 kDa	75% (0.11)	0	0.5	-0.1	1.1	0.1	0.1
Cluster of Acyl-CoA-binding protein OS=Mus musculus GN=Dbi PE=1 SV=1 (Q4VWZ5_MOUSE)	Q4VWZ5_MOUSE	15 kDa	75% (0.11)	0	-0.7	-0.3	1.6	-0.2	0.3
Cluster of Golgi phosphoprotein 3-like (Fragment) OS=Mus musculus GN=Golph3l PE=4 SV=1 (H3BJ82_MOUSE)	H3BJ82_MOUSE	34 kDa	75% (0.094)	0	1.7	1.8	2.2	1.8	1.8
Dihydrolipoyl dehydrogenase, mitochondrial OS=Mus musculus GN=Dld PE=1 SV=2	DLDH_MOUSE	54 kDa	75% (0.092)	0	-0.1	-0.3	0.7	-0.4	-0.2
Cluster of Ras-related protein Rab-1A OS=Mus musculus GN=Rab1A PE=1 SV=3 (RAB1A_MOUSE)	RAB1A_MOUSE [2]	23 kDa	75% (0.089)	0	0.3	0.2	1.5	0.2	0.2
Cluster of 40S ribosomal protein S4, X isoform OS=Mus musculus GN=Rps4x PE=2 SV=2 (RS4X_MOUSE)	RS4X_MOUSE	30 kDa	75% (0.085)	0	0.6	0.2	1.7	0.6	0.5
60S ribosomal protein L28 OS=Mus musculus GN=Rpl28 PE=1 SV=2	RL28_MOUSE	16 kDa	75% (0.082)	0	-0.7	-0.3	6.6	-0.7	-0.2
Sec11-like 1 (S. cerevisiae), isoform CRA_d OS=Mus musculus GN=Sec11a PE=4 SV=1	D3YTS1_MOUSE (+2)	28 kDa	75% (0.082)	0	-1.3	-1.4	6.6	-1.8	-0.4
Cluster of Rab GDP dissociation inhibitor beta OS=Mus musculus GN=Gdi2 PE=1 SV=1 (sp|Q61598|GDIB_MOUSE)	sp|Q61598|GDIB_MOUSE [2]	51 kDa	75% (0.081)	0	0.7	0.2	3	0.2	0
Hypoxanthine-guanine phosphoribosyltransferase OS=Mus musculus GN=Hprt1 PE=1 SV=3	HPRT_MOUSE	25 kDa	75% (0.076)	0	1.1	1	-0.5	1.2	0.9
Serine--tRNA ligase, cytoplasmic OS=Mus musculus GN=Sars PE=2 SV=1	Q8C483_MOUSE (+1)	61 kDa	75% (0.073)	0	1.1	1	6	1.3	0.8
Galectin-4 OS=Mus musculus GN=Lgals4 PE=1 SV=2	LEG4_MOUSE	36 kDa	75% (0.073)	0	0.6	0.3	0.9	0.4	0.7
Cluster of Serine/arginine-rich splicing factor 3 OS=Mus musculus GN=Srsf3 PE=1 SV=1 (sp|P84104|SRSF3_MOUSE)	sp|P84104|SRSF3_MOUSE [2]	19 kDa	75% (0.071)	0	0.1	0.3	0.7	0	0.2
Cytochrome c oxidase subunit 5A, mitochondrial OS=Mus musculus GN=Cox5a PE=1 SV=2	COX5A_MOUSE	16 kDa	75% (0.069)	0	0.3	-0.1	1.1	0.2	0.5
Cluster of Phosphoglycerate kinase 1 OS=Mus musculus GN=Pgk1 PE=1 SV=4 (PGK1_MOUSE)	PGK1_MOUSE	45 kDa	75% (0.067)	0	0.3	0.2	1	0.3	0.2
40S ribosomal protein S11 OS=Mus musculus GN=Rps11 PE=1 SV=3	RS11_MOUSE	18 kDa	75% (0.066)	0	-0.2	-0.1	4.6	-0.4	-0.1
Cluster of GTP-binding protein SAR1b OS=Mus musculus GN=Sar1b PE=1 SV=1 (SAR1B_MOUSE)	SAR1B_MOUSE	22 kDa	75% (0.063)	0	-0.7	-0.3	6.6	-1.2	-0.3
Succinate dehydrogenase cytochrome b560 subunit, mitochondrial OS=Mus musculus GN=Sdhc PE=2 SV=1	C560_MOUSE (+1)	18 kDa	75% (0.061)	0	0.4	Value Missing	0.6	0.3	0.3
Sorbitol dehydrogenase OS=Mus musculus GN=Sord PE=1 SV=3	DHSO_MOUSE	38 kDa	75% (0.061)	0	-1.1	-0.8	6.6	-1.2	-0.6
Cluster of Talin-1 OS=Mus musculus GN=Tln1 PE=1 SV=2 (TLN1_MOUSE)	TLN1_MOUSE	270 kDa	75% (0.060)	0	1.1	0.6	1.7	1.2	0.3
Isochorismatase domain-containing protein 2A, mitochondrial OS=Mus musculus GN=Isoc2a PE=1 SV=1	ISC2A_MOUSE	22 kDa	75% (0.059)	0	Reference Missing	2.2	Reference Missing	Reference Missing	2.5
Adenylyl cyclase-associated protein 1 OS=Mus musculus GN=Cap1 PE=1 SV=4	CAP1_MOUSE	52 kDa	75% (0.058)	0	1.1	0.9	1.6	0.9	0.8
Triosephosphate isomerase OS=Mus musculus GN=Tpi1 PE=1 SV=4	TPIS_MOUSE	32 kDa	75% (0.054)	0	0.3	-0.1	0.6	0.2	0
Zymogen granule membrane protein 16 OS=Mus musculus GN=Zg16 PE=2 SV=1	ZG16_MOUSE	18 kDa	75% (0.052)	0	1.2	1.4	0.2	1.7	-1
Cluster of Nucleoside diphosphate kinase OS=Mus musculus GN=Gm20390 PE=3 SV=1 (E9PZF0_MOUSE)	E9PZF0_MOUSE [2]	30 kDa	75% (0.050)	0	1.2	0.3	1.2	0.8	1.1
Cluster of Carboxylesterase 1D OS=Mus musculus GN=Ces1d PE=1 SV=1 (CES1D_MOUSE)	CES1D_MOUSE [4]	62 kDa	75% (0.049)	0	0.7	0.4	1	1.4	0.7
Alpha-2-HS-glycoprotein OS=Mus musculus GN=Ahsg PE=1 SV=1	FETUA_MOUSE	37 kDa	75% (0.049)	0	Reference Missing	2.7	Reference Missing	Reference Missing	Reference Missing
ATP-dependent 6-phosphofructokinase, platelet type OS=Mus musculus GN=Pfkp PE=1 SV=1	Q8C605_MOUSE (+1)	86 kDa	75% (0.042)	0	Reference Missing	0.8	Reference Missing	Reference Missing	2.3
60S ribosomal protein L26 OS=Mus musculus GN=Rpl26 PE=1 SV=1	RL26_MOUSE	17 kDa	75% (0.042)	0	0.1	-0.3	1.8	0.2	0.4
Coactosin-like protein OS=Mus musculus GN=Cotl1 PE=1 SV=3	COTL1_MOUSE	16 kDa	75% (0.041)	0	0.2	0.4	1.1	0.1	0.6
ATP-dependent RNA helicase A OS=Mus musculus GN=Dhx9 PE=1 SV=1	A0A087WPL5_MOUSE (+1)	150 kDa	75% (0.040)	0	-0.2	0.1	-0.6	0.1	-2.2
Isoform 2 of N-acetylgalactosaminyltransferase 7 OS=Mus musculus GN=Galnt7	sp|Q80VA0-2|GALT7_MOUSE (+1)	76 kDa	75% (0.032)	0	-0.9	-1.7	-0.8	-0.8	-0.4
Rho GTPase-activating protein 1 OS=Mus musculus GN=Arhgap1 PE=4 SV=1	A2AH25_MOUSE (+1)	54 kDa	75% (0.029)	0	-0.8	-1	-0.9	-0.6	-0.4
60S acidic ribosomal protein P2 OS=Mus musculus GN=Rplp2 PE=1 SV=3	RLA2_MOUSE	12 kDa	75% (0.025)	0	Reference Missing	4.2	Reference Missing	Reference Missing	4.2
Coatomer subunit alpha OS=Mus musculus GN=Copa PE=1 SV=2	COPA_MOUSE (+1)	138 kDa	75% (0.025)	0	0.9	0.9	-0.8	1.3	0.1
Cluster of Plastin-2 OS=Mus musculus GN=Lcp1 PE=1 SV=4 (PLSL_MOUSE)	PLSL_MOUSE	70 kDa	75% (0.024)	0	1.4	1.4	1.6	1.5	1.2
Isoform 2 of Pyridoxal-dependent decarboxylase domain-containing protein 1 OS=Mus musculus GN=Pdxdc1	sp|Q99K01-2|PDXD1_MOUSE (+3)	87 kDa	75% (0.024)	0	-0.7	-0.6	-0.8	-0.8	-0.8
Cluster of Retinal dehydrogenase 1 OS=Mus musculus GN=Aldh1a1 PE=1 SV=5 (AL1A1_MOUSE)	AL1A1_MOUSE	54 kDa	75% (0.023)	0	0.2	-0.6	0.1	0	-0.7
T-complex protein 1 subunit beta OS=Mus musculus GN=Cct2 PE=1 SV=4	TCPB_MOUSE	57 kDa	75% (0.021)	0	0.3	0.6	-0.2	0.3	0.6
Aspartate aminotransferase, mitochondrial OS=Mus musculus GN=Got2 PE=1 SV=1	AATM_MOUSE	47 kDa	75% (0.015)	0	-0.2	-0.1	-0.6	-0.2	-0.1
Cluster of Spliceosome RNA helicase Ddx39b OS=Mus musculus GN=Ddx39b PE=1 SV=1 (DX39B_MOUSE)	DX39B_MOUSE	49 kDa	75% (0.013)	0	0.1	0.2	-0.6	0.2	0.7
Isoform 2 of Heterogeneous nuclear ribonucleoprotein F OS=Mus musculus GN=Hnrnpf	sp|Q9Z2X1-2|HNRPF_MOUSE (+1)	44 kDa	75% (0.013)	0	1.3	-0.3	0.2	1	1.1
60S ribosomal protein L10 (Fragment) OS=Mus musculus GN=Rpl10 PE=4 SV=1	I7HLV2_MOUSE (+1)	23 kDa	75% (0.011)	0	-0.1	-0.7	-1.8	-0.1	0.2
40S ribosomal protein S15 OS=Mus musculus GN=Rps15 PE=3 SV=1	D3YTQ9_MOUSE	14 kDa	75% (0.010)	0	0.5	0	-0.6	0.5	0.7
ATP-binding cassette sub-family D member 3 OS=Mus musculus GN=Abcd3 PE=1 SV=2	ABCD3_MOUSE	75 kDa	75% (0.0079)	0	2.9	2.4	1.3	2.8	1.3
Endoplasmic reticulum-Golgi intermediate compartment protein 1 OS=Mus musculus GN=Ergic1 PE=1 SV=1	ERGI1_MOUSE	33 kDa	75% (0.0070)	0	-0.8	-1.2	0.4	-0.6	-0.3
Cluster of Prohibitin-2 OS=Mus musculus GN=Phb2 PE=1 SV=1 (PHB2_MOUSE)	PHB2_MOUSE	33 kDa	75% (0.0050)	0	-0.1	-0.1	-1.1	-0.1	0.1
Cluster of Cytochrome P450, family 2, subfamily c, polypeptide 65 OS=Mus musculus GN=Cyp2c65 PE=2 SV=1 (Q148B1_MOUSE)	Q148B1_MOUSE	56 kDa	75% (0.0050)	0	1.4	0.6	1	1.1	1.6
Cysteine and glycine-rich protein 1 OS=Mus musculus GN=Csrp1 PE=1 SV=3	CSRP1_MOUSE	21 kDa	75% (0.0047)	0	-1	-0.9	-0.9	-0.8	-0.3
Golgi membrane protein 1 OS=Mus musculus GN=Golm1 PE=1 SV=2	GOLM1_MOUSE	44 kDa	75% (0.0043)	0	-0.5	-0.6	1.4	-0.4	0
Vitamin D-binding protein OS=Mus musculus GN=Gc PE=1 SV=2	VTDB_MOUSE	54 kDa	75% (0.0038)	0	0.2	1.2	-0.5	0.6	0.7
40S ribosomal protein S10 OS=Mus musculus GN=Rps10 PE=1 SV=1	Q3UW83_MOUSE	18 kDa	75% (0.0035)	0	0.8	-0.9	0	0.9	0.9
Isoform 2 of Succinyl-CoA ligase [GDP-forming] subunit beta, mitochondrial OS=Mus musculus GN=Suclg2	sp|Q9Z2I8-2|SUCB2_MOUSE (+1)	41 kDa	75% (0.0011)	0	-0.9	-0.4	-0.8	-0.6	-0.8
Corticosteroid 11-beta-dehydrogenase isozyme 2 OS=Mus musculus GN=Hsd11b2 PE=2 SV=2	DHI2_MOUSE	42 kDa	75% (0.00042)	0	0.5	0.7	0.1	0.4	0.9
Alpha-2-macroglobulin OS=Mus musculus GN=A2m PE=1 SV=3	A2M_MOUSE (+1)	166 kDa	75% (0.00020)	0	3	3.2	2.3	3.3	3
Cluster of Alpha-1-antitrypsin 1-1 OS=Mus musculus GN=Serpina1a PE=3 SV=1 (A0A0A0MQA3_MOUSE)	A0A0A0MQA3_MOUSE [5]	49 kDa	75% (0.00012)	0	1.7	2.5	0.5	2.2	1.8
60S ribosomal protein L19 OS=Mus musculus GN=Rpl19 PE=1 SV=1	RL19_MOUSE	23 kDa	75% (< 0.0001)	0	0.8	0	-0.1	0.9	0.7
MCG21719 OS=Mus musculus GN=Lamtor5 PE=4 SV=1	G3UW70_MOUSE	15 kDa	0% (1.00)	0	-0.7	-0.5	-0.2	-0.7	0.1
Translationally-controlled tumor protein OS=Mus musculus GN=Tpt1 PE=1 SV=1	TCTP_MOUSE	19 kDa	0% (1.00)	0	0.7	0.5	0.6	0.7	0.6
Cluster of F-actin-capping protein subunit alpha-1 OS=Mus musculus GN=Capza1 PE=1 SV=4 (CAZA1_MOUSE)	CAZA1_MOUSE	33 kDa	0% (1.00)	0	1.3	0.6	Reference Missing	2.9	1.1
Cluster of Proteasome subunit beta type-3 OS=Mus musculus GN=Psmb3 PE=1 SV=1 (PSB3_MOUSE)	PSB3_MOUSE	23 kDa	0% (1.00)	0	2.5	1.3	0.7	2.9	0
Fructose-bisphosphate aldolase B OS=Mus musculus GN=Aldob PE=1 SV=3	ALDOB_MOUSE	40 kDa	0% (1.00)	No Values	No Values	No Values	No Values	Reference Missing	No Values
Calpain-2 catalytic subunit OS=Mus musculus GN=Capn2 PE=2 SV=4	CAN2_MOUSE	80 kDa	0% (0.99)	0	2.3	2.5	Reference Missing	2.2	2
Extended synaptotagmin-1 OS=Mus musculus GN=Esyt1 PE=1 SV=2	sp|Q3U7R1|ESYT1_MOUSE	122 kDa	0% (0.99)	0	1.3	0.7	0.1	1.5	0.2
Cluster of H-2 class I histocompatibility antigen, D-B alpha chain OS=Mus musculus GN=H2-D1 PE=1 SV=2 (HA11_MOUSE)	HA11_MOUSE	41 kDa	0% (0.98)	0	1	0.5	1.3	0.9	0.8
60S ribosomal protein L31 OS=Mus musculus GN=Rpl31 PE=1 SV=1	RL31_MOUSE	14 kDa	0% (0.98)	0	0.6	0.1	0.8	0.7	0.5
Cluster of Isoform 3 of Glyoxalase domain-containing protein 4 OS=Mus musculus GN=Glod4 (sp|Q9CPV4-3|GLOD4_MOUSE)	sp|Q9CPV4-3|GLOD4_MOUSE	31 kDa	0% (0.98)	0	-0.5	-0.1	-0.6	0	-0.7
Electron transfer flavoprotein-ubiquinone oxidoreductase, mitochondrial OS=Mus musculus GN=Etfdh PE=1 SV=1	Q6PF96_MOUSE	61 kDa	0% (0.98)	0	1.4	0.7	2.9	1.5	1.1
S-formylglutathione hydrolase OS=Mus musculus GN=Esd PE=1 SV=1	ESTD_MOUSE (+4)	31 kDa	0% (0.97)	0	2.1	0.9	1.1	2.4	1.1
Very-long-chain 3-oxoacyl-CoA reductase OS=Mus musculus GN=Hsd17b12 PE=2 SV=1	sp|O70503|DHB12_MOUSE	35 kDa	0% (0.97)	0	1.1	1	1.3	0.5	-0.2
Transmembrane 9 superfamily member 3 OS=Mus musculus GN=Tm9sf3 PE=1 SV=1	TM9S3_MOUSE	68 kDa	0% (0.96)	0	1.5	0.3	0.9	0.9	0.3
Protein ERGIC-53 OS=Mus musculus GN=Lman1 PE=2 SV=1	LMAN1_MOUSE	58 kDa	0% (0.96)	0	-0.1	-0.7	Reference Missing	-0.7	0.5
Importin subunit beta-1 OS=Mus musculus GN=Kpnb1 PE=1 SV=2	IMB1_MOUSE	97 kDa	0% (0.96)	0	0.3	0.2	1	0.5	0.5
B-cell receptor-associated protein 31 OS=Mus musculus GN=Bcap31 PE=1 SV=4	BAP31_MOUSE	28 kDa	0% (0.95)	0	0.5	0.7	1.8	0.5	0.8
Coatomer subunit delta OS=Mus musculus GN=Arcn1 PE=1 SV=2	COPD_MOUSE	57 kDa	0% (0.95)	0	0.7	-0.4	1.4	0.6	0.5
Cytochrome b5 OS=Mus musculus GN=Cyb5a PE=1 SV=2	CYB5_MOUSE (+1)	15 kDa	0% (0.95)	0	0.4	0.4	0.9	0.1	0.7
Receptor accessory protein 5, isoform CRA_a OS=Mus musculus GN=Reep5 PE=3 SV=1	G3X8R0_MOUSE	21 kDa	0% (0.95)	0	-0.6	-0.5	0.5	-1	-0.2
NADH dehydrogenase [ubiquinone] 1 beta subcomplex subunit 3 OS=Mus musculus GN=Ndufb3 PE=1 SV=1	NDUB3_MOUSE	12 kDa	0% (0.95)	0	0.6	0.5	0.8	0.6	0.5
tRNA-splicing ligase RtcB homolog OS=Mus musculus GN=Rtcb PE=2 SV=1	RTCB_MOUSE	55 kDa	0% (0.95)	0	0	0	0.7	0	0.1
Cluster of Hepatoma-derived growth factor OS=Mus musculus GN=Hdgf PE=1 SV=2 (HDGF_MOUSE)	HDGF_MOUSE	26 kDa	0% (0.95)	0	0.9	0.9	-0.2	0.9	0.3
Histone H3 OS=Mus musculus GN=H3f3a PE=3 SV=1	F8WI35_MOUSE (+4)	15 kDa	0% (0.94)	0	0.7	1	1.9	1.3	1.1
T-complex protein 1 subunit zeta OS=Mus musculus GN=Cct6a PE=1 SV=3	TCPZ_MOUSE	58 kDa	0% (0.94)	0	3.2	0.4	Reference Missing	3.3	3
Peroxisomal multifunctional enzyme type 2 OS=Mus musculus GN=Hsd17b4 PE=1 SV=3	DHB4_MOUSE	79 kDa	0% (0.94)	0	0.5	-0.3	-0.4	-0.5	0.7
Isoform 2 of Reticulon-4 OS=Mus musculus GN=Rtn4	sp|Q99P72-3|RTN4_MOUSE	114 kDa	0% (0.94)	0	1	0.8	1	0.5	0.4
Isoform Short of Delta-1-pyrroline-5-carboxylate synthase OS=Mus musculus GN=Aldh18a1	sp|Q9Z110-2|P5CS_MOUSE (+1)	87 kDa	0% (0.94)	0	-0.7	-0.7	-0.9	-0.6	-1.4
40S ribosomal protein S17 OS=Mus musculus GN=Rps17 PE=1 SV=2	RS17_MOUSE	16 kDa	0% (0.94)	0	0.7	0.3	0.3	0.4	0.7
Glutathione peroxidase 1 OS=Mus musculus GN=Gpx1 PE=1 SV=1	A0A0A6YVV2_MOUSE (+2)	16 kDa	0% (0.93)	0	0	0.1	-1.7	-0.1	-0.5
Transmembrane 9 superfamily member 2 OS=Mus musculus GN=Tm9sf2 PE=2 SV=1	TM9S2_MOUSE	75 kDa	0% (0.93)	0	1.4	-0.2	1.3	1.7	-1.5
Proteasome subunit beta type-1 OS=Mus musculus GN=Psmb1 PE=1 SV=1	PSB1_MOUSE	26 kDa	0% (0.93)	0	1.6	0.5	-0.2	1.5	1.2
Cluster of Puromycin-sensitive aminopeptidase OS=Mus musculus GN=Npepps PE=1 SV=2 (PSA_MOUSE)	PSA_MOUSE	103 kDa	0% (0.93)	0	1.5	0.8	1.3	-0.7	-0.2
Hypoxia up-regulated protein 1 OS=Mus musculus GN=Hyou1 PE=1 SV=1	HYOU1_MOUSE	111 kDa	0% (0.93)	0	0.7	0.9	0.3	0.5	0.4
Isocitrate dehydrogenase 3 (NAD+) beta OS=Mus musculus GN=Idh3b PE=2 SV=1	Q91VA7_MOUSE	42 kDa	0% (0.93)	0	0.6	0.3	2.9	0.7	0.9
Putative RNA-binding protein Luc7-like 2 OS=Mus musculus GN=Luc7l2 PE=4 SV=1	E9PX54_MOUSE (+6)	34 kDa	0% (0.92)	0	Reference Missing	-0.5	Reference Missing	Reference Missing	Reference Missing
Aspartate aminotransferase, cytoplasmic OS=Mus musculus GN=Got1 PE=1 SV=3	AATC_MOUSE	46 kDa	0% (0.92)	0	1.7	0.2	1.5	1.2	1.1
40S ribosomal protein S6 OS=Mus musculus GN=Rps6 PE=1 SV=1	RS6_MOUSE	29 kDa	0% (0.92)	0	0.4	0.2	0.4	0.6	0.4
GTP:AMP phosphotransferase AK3, mitochondrial OS=Mus musculus GN=Ak3 PE=1 SV=3	KAD3_MOUSE	25 kDa	0% (0.91)	0	-0.2	-0.3	2.8	-0.1	0.1
Sulfotransferase 1 family member D1 OS=Mus musculus GN=Sult1d1 PE=1 SV=1	ST1D1_MOUSE	35 kDa	0% (0.91)	0	1.1	0.2	0.2	0.6	-0.2
Cluster of Obg-like ATPase 1 OS=Mus musculus GN=Ola1 PE=1 SV=1 (sp|Q9CZ30|OLA1_MOUSE)	sp|Q9CZ30|OLA1_MOUSE	45 kDa	0% (0.90)	0	Reference Missing	1.1	2.9	Reference Missing	1.2
Mitochondrial dicarboxylate carrier OS=Mus musculus GN=Slc25a10 PE=1 SV=2	DIC_MOUSE	32 kDa	0% (0.90)	0	2.3	0.9	2	2.2	2
Splicing factor 3B subunit 1 OS=Mus musculus GN=Sf3b1 PE=1 SV=1	G5E866_MOUSE (+1)	146 kDa	0% (0.89)	0	Reference Missing	Reference Missing	0	Reference Missing	Reference Missing
Fructose-1,6-bisphosphatase isozyme 2 OS=Mus musculus GN=Fbp2 PE=2 SV=2	F16P2_MOUSE	37 kDa	0% (0.88)	0	3.1	2	Reference Missing	Reference Missing	2.2
Cluster of Alpha-aminoadipic semialdehyde dehydrogenase OS=Mus musculus GN=Aldh7a1 PE=1 SV=4 (sp|Q9DBF1|AL7A1_MOUSE)	sp|Q9DBF1|AL7A1_MOUSE	59 kDa	0% (0.88)	0	Reference Missing	Reference Missing	Reference Missing	Reference Missing	Reference Missing
Palladin (Fragment) OS=Mus musculus GN=Palld PE=1 SV=1	D3Z1J5_MOUSE (+6)	38 kDa	0% (0.88)	0	0.6	0.4	-3	0.4	1.2
Enhancer of rudimentary homolog OS=Mus musculus GN=Erh PE=1 SV=1	ERH_MOUSE (+1)	12 kDa	0% (0.88)	0	-0.1	0	2.8	-0.1	0.2
Cluster of Ras-related protein Rap-1b OS=Mus musculus GN=Rap1b PE=2 SV=2 (RAP1B_MOUSE)	RAP1B_MOUSE [2]	21 kDa	0% (0.87)	0	0	-0.1	1.7	-0.2	0.4
60S ribosomal protein L36 OS=Mus musculus GN=Rpl36 PE=2 SV=1	Q6ZWZ4_MOUSE	12 kDa	0% (0.87)	0	0.1	0	3	-0.2	0.7
Cell division control protein 42 homolog OS=Mus musculus GN=Cdc42 PE=1 SV=2	sp|P60766|CDC42_MOUSE	21 kDa	0% (0.87)	0	1	0.2	1.4	2.5	0.3
T-complex protein 1 subunit delta OS=Mus musculus GN=Cct4 PE=1 SV=3	TCPD_MOUSE	58 kDa	0% (0.86)	0	3	0.7	3.2	3.1	2.5
Aminoacylase-1 OS=Mus musculus GN=Acy1 PE=1 SV=1	ACY1_MOUSE	46 kDa	0% (0.86)	0	-3.7	-3.7	1.3	-1	-3.5
40S ribosomal protein S20 OS=Mus musculus GN=Rps20 PE=1 SV=1	RS20_MOUSE	13 kDa	0% (0.86)	0	0.3	0.7	-0.1	0.3	0.1
60S ribosomal protein L22 OS=Mus musculus GN=Rpl22 PE=1 SV=2	RL22_MOUSE	15 kDa	0% (0.85)	0	0.3	0.3	0.6	0.2	0.2
Beta-lactamase-like protein 2 OS=Mus musculus GN=Lactb2 PE=1 SV=1	LACB2_MOUSE	33 kDa	0% (0.85)	No Values	Reference Missing	No Values	No Values	Reference Missing	Reference Missing
Cluster of Guanine nucleotide-binding protein subunit alpha-13 OS=Mus musculus GN=Gna13 PE=1 SV=1 (GNA13_MOUSE)	GNA13_MOUSE	44 kDa	0% (0.85)	No Values	Reference Missing	Reference Missing	No Values	Reference Missing	No Values
Cluster of Vacuolar protein sorting-associated protein 29 OS=Mus musculus GN=Vps29 PE=4 SV=1 (D3Z645_MOUSE)	D3Z645_MOUSE [2]	16 kDa	0% (0.85)	0	Reference Missing	2.6	Reference Missing	Reference Missing	1.4
Cluster of Phosphoglucomutase-1 OS=Mus musculus GN=Pgm1 PE=1 SV=4 (PGM1_MOUSE)	PGM1_MOUSE	61 kDa	0% (0.85)	0	Reference Missing	2.1	Reference Missing	2.1	2.3
PDZ and LIM domain protein 7 OS=Mus musculus GN=Pdlim7 PE=2 SV=1	sp|Q3TJD7|PDLI7_MOUSE	50 kDa	0% (0.85)	0	-0.3	-0.2	2.8	-0.2	0.3
Ferritin heavy chain OS=Mus musculus GN=Fth1 PE=1 SV=2	FRIH_MOUSE	21 kDa	0% (0.84)	0	0.5	0.6	5	0.3	1.5
Eukaryotic translation initiation factor 2 subunit 3, X-linked OS=Mus musculus GN=Eif2s3x PE=1 SV=2	IF2G_MOUSE	51 kDa	0% (0.84)	0	1.6	-0.2	0.1	1.5	1.6
Enoyl-CoA delta isomerase 1, mitochondrial OS=Mus musculus GN=Eci1 PE=1 SV=2	ECI1_MOUSE	32 kDa	0% (0.84)	0	0.1	0	0.6	0.4	-0.2
Amine oxidase [flavin-containing] B OS=Mus musculus GN=Maob PE=1 SV=4	AOFB_MOUSE	59 kDa	0% (0.84)	0	0.6	0.9	0.9	0.8	0.1
Vesicular integral-membrane protein VIP36 OS=Mus musculus GN=Lman2 PE=2 SV=2	LMAN2_MOUSE	40 kDa	0% (0.83)	0	1.2	-0.3	0.9	1.4	0.6
Aspartyl aminopeptidase OS=Mus musculus GN=Dnpep PE=2 SV=1	Q3TVK3_MOUSE	52 kDa	0% (0.83)	0	Reference Missing	Reference Missing	Reference Missing	Reference Missing	3.6
Protein kinase C delta-binding protein OS=Mus musculus GN=Prkcdbp PE=1 SV=1	PRDBP_MOUSE	28 kDa	0% (0.83)	0	-0.3	-0.1	-0.9	-0.4	-1.4
NADH dehydrogenase [ubiquinone] 1 alpha subcomplex subunit 9, mitochondrial OS=Mus musculus GN=Ndufa9 PE=1 SV=2	NDUA9_MOUSE	43 kDa	0% (0.83)	0	-0.6	-0.4	-0.4	-0.5	-0.1
Cluster of Adenosylhomocysteinase OS=Mus musculus GN=Ahcyl2 PE=3 SV=1 (F8WGT1_MOUSE)	F8WGT1_MOUSE [4]	67 kDa	0% (0.82)	0	0.2	-0.5	5.4	0.7	-0.2
Epoxide hydrolase 1 OS=Mus musculus GN=Ephx1 PE=1 SV=1	E9PWK1_MOUSE (+1)	51 kDa	0% (0.82)	0	-0.4	0.1	Value Missing	-0.1	-1.1
Ribosomal protein S6 kinase OS=Mus musculus GN=Rps6ka1 PE=3 SV=1	F6RQA2_MOUSE	83 kDa	0% (0.81)	0	2.9	2.8	-0.4	1.2	1.3
Protein FAM162A OS=Mus musculus GN=Fam162a PE=2 SV=1	F162A_MOUSE	18 kDa	0% (0.81)	0	0	-0.1	-1.4	0	0.1
Integrin alpha-1 OS=Mus musculus GN=Itga1 PE=1 SV=2	ITA1_MOUSE	131 kDa	0% (0.80)	0	0.8	0.5	0.2	0.7	0.5
Actin-related protein 2 OS=Mus musculus GN=Actr2 PE=1 SV=1	ARP2_MOUSE	45 kDa	0% (0.80)	0	2.6	0.9	2.3	1.6	1.8
Trifunctional purine biosynthetic protein adenosine-3 OS=Mus musculus GN=Gart PE=2 SV=3	sp|Q64737|PUR2_MOUSE	108 kDa	0% (0.80)	0	1.8	1.2	-2.7	1.9	1.1
Catenin delta-1 OS=Mus musculus GN=Ctnnd1 PE=1 SV=1	D3Z2H2_MOUSE (+17)	99 kDa	0% (0.80)	0	2.7	1.9	2.1	2	0.6
Coagulation factor XIII A chain OS=Mus musculus GN=F13a1 PE=2 SV=3	F13A_MOUSE	83 kDa	0% (0.79)	0	3.4	3.5	0.1	3.1	3.4
Proliferation-associated protein 2G4 OS=Mus musculus GN=Pa2g4 PE=1 SV=3	sp|P50580|PA2G4_MOUSE	44 kDa	0% (0.79)	0	0.3	0	0.9	0.3	0.6
Chloride intracellular channel protein 4 OS=Mus musculus GN=Clic4 PE=1 SV=3	CLIC4_MOUSE	29 kDa	0% (0.79)	0	-0.1	0.2	-0.8	-0.2	0
Glycerol-3-phosphate dehydrogenase [NAD(+)] OS=Mus musculus GN=Gpd1 PE=1 SV=1	E0CXN5_MOUSE (+1)	35 kDa	0% (0.79)	0	0.8	0.6	1.5	-0.5	-0.3
Vesicle-trafficking protein SEC22b OS=Mus musculus GN=Sec22b PE=1 SV=1	E9Q6R3_MOUSE (+1)	19 kDa	0% (0.79)	0	0.1	0	1.3	0.3	0.5
Glycine--tRNA ligase OS=Mus musculus GN=Gars PE=1 SV=1	SYG_MOUSE	82 kDa	0% (0.79)	0	0.8	-0.8	-1.6	0.3	-0.1
Cluster of Septin-2 OS=Mus musculus GN=Sept2 PE=1 SV=1 (E9Q3V6_MOUSE)	E9Q3V6_MOUSE	37 kDa	0% (0.78)	0	2.1	1.6	-1.2	1.6	-0.2
Cluster of 60S ribosomal protein L23 OS=Mus musculus GN=Rpl23 PE=1 SV=1 (RL23_MOUSE)	RL23_MOUSE	15 kDa	0% (0.78)	0	0.4	-0.1	0.7	0.4	0.5
Dolichyl-diphosphooligosaccharide--protein glycosyltransferase subunit 2 OS=Mus musculus GN=Rpn2 PE=4 SV=1	A2ACG7_MOUSE	68 kDa	0% (0.78)	0	1.5	0.4	1.4	1.3	0.9
Dynamin-1-like protein OS=Mus musculus GN=Dnm1l PE=1 SV=1	E9PUD2_MOUSE (+4)	80 kDa	0% (0.78)	0	0.7	0	1.6	0.8	-0.9
NADH dehydrogenase [ubiquinone] 1 alpha subcomplex subunit 13 OS=Mus musculus GN=Ndufa13 PE=1 SV=3	NDUAD_MOUSE	17 kDa	0% (0.78)	0	1.8	0.5	-2.9	2	1.2
Ubiquitin-fold modifier 1 OS=Mus musculus GN=Ufm1 PE=1 SV=1	UFM1_MOUSE	9 kDa	0% (0.78)	0	0.4	0.7	0.4	0.9	0.7
Cluster of Heterogeneous nuclear ribonucleoprotein Q OS=Mus musculus GN=Syncrip PE=1 SV=2 (sp|Q7TMK9|HNRPQ_MOUSE)	sp|Q7TMK9|HNRPQ_MOUSE	70 kDa	0% (0.77)	0	0.2	-0.2	1.7	-0.5	0.1
Very-long-chain enoyl-CoA reductase OS=Mus musculus GN=Tecr PE=1 SV=1	TECR_MOUSE	36 kDa	0% (0.77)	0	0.1	-0.1	-0.6	0.4	-0.4
Coronin-1C OS=Mus musculus GN=Coro1c PE=1 SV=2	COR1C_MOUSE	53 kDa	0% (0.77)	0	0.2	0.1	0.6	0.2	0.4
Cluster of Gasdermin-C2 OS=Mus musculus GN=Gsdmc2 PE=2 SV=2 (GSDC2_MOUSE)	GSDC2_MOUSE	54 kDa	0% (0.77)	0	1.5	1.5	1.5	1.2	0.7
Cluster of MCG13402, isoform CRA_a OS=Mus musculus GN=Ptbp1 PE=1 SV=1 (Q8BGJ5_MOUSE)	Q8BGJ5_MOUSE [2]	57 kDa	0% (0.77)	0	2.5	1.2	Reference Missing	2.8	1.4
Threonine--tRNA ligase, cytoplasmic OS=Mus musculus GN=Tars PE=1 SV=2	SYTC_MOUSE	83 kDa	0% (0.76)	0	Reference Missing	Reference Missing	-0.8	Reference Missing	2.7
UDP-glucose 4-epimerase OS=Mus musculus GN=Gale PE=2 SV=1	GALE_MOUSE	38 kDa	0% (0.76)	0	0.5	0.4	1	0.5	0.6
Cluster of Dihydropyrimidinase-related protein 3 OS=Mus musculus GN=Dpysl3 PE=1 SV=1 (DPYL3_MOUSE)	DPYL3_MOUSE [3]	62 kDa	0% (0.76)	0	2.3	1.8	2.6	2.5	2.6
Cluster of Proteasome subunit alpha type-6 OS=Mus musculus GN=Psma6 PE=1 SV=1 (PSA6_MOUSE)	PSA6_MOUSE	27 kDa	0% (0.75)	0	3.3	1.8	3.1	3	3.5
Isoform 3 of Periostin OS=Mus musculus GN=Postn	sp|Q62009-3|POSTN_MOUSE (+2)	90 kDa	0% (0.75)	0	-0.6	-2.5	-0.7	-0.4	-1
Basigin OS=Mus musculus GN=Bsg PE=1 SV=2	sp|P18572|BASI_MOUSE	42 kDa	0% (0.74)	0	0.9	-0.1	3.1	0.7	-0.1
Vesicle-associated membrane protein-associated protein A OS=Mus musculus GN=Vapa PE=1 SV=2	VAPA_MOUSE	28 kDa	0% (0.74)	0	0.2	0	1.3	0.4	0.1
SH3 domain-binding glutamic acid-rich-like protein OS=Mus musculus GN=Sh3bgrl PE=3 SV=1	SH3L1_MOUSE	13 kDa	0% (0.74)	0	1.5	-0.2	Reference Missing	1.4	2.1
Cluster of AP complex subunit beta OS=Mus musculus GN=Ap2b1 PE=3 SV=1 (H3BIY9_MOUSE)	H3BIY9_MOUSE [4]	105 kDa	0% (0.74)	0	1.5	-0.3	Reference Missing	1.3	1.8
4-trimethylaminobutyraldehyde dehydrogenase OS=Mus musculus GN=Aldh9a1 PE=1 SV=1	Q3U367_MOUSE	56 kDa	0% (0.74)	0	0.9	0.6	0.9	1	1.1
Nascent polypeptide-associated complex subunit alpha, muscle-specific form OS=Mus musculus GN=Naca PE=1 SV=2	NACAM_MOUSE	220 kDa	0% (0.74)	0	1.1	0.1	-1.5	0.1	0.5
Cluster of Tricarboxylate transport protein, mitochondrial OS=Mus musculus GN=Slc25a1 PE=2 SV=1 (TXTP_MOUSE)	TXTP_MOUSE	34 kDa	0% (0.73)	0	1	0.3	1.9	0.6	0
Cytoplasmic aconitate hydratase OS=Mus musculus GN=Aco1 PE=1 SV=3	ACOC_MOUSE	98 kDa	0% (0.73)	0	1.5	0.6	1.2	1.2	0.7
Guanine nucleotide-binding protein subunit beta-2-like 1 OS=Mus musculus GN=Gnb2l1 PE=1 SV=3	GBLP_MOUSE	35 kDa	0% (0.73)	0	0.1	-0.3	0.2	0.8	0.2
Methyltransferase-like protein 7B OS=Mus musculus GN=Mettl7b PE=2 SV=2	MET7B_MOUSE	28 kDa	0% (0.72)	0	0.7	-0.5	0.9	1.6	-0.3
26S proteasome non-ATPase regulatory subunit 2 OS=Mus musculus GN=Psmd2 PE=1 SV=1	PSMD2_MOUSE	100 kDa	0% (0.72)	0	2.5	3.2	1.6	2.6	3.1
60S ribosomal protein L21 OS=Mus musculus GN=Rpl21 PE=2 SV=1	Q9CQM8_MOUSE (+1)	19 kDa	0% (0.72)	0	-0.2	-0.1	-1	-0.1	0.2
Serum paraoxonase/arylesterase 2 OS=Mus musculus GN=Pon2 PE=1 SV=2	PON2_MOUSE	40 kDa	0% (0.72)	0	Reference Missing	1.7	Reference Missing	Reference Missing	3
Alpha-parvin OS=Mus musculus GN=Parva PE=1 SV=1	PARVA_MOUSE	42 kDa	0% (0.72)	0	1.2	1.2	1.4	1.3	1.1
Elongator complex protein 1 OS=Mus musculus GN=Ikbkap PE=1 SV=2	ELP1_MOUSE	150 kDa	0% (0.72)	0	-0.9	0	2.7	-0.7	-0.4
Caspase-1 OS=Mus musculus GN=Casp1 PE=1 SV=1	CASP1_MOUSE	46 kDa	0% (0.71)	0	0.7	0.7	0.1	0.6	0.5
Eukaryotic translation initiation factor 3 subunit C OS=Mus musculus GN=Eif3c PE=1 SV=1	EIF3C_MOUSE	106 kDa	0% (0.71)	0	-0.2	-0.2	0.2	-1.4	-0.9
Protein transport protein Sec61 subunit alpha isoform 1 OS=Mus musculus GN=Sec61a1 PE=2 SV=2	S61A1_MOUSE	52 kDa	0% (0.71)	0	Reference Missing	2.7	Reference Missing	Reference Missing	Reference Missing
Cluster of Glucose-6-phosphate 1-dehydrogenase 2 OS=Mus musculus GN=G6pd2 PE=1 SV=3 (G6PD2_MOUSE)	G6PD2_MOUSE	59 kDa	0% (0.71)	0	1.4	1	0.2	0.5	0.8
Arginine--tRNA ligase, cytoplasmic OS=Mus musculus GN=Rars PE=2 SV=2	SYRC_MOUSE	76 kDa	0% (0.71)	0	1.5	1.8	-0.1	1.8	-0.9
Lupus La protein homolog OS=Mus musculus GN=Ssb PE=1 SV=1	LA_MOUSE	48 kDa	0% (0.71)	0	0	0.4	-0.3	0.2	-0.7
Cluster of 26S proteasome non-ATPase regulatory subunit 3 OS=Mus musculus GN=Psmd3 PE=1 SV=3 (PSMD3_MOUSE)	PSMD3_MOUSE	61 kDa	0% (0.71)	0	2.6	0.6	-2	0.1	2.6
Leucine-rich repeat-containing protein 59 OS=Mus musculus GN=Lrrc59 PE=1 SV=1	LRC59_MOUSE	35 kDa	0% (0.71)	0	0.8	0.5	0.5	0.9	0.8
Estradiol 17-beta-dehydrogenase 11 OS=Mus musculus GN=Hsd17b11 PE=2 SV=1	sp|Q9EQ06|DHB11_MOUSE	33 kDa	0% (0.70)	No Values	Reference Missing	Reference Missing	No Values	Reference Missing	Reference Missing
60S ribosomal protein L3 OS=Mus musculus GN=Rpl3 PE=1 SV=3	RL3_MOUSE	46 kDa	0% (0.70)	0	0.5	0.2	0.4	0.3	0.7
UTP--glucose-1-phosphate uridylyltransferase OS=Mus musculus GN=Ugp2 PE=2 SV=3	sp|Q91ZJ5|UGPA_MOUSE	57 kDa	0% (0.70)	0	-0.1	-0.2	-0.7	-0.2	0
Proteasome subunit alpha type-2 OS=Mus musculus GN=Psma2 PE=1 SV=3	PSA2_MOUSE	26 kDa	0% (0.69)	0	0.5	0.2	1.4	1.1	0.8
NADH dehydrogenase [ubiquinone] 1 alpha subcomplex subunit 10, mitochondrial OS=Mus musculus GN=Ndufa10 PE=1 SV=1	NDUAA_MOUSE	41 kDa	0% (0.69)	0	-0.1	-0.1	0.3	0	-0.8
Cluster of Cadherin 17, isoform CRA_a OS=Mus musculus GN=Cdh17 PE=4 SV=1 (A2AKS7_MOUSE)	A2AKS7_MOUSE	81 kDa	0% (0.69)	0	1.2	1.2	0.6	1.2	0.6
Cluster of Membrane primary amine oxidase OS=Mus musculus GN=Aoc3 PE=2 SV=3 (sp|O70423|AOC3_MOUSE)	sp|O70423|AOC3_MOUSE	85 kDa	0% (0.69)	0	1.9	1.1	0.7	1.6	0.9
Atlastin-3 OS=Mus musculus GN=Atl3 PE=4 SV=1	E9PYT3_MOUSE (+1)	60 kDa	0% (0.68)	0	1.6	0.6	0.8	1.7	0.3
Phosphoglycolate phosphatase OS=Mus musculus GN=Pgp PE=1 SV=1	PGP_MOUSE	35 kDa	0% (0.68)	0	0.7	1	2.5	-1.5	-0.2
Cluster of Probable ATP-dependent RNA helicase DDX4 OS=Mus musculus GN=Ddx4 PE=1 SV=2 (DDX4_MOUSE)	DDX4_MOUSE	76 kDa	0% (0.68)	0	2.4	1.4	0.9	2.6	1.4
Leukotriene A-4 hydrolase OS=Mus musculus GN=Lta4h PE=1 SV=4	LKHA4_MOUSE	69 kDa	0% (0.67)	0	0.4	-0.1	1.3	0.5	0.5
Collagen alpha-1(XIV) chain OS=Mus musculus GN=Col14a1 PE=2 SV=1	B7ZNH7_MOUSE	193 kDa	0% (0.67)	No Values	Reference Missing	No Values	Reference Missing	Reference Missing	Reference Missing
Cluster of Aldose reductase-related protein 2 OS=Mus musculus GN=Akr1b8 PE=1 SV=2 (ALD2_MOUSE)	ALD2_MOUSE	36 kDa	0% (0.67)	0	1.4	-0.3	Reference Missing	-0.1	0.6
Cluster of Protein Niban OS=Mus musculus GN=Fam129a PE=1 SV=2 (NIBAN_MOUSE)	NIBAN_MOUSE	103 kDa	0% (0.67)	0	1.5	1.5	0.9	1	0.5
Histidine triad nucleotide-binding protein 1 OS=Mus musculus GN=Hint1 PE=1 SV=3	HINT1_MOUSE	14 kDa	0% (0.66)	0	Reference Missing	Reference Missing	Reference Missing	Reference Missing	Reference Missing
Cluster of Kinesin-1 heavy chain OS=Mus musculus GN=Kif5b PE=1 SV=3 (KINH_MOUSE)	KINH_MOUSE	110 kDa	0% (0.66)	0	2.3	-0.3	1.5	1.4	-0.1
Tetraspanin-8 OS=Mus musculus GN=Tspan8 PE=2 SV=1	TSN8_MOUSE	26 kDa	0% (0.66)	0	0.6	0.5	0.5	0.6	0.7
Catalase OS=Mus musculus GN=Cat PE=1 SV=4	CATA_MOUSE	60 kDa	0% (0.66)	0	Reference Missing	0.7	Reference Missing	2.6	3.2
Isoform 2 of Cytosol aminopeptidase OS=Mus musculus GN=Lap3	sp|Q9CPY7-2|AMPL_MOUSE (+1)	53 kDa	0% (0.65)	0	1	-0.3	2.7	1.1	1.6
40S ribosomal protein S23 OS=Mus musculus GN=Rps23 PE=1 SV=3	RS23_MOUSE	16 kDa	0% (0.65)	0	-0.3	-0.4	1.8	-0.5	-0.2
Heat shock protein beta-1 OS=Mus musculus GN=Hspb1 PE=1 SV=3	sp|P14602|HSPB1_MOUSE	23 kDa	0% (0.65)	0	0.6	0.3	1	0.5	0.1
Cluster of Guanine nucleotide-binding protein subunit alpha-11 OS=Mus musculus GN=Gna11 PE=1 SV=1 (GNA11_MOUSE)	GNA11_MOUSE	42 kDa	0% (0.64)	0	Reference Missing	Reference Missing	Reference Missing	Reference Missing	Reference Missing
Dipeptidyl peptidase 3 OS=Mus musculus GN=Dpp3 PE=2 SV=2	DPP3_MOUSE	83 kDa	0% (0.64)	0	-0.1	0	-1.2	0	-0.3
Cytochrome b-c1 complex subunit 8 OS=Mus musculus GN=Uqcrq PE=1 SV=3	QCR8_MOUSE	10 kDa	0% (0.64)	0	0	1	-0.3	1.1	-0.3
Cluster of Pyruvate kinase PKM OS=Mus musculus GN=Pkm PE=1 SV=4 (sp|P52480|KPYM_MOUSE)	sp|P52480|KPYM_MOUSE	58 kDa	0% (0.64)	0	0.4	0.5	-1.8	0.7	0.2
Cadherin-1 OS=Mus musculus GN=Cdh1 PE=1 SV=1	CADH1_MOUSE	98 kDa	0% (0.64)	0	-0.2	0.3	-2.1	-0.1	0.8
Thioredoxin reductase 1, cytoplasmic OS=Mus musculus GN=Txnrd1 PE=1 SV=3	sp|Q9JMH6|TRXR1_MOUSE	67 kDa	0% (0.63)	0	2.9	1.2	1.9	Reference Missing	2.3
Eukaryotic translation initiation factor 3 subunit A OS=Mus musculus GN=Eif3a PE=1 SV=5	EIF3A_MOUSE	162 kDa	0% (0.63)	0	0.8	1	Reference Missing	0.8	1.3
Protein Serpinb9 OS=Mus musculus GN=Serpinb9 PE=2 SV=1	O08797_MOUSE	42 kDa	0% (0.63)	0	-6.6	-3.2	1.3	-0.4	-2.8
Valine--tRNA ligase OS=Mus musculus GN=Vars PE=2 SV=1	SYVC_MOUSE	140 kDa	0% (0.63)	0	0.9	-2.1	0.3	-0.1	-1
Cluster of Guanine nucleotide-binding protein G(i) subunit alpha-2 OS=Mus musculus GN=Gnai2 PE=1 SV=5 (GNAI2_MOUSE)	GNAI2_MOUSE	40 kDa	0% (0.63)	0	Reference Missing	0.5	-0.1	Reference Missing	0.7
Cluster of Flavin reductase (NADPH) OS=Mus musculus GN=Blvrb PE=2 SV=3 (BLVRB_MOUSE)	BLVRB_MOUSE	22 kDa	0% (0.62)	0	0.5	-0.3	1.2	0.3	0.5
Cluster of Protein Ighg2b (Fragment) OS=Mus musculus GN=Ighg2b PE=4 SV=1 (A0A075B5P3_MOUSE)	A0A075B5P3_MOUSE	37 kDa	0% (0.62)	0	-2.3	-2.7	-0.5	-1.3	-2.4
Galactoside 2-alpha-L-fucosyltransferase 2 OS=Mus musculus GN=Fut2 PE=2 SV=1	FUT2_MOUSE	39 kDa	0% (0.62)	0	0.3	0.8	-2.7	0.4	-1
Protein SET (Fragment) OS=Mus musculus GN=Set PE=1 SV=1	A2BE92_MOUSE (+3)	18 kDa	0% (0.62)	0	Reference Missing	1.1	0.4	Reference Missing	1.9
Proteasome activator complex subunit 1 (Fragment) OS=Mus musculus GN=Psme1 PE=4 SV=1	G3UXZ5_MOUSE (+1)	27 kDa	0% (0.61)	0	1.6	0.9	1.1	2.2	2.2
Thy-1 membrane glycoprotein OS=Mus musculus GN=Thy1 PE=1 SV=1	THY1_MOUSE	18 kDa	0% (0.61)	No Values	Reference Missing	No Values	Reference Missing	Reference Missing	Reference Missing
Non-POU domain-containing octamer-binding protein OS=Mus musculus GN=Nono PE=1 SV=3	sp|Q99K48|NONO_MOUSE	55 kDa	0% (0.60)	0	0.8	0.2	1.1	0.3	0.4
Laminin subunit beta-1 OS=Mus musculus GN=Lamb1 PE=4 SV=1	E9QN70_MOUSE (+1)	202 kDa	0% (0.60)	0	Reference Missing	2.8	Reference Missing	2.6	2.6
Transcription elongation factor B polypeptide 1 OS=Mus musculus GN=Tceb1 PE=4 SV=1	A0A087WNT1_MOUSE (+2)	15 kDa	0% (0.59)	0	-0.2	-0.1	1.6	0	-0.5
26S protease regulatory subunit 10B OS=Mus musculus GN=Psmc6 PE=1 SV=1	PRS10_MOUSE	44 kDa	0% (0.59)	0	0.6	0.1	2.8	0.7	0.3
Cluster of Probable ATP-dependent RNA helicase DDX5 OS=Mus musculus GN=Ddx5 PE=1 SV=2 (DDX5_MOUSE)	DDX5_MOUSE [3]	69 kDa	0% (0.59)	0	1.9	1.1	1	2.4	1.3
Cluster of Isoform 2 of Unconventional myosin-Ic OS=Mus musculus GN=Myo1c (sp|Q9WTI7-2|MYO1C_MOUSE)	sp|Q9WTI7-2|MYO1C_MOUSE	118 kDa	0% (0.59)	0	1.1	0.5	1.2	0.6	0.1
Cytochrome c1, heme protein, mitochondrial OS=Mus musculus GN=Cyc1 PE=1 SV=1	sp|Q9D0M3|CY1_MOUSE	35 kDa	0% (0.58)	0	0.2	0.1	0.6	0.6	0.4
Cluster of Guanine nucleotide-binding protein G(I)/G(S)/G(T) subunit beta-1 OS=Mus musculus GN=Gnb1 PE=1 SV=3 (GBB1_MOUSE)	GBB1_MOUSE	37 kDa	0% (0.58)	0	1.3	1.1	2	1.4	0.8
Cluster of NADPH--cytochrome P450 reductase OS=Mus musculus GN=Por PE=2 SV=1 (Q05DV1_MOUSE)	Q05DV1_MOUSE	73 kDa	0% (0.57)	0	0.8	0.7	1.1	0.1	1.2
Cluster of Beta-centractin OS=Mus musculus GN=Actr1b PE=1 SV=1 (ACTY_MOUSE)	ACTY_MOUSE	42 kDa	0% (0.57)	0	0.8	1.8	1.9	2	-0.1
Leucine-rich PPR motif-containing protein, mitochondrial OS=Mus musculus GN=Lrpprc PE=1 SV=2	LPPRC_MOUSE	157 kDa	0% (0.57)	0	1.2	-0.1	-0.2	2.8	1.4
T-complex protein 1 subunit epsilon OS=Mus musculus GN=Cct5 PE=1 SV=1	TCPE_MOUSE	60 kDa	0% (0.56)	0	1	1.6	Reference Missing	1.4	1.2
Inter-alpha-trypsin inhibitor heavy chain H3 OS=Mus musculus GN=Itih3 PE=4 SV=1	E9PVS1_MOUSE (+1)	78 kDa	0% (0.55)	No Values	Reference Missing	Reference Missing	Reference Missing	Reference Missing	Reference Missing
Trifunctional enzyme subunit beta, mitochondrial OS=Mus musculus GN=Hadhb PE=1 SV=1	ECHB_MOUSE	51 kDa	0% (0.55)	0	0.5	0.8	0.9	1	0.8
Cluster of Catenin beta-1 OS=Mus musculus GN=Ctnnb1 PE=1 SV=1 (CTNB1_MOUSE)	CTNB1_MOUSE	85 kDa	0% (0.54)	0	0.5	0.2	0.7	0.3	0.4
NADH dehydrogenase [ubiquinone] flavoprotein 1, mitochondrial OS=Mus musculus GN=Ndufv1 PE=1 SV=1	NDUV1_MOUSE	51 kDa	0% (0.54)	0	0.7	0.4	-0.6	0.5	-0.2
Protein Numa1 OS=Mus musculus GN=Numa1 PE=1 SV=1	E9Q7G0_MOUSE	236 kDa	0% (0.54)	0	2.5	-3.5	-0.7	-3.5	-0.4
Superoxide dismutase [Mn], mitochondrial OS=Mus musculus GN=Sod2 PE=1 SV=3	SODM_MOUSE	25 kDa	0% (0.54)	0	-0.1	-0.4	-0.9	-0.4	0
Splicing factor, proline- and glutamine-rich OS=Mus musculus GN=Sfpq PE=1 SV=1	SFPQ_MOUSE	75 kDa	0% (0.54)	0	1	1.1	-2	1.1	1.6
Cytoskeleton-associated protein 4 OS=Mus musculus GN=Ckap4 PE=1 SV=2	CKAP4_MOUSE	64 kDa	0% (0.53)	0	1.1	0.9	Reference Missing	1	1.8
Fermitin family homolog 2 OS=Mus musculus GN=Fermt2 PE=1 SV=1	FERM2_MOUSE	78 kDa	0% (0.53)	0	0.2	0.3	2.1	1.2	0
Pyruvate dehydrogenase E1 component subunit beta, mitochondrial OS=Mus musculus GN=Pdhb PE=1 SV=1	ODPB_MOUSE	39 kDa	0% (0.52)	0	0.7	0.2	0.6	0.2	-0.2
Serine-threonine kinase receptor-associated protein OS=Mus musculus GN=Strap PE=1 SV=2	STRAP_MOUSE	38 kDa	0% (0.51)	0	-0.1	-3	-0.3	-0.1	0
Cluster of Hexokinase OS=Mus musculus GN=Hk2 PE=3 SV=1 (E9Q5B5_MOUSE)	E9Q5B5_MOUSE [2]	99 kDa	0% (0.51)	0	-0.4	-0.2	0	-0.4	-0.4
Epiplakin OS=Mus musculus GN=Eppk1 PE=1 SV=2	EPIPL_MOUSE	725 kDa	0% (0.51)	0	2.1	0.5	-0.2	2.8	0.6
Xanthine dehydrogenase/oxidase OS=Mus musculus GN=Xdh PE=1 SV=5	XDH_MOUSE	147 kDa	0% (0.51)	0	3.2	0.2	Reference Missing	2.9	3.1
NADH dehydrogenase [ubiquinone] iron-sulfur protein 3, mitochondrial OS=Mus musculus GN=Ndufs3 PE=1 SV=2	NDUS3_MOUSE	30 kDa	0% (0.50)	0	0.3	0.5	0.5	0.7	0.5
AP-2 complex subunit alpha-2 OS=Mus musculus GN=Ap2a2 PE=1 SV=2	AP2A2_MOUSE	104 kDa	0% (0.49)	0	Reference Missing	2.9	6.6	Reference Missing	2.8
Cluster of RAS-related C3 botulinum substrate 1, isoform CRA_a OS=Mus musculus GN=Rac1 PE=2 SV=1 (Q3TLP8_MOUSE)	Q3TLP8_MOUSE [2]	23 kDa	0% (0.49)	0	0.5	0.6	0.7	0.8	0.2
Prelamin-A/C OS=Mus musculus GN=Lmna PE=1 SV=2	sp|P48678|LMNA_MOUSE	74 kDa	0% (0.49)	0	0.6	0.6	1.2	0.5	0.7
NADH dehydrogenase [ubiquinone] 1 subunit C2 OS=Mus musculus GN=Ndufc2 PE=1 SV=1	NDUC2_MOUSE	14 kDa	0% (0.48)	0	3	2.8	6.6	2.7	3.4
Bifunctional purine biosynthesis protein PURH OS=Mus musculus GN=Atic PE=1 SV=2	PUR9_MOUSE	64 kDa	0% (0.48)	0	0.4	0.4	-0.7	0.4	0.5
Cluster of EH domain-containing protein 1 OS=Mus musculus GN=Ehd1 PE=1 SV=1 (EHD1_MOUSE)	EHD1_MOUSE [2]	61 kDa	0% (0.48)	0	Reference Missing	Reference Missing	Reference Missing	Reference Missing	Reference Missing
Sorting nexin-2 OS=Mus musculus GN=Snx2 PE=1 SV=2	SNX2_MOUSE	58 kDa	0% (0.47)	0	Reference Missing	Reference Missing	3	Reference Missing	Reference Missing
Cluster of Microtubule-associated protein RP/EB family member 2 (Fragment) OS=Mus musculus GN=Mapre2 PE=1 SV=1 (D3YYK8_MOUSE)	D3YYK8_MOUSE [4]	29 kDa	0% (0.46)	0	-0.3	0.1	0.8	0.1	0.2
Cluster of Protein transport protein Sec23A OS=Mus musculus GN=Sec23a PE=4 SV=1 (E9Q1S3_MOUSE)	E9Q1S3_MOUSE [3]	83 kDa	0% (0.46)	0	3.2	1.7	3.6	Reference Missing	-0.1
Alcohol dehydrogenase 1 OS=Mus musculus GN=Adh1 PE=1 SV=2	ADH1_MOUSE	40 kDa	0% (0.45)	0	-0.5	-0.6	0.8	-0.6	-0.3
60S ribosomal protein L22-like 1 OS=Mus musculus GN=Rpl22l1 PE=1 SV=1	sp|Q9D7S7|RL22L_MOUSE	14 kDa	0% (0.45)	0	0	-0.2	-0.7	0.4	0.4
40S ribosomal protein S14 OS=Mus musculus GN=Rps14 PE=2 SV=3	RS14_MOUSE	16 kDa	0% (0.45)	0	-0.1	-0.1	-0.6	-0.2	0
Isoform 3 of MICOS complex subunit Mic60 OS=Mus musculus GN=Immt	sp|Q8CAQ8-3|MIC60_MOUSE	79 kDa	0% (0.44)	0	1.1	0.6	1.1	1.1	0.8
Fibrinogen gamma chain OS=Mus musculus GN=Fgg PE=1 SV=1	FIBG_MOUSE (+1)	49 kDa	0% (0.43)	0	Reference Missing	Reference Missing	Reference Missing	Reference Missing	Reference Missing
MCG6846, isoform CRA_c OS=Mus musculus GN=Prpsap1 PE=1 SV=1	B1AT82_MOUSE (+1)	42 kDa	0% (0.43)	0	-0.1	Value Missing	-0.3	-0.4	Value Missing
Histone H1t OS=Mus musculus GN=Hist1h1t PE=3 SV=1	I7HFT9_MOUSE	22 kDa	0% (0.42)	0	5.5	4.4	3.5	5.2	5.3
Transmembrane protein 43 OS=Mus musculus GN=Tmem43 PE=1 SV=1	TMM43_MOUSE	45 kDa	0% (0.42)	0	0.2	0.1	6.6	-0.2	0.7
Heterogeneous nuclear ribonucleoprotein A0 OS=Mus musculus GN=Hnrnpa0 PE=1 SV=1	ROA0_MOUSE	31 kDa	0% (0.42)	0	-0.5	0.2	Value Missing	-0.8	0.4
Bifunctional UDP-N-acetylglucosamine 2-epimerase/N-acetylmannosamine kinase OS=Mus musculus GN=Gne PE=2 SV=1	Q3UW64_MOUSE	83 kDa	0% (0.42)	0	0.4	-1.3	-2.8	-0.7	-1.3
Cluster of 2-oxoglutarate dehydrogenase, mitochondrial OS=Mus musculus GN=Ogdh PE=1 SV=1 (Z4YJV4_MOUSE)	Z4YJV4_MOUSE [5]	116 kDa	0% (0.42)	0	0.8	0.2	1.1	0.9	-0.9
Ras GTPase-activating-like protein IQGAP2 OS=Mus musculus GN=Iqgap2 PE=1 SV=2	IQGA2_MOUSE	181 kDa	0% (0.42)	0	0	0.2	-1.6	-0.1	0.1
Cluster of Glutamine synthetase (Fragment) OS=Mus musculus GN=Glul PE=1 SV=4 (D3YVK1_MOUSE)	D3YVK1_MOUSE	22 kDa	0% (0.42)	0	3.1	-0.5	3.2	2.9	2.9
V-type proton ATPase subunit E 1 OS=Mus musculus GN=Atp6v1e1 PE=1 SV=2	VATE1_MOUSE	26 kDa	0% (0.41)	0	1.8	-0.1	-1.2	-1.3	-0.7
Cluster of Multidrug resistance protein 1A OS=Mus musculus GN=Abcb1a PE=1 SV=3 (MDR1A_MOUSE)	MDR1A_MOUSE	141 kDa	0% (0.40)	0	0.5	-0.1	0.2	0.4	1.1
Carnitine O-palmitoyltransferase 2, mitochondrial OS=Mus musculus GN=Cpt2 PE=1 SV=2	CPT2_MOUSE	74 kDa	0% (0.40)	0	-0.3	-0.1	-0.7	-0.4	-0.7
Mucin-13 OS=Mus musculus GN=Muc13 PE=2 SV=1	MUC13_MOUSE	59 kDa	0% (0.40)	0	Reference Missing	Reference Missing	1.5	Reference Missing	Reference Missing
NADH dehydrogenase [ubiquinone] 1 alpha subcomplex subunit 5 OS=Mus musculus GN=Ndufa5 PE=1 SV=3	NDUA5_MOUSE	13 kDa	0% (0.40)	0	0.1	-1.9	1.7	-0.5	0.6
Acid ceramidase OS=Mus musculus GN=Asah1 PE=1 SV=1	ASAH1_MOUSE	45 kDa	0% (0.39)	0	0.5	0.8	-1.3	1.5	0.8
Acyl-protein thioesterase 2 OS=Mus musculus GN=Lypla2 PE=1 SV=1	LYPA2_MOUSE	25 kDa	0% (0.39)	0	0.3	0.3	5.6	1.4	0.9
DnaJ homolog subfamily A member 2 OS=Mus musculus GN=Dnaja2 PE=1 SV=1	DNJA2_MOUSE	46 kDa	0% (0.39)	0	-0.1	-0.3	3.3	-0.2	0.1
Delta(3,5)-Delta(2,4)-dienoyl-CoA isomerase, mitochondrial OS=Mus musculus GN=Ech1 PE=1 SV=1	ECH1_MOUSE	36 kDa	0% (0.38)	0	3	1.7	Reference Missing	2.7	2
Aminopeptidase B OS=Mus musculus GN=Rnpep PE=2 SV=2	AMPB_MOUSE (+1)	72 kDa	0% (0.37)	0	Reference Missing	Reference Missing	Reference Missing	Reference Missing	3.1
Cluster of Peptidyl-prolyl cis-trans isomerase FKBP4 OS=Mus musculus GN=Fkbp4 PE=1 SV=5 (FKBP4_MOUSE)	FKBP4_MOUSE	52 kDa	0% (0.37)	0	2	-0.7	Reference Missing	1.6	1.8
Protein S100-A10 OS=Mus musculus GN=S100a10 PE=1 SV=2	S10AA_MOUSE	11 kDa	0% (0.36)	0	Reference Missing	2.8	Reference Missing	Reference Missing	2
Beta-galactosidase OS=Mus musculus GN=Glb1 PE=2 SV=1	BGAL_MOUSE	73 kDa	0% (0.36)	0	Reference Missing	Reference Missing	6.6	Reference Missing	Reference Missing
Pyruvate carboxylase OS=Mus musculus GN=Pcx PE=4 SV=1	E9QPD7_MOUSE (+1)	130 kDa	0% (0.36)	0	Reference Missing	-0.2	Reference Missing	3	Value Missing
Mannosyl-oligosaccharide glucosidase OS=Mus musculus GN=Mogs PE=2 SV=1	MOGS_MOUSE	92 kDa	0% (0.36)	0	3	-2.1	Reference Missing	Reference Missing	2.1
Cluster of Heat shock 70 kDa protein 4 OS=Mus musculus GN=Hspa4 PE=1 SV=1 (Q3U2G2_MOUSE)	Q3U2G2_MOUSE	94 kDa	0% (0.36)	0	-0.2	-0.1	0.7	-0.1	0
60S ribosomal protein L5 OS=Mus musculus GN=Rpl5 PE=1 SV=3	RL5_MOUSE	34 kDa	0% (0.36)	0	0.8	0.7	0.7	0.9	1
26S protease regulatory subunit 4 OS=Mus musculus GN=Psmc1 PE=1 SV=1	PRS4_MOUSE	49 kDa	0% (0.36)	0	-0.3	-0.3	-2.1	0	0.2
Proteasome activator complex subunit 2 OS=Mus musculus GN=Psme2 PE=2 SV=4	PSME2_MOUSE	27 kDa	0% (0.35)	0	1.4	1.4	0	1.6	1.6
Spectrin alpha chain, non-erythrocytic 1 OS=Mus musculus GN=Sptan1 PE=1 SV=1	E9Q447_MOUSE	285 kDa	0% (0.35)	0	0.9	0.7	0.6	0.8	0.4
Beta-1,4 N-acetylgalactosaminyltransferase 2 OS=Mus musculus GN=B4galnt2 PE=2 SV=1	B4GN2_MOUSE	58 kDa	0% (0.35)	0	Reference Missing	0.5	2.2	Reference Missing	1
Very long-chain specific acyl-CoA dehydrogenase, mitochondrial OS=Mus musculus GN=Acadvl PE=1 SV=3	ACADV_MOUSE (+1)	71 kDa	0% (0.35)	0	0.4	0	1	0.7	0.5
40S ribosomal protein S15a OS=Mus musculus GN=Rps15a PE=1 SV=2	RS15A_MOUSE	15 kDa	0% (0.34)	0	0.5	-0.1	-0.7	1.2	-0.1
Cluster of 60S ribosomal protein L9 OS=Mus musculus GN=Rpl9 PE=1 SV=2 (RL9_MOUSE)	RL9_MOUSE	22 kDa	0% (0.34)	0	-0.4	-0.5	-1.5	0	-1.5
Isoform 2 of AP-1 complex subunit mu-2 OS=Mus musculus GN=Ap1m2	sp|Q9WVP1-2|AP1M2_MOUSE (+1)	48 kDa	0% (0.34)	0	1	-3.3	2.9	-0.2	-3.7
Medium-chain specific acyl-CoA dehydrogenase, mitochondrial OS=Mus musculus GN=Acadm PE=1 SV=1	ACADM_MOUSE	46 kDa	0% (0.34)	0	0.2	-0.1	1.1	0	0.3
Thioredoxin-dependent peroxide reductase, mitochondrial OS=Mus musculus GN=Prdx3 PE=1 SV=1	PRDX3_MOUSE	28 kDa	0% (0.33)	0	-0.3	-1.1	-0.1	-0.2	-0.9
Glutathione S-transferase theta-1 OS=Mus musculus GN=Gstt1 PE=1 SV=4	GSTT1_MOUSE	27 kDa	0% (0.33)	0	0.1	0.1	1.6	-0.4	-0.5
Isochorismatase domain-containing protein 1 OS=Mus musculus GN=Isoc1 PE=1 SV=1	ISOC1_MOUSE	32 kDa	0% (0.33)	0	-0.5	-2.2	-3	-0.6	-3.2
Echinoderm microtubule-associated protein-like 2 OS=Mus musculus GN=Eml2 PE=4 SV=1	E9QK48_MOUSE	91 kDa	0% (0.32)	0	2.9	-0.1	-0.1	-0.4	-0.5
C-1-tetrahydrofolate synthase, cytoplasmic OS=Mus musculus GN=Mthfd1 PE=1 SV=4	C1TC_MOUSE	101 kDa	0% (0.32)	0	-0.7	0.2	-1.5	-0.2	-1.6
ATP-dependent 6-phosphofructokinase, liver type OS=Mus musculus GN=Pfkl PE=1 SV=4	PFKAL_MOUSE	85 kDa	0% (0.32)	0	Reference Missing	3.1	2.9	Reference Missing	2.7
Vesicle-associated membrane protein, associated protein B and C OS=Mus musculus GN=Vapb PE=2 SV=1	Q8BH80_MOUSE	27 kDa	0% (0.32)	0	0.2	0.6	-0.4	0.7	1.1
3 beta-hydroxysteroid dehydrogenase/Delta 5-->4-isomerase type 6 OS=Mus musculus GN=Hsd3b6 PE=2 SV=4	3BHS6_MOUSE	42 kDa	0% (0.32)	0	2.5	2.6	Value Missing	2.6	Reference Missing
Cluster of Heterogeneous nuclear ribonucleoprotein M OS=Mus musculus GN=Hnrnpm PE=1 SV=1 (B8JK32_MOUSE)	B8JK32_MOUSE [4]	72 kDa	0% (0.32)	0	2.6	-0.3	Reference Missing	2.7	2.2
Heat shock protein HSP 90-alpha OS=Mus musculus GN=Hsp90aa1 PE=1 SV=4	HS90A_MOUSE	85 kDa	0% (0.31)	0	0.5	0.2	0.4	0.6	0.6
sp|Q6IFZ6|K2C1B_MOUSE-DECOY Keratin, type II cytoskeletal 1b OS=Mus musculus GN=Krt77...	sp|Q6IFZ6|K2C1B_MOUSE-DECOY	?	0% (0.31)	0	Reference Missing	2.7	2.3	2.6	Reference Missing
Alpha/beta hydrolase domain-containing protein 11 OS=Mus musculus GN=Abhd11 PE=1 SV=1	ABHDB_MOUSE (+1)	34 kDa	0% (0.31)	0	-3.6	-0.8	6.6	0.6	-3.3
Uncharacterized protein OS=Mus musculus PE=4 SV=1	A0A0A6YW52_MOUSE (+1)	16 kDa	0% (0.31)	0	Reference Missing	1.2	Reference Missing	3	Reference Missing
Serum amyloid A-1 protein OS=Mus musculus GN=Saa1 PE=1 SV=2	SAA1_MOUSE	14 kDa	0% (0.31)	0	2.1	2.8	2.3	2.3	3
Pyruvate kinase OS=Mus musculus GN=Pklr PE=3 SV=1	E9Q509_MOUSE	59 kDa	0% (0.30)	0	0.9	0.8	-0.9	0.7	0.3
Unconventional myosin-Ia OS=Mus musculus GN=Myo1a PE=2 SV=2	MYO1A_MOUSE	119 kDa	0% (0.30)	0	Reference Missing	Reference Missing	Reference Missing	Reference Missing	Reference Missing
Lipoamide acyltransferase component of branched-chain alpha-keto acid dehydrogenase complex, mitochondrial OS=Mus musculus GN=Dbt PE=1 SV=2	ODB2_MOUSE	53 kDa	0% (0.30)	0	0.9	1	6.6	0.6	-0.3
Ras suppressor protein 1 OS=Mus musculus GN=Rsu1 PE=2 SV=1	Q9D031_MOUSE (+1)	31 kDa	0% (0.29)	0	1	0.7	2.6	1.6	0.7
Cluster of Pyrethroid hydrolase Ces2e OS=Mus musculus GN=Ces2e PE=1 SV=1 (EST2E_MOUSE)	EST2E_MOUSE [3]	62 kDa	0% (0.29)	0	0.5	0.4	0	0.9	0
Protein Golgb1 OS=Mus musculus GN=Golgb1 PE=1 SV=1	E9PVZ8_MOUSE (+1)	370 kDa	0% (0.28)	0	-0.8	-0.4	-2	-0.3	-1.9
Cluster of UDP-N-acetylhexosamine pyrophosphorylase OS=Mus musculus GN=Uap1 PE=2 SV=1 (Q3UHZ7_MOUSE)	Q3UHZ7_MOUSE	59 kDa	0% (0.28)	0	0.4	0.8	-1.1	2	-2.9
Cluster of Poly(rC)-binding protein 1 OS=Mus musculus GN=Pcbp1 PE=1 SV=1 (PCBP1_MOUSE)	PCBP1_MOUSE	37 kDa	0% (0.27)	0	0.6	0.2	-0.7	0	-0.4
Acidic leucine-rich nuclear phosphoprotein 32 family member A OS=Mus musculus GN=Anp32a PE=1 SV=1	AN32A_MOUSE	29 kDa	0% (0.27)	0	-0.8	-0.2	2.8	-0.4	0.1
Methylmalonyl-CoA mutase, mitochondrial OS=Mus musculus GN=Mut PE=1 SV=2	MUTA_MOUSE	83 kDa	0% (0.26)	0	1	Value Missing	-3.7	-0.3	-0.6
Cluster of Short-chain specific acyl-CoA dehydrogenase, mitochondrial OS=Mus musculus GN=Acads PE=1 SV=2 (ACADS_MOUSE)	ACADS_MOUSE	45 kDa	0% (0.26)	0	1	0.1	0.3	0.8	0.3
Apoptosis-inducing factor 1, mitochondrial OS=Mus musculus GN=Aifm1 PE=1 SV=1	AIFM1_MOUSE (+1)	67 kDa	0% (0.26)	0	0	-4	1.4	-0.1	-0.7
Proteasome subunit beta type-4 OS=Mus musculus GN=Psmb4 PE=1 SV=1	PSB4_MOUSE	29 kDa	0% (0.26)	0	3.1	3.1	Value Missing	Reference Missing	Reference Missing
ATP-dependent RNA helicase DDX1 OS=Mus musculus GN=Ddx1 PE=1 SV=1	DDX1_MOUSE	83 kDa	0% (0.26)	0	1.7	1.1	1.1	2.2	-3.1
Basement membrane-specific heparan sulfate proteoglycan core protein OS=Mus musculus GN=Hspg2 PE=4 SV=1	B1B0C7_MOUSE (+1)	469 kDa	0% (0.25)	0	1.6	1.5	-2.9	0.4	-0.7
Acetyl-CoA acetyltransferase, cytosolic OS=Mus musculus GN=Acat2 PE=1 SV=2	THIC_MOUSE	41 kDa	0% (0.25)	0	3.1	1.4	1.9	2.8	1.5
NAD-dependent malic enzyme, mitochondrial OS=Mus musculus GN=Me2 PE=2 SV=1	MAOM_MOUSE	66 kDa	0% (0.25)	0	0.6	0.6	-1	0.3	0.7
Calpain small subunit 1 OS=Mus musculus GN=Capns1 PE=2 SV=1	CPNS1_MOUSE (+1)	28 kDa	0% (0.25)	0	2	-1.1	Reference Missing	Reference Missing	1.5
DNA damage-binding protein 1 OS=Mus musculus GN=Ddb1 PE=1 SV=2	DDB1_MOUSE	127 kDa	0% (0.25)	0	-0.4	-0.7	-0.5	-0.6	-0.3
Protein Igha (Fragment) OS=Mus musculus GN=Igha PE=4 SV=1	A0A0A6YXW6_MOUSE	42 kDa	0% (0.25)	0	-1.3	-1.3	-0.9	-1.2	-0.8
6-phosphogluconolactonase OS=Mus musculus GN=Pgls PE=2 SV=1	6PGL_MOUSE	27 kDa	0% (0.24)	0	1.5	2.1	1	0.8	-0.7
Cytochrome c oxidase subunit 6A1, mitochondrial OS=Mus musculus GN=Cox6a1 PE=2 SV=1	Q9DCW5_MOUSE	12 kDa	0% (0.24)	0	2.2	0.1	2.7	1.6	0.1
Cluster of Alpha-1-acid glycoprotein 1 OS=Mus musculus GN=Orm1 PE=1 SV=1 (A1AG1_MOUSE)	A1AG1_MOUSE	24 kDa	0% (0.24)	0	Reference Missing	Reference Missing	Reference Missing	Reference Missing	Reference Missing
Cluster of Caveolin-1 OS=Mus musculus GN=Cav1 PE=1 SV=1 (sp|P49817|CAV1_MOUSE)	sp|P49817|CAV1_MOUSE	21 kDa	0% (0.24)	0	0.5	0.6	0.9	0.2	0.1
T-complex protein 1 subunit alpha OS=Mus musculus GN=Tcp1 PE=1 SV=3	sp|P11983|TCPA_MOUSE	60 kDa	0% (0.23)	0	1	0.7	0.8	0.9	0.6
Junction plakoglobin OS=Mus musculus GN=Jup PE=1 SV=3	PLAK_MOUSE	82 kDa	0% (0.23)	0	Reference Missing	Reference Missing	Reference Missing	Reference Missing	-0.1
V-type proton ATPase subunit B, brain isoform OS=Mus musculus GN=Atp6v1b2 PE=1 SV=1	VATB2_MOUSE	57 kDa	0% (0.23)	0	2.7	-0.5	3	-0.4	-0.3
Ubiquitin thioesterase OTUB1 OS=Mus musculus GN=Otub1 PE=4 SV=1	D3YWF6_MOUSE (+1)	28 kDa	0% (0.23)	0	Reference Missing	-0.8	1.9	Reference Missing	-2.2
Creatine kinase M-type OS=Mus musculus GN=Ckm PE=1 SV=1	KCRM_MOUSE	43 kDa	0% (0.22)	0	0.8	0.1	2.6	1	-0.9
Ester hydrolase C11orf54 homolog OS=Mus musculus PE=2 SV=1	CK054_MOUSE	35 kDa	0% (0.22)	0	-0.1	-1.2	0.8	-0.8	-0.4
Cluster of Hippocalcin-like protein 1 OS=Mus musculus GN=Hpcal1 PE=2 SV=2 (HPCL1_MOUSE)	HPCL1_MOUSE	22 kDa	0% (0.22)	0	3.4	3.3	-0.6	3.3	3.6
Isocitrate dehydrogenase [NAD] subunit gamma 1, mitochondrial OS=Mus musculus GN=Idh3g PE=1 SV=1	IDHG1_MOUSE	43 kDa	0% (0.22)	0	0	-0.9	0.1	-0.2	0.1
Protein phosphatase 1 regulatory subunit 12C (Fragment) OS=Mus musculus GN=Ppp1r12c PE=4 SV=1	F6XWD4_MOUSE (+1)	77 kDa	0% (0.22)	0	Reference Missing	1.6	2.9	1.5	-0.2
Vacuolar protein sorting-associated protein 35 OS=Mus musculus GN=Vps35 PE=1 SV=1	VPS35_MOUSE	92 kDa	0% (0.21)	0	2.1	0.6	3.2	1.6	1.4
Nucleobindin-1 OS=Mus musculus GN=Nucb1 PE=1 SV=2	NUCB1_MOUSE	53 kDa	0% (0.21)	0	2	0.5	-0.5	2.3	-0.3
Exportin-1 OS=Mus musculus GN=Xpo1 PE=1 SV=1	XPO1_MOUSE	123 kDa	0% (0.21)	0	0.6	-1	-1.8	0.5	0.2
Isoform Short of Eukaryotic translation initiation factor 4H OS=Mus musculus GN=Eif4h	sp|Q9WUK2-2|IF4H_MOUSE	25 kDa	0% (0.21)	0	1.4	0.6	1.1	1.3	1.1
Ubiquitin-conjugating enzyme E2 L3 OS=Mus musculus GN=Ube2l3 PE=2 SV=1	UB2L3_MOUSE	18 kDa	0% (0.20)	0	0	0	1.3	-0.2	0.1
Cluster of Protein Qars OS=Mus musculus GN=Qars PE=1 SV=1 (D3Z158_MOUSE)	D3Z158_MOUSE [2]	82 kDa	0% (0.20)	0	0.2	-0.3	-0.7	0.3	0.4
Cluster of Fumarate hydratase, mitochondrial OS=Mus musculus GN=Fh PE=1 SV=3 (sp|P97807|FUMH_MOUSE)	sp|P97807|FUMH_MOUSE	54 kDa	0% (0.20)	0	0.8	0.3	1.2	1.5	0.9
Isoform 2 of Tryptophan--tRNA ligase, cytoplasmic OS=Mus musculus GN=Wars	sp|P32921-2|SYWC_MOUSE (+1)	54 kDa	0% (0.20)	0	1.4	0.6	Reference Missing	1.7	2
von Willebrand factor A domain-containing protein 8 OS=Mus musculus GN=Vwa8 PE=2 SV=2	sp|Q8CC88|VWA8_MOUSE	213 kDa	0% (0.20)	0	-0.8	-3.5	0.2	-0.7	-0.4
Cluster of UDP-glucuronosyltransferase 1-7C OS=Mus musculus GN=Ugt1a7c PE=2 SV=1 (UD17C_MOUSE)	UD17C_MOUSE [3]	60 kDa	0% (0.20)	0	0.5	-0.2	-1.1	0.4	-0.3
Cluster of TAR DNA-binding protein 43 OS=Mus musculus GN=Tardbp PE=2 SV=1 (Q6VYI4_MOUSE)	Q6VYI4_MOUSE	34 kDa	0% (0.19)	0	Reference Missing	2.6	Reference Missing	Reference Missing	3.3
Cytosolic non-specific dipeptidase OS=Mus musculus GN=Cndp2 PE=1 SV=1	CNDP2_MOUSE	53 kDa	0% (0.19)	0	2	0.7	Reference Missing	0.8	-0.4
Epithelial cell adhesion molecule OS=Mus musculus GN=Epcam PE=2 SV=1	EPCAM_MOUSE	35 kDa	0% (0.18)	0	1.5	0.7	1.5	1.4	1
Platelet glycoprotein 4 OS=Mus musculus GN=Cd36 PE=1 SV=2	CD36_MOUSE	53 kDa	0% (0.18)	0	2.8	0	2.7	-0.3	3
Calcium-binding mitochondrial carrier protein SCaMC-1 OS=Mus musculus GN=Slc25a24 PE=1 SV=1	SCMC1_MOUSE	53 kDa	0% (0.18)	0	1	0.7	0.7	1.1	1
Cluster of Protein Fcgbp OS=Mus musculus GN=Fcgbp PE=4 SV=1 (E9Q9C6_MOUSE)	E9Q9C6_MOUSE	275 kDa	0% (0.17)	0	-0.1	-0.7	-1.4	-0.1	-1
Cluster of Small ubiquitin-related modifier 2 OS=Mus musculus GN=Sumo2 PE=1 SV=1 (SUMO2_MOUSE)	SUMO2_MOUSE	11 kDa	0% (0.17)	0	0.6	0.6	3.1	0.7	1
Cell cycle and apoptosis regulator protein 2 OS=Mus musculus GN=Ccar2 PE=1 SV=2	CCAR2_MOUSE	103 kDa	0% (0.17)	0	-0.9	-3	-0.5	-0.3	-3.2
Protein S100-A9 OS=Mus musculus GN=S100a9 PE=1 SV=3	S10A9_MOUSE	13 kDa	0% (0.17)	0	Reference Missing	Reference Missing	Reference Missing	Reference Missing	Reference Missing
Protein phosphatase 1 regulatory subunit 12A OS=Mus musculus GN=Ppp1r12a PE=1 SV=2	sp|Q9DBR7|MYPT1_MOUSE	115 kDa	0% (0.17)	0	2.6	2.5	2.4	2.3	2.4
Vacuolar protein-sorting-associated protein 25 OS=Mus musculus GN=Vps25 PE=4 SV=1	A8XY17_MOUSE (+2)	15 kDa	0% (0.16)	0	-0.5	-0.4	-1.9	-0.5	-0.1
Cluster of Armet protein OS=Mus musculus GN=Manf PE=1 SV=1 (Q80ZP8_MOUSE)	Q80ZP8_MOUSE	19 kDa	0% (0.16)	0	-0.6	-0.5	5.1	-1	0.1
Cluster of Spectrin beta chain, non-erythrocytic 1 OS=Mus musculus GN=Sptbn1 PE=1 SV=2 (sp|Q62261|SPTB2_MOUSE)	sp|Q62261|SPTB2_MOUSE	274 kDa	0% (0.15)	0	1.6	1	1.7	1	0.9
Heat shock protein 75 kDa, mitochondrial OS=Mus musculus GN=Trap1 PE=1 SV=1	TRAP1_MOUSE	80 kDa	0% (0.14)	0	-0.3	-0.2	-3.4	-0.5	-0.2
Calpain-1 catalytic subunit OS=Mus musculus GN=Capn1 PE=1 SV=1	CAN1_MOUSE	82 kDa	0% (0.14)	0	0.6	0.3	0.1	0.5	0.8
Zinc finger X-linked protein ZXDB OS=Mus musculus GN=Zxdb PE=2 SV=1	ZXDB_MOUSE	90 kDa	0% (0.13)	0	-0.2	-0.2	-0.8	0.1	-0.2
Surfeit locus protein 4 OS=Mus musculus GN=Surf4 PE=2 SV=1	SURF4_MOUSE	30 kDa	0% (0.13)	0	0.8	0.9	0.3	0.8	0.9
Aspartate--tRNA ligase, cytoplasmic OS=Mus musculus GN=Dars PE=2 SV=2	SYDC_MOUSE	57 kDa	0% (0.13)	0	0.7	0.5	-0.4	1.1	-1.2
Cluster of Serpin B6 OS=Mus musculus GN=Serpinb6a PE=1 SV=1 (F8WIV2_MOUSE)	F8WIV2_MOUSE	45 kDa	0% (0.12)	0	0.6	0.3	0	0.5	0.3
Stress-induced-phosphoprotein 1 OS=Mus musculus GN=Stip1 PE=1 SV=1	STIP1_MOUSE	63 kDa	0% (0.12)	0	0.5	0.8	0.1	1.1	0.8
Cluster of Testin OS=Mus musculus GN=Tes PE=2 SV=1 (Q3ULB1_MOUSE)	Q3ULB1_MOUSE [2]	47 kDa	0% (0.12)	0	1.8	2.1	Reference Missing	-0.1	2.2
Proteasome subunit beta type-5 OS=Mus musculus GN=Psmb5 PE=1 SV=3	PSB5_MOUSE	29 kDa	0% (0.11)	0	0.9	-0.1	0.2	1	-1.9
Propionyl-CoA carboxylase alpha chain, mitochondrial OS=Mus musculus GN=Pcca PE=1 SV=2	PCCA_MOUSE	80 kDa	0% (0.10)	0	0.4	0.7	2.2	0.3	-0.5
Proteasome subunit alpha type OS=Mus musculus GN=Gm8394 PE=3 SV=1	D3YX79_MOUSE (+1)	26 kDa	0% (0.10)	0	0.1	0.2	0.8	0.2	0.3
Acyl-protein thioesterase 1 (Fragment) OS=Mus musculus GN=Lypla1 PE=4 SV=1	D3Z269_MOUSE (+3)	15 kDa	0% (0.097)	0	Reference Missing	Reference Missing	Reference Missing	Reference Missing	Reference Missing
Cluster of EG627828 protein OS=Mus musculus GN=Gm6793 PE=2 SV=1 (B2RXM2_MOUSE)	B2RXM2_MOUSE	37 kDa	0% (0.092)	0	0.3	0	-0.2	0.3	0.5
Solute carrier family 12 member 2 OS=Mus musculus GN=Slc12a2 PE=1 SV=1	E9QM38_MOUSE (+1)	131 kDa	0% (0.089)	0	-0.8	-1.8	-3.8	-1.1	-0.5
NADH dehydrogenase [ubiquinone] 1 beta subcomplex subunit 5, mitochondrial OS=Mus musculus GN=Ndufb5 PE=1 SV=1	NDUB5_MOUSE	22 kDa	0% (0.084)	0	-1.2	-1.4	-2.8	-1.5	-1.1
Peroxiredoxin-4 OS=Mus musculus GN=Prdx4 PE=1 SV=1	PRDX4_MOUSE	31 kDa	0% (0.079)	0	0.7	-0.3	-0.3	0.5	1.1
Neuroplastin OS=Mus musculus GN=Nptn PE=1 SV=3	sp|P97300|NPTN_MOUSE	44 kDa	0% (0.076)	0	-0.3	-0.1	-0.9	-0.2	-0.7
Cathepsin B OS=Mus musculus GN=Ctsb PE=1 SV=2	CATB_MOUSE	37 kDa	0% (0.070)	0	Reference Missing	Reference Missing	Reference Missing	Reference Missing	Reference Missing
Tropomyosin alpha-4 chain OS=Mus musculus GN=Tpm4 PE=2 SV=3	TPM4_MOUSE	28 kDa	0% (0.063)	0	-0.1	-0.1	0.7	-0.1	0.5
Cluster of Ribosomal protein S6 kinase alpha-3 OS=Mus musculus GN=Rps6ka3 PE=4 SV=1 (B1AXN9_MOUSE)	B1AXN9_MOUSE [2]	81 kDa	0% (0.063)	0	1.4	1.6	-0.3	2	1.4
NADH dehydrogenase [ubiquinone] iron-sulfur protein 2, mitochondrial OS=Mus musculus GN=Ndufs2 PE=1 SV=1	D3YXT0_MOUSE (+1)	50 kDa	0% (0.059)	0	-0.5	-0.2	-0.5	-0.4	-0.6
Cluster of Inorganic pyrophosphatase 2, mitochondrial OS=Mus musculus GN=Ppa2 PE=1 SV=1 (D3Z636_MOUSE)	D3Z636_MOUSE [2]	38 kDa	0% (0.051)	0	-0.5	-0.4	-1.4	-0.5	-0.1
Cluster of Coatomer subunit gamma-1 OS=Mus musculus GN=Copg1 PE=2 SV=1 (COPG1_MOUSE)	COPG1_MOUSE	98 kDa	0% (0.051)	0	-0.3	-0.5	-1.2	-0.3	Value Missing
Cullin-associated NEDD8-dissociated protein 1 OS=Mus musculus GN=Cand1 PE=2 SV=2	CAND1_MOUSE	136 kDa	0% (0.050)	0	0.3	0.6	0.2	0.8	-1.6
