# Supplementary material for: Changes in protein expression after treatment with Ancylostoma caninum excretory/secretory products in a mouse model of colitis
Source: Sci Rep. 2017 Feb 13;7:41883. doi: 10.1038/srep41883 (PMC5304188; doi:10.1038/srep41883)
Supplement: Supplementary Table 3 [file srep41883-s4.zip › Supplementary_Table_3.xlsx]

## Sheet: Sheet1
Identified Proteins	Accession Number	Kruskal-Wallis Test (P-Value)	DSS only	DSS + 10ug ES
Cluster of Alpha globin 1 OS=Mus musculus GN=Hba-a1 PE=1 SV=1 (Q91VB8_MOUSE)	Q91VB8_MOUSE	95% (< 0.0001)	-0.9	-0.6
Anterior gradient protein 2 homolog OS=Mus musculus GN=Agr2 PE=2 SV=1	AGR2_MOUSE	95% (< 0.0001)	-1.1	-1.3
Carbonic anhydrase 2 OS=Mus musculus GN=Ca2 PE=1 SV=4	CAH2_MOUSE	95% (< 0.0001)	-1.1	-0.5
Cluster of Aldehyde dehydrogenase X, mitochondrial OS=Mus musculus GN=Aldh1b1 PE=1 SV=1 (AL1B1_MOUSE)	AL1B1_MOUSE	95% (< 0.0001)	-0.6	-0.5
Carbonic anhydrase 3 OS=Mus musculus GN=Ca3 PE=1 SV=3	CAH3_MOUSE	95% (< 0.0001)	-0.6	-0.6
Hemopexin OS=Mus musculus GN=Hpx PE=1 SV=2	HEMO_MOUSE	95% (< 0.0001)	2.4	2
Cluster of Calponin-1 OS=Mus musculus GN=Cnn1 PE=2 SV=1 (sp|Q08091|CNN1_MOUSE)	sp|Q08091|CNN1_MOUSE	95% (< 0.0001)	-1.4	-0.2
Thioredoxin domain-containing protein 5 OS=Mus musculus GN=Txndc5 PE=3 SV=1	E9PXX7_MOUSE (+1)	95% (< 0.0001)	-0.8	-1.2
Cluster of Protein Gm20425 OS=Mus musculus GN=Gm20425 PE=4 SV=1 (E9Q035_MOUSE)	E9Q035_MOUSE	95% (< 0.0001)	0.9	0.7
Cluster of Selenium-binding protein 1 OS=Mus musculus GN=Selenbp1 PE=1 SV=2 (SBP1_MOUSE)	SBP1_MOUSE	95% (< 0.0001)	-0.8	-0.4
Polymerase I and transcript release factor OS=Mus musculus GN=Ptrf PE=1 SV=1	PTRF_MOUSE	95% (< 0.0001)	0.6	0.5
UDP-glucose 6-dehydrogenase OS=Mus musculus GN=Ugdh PE=1 SV=1	UGDH_MOUSE	95% (< 0.0001)	-0.7	-0.4
Cluster of Isoform 2 of Glutamine--fructose-6-phosphate aminotransferase [isomerizing] 1 OS=Mus musculus GN=Gfpt1 (sp|P47856-2|GFPT1_MOUSE)	sp|P47856-2|GFPT1_MOUSE [2]	95% (< 0.0001)	-0.8	-0.4
Annexin A2 OS=Mus musculus GN=Anxa2 PE=1 SV=2	ANXA2_MOUSE	95% (< 0.0001)	0.7	0.8
Cluster of Myosin-11 OS=Mus musculus GN=Myh11 PE=1 SV=1 (E9QPE7_MOUSE)	E9QPE7_MOUSE [2]	95% (< 0.0001)	-1.1	-0.8
Mucin-2 (Fragments) OS=Mus musculus GN=Muc2 PE=1 SV=2	MUC2_MOUSE	95% (< 0.0001)	-0.6	-0.9
Cluster of Protein Cald1 OS=Mus musculus GN=Cald1 PE=1 SV=1 (E9QA15_MOUSE)	E9QA15_MOUSE	95% (< 0.0001)	0.7	0
Cluster of Carbonyl reductase [NADPH] 1 OS=Mus musculus GN=Cbr1 PE=1 SV=3 (CBR1_MOUSE)	CBR1_MOUSE	95% (< 0.0001)	-0.9	-0.4
ATP-citrate synthase OS=Mus musculus GN=Acly PE=1 SV=1	ACLY_MOUSE (+1)	95% (< 0.0001)	-0.8	-0.2
Nucleophosmin OS=Mus musculus GN=Npm1 PE=1 SV=1	NPM_MOUSE	95% (< 0.0001)	0.6	1
Nucleolin OS=Mus musculus GN=Ncl PE=1 SV=2	NUCL_MOUSE	95% (< 0.0001)	0.8	0.3
60S ribosomal protein L19 OS=Mus musculus GN=Rpl19 PE=1 SV=1	RL19_MOUSE	75% (< 0.0001)	0.7	0.8
Cluster of Histone H2B type 1-B OS=Mus musculus GN=Hist1h2bb PE=1 SV=3 (H2B1B_MOUSE)	H2B1B_MOUSE [10]	95% (< 0.0001)	2.8	2.7
Cluster of Complement C3 OS=Mus musculus GN=C3 PE=1 SV=3 (sp|P01027|CO3_MOUSE)	sp|P01027|CO3_MOUSE	95% (< 0.0001)	2.6	2.8
Cofilin-1 OS=Mus musculus GN=Cfl1 PE=1 SV=3	COF1_MOUSE (+1)	95% (< 0.0001)	0.8	1.3
Apolipoprotein A-I OS=Mus musculus GN=Apoa1 PE=1 SV=2	APOA1_MOUSE	95% (< 0.0001)	2.3	1.9
Protein S100-A11 OS=Mus musculus GN=S100a11 PE=1 SV=1	S10AB_MOUSE	95% (< 0.0001)	3	3.6
Prothymosin alpha OS=Mus musculus GN=Ptma PE=1 SV=2	PTMA_MOUSE	95% (0.00011)	0.9	-0.1
Cluster of Alpha-1-antitrypsin 1-1 OS=Mus musculus GN=Serpina1a PE=3 SV=1 (A0A0A0MQA3_MOUSE)	A0A0A0MQA3_MOUSE [5]	75% (0.00012)	1.8	1.7
Polymeric immunoglobulin receptor OS=Mus musculus GN=Pigr PE=1 SV=1	PIGR_MOUSE	95% (0.00012)	0.6	0.3
Alpha-2-macroglobulin OS=Mus musculus GN=A2m PE=1 SV=3	A2M_MOUSE (+1)	75% (0.00020)	3	3
Cluster of Clathrin heavy chain 1 OS=Mus musculus GN=Cltc PE=1 SV=3 (CLH1_MOUSE)	CLH1_MOUSE [2]	95% (0.00022)	0.6	1.1
Cluster of Ubiquitin-40S ribosomal protein S27a OS=Mus musculus GN=Rps27a PE=1 SV=2 (RS27A_MOUSE)	RS27A_MOUSE	95% (0.00031)	1.4	2.1
Thioredoxin OS=Mus musculus GN=Txn PE=1 SV=3	THIO_MOUSE	95% (0.00032)	0.6	0.6
Corticosteroid 11-beta-dehydrogenase isozyme 2 OS=Mus musculus GN=Hsd11b2 PE=2 SV=2	DHI2_MOUSE	75% (0.00042)	0.9	0.5
Calcium-activated chloride channel regulator 1 OS=Mus musculus GN=Clca1 PE=1 SV=2	CLCA1_MOUSE	95% (0.00074)	-3.6	-2.5
Isoform 2 of Succinyl-CoA ligase [GDP-forming] subunit beta, mitochondrial OS=Mus musculus GN=Suclg2	sp|Q9Z2I8-2|SUCB2_MOUSE (+1)	75% (0.0011)	-0.8	-0.9
Protein FAM3D OS=Mus musculus GN=Fam3d PE=2 SV=2	FAM3D_MOUSE	95% (0.0013)	-0.8	-1.3
Eukaryotic translation initiation factor 2 subunit 1 OS=Mus musculus GN=Eif2s1 PE=1 SV=3	IF2A_MOUSE	95% (0.0020)	0.7	0.1
Annexin A5 OS=Mus musculus GN=Anxa5 PE=1 SV=1	ANXA5_MOUSE	95% (0.0022)	0.6	1
Integrin-linked protein kinase OS=Mus musculus GN=Ilk PE=1 SV=2	ILK_MOUSE	95% (0.0024)	-1.9	-0.2
40S ribosomal protein S10 OS=Mus musculus GN=Rps10 PE=1 SV=1	Q3UW83_MOUSE	75% (0.0035)	0.9	0.8
Vitamin D-binding protein OS=Mus musculus GN=Gc PE=1 SV=2	VTDB_MOUSE	75% (0.0038)	0.7	0.2
Cluster of Sarcoplasmic/endoplasmic reticulum calcium ATPase 2 OS=Mus musculus GN=Atp2a2 PE=1 SV=2 (sp|O55143|AT2A2_MOUSE)	sp|O55143|AT2A2_MOUSE	95% (0.0040)	1.7	1.7
3-mercaptopyruvate sulfurtransferase OS=Mus musculus GN=Mpst PE=1 SV=1	Q3UW66_MOUSE (+1)	95% (0.0041)	0.6	1.8
Cluster of Cytochrome P450, family 2, subfamily c, polypeptide 65 OS=Mus musculus GN=Cyp2c65 PE=2 SV=1 (Q148B1_MOUSE)	Q148B1_MOUSE	75% (0.0050)	1.6	1.4
ATP-binding cassette sub-family D member 3 OS=Mus musculus GN=Abcd3 PE=1 SV=2	ABCD3_MOUSE	75% (0.0079)	1.3	2.9
Cluster of 60S ribosomal protein L17 OS=Mus musculus GN=Rpl17 PE=2 SV=1 (Q6ZWZ7_MOUSE)	Q6ZWZ7_MOUSE [2]	95% (0.0090)	1.4	1
40S ribosomal protein S15 OS=Mus musculus GN=Rps15 PE=3 SV=1	D3YTQ9_MOUSE	75% (0.010)	0.7	0.5
Cluster of Spliceosome RNA helicase Ddx39b OS=Mus musculus GN=Ddx39b PE=1 SV=1 (DX39B_MOUSE)	DX39B_MOUSE	75% (0.013)	0.7	0.1
Isoform 2 of Heterogeneous nuclear ribonucleoprotein F OS=Mus musculus GN=Hnrnpf	sp|Q9Z2X1-2|HNRPF_MOUSE (+1)	75% (0.013)	1.1	1.3
Kininogen-1 OS=Mus musculus GN=Kng1 PE=1 SV=1	sp|O08677|KNG1_MOUSE	95% (0.017)	2.7	1.7
Lambda-crystallin homolog OS=Mus musculus GN=Cryl1 PE=2 SV=3	CRYL1_MOUSE	95% (0.019)	-0.6	-0.5
T-complex protein 1 subunit beta OS=Mus musculus GN=Cct2 PE=1 SV=4	TCPB_MOUSE	75% (0.021)	0.6	0.3
Cluster of Retinal dehydrogenase 1 OS=Mus musculus GN=Aldh1a1 PE=1 SV=5 (AL1A1_MOUSE)	AL1A1_MOUSE	75% (0.023)	-0.7	0.2
Cluster of Plastin-2 OS=Mus musculus GN=Lcp1 PE=1 SV=4 (PLSL_MOUSE)	PLSL_MOUSE	75% (0.024)	1.2	1.4
Isoform 2 of Pyridoxal-dependent decarboxylase domain-containing protein 1 OS=Mus musculus GN=Pdxdc1	sp|Q99K01-2|PDXD1_MOUSE (+3)	75% (0.024)	-0.8	-0.7
Cluster of 3-ketoacyl-CoA thiolase A, peroxisomal OS=Mus musculus GN=Acaa1a PE=1 SV=1 (H3BJZ9_MOUSE)	H3BJZ9_MOUSE [2]	95% (0.026)	-1.1	-0.6
Cluster of Actin-related protein 3 OS=Mus musculus GN=Actr3 PE=1 SV=3 (ARP3_MOUSE)	ARP3_MOUSE	95% (0.029)	0.8	0.6
Thioredoxin domain-containing protein 12 OS=Mus musculus GN=Txndc12 PE=2 SV=1	TXD12_MOUSE	95% (0.033)	-1.6	-0.6
Cluster of Alpha actinin 1a OS=Mus musculus GN=Actn1 PE=2 SV=1 (A1BN54_MOUSE)	A1BN54_MOUSE [2]	95% (0.035)	0.9	1
14-3-3 protein beta/alpha OS=Mus musculus GN=Ywhab PE=1 SV=3	sp|Q9CQV8|1433B_MOUSE	95% (0.035)	0.7	0.5
ATP-dependent RNA helicase A OS=Mus musculus GN=Dhx9 PE=1 SV=1	A0A087WPL5_MOUSE (+1)	75% (0.040)	-2.2	-0.2
Coactosin-like protein OS=Mus musculus GN=Cotl1 PE=1 SV=3	COTL1_MOUSE	75% (0.041)	0.6	0.2
Eukaryotic translation initiation factor 3 subunit L OS=Mus musculus GN=Eif3l PE=1 SV=1	EIF3L_MOUSE	95% (0.048)	2.8	3.5
Cluster of Carboxylesterase 1D OS=Mus musculus GN=Ces1d PE=1 SV=1 (CES1D_MOUSE)	CES1D_MOUSE [4]	75% (0.049)	0.7	0.7
