# Supplementary material for: Changes in protein expression after treatment with Ancylostoma caninum excretory/secretory products in a mouse model of colitis
Source: Sci Rep. 2017 Feb 13;7:41883. doi: 10.1038/srep41883 (PMC5304188; doi:10.1038/srep41883)
Supplement: Supplementary Table 4 [file srep41883-s5.zip › Supplementary_Table_4.xlsx]

## Sheet: Supplementary_Table_6.xls
LP, Quantitative Spectrum report created on 06/09/2015
Experiment: LP
	Identification Criteria: unknown
		Scaffold Version: Scaffold_4.2.1
		Quantification Type: iTRAQ 8-Plex
		Peak Quantitation Measurement: Centroided Peak Intensity
		Protein Thresholds: 99.0% minimum and 2 peptides minimum
		Peptide Thresholds: 95.0% minimum
	Purity Correction Set: unknown
		Default iTRAQ 8-Plex Purity Correction:
			Purity Correction Values: [0.000,0.000,0.929,0.0689,0.00220]; [0.000,0.00940,0.930,0.0590,0.00160]; [0.000,0.0188,0.931,0.0490,0.001000]; [0.000,0.0282,0.932,0.0390,0.000700]; [0.000600,0.0377,0.933,0.0288,0.000]; [0.000900,0.0471,0.933,0.0188,0.000]; [0.00140,0.0566,0.933,0.00870,0.000]; [0.000,0.000,0.000,0.000,0.000]; [0.00270,0.0744,0.921,0.00180,0.000]
			Samples Applied To: All Samples
	Quantitation Preferences: unknown
		Minimum Value Preference:
			Use Minimum Absolute Intensity: false
			Minimum Absolute Intensity: 0.0
			Minimum Value: 0.01
		Model Preference:
			Model Type: Intensity-Based Normalization
		Condenser Preference:
			Use Intensity Weighting: true
			Use Standard Deviation Estimation: true
			Use Non-Exclusive Peptides: false
		Intensity-Based Normalization Preference:
			Calculation Type: Median
			Quant Uniqueness Model: Unique Peptides
			Use Inter Experiment Normalization: true
			Use Intra Sample Normalization: true
			Use Peptide Normalization: true
			Use Protein Reference Normalization: true
			Use Protein Average As Reference: false
			Use Iterative Normalization: true
		View Preference:
			View Type: Log2 Ratio
	Normalization Factors: unknown
		Inter-Experiment Normalization Factors:
			LP: -0.003
		Intra-Sample Normalization Factors:
			LP: [-0.201,-0.767,0.774,0.209,58.9,58.9,58.9,58.9]
	Quantitative Test: unknown
		Quantitative Test: Kruskal-Wallis Test (P-Value)
Experiment	Protein Name	Accession Numbers	Valid	Exclusive	Sequence	Prob	Modifications	Mascot Ion Score	Mascot Identity Score	Mascot Delta Ion Score	X! Tandem	Quant 4	Quant 2	Quant 1	Quant 3	Quant 4 Raw	Quant 2 Raw	Quant 1 Raw	Quant 3 Raw	Weight	Stdev	Log Intensity	Observed	Actual Mass	Charge	Delta Da	Delta PPM	Spectrum ID	Bio Sample	MS/MS Sample
LP	ATP synthase subunit beta, mitochondrial OS=Mus musculus GN=Atp5b PE=1 SV=2	ATPB_MOUSE	TRUE	TRUE	aAQASAAPkAGTATGR	1	iTRAQ8plex (+304), iTRAQ8plex (+304)				2.30103	0	1.749	-2.091	0.305	781	3176	428	863	0.621144	1.62217	12.3576	510.053	2036.18	4	0.0238106	11.688	Locus:1.1.1.550.11 File:"Ivana_20131029_iTRAQ_LP_1_24.wiff"	LP	Ivanna-LP-A (LP-A)
LP	ATP synthase subunit beta, mitochondrial OS=Mus musculus GN=Atp5b PE=1 SV=2	ATPB_MOUSE	TRUE	TRUE	aAQASAAPkAGTATGR	0.99	iTRAQ8plex (+304), iTRAQ8plex (+304)				1.31876	0	-0.6685	-3.225	Value Missing (-6.643856)	1136	1148	232	Value Missing (-6.643856)	0.599395	1.54338	11.2969	509.994	2035.95	4	0.210829	103.502	Locus:1.1.1.908.7 File:"Ivana_20131029_iTRAQ_LP_2_22.wiff"	LP	Ivanna-LP-B (LP-B)
LP	ATP synthase subunit beta, mitochondrial OS=Mus musculus GN=Atp5b PE=1 SV=2	ATPB_MOUSE	TRUE	TRUE	aHGGYSVFAGVGER	1	iTRAQ8plex (+304)	40	40.7496	40	1.45593	0	0.351	0.3809	-0.1508	5339	8497	8057	4258	0.754706	1.46845	14.6746	570.974	1709.9	3	0.0204097	11.9292	Locus:1.1.1.808.21 File:"Ivana_20131029_iTRAQ_LP_1_18.wiff"	LP	Ivanna-LP-A (LP-A)
LP	ATP synthase subunit beta, mitochondrial OS=Mus musculus GN=Atp5b PE=1 SV=2	ATPB_MOUSE	TRUE	TRUE	aHGGYSVFAGVGER	1	iTRAQ8plex (+304)	50.11	40.5808	50.02		0	0.06626	-2.11	-2.64	1568	2025	545	326	0.610962	1.61476	12.1241	570.981	1139.95	2	569.932	499521	Locus:1.1.1.1104.17 File:"Ivana_20131029_iTRAQ_LP_1_6.wiff"	LP	Ivanna-LP-A (LP-A)
LP	ATP synthase subunit beta, mitochondrial OS=Mus musculus GN=Atp5b PE=1 SV=2	ATPB_MOUSE	TRUE	TRUE	aHGGYSVFAGVGER	1	iTRAQ8plex (+304)	43.88	35.4913	42.22	0.327902	0	-1.895	0.08083	-2.88	4628	1615	5452	782	0.683196	1.59607	13.607	570.965	1709.87	3	0.00617029	3.6065	Locus:1.1.1.555.21 File:"Ivana_20131029_iTRAQ_LP_1_19.wiff"	LP	Ivanna-LP-A (LP-A)
LP	ATP synthase subunit beta, mitochondrial OS=Mus musculus GN=Atp5b PE=1 SV=2	ATPB_MOUSE	TRUE	TRUE	aHGGYSVFAGVGER	1	iTRAQ8plex (+304)	41.01	35.4913	40.82	1.50864	0	-0.701	-0.6222	-1.7	512	396	390	161.4	0.601435	1.44305	10.5112	428.478	1709.88	4	0.00515371	3.0123	Locus:1.1.1.803.5 File:"Ivana_20131029_iTRAQ_LP_1_18.wiff"	LP	Ivanna-LP-A (LP-A)
LP	ATP synthase subunit beta, mitochondrial OS=Mus musculus GN=Atp5b PE=1 SV=2	ATPB_MOUSE	TRUE	TRUE	aHGGYSVFAGVGER	1	iTRAQ8plex (+304)	44.28	35.4913	44.28	1.79588	0	0.2115	-2.68	0.3647	1419	2049	383	1549	0.621144	1.62217	12.3987	570.969	1709.89	3	0.00660971	3.86331	Locus:1.1.1.1105.18 File:"Ivana_20131029_iTRAQ_LP_1_6.wiff"	LP	Ivanna-LP-A (LP-A)
LP	ATP synthase subunit beta, mitochondrial OS=Mus musculus GN=Atp5b PE=1 SV=2	ATPB_MOUSE	TRUE	TRUE	aHGGYSVFAGVGER	1	iTRAQ8plex (+304)	65.16	35.4913	63.39	1.55284	0	0.09641	0.1876	-0.2248	6616	8874	8715	5012	0.766204	1.4328	14.8345	570.974	1709.9	3	0.0204097	11.9292	Locus:1.1.1.807.21 File:"Ivana_20131029_iTRAQ_LP_1_18.wiff"	LP	Ivanna-LP-A (LP-A)
LP	ATP synthase subunit beta, mitochondrial OS=Mus musculus GN=Atp5b PE=1 SV=2	ATPB_MOUSE	TRUE	TRUE	aHGGYSVFAGVGER	1	iTRAQ8plex (+304)	75.64	35.4913	75.64	3.95861	0	0.02848	0.2517	-0.4501	10450	13380	14340	6897	0.816088	1.245	15.4598	570.974	1709.9	3	0.0204097	11.9292	Locus:1.1.1.805.21 File:"Ivana_20131029_iTRAQ_LP_1_18.wiff"	LP	Ivanna-LP-A (LP-A)
LP	ATP synthase subunit beta, mitochondrial OS=Mus musculus GN=Atp5b PE=1 SV=2	ATPB_MOUSE	TRUE	TRUE	aHGGYSVFAGVGER	1	iTRAQ8plex (+304)	72.13	35.4913	72.13	4.27572	0	0.2409	0.2071	-0.3071	14390	21240	19360	10410	0.841289	1.08965	15.997	570.974	1709.9	3	0.0204097	11.9292	Locus:1.1.1.804.21 File:"Ivana_20131029_iTRAQ_LP_1_18.wiff"	LP	Ivanna-LP-A (LP-A)
LP	ATP synthase subunit beta, mitochondrial OS=Mus musculus GN=Atp5b PE=1 SV=2	ATPB_MOUSE	TRUE	TRUE	aHGGYSVFAGVGER	1	iTRAQ8plex (+304)	76.55	35.4913	76.55	5.25964	0	0.1594	0.264	-0.216	18930	26490	26270	14440	0.85732	0.928154	16.3942	570.974	1709.9	3	0.0204097	11.9292	Locus:1.1.1.801.21 File:"Ivana_20131029_iTRAQ_LP_1_18.wiff"	LP	Ivanna-LP-A (LP-A)
LP	ATP synthase subunit beta, mitochondrial OS=Mus musculus GN=Atp5b PE=1 SV=2	ATPB_MOUSE	TRUE	TRUE	aHGGYSVFAGVGER	1	iTRAQ8plex (+304)	76.13	35.4913	76.13	5.19382	0	0.3143	0.4264	-0.3064	21400	33220	33260	15520	0.866784	0.874176	16.6579	570.974	1709.9	3	0.0204097	11.9292	Locus:1.1.1.802.21 File:"Ivana_20131029_iTRAQ_LP_1_18.wiff"	LP	Ivanna-LP-A (LP-A)
LP	ATP synthase subunit beta, mitochondrial OS=Mus musculus GN=Atp5b PE=1 SV=2	ATPB_MOUSE	TRUE	TRUE	aHGGYSVFAGVGER	1	iTRAQ8plex (+304)	29.96	35.4913	25.11	1.4318	0	-1.991	-2.124	-0.1622	1413	496	381	1084	0.605572	1.58782	11.7202	570.981	1709.92	3	0.0405397	23.6946	Locus:1.1.1.1071.16 File:"Ivana_20131029_iTRAQ_LP_1_7.wiff"	LP	Ivanna-LP-A (LP-A)
LP	ATP synthase subunit beta, mitochondrial OS=Mus musculus GN=Atp5b PE=1 SV=2	ATPB_MOUSE	TRUE	TRUE	aHGGYSVFAGVGER	1	iTRAQ8plex (+304)	28.53	35.4913	27.9	1.33724	0	-0.2233	-0.2374	-0.2337	4180	4526	4126	3128	0.7131	1.57504	13.9622	570.984	1709.93	3	0.0512497	29.9542	Locus:1.1.1.676.21 File:"Ivana_20131029_iTRAQ_LP_1_3.wiff"	LP	Ivanna-LP-A (LP-A)
LP	ATP synthase subunit beta, mitochondrial OS=Mus musculus GN=Atp5b PE=1 SV=2	ATPB_MOUSE	TRUE	TRUE	aHGGYSVFAGVGER	1	iTRAQ8plex (+304)	28.38	36.8789	27.33		0	-0.04405	-0.4142	1.881	352	567	332	1017	0.599181	1.52819	11.1472	428.406	1709.6	4	0.283726	165.863	Locus:1.1.1.571.6 File:"Ivana_20131029_iTRAQ_LP_2_18.wiff"	LP	Ivanna-LP-B (LP-B)
LP	ATP synthase subunit beta, mitochondrial OS=Mus musculus GN=Atp5b PE=1 SV=2	ATPB_MOUSE	TRUE	TRUE	aHGGYSVFAGVGER	1	iTRAQ8plex (+304)	57.9	35.5255	55.94	4	0	0.2697	0.4929	0.06145	5720	11180	10300	5361	0.788649	1.39081	14.9909	570.924	1709.75	3	0.12908	75.4521	Locus:1.1.1.576.21 File:"Ivana_20131029_iTRAQ_LP_2_18.wiff"	LP	Ivanna-LP-B (LP-B)
LP	ATP synthase subunit beta, mitochondrial OS=Mus musculus GN=Atp5b PE=1 SV=2	ATPB_MOUSE	TRUE	TRUE	aHGGYSVFAGVGER	1	iTRAQ8plex (+304)	70.34	35.5255	69.62	4.00877	0	3.551	3.757	1.581	807	14340	13330	2197	0.777703	1.4328	14.9047	570.924	1709.75	3	0.12908	75.4521	Locus:1.1.1.575.21 File:"Ivana_20131029_iTRAQ_LP_2_18.wiff"	LP	Ivanna-LP-B (LP-B)
LP	ATP synthase subunit beta, mitochondrial OS=Mus musculus GN=Atp5b PE=1 SV=2	ATPB_MOUSE	TRUE	TRUE	aHGGYSVFAGVGER	1	iTRAQ8plex (+304)	75.06	35.5255	75.06	4	0	0.2219	0.2293	-0.4381	13680	25840	20930	9481	0.84681	1.03411	16.0936	570.924	1709.75	3	0.12908	75.4521	Locus:1.1.1.573.21 File:"Ivana_20131029_iTRAQ_LP_2_18.wiff"	LP	Ivanna-LP-B (LP-B)
LP	ATP synthase subunit beta, mitochondrial OS=Mus musculus GN=Atp5b PE=1 SV=2	ATPB_MOUSE	TRUE	TRUE	aHGGYSVFAGVGER	1	iTRAQ8plex (+304)	76.51	35.5255	76.51	3.61979	0	0.3409	0.4134	-0.4093	16480	33760	28520	11670	0.85732	0.928154	16.4645	570.924	1709.75	3	0.12908	75.4521	Locus:1.1.1.572.21 File:"Ivana_20131029_iTRAQ_LP_2_18.wiff"	LP	Ivanna-LP-B (LP-B)
LP	ATP synthase subunit beta, mitochondrial OS=Mus musculus GN=Atp5b PE=1 SV=2	ATPB_MOUSE	TRUE	TRUE	aHGGYSVFAGVGER	1	iTRAQ8plex (+304)	82.67	35.5255	82.67	5.18709	0	0.2727	0.3864	-0.2781	18190	35590	30770	13890	0.862811	0.874176	16.587	570.924	1709.75	3	0.12908	75.4521	Locus:1.1.1.571.21 File:"Ivana_20131029_iTRAQ_LP_2_18.wiff"	LP	Ivanna-LP-B (LP-B)
LP	ATP synthase subunit beta, mitochondrial OS=Mus musculus GN=Atp5b PE=1 SV=2	ATPB_MOUSE	TRUE	TRUE	aHGGySVFAGVGER	1	iTRAQ8plex (+304), iTRAQ8plex (+304)	30.81	36.2097	30.81	0.619789	0	0.3379	0.2743	Value Missing (-6.643856)	5664	8866	8144	Value Missing (-6.643856)	0.744347	1.52075	14.4688	504.531	2014.1	4	0.0106714	5.29574	Locus:1.1.1.1311.15 File:"Ivana_20131029_iTRAQ_LP_1_1.wiff"	LP	Ivanna-LP-A (LP-A)
LP	ATP synthase subunit beta, mitochondrial OS=Mus musculus GN=Atp5b PE=1 SV=2	ATPB_MOUSE	TRUE	TRUE	aHGGySVFAGVGER	1	iTRAQ8plex (+304), iTRAQ8plex (+304)	31.64	36.2097	31.64		0	0.3392	0.1768	0.02478	5193	8198	6859	4608	0.754706	1.49565	14.6014	504.531	2014.1	4	0.0121514	6.03018	Locus:1.1.1.671.13 File:"Ivana_20131029_iTRAQ_LP_1_3.wiff"	LP	Ivanna-LP-A (LP-A)
LP	ATP synthase subunit beta, mitochondrial OS=Mus musculus GN=Atp5b PE=1 SV=2	ATPB_MOUSE	TRUE	TRUE	aHGGySVFAGVGER	0.99	iTRAQ8plex (+304), iTRAQ8plex (+304)	18.57	36.2097	18.57		0	-0.1172	-5.351	-0.2414	4831	5567	531	3606	0.702191	1.58599	13.8272	504.532	2014.1	4	0.0138314	6.86388	Locus:1.1.1.556.15 File:"Ivana_20131029_iTRAQ_LP_1_19.wiff"	LP	Ivanna-LP-A (LP-A)
LP	ATP synthase subunit beta, mitochondrial OS=Mus musculus GN=Atp5b PE=1 SV=2	ATPB_MOUSE	TRUE	TRUE	aHGGySVFAGVGER	0.99	iTRAQ8plex (+304), iTRAQ8plex (+304)	17.93	36.2097	17.93		0	2.653	2.787	2.29	3145	22500	22750	11680	0.833986	1.14477	15.8745	504.532	2014.1	4	0.0138314	6.86388	Locus:1.1.1.552.20 File:"Ivana_20131029_iTRAQ_LP_1_19.wiff"	LP	Ivanna-LP-A (LP-A)
LP	ATP synthase subunit beta, mitochondrial OS=Mus musculus GN=Atp5b PE=1 SV=2	ATPB_MOUSE	TRUE	TRUE	aHGGySVFAGVGER	0.99	iTRAQ8plex (+304), iTRAQ8plex (+304)	21.04	36.2097	21.04		0	0.3127	0.109	-0.08192	8906	13800	11270	7399	0.807229	1.2914	15.3365	504.535	2014.11	4	0.0260714	12.9379	Locus:1.1.1.665.18 File:"Ivana_20131029_iTRAQ_LP_1_2.wiff"	LP	Ivanna-LP-A (LP-A)
LP	ATP synthase subunit beta, mitochondrial OS=Mus musculus GN=Atp5b PE=1 SV=2	ATPB_MOUSE	TRUE	TRUE	aHGGySVFAGVGER	1	iTRAQ8plex (+304), iTRAQ8plex (+304)	24.66	36.2097	24.66		0	-0.02202	-0.2569	-2.674	1170	1430	1172	238	0.608164	1.60138	11.9694	504.535	2014.11	4	0.0266314	13.2158	Locus:1.1.1.1095.2 File:"Ivana_20131029_iTRAQ_LP_1_6.wiff"	LP	Ivanna-LP-A (LP-A)
LP	ATP synthase subunit beta, mitochondrial OS=Mus musculus GN=Atp5b PE=1 SV=2	ATPB_MOUSE	TRUE	TRUE	aHGGySVFAGVGER	0.99	iTRAQ8plex (+304), iTRAQ8plex (+304)	23.65	36.2097	23.65		0	0.1821	0.08968	-0.2675	6183	8772	7690	4574	0.766204	1.46845	14.7323	504.537	2014.12	4	0.0331514	16.4513	Locus:1.1.1.711.16 File:"Ivana_20131029_iTRAQ_LP_1_4.wiff"	LP	Ivanna-LP-A (LP-A)
LP	ATP synthase subunit beta, mitochondrial OS=Mus musculus GN=Atp5b PE=1 SV=2	ATPB_MOUSE	TRUE	TRUE	aHGGySVFAGVGER	1	iTRAQ8plex (+304), iTRAQ8plex (+304)	49.97	36.2097	46.92	0.443697	0	0.08479	0.4192	-0.1161	7644	10200	11670	6186	0.788649	1.39081	15.1236	504.537	2014.12	4	0.0355114	17.6224	Locus:1.1.1.738.14 File:"Ivana_20131029_iTRAQ_LP_1_5.wiff"	LP	Ivanna-LP-A (LP-A)
LP	ATP synthase subunit beta, mitochondrial OS=Mus musculus GN=Atp5b PE=1 SV=2	ATPB_MOUSE	TRUE	TRUE	aHGGySVFAGVGER	0.99	iTRAQ8plex (+304), iTRAQ8plex (+304)	22.95	36.466	22.01		0	-0.4231	-4.102	-2.486	3927	4719	623	882	0.664907	1.61216	13.3093	504.474	2013.87	4	0.217769	108.08	Locus:1.1.1.493.15 File:"Ivana_20131029_iTRAQ_LP_2_19.wiff"	LP	Ivanna-LP-B (LP-B)
LP	ATP synthase subunit beta, mitochondrial OS=Mus musculus GN=Atp5b PE=1 SV=2	ATPB_MOUSE	TRUE	TRUE	aHGGySVFAGVGER	1	iTRAQ8plex (+304), iTRAQ8plex (+304)	47.52	36.466	47.52		0	0.01244	-4.358	-2.033	6327	10260	1127	1818	0.734335	1.54169	14.2536	504.474	2013.87	4	0.217769	108.08	Locus:1.1.1.491.17 File:"Ivana_20131029_iTRAQ_LP_2_19.wiff"	LP	Ivanna-LP-B (LP-B)
LP	ATP synthase subunit beta, mitochondrial OS=Mus musculus GN=Atp5b PE=1 SV=2	ATPB_MOUSE	TRUE	TRUE	aHGGySVFAGVGER	1	iTRAQ8plex (+304), iTRAQ8plex (+304)	49.69	36.466	49.69		0	0.01958	0.1734	-0.3272	9497	15660	13840	6984	0.816088	1.245	15.4887	504.474	2013.87	4	0.217609	108.001	Locus:1.1.1.489.17 File:"Ivana_20131029_iTRAQ_LP_2_19.wiff"	LP	Ivanna-LP-B (LP-B)
LP	ATP synthase subunit beta, mitochondrial OS=Mus musculus GN=Atp5b PE=1 SV=2	ATPB_MOUSE	TRUE	TRUE	aHGGySVFAGVGER	1	iTRAQ8plex (+304), iTRAQ8plex (+304)	52.66	36.466	52.66		0	-0.1085	0.3027	-0.3818	14500	21960	22820	10280	0.84681	1.03411	16.086	504.474	2013.87	4	0.217609	108.001	Locus:1.1.1.488.15 File:"Ivana_20131029_iTRAQ_LP_2_19.wiff"	LP	Ivanna-LP-B (LP-B)
LP	ATP synthase subunit beta, mitochondrial OS=Mus musculus GN=Atp5b PE=1 SV=2	ATPB_MOUSE	TRUE	TRUE	aHGGySVFAGVGER	1	iTRAQ8plex (+304), iTRAQ8plex (+304)	31.95	36.3779	31.95		0	0.1183	0.2932	0.2717	4870	8601	7628	5173	0.754706	1.46845	14.6812	504.477	2013.88	4	0.206449	102.462	Locus:1.1.1.670.20 File:"Ivana_20131029_iTRAQ_LP_2_3.wiff"	LP	Ivanna-LP-B (LP-B)
LP	ATP synthase subunit beta, mitochondrial OS=Mus musculus GN=Atp5b PE=1 SV=2	ATPB_MOUSE	TRUE	TRUE	aHGGySVFAGVGER	0.98	iTRAQ8plex (+304), iTRAQ8plex (+304)	18.49	36.3296	18.49		0	0.8139	0.7348	0.3004	491.7	1385	1061	542	0.605572	1.58782	11.7647	504.479	2013.89	4	0.197289	97.9151	Locus:1.1.1.946.12 File:"Ivana_20131029_iTRAQ_LP_2_6.wiff"	LP	Ivanna-LP-B (LP-B)
LP	ATP synthase subunit beta, mitochondrial OS=Mus musculus GN=Atp5b PE=1 SV=2	ATPB_MOUSE	TRUE	TRUE	aHGGySVFAGVGER	1	iTRAQ8plex (+304), iTRAQ8plex (+304)	34.32	36.2982	29.79		0	0.1187	0.199	-0.001129	7542	13290	11170	6769	0.798493	1.3457	15.2427	504.483	2013.9	4	0.181609	90.1323	Locus:1.1.1.669.16 File:"Ivana_20131029_iTRAQ_LP_2_3.wiff"	LP	Ivanna-LP-B (LP-B)
LP	ATP synthase subunit beta, mitochondrial OS=Mus musculus GN=Atp5b PE=1 SV=2	ATPB_MOUSE	TRUE	TRUE	aHGGySVFAGVGER	0.99	iTRAQ8plex (+304), iTRAQ8plex (+304)	21.93	36.2788	19.07		0	-0.06695	0.1011	-0.1656	7779	12110	10750	6292	0.798493	1.3457	15.1725	504.485	2013.91	4	0.173849	86.2807	Locus:1.1.1.682.16 File:"Ivana_20131029_iTRAQ_LP_2_5.wiff"	LP	Ivanna-LP-B (LP-B)
LP	ATP synthase subunit beta, mitochondrial OS=Mus musculus GN=Atp5b PE=1 SV=2	ATPB_MOUSE	TRUE	TRUE	aHGGySVFAGVGER	1	iTRAQ8plex (+304), iTRAQ8plex (+304)	25.93	36.2737	24.3		0	0.01277	0.2336	0.1852	4514	7429	6779	4535	0.744347	1.49565	14.5054	504.485	2013.91	4	0.171809	85.2682	Locus:1.1.1.991.18 File:"Ivana_20131029_iTRAQ_LP_2_2.wiff"	LP	Ivanna-LP-B (LP-B)
LP	ATP synthase subunit beta, mitochondrial OS=Mus musculus GN=Atp5b PE=1 SV=2	ATPB_MOUSE	TRUE	TRUE	fLSQPFQVAEVFTGHMGk	1	iTRAQ8plex (+304), iTRAQ8plex (+304)	69.29	36.4345	69.29		0	3.422	3.589	2.721	369	4327	4498	1801	0.67426	1.60482	13.4246	527.1	2630.47	5	0.0518856	19.7173	Locus:1.1.1.1194.6 File:"Ivana_20131029_iTRAQ_LP_1_18.wiff"	LP	Ivanna-LP-A (LP-A)
LP	ATP synthase subunit beta, mitochondrial OS=Mus musculus GN=Atp5b PE=1 SV=2	ATPB_MOUSE	TRUE	TRUE	fLSQPFQVAEVFTGHMGk	0.97	iTRAQ8plex (+304), iTRAQ8plex (+304)	93.29	36.4345	91.01		0	0.3399	0.4636	-0.3205	3449	5447	5498	2482	0.7131	1.55901	14.0427	527.103	2630.48	5	0.0632356	24.0304	Locus:1.1.1.1190.8 File:"Ivana_20131029_iTRAQ_LP_1_18.wiff"	LP	Ivanna-LP-A (LP-A)
LP	ATP synthase subunit beta, mitochondrial OS=Mus musculus GN=Atp5b PE=1 SV=2	ATPB_MOUSE	TRUE	TRUE	fLSQPFQVAEVFTGHMGk	0.98	iTRAQ8plex (+304), iTRAQ8plex (+304)	84.79	36.4355	82.99		0	2.978	3.23	2.215	560	5033	5527	2019	0.692339	1.59607	13.6816	527.103	2630.48	5	0.0641856	24.3914	Locus:1.1.1.1192.5 File:"Ivana_20131029_iTRAQ_LP_1_18.wiff"	LP	Ivanna-LP-A (LP-A)
LP	ATP synthase subunit beta, mitochondrial OS=Mus musculus GN=Atp5b PE=1 SV=2	ATPB_MOUSE	TRUE	TRUE	fLSQPFQVAEVFTGHMGk	0.97	iTRAQ8plex (+304), iTRAQ8plex (+304)	92.2	36.4434	92.02		0	0.4078	0.5319	-0.04519	3405	5636	5669	2900	0.724008	1.55901	14.1041	527.105	2630.49	5	0.0729856	27.7354	Locus:1.1.1.1188.5 File:"Ivana_20131029_iTRAQ_LP_1_18.wiff"	LP	Ivanna-LP-A (LP-A)
LP	ATP synthase subunit beta, mitochondrial OS=Mus musculus GN=Atp5b PE=1 SV=2	ATPB_MOUSE	TRUE	TRUE	fLSQPFQVAEVFTGHMGk	0.99	iTRAQ8plex (+304), iTRAQ8plex (+304)	85.24	36.8673	85.03		0	0.01597	0.2498	Value Missing (-6.643856)	2988	4891	4656	Value Missing (-6.643856)	0.683196	1.59607	13.6137	527.039	2630.16	5	0.254064	96.5596	Locus:1.1.1.1010.5 File:"Ivana_20131029_iTRAQ_LP_2_18.wiff"	LP	Ivanna-LP-B (LP-B)
LP	ATP synthase subunit beta, mitochondrial OS=Mus musculus GN=Atp5b PE=1 SV=2	ATPB_MOUSE	TRUE	TRUE	fLSQPFQVAEVFTGHMGk	0.99	iTRAQ8plex (+304), iTRAQ8plex (+304)	77.61	36.777	75.44		0	-0.1016	0.2534	-0.004504	3039	4632	4610	2710	0.702191	1.57504	13.8718	527.042	2630.17	5	0.241514	91.7894	Locus:1.1.1.1018.8 File:"Ivana_20131029_iTRAQ_LP_2_18.wiff"	LP	Ivanna-LP-B (LP-B)
LP	ATP synthase subunit beta, mitochondrial OS=Mus musculus GN=Atp5b PE=1 SV=2	ATPB_MOUSE	TRUE	TRUE	fLSQPFQVAEVFTGHMGk	0.99	iTRAQ8plex (+304), iTRAQ8plex (+304)	91.89	36.7569	91.8		0	-0.09195	0.2954	0.06923	3102	4762	4831	2895	0.702191	1.57504	13.9283	527.043	2630.18	5	0.236614	89.9269	Locus:1.1.1.1019.2 File:"Ivana_20131029_iTRAQ_LP_2_18.wiff"	LP	Ivanna-LP-B (LP-B)
LP	ATP synthase subunit beta, mitochondrial OS=Mus musculus GN=Atp5b PE=1 SV=2	ATPB_MOUSE	TRUE	TRUE	fLSQPFQVAEVFTGHMGk	0.99	iTRAQ8plex (+304), iTRAQ8plex (+304)	82.03	36.6932	79.57		0	-0.07517	0.278	0.09889	2786	4325	4292	2649	0.692339	1.58599	13.7785	527.045	2630.19	5	0.225814	85.822	Locus:1.1.1.1021.3 File:"Ivana_20131029_iTRAQ_LP_2_18.wiff"	LP	Ivanna-LP-B (LP-B)
LP	ATP synthase subunit beta, mitochondrial OS=Mus musculus GN=Atp5b PE=1 SV=2	ATPB_MOUSE	TRUE	TRUE	fLSQPFQVAEVFTGHMGk	0.99	iTRAQ8plex (+304), iTRAQ8plex (+304)	72.83	36.6642	72.83		0	-2.567	0.219	0.2533	1961	665	2724	2003	0.639681	1.63176	12.8441	527.048	2630.2	5	0.210164	79.8736	Locus:1.1.1.1025.6 File:"Ivana_20131029_iTRAQ_LP_2_18.wiff"	LP	Ivanna-LP-B (LP-B)
LP	ATP synthase subunit beta, mitochondrial OS=Mus musculus GN=Atp5b PE=1 SV=2	ATPB_MOUSE	TRUE	TRUE	fLSQPFQVAEVFTGHMGk	0.99	iTRAQ8plex (+304), iTRAQ8plex (+304)	77.68	36.6642	75.02		0	-1.483	2.189	2.477	503	408	2458	2076	0.621144	1.62217	12.4107	527.048	2630.2	5	0.210164	79.8736	Locus:1.1.1.1026.8 File:"Ivana_20131029_iTRAQ_LP_2_18.wiff"	LP	Ivanna-LP-B (LP-B)
LP	ATP synthase subunit beta, mitochondrial OS=Mus musculus GN=Atp5b PE=1 SV=2	ATPB_MOUSE	TRUE	TRUE	fLSQPFQVAEVFTGHMGk	1	iTRAQ8plex (+304), iTRAQ8plex (+304)	66.27	36.506	64.43		0	0.5842	0.9451	3.089	241	571	501	1428	0.600464	1.55805	11.4205	527.061	2630.27	5	0.143614	54.5797	Locus:1.1.1.1030.7 File:"Ivana_20131029_iTRAQ_LP_2_18.wiff"	LP	Ivanna-LP-B (LP-B)
LP	ATP synthase subunit beta, mitochondrial OS=Mus musculus GN=Atp5b PE=1 SV=2	ATPB_MOUSE	TRUE	TRUE	fLSQPFQVAEVFTGHMGk	0.97	iTRAQ8plex (+304), iTRAQ8plex (+304)	93.72	36.4345	91.25		0	-0.1831	0.4389	-0.1136	3225	4660	5505	2685	0.7131	1.57504	13.9725	527.101	2630.47	5	0.0529356	20.1163	Locus:1.1.1.1017.5 File:"Ivana_20131029_iTRAQ_LP_2_18.wiff"	LP	Ivanna-LP-B (LP-B)
LP	ATP synthase subunit beta, mitochondrial OS=Mus musculus GN=Atp5b PE=1 SV=2	ATPB_MOUSE	TRUE	TRUE	fLSQPFQVAEVFTGHMGk	0.98	iTRAQ8plex (+304), iTRAQ8plex (+304)	81.86	36.4513	78.87		0	2.358	-1.245	2.522	729	5431	720	3190	0.664907	1.61216	13.2978	527.109	2630.51	5	0.0950856	36.1334	Locus:1.1.1.1012.5 File:"Ivana_20131029_iTRAQ_LP_2_18.wiff"	LP	Ivanna-LP-B (LP-B)
LP	ATP synthase subunit beta, mitochondrial OS=Mus musculus GN=Atp5b PE=1 SV=2	ATPB_MOUSE	TRUE	TRUE	fLSQPFQVAEVFTGHmGk	1	iTRAQ8plex (+304), Oxidation (+16), iTRAQ8plex (+304)	61.22	36.4128	60.86		0	0.4726	0.664	0.124	1222	2115	2216	1156	0.63361	1.62867	12.7119	530.294	2646.43	5	0.0246126	9.29674	Locus:1.1.1.1370.6 File:"Ivana_20131029_iTRAQ_LP_1_17.wiff"	LP	Ivanna-LP-A (LP-A)
LP	ATP synthase subunit beta, mitochondrial OS=Mus musculus GN=Atp5b PE=1 SV=2	ATPB_MOUSE	TRUE	TRUE	fLSQPFQVAEVFTGHmGk	0.99	iTRAQ8plex (+304), Oxidation (+16), iTRAQ8plex (+304)	72.79	37.0295	70.72		0	2.519	3.105	2.029	321	2141	2902	1023	0.63361	1.62867	12.6409	530.354	2646.73	5	0.324863	122.694	Locus:1.1.1.1369.5 File:"Ivana_20131029_iTRAQ_LP_1_17.wiff"	LP	Ivanna-LP-A (LP-A)
LP	ATP synthase subunit beta, mitochondrial OS=Mus musculus GN=Atp5b PE=1 SV=2	ATPB_MOUSE	TRUE	TRUE	fLSQPFQVAEVFTGHmGk	1	iTRAQ8plex (+304), Oxidation (+16), iTRAQ8plex (+304)	67.06	37.8419	64.73		0	-2.33	0.721	-1.16	1963	557	3539	817	0.639681	1.62867	12.7474	530.369	2646.81	5	0.401913	151.79	Locus:1.1.1.1120.12 File:"Ivana_20131029_iTRAQ_LP_1_18.wiff"	LP	Ivanna-LP-A (LP-A)
LP	ATP synthase subunit beta, mitochondrial OS=Mus musculus GN=Atp5b PE=1 SV=2	ATPB_MOUSE	TRUE	TRUE	fLSQPFQVAEVFTGHmGk	1	iTRAQ8plex (+304), Oxidation (+16), iTRAQ8plex (+304)	67.23	36.6727	65.37		0	0.8309	0.6748	1.02	283	802	578	485	0.599477	1.52819	11.0688	530.25	2646.21	5	0.195637	73.903	Locus:1.1.1.890.21 File:"Ivana_20131029_iTRAQ_LP_2_18.wiff"	LP	Ivanna-LP-B (LP-B)
LP	ATP synthase subunit beta, mitochondrial OS=Mus musculus GN=Atp5b PE=1 SV=2	ATPB_MOUSE	TRUE	TRUE	fLSQPFQVAEVFTGHmGk	1	iTRAQ8plex (+304), Oxidation (+16), iTRAQ8plex (+304)	64.97	36.5973	64.54		0	2.576	2.78	0.481	301	2825	2625	410	0.627386	1.62567	12.5889	530.253	2646.23	5	0.180237	68.0851	Locus:1.1.1.894.11 File:"Ivana_20131029_iTRAQ_LP_2_18.wiff"	LP	Ivanna-LP-B (LP-B)
LP	ATP synthase subunit beta, mitochondrial OS=Mus musculus GN=Atp5b PE=1 SV=2	ATPB_MOUSE	TRUE	TRUE	fLSQPFQVAEVFTGHmGk	1	iTRAQ8plex (+304), Oxidation (+16), iTRAQ8plex (+304)	60.4	36.5868	59.76		0	0.09612	-3.651	Value Missing (-6.643856)	2388	4097	533	Value Missing (-6.643856)	0.639681	1.63176	12.7768	530.253	2646.23	5	0.179387	67.764	Locus:1.1.1.887.15 File:"Ivana_20131029_iTRAQ_LP_2_18.wiff"	LP	Ivanna-LP-B (LP-B)
LP	ATP synthase subunit beta, mitochondrial OS=Mus musculus GN=Atp5b PE=1 SV=2	ATPB_MOUSE	TRUE	TRUE	fTQAGSEVSALLGR	0.99	iTRAQ8plex (+304)	67.21	40.1908	62.77		0	0.1079	0.4122	-0.1635	19280	26030	29260	15120	0.85732	0.928154	16.4527	580.661	2318.62	4	579.664	249896	Locus:1.1.1.813.5 File:"Ivana_20131029_iTRAQ_LP_1_13.wiff"	LP	Ivanna-LP-A (LP-A)
LP	ATP synthase subunit beta, mitochondrial OS=Mus musculus GN=Atp5b PE=1 SV=2	ATPB_MOUSE	TRUE	TRUE	fTQAGSEVSALLGR	1	iTRAQ8plex (+304)	82.28	40.221	81.78	6.39794	0	0.1562	0.3734	-0.01266	5495	7672	8137	4734	0.754706	1.46845	14.6683	580.663	1738.97	3	0.0154337	8.87009	Locus:1.1.1.873.20 File:"Ivana_20131029_iTRAQ_LP_1_11.wiff"	LP	Ivanna-LP-A (LP-A)
LP	ATP synthase subunit beta, mitochondrial OS=Mus musculus GN=Atp5b PE=1 SV=2	ATPB_MOUSE	TRUE	TRUE	fTQAGSEVSALLGR	0.98	iTRAQ8plex (+304)	73	40.2226	73		0	3.196	0.4214	3.244	692	6463	1275	4386	0.692339	1.59607	13.6457	580.663	2318.62	4	579.672	249898	Locus:1.1.1.828.19 File:"Ivana_20131029_iTRAQ_LP_1_12.wiff"	LP	Ivanna-LP-A (LP-A)
LP	ATP synthase subunit beta, mitochondrial OS=Mus musculus GN=Atp5b PE=1 SV=2	ATPB_MOUSE	TRUE	TRUE	fTQAGSEVSALLGR	1	iTRAQ8plex (+304)	72.11	40.2313	72.11	8.30103	0	1.974	2.177	2.111	732	3325	3469	2387	0.664907	1.61216	13.2751	580.665	1738.97	3	0.0202337	11.6287	Locus:1.1.1.892.20 File:"Ivana_20131029_iTRAQ_LP_1_3.wiff"	LP	Ivanna-LP-A (LP-A)
LP	ATP synthase subunit beta, mitochondrial OS=Mus musculus GN=Atp5b PE=1 SV=2	ATPB_MOUSE	TRUE	TRUE	fTQAGSEVSALLGR	0.99	iTRAQ8plex (+304)	62.47	40.2662	62.47		0	1.001	2.352	0.1846	110	271	608	108	0.604532	1.39972	10.0993	580.666	2318.64	4	579.684	249902	Locus:1.1.1.1185.3 File:"Ivana_20131029_iTRAQ_LP_1_7.wiff"	LP	Ivanna-LP-A (LP-A)
LP	ATP synthase subunit beta, mitochondrial OS=Mus musculus GN=Atp5b PE=1 SV=2	ATPB_MOUSE	TRUE	TRUE	fTQAGSEVSALLGR	1	iTRAQ8plex (+304)	65.86	35.3403	65.86	6.34679	0	-2.285	3.132	2.906	686	418.3	5470	3491	0.664907	1.61216	13.2971	580.657	1738.95	3	0.00265626	1.52663	Locus:1.1.1.840.21 File:"Ivana_20131029_iTRAQ_LP_1_12.wiff"	LP	Ivanna-LP-A (LP-A)
LP	ATP synthase subunit beta, mitochondrial OS=Mus musculus GN=Atp5b PE=1 SV=2	ATPB_MOUSE	TRUE	TRUE	fTQAGSEVSALLGR	1	iTRAQ8plex (+304)	77.44	35.3403	76.57	7.00436	0	1.907	2.11	-0.4097	1103	5031	5435	812	0.683196	1.59607	13.5958	580.657	1738.95	3	0.00265626	1.52663	Locus:1.1.1.839.20 File:"Ivana_20131029_iTRAQ_LP_1_12.wiff"	LP	Ivanna-LP-A (LP-A)
LP	ATP synthase subunit beta, mitochondrial OS=Mus musculus GN=Atp5b PE=1 SV=2	ATPB_MOUSE	TRUE	TRUE	fTQAGSEVSALLGR	1	iTRAQ8plex (+304)	72.16	35.3403	72.13	7.79588	0	0.3146	0.1266	Value Missing (-6.643856)	3637	5582	4739	Value Missing (-6.643856)	0.692339	1.58599	13.7688	580.658	1738.95	3	0.000283738	0.163072	Locus:1.1.1.838.11 File:"Ivana_20131029_iTRAQ_LP_1_13.wiff"	LP	Ivanna-LP-A (LP-A)
LP	ATP synthase subunit beta, mitochondrial OS=Mus musculus GN=Atp5b PE=1 SV=2	ATPB_MOUSE	TRUE	TRUE	fTQAGSEVSALLGR	1	iTRAQ8plex (+304)	74.31	35.3403	73.9	6.88606	0	0.03533	3.17	2.722	854	1226	7191	3924	0.692339	1.59607	13.6877	580.658	1738.95	3	0.000553738	0.318247	Locus:1.1.1.836.21 File:"Ivana_20131029_iTRAQ_LP_1_12.wiff"	LP	Ivanna-LP-A (LP-A)
LP	ATP synthase subunit beta, mitochondrial OS=Mus musculus GN=Atp5b PE=1 SV=2	ATPB_MOUSE	TRUE	TRUE	fTQAGSEVSALLGR	1	iTRAQ8plex (+304)	72.74	35.3403	72.26	7.95861	0	1.562	4.188	0.7677	412.6	1494	7718	576	0.664907	1.61216	13.3164	580.658	1738.95	3	0.000553738	0.318247	Locus:1.1.1.835.15 File:"Ivana_20131029_iTRAQ_LP_1_12.wiff"	LP	Ivanna-LP-A (LP-A)
LP	ATP synthase subunit beta, mitochondrial OS=Mus musculus GN=Atp5b PE=1 SV=2	ATPB_MOUSE	TRUE	TRUE	fTQAGSEVSALLGR	1	iTRAQ8plex (+304)	81.12	35.3403	81.12	6.79588	0	0.2102	0.6768	0.04288	3517	5096	6344	3135	0.724008	1.55901	14.1431	580.658	1738.95	3	0.000853738	0.490665	Locus:1.1.1.839.13 File:"Ivana_20131029_iTRAQ_LP_1_13.wiff"	LP	Ivanna-LP-A (LP-A)
LP	ATP synthase subunit beta, mitochondrial OS=Mus musculus GN=Atp5b PE=1 SV=2	ATPB_MOUSE	TRUE	TRUE	fTQAGSEVSALLGR	1	iTRAQ8plex (+304)	76.72	35.3403	76.72	7.79588	0	0.3345	-3.661	-0.2464	3567	5555	707	2679	0.683196	1.59607	13.6106	580.658	1738.95	3	0.000853738	0.490665	Locus:1.1.1.840.7 File:"Ivana_20131029_iTRAQ_LP_1_13.wiff"	LP	Ivanna-LP-A (LP-A)
LP	ATP synthase subunit beta, mitochondrial OS=Mus musculus GN=Atp5b PE=1 SV=2	ATPB_MOUSE	TRUE	TRUE	fTQAGSEVSALLGR	1	iTRAQ8plex (+304)	74.06	35.3403	69.22	8.27572	0	0.2887	0.4347	0.1266	4963	7570	7672	4669	0.754706	1.49565	14.6024	580.658	1738.95	3	0.000943738	0.54239	Locus:1.1.1.875.13 File:"Ivana_20131029_iTRAQ_LP_1_11.wiff"	LP	Ivanna-LP-A (LP-A)
LP	ATP synthase subunit beta, mitochondrial OS=Mus musculus GN=Atp5b PE=1 SV=2	ATPB_MOUSE	TRUE	TRUE	fTQAGSEVSALLGR	1	iTRAQ8plex (+304)	83.78	35.3403	83.54	7.5376	0	0.09326	0.2467	-2.883	7298	9665	10140	1374	0.766204	1.46845	14.7975	580.658	1738.95	3	0.00100374	0.576874	Locus:1.1.1.832.14 File:"Ivana_20131029_iTRAQ_LP_1_12.wiff"	LP	Ivanna-LP-A (LP-A)
LP	ATP synthase subunit beta, mitochondrial OS=Mus musculus GN=Atp5b PE=1 SV=2	ATPB_MOUSE	TRUE	TRUE	fTQAGSEVSALLGR	1	iTRAQ8plex (+304)	64.31	35.3403	64.31	5.56864	0	0.6335	-4.031	0.2028	492	935	100	488	0.599477	1.50977	10.9766	580.658	1738.95	3	0.00145374	0.8355	Locus:1.1.1.1183.5 File:"Ivana_20131029_iTRAQ_LP_1_7.wiff"	LP	Ivanna-LP-A (LP-A)
LP	ATP synthase subunit beta, mitochondrial OS=Mus musculus GN=Atp5b PE=1 SV=2	ATPB_MOUSE	TRUE	TRUE	fTQAGSEVSALLGR	1	iTRAQ8plex (+304)	70.98	35.3403	70.98	8.19382	0	-0.5683	2.68	2.009	135	136	870	410	0.601435	1.46479	10.599	580.658	1738.95	3	0.00145374	0.8355	Locus:1.1.1.1182.4 File:"Ivana_20131029_iTRAQ_LP_1_7.wiff"	LP	Ivanna-LP-A (LP-A)
LP	ATP synthase subunit beta, mitochondrial OS=Mus musculus GN=Atp5b PE=1 SV=2	ATPB_MOUSE	TRUE	TRUE	fTQAGSEVSALLGR	1	iTRAQ8plex (+304)	70.96	35.3403	70.43	7.19382	0	-0.07099	-2.494	-2.593	414.5	487	116	87	0.604532	1.39972	10.1092	580.658	1738.95	3	0.00145374	0.8355	Locus:1.1.1.1187.3 File:"Ivana_20131029_iTRAQ_LP_1_7.wiff"	LP	Ivanna-LP-A (LP-A)
LP	ATP synthase subunit beta, mitochondrial OS=Mus musculus GN=Atp5b PE=1 SV=2	ATPB_MOUSE	TRUE	TRUE	fTQAGSEVSALLGR	1	iTRAQ8plex (+304)	68.95	35.3403	64.86	8.46852	0	0.1773	0.4486	0.03471	3116	4417	4847	2766	0.702191	1.57504	13.8866	580.659	1738.95	3	0.00163374	0.938951	Locus:1.1.1.842.18 File:"Ivana_20131029_iTRAQ_LP_1_12.wiff"	LP	Ivanna-LP-A (LP-A)
LP	ATP synthase subunit beta, mitochondrial OS=Mus musculus GN=Atp5b PE=1 SV=2	ATPB_MOUSE	TRUE	TRUE	fTQAGSEVSALLGR	1	iTRAQ8plex (+304)	77.79	35.3403	77.51	5.3098	0	-0.228	0.2606	0.08168	1599	1736	2162	1450	0.639681	1.62867	12.7622	580.659	1738.95	3	0.00199374	1.14585	Locus:1.1.1.886.8 File:"Ivana_20131029_iTRAQ_LP_1_2.wiff"	LP	Ivanna-LP-A (LP-A)
LP	ATP synthase subunit beta, mitochondrial OS=Mus musculus GN=Atp5b PE=1 SV=2	ATPB_MOUSE	TRUE	TRUE	fTQAGSEVSALLGR	1	iTRAQ8plex (+304)	66.73	35.3403	66.73	8.65758	0	0.00382	0.6684	0.07445	2951	3736	5253	2672	0.702191	1.58599	13.8349	580.659	1738.95	3	0.00211374	1.21482	Locus:1.1.1.891.4 File:"Ivana_20131029_iTRAQ_LP_1_3.wiff"	LP	Ivanna-LP-A (LP-A)
LP	ATP synthase subunit beta, mitochondrial OS=Mus musculus GN=Atp5b PE=1 SV=2	ATPB_MOUSE	TRUE	TRUE	fTQAGSEVSALLGR	1	iTRAQ8plex (+304)	67.62	35.3403	66	5.5376	0	-2.794	0.1294	-1.541	334	69	401	111	0.60659	1.35824	9.83763	580.659	1738.95	3	0.00214374	1.23206	Locus:1.1.1.1189.2 File:"Ivana_20131029_iTRAQ_LP_1_7.wiff"	LP	Ivanna-LP-A (LP-A)
LP	ATP synthase subunit beta, mitochondrial OS=Mus musculus GN=Atp5b PE=1 SV=2	ATPB_MOUSE	TRUE	TRUE	fTQAGSEVSALLGR	1	iTRAQ8plex (+304)	82.29	35.3403	82.29	7.49485	0	-2.191	-1.883	0.0644	2936	936	912	2595	0.639681	1.63176	12.8492	580.659	1738.95	3	0.00244374	1.40448	Locus:1.1.1.881.20 File:"Ivana_20131029_iTRAQ_LP_1_2.wiff"	LP	Ivanna-LP-A (LP-A)
LP	ATP synthase subunit beta, mitochondrial OS=Mus musculus GN=Atp5b PE=1 SV=2	ATPB_MOUSE	TRUE	TRUE	fTQAGSEVSALLGR	1	iTRAQ8plex (+304)	66.58	35.3403	66.27	8.92082	0	0.05914	0.3067	-0.1043	3552	4642	5019	2885	0.7131	1.57504	13.9746	580.659	1738.95	3	0.00244374	1.40448	Locus:1.1.1.880.4 File:"Ivana_20131029_iTRAQ_LP_1_2.wiff"	LP	Ivanna-LP-A (LP-A)
LP	ATP synthase subunit beta, mitochondrial OS=Mus musculus GN=Atp5b PE=1 SV=2	ATPB_MOUSE	TRUE	TRUE	fTQAGSEVSALLGR	1	iTRAQ8plex (+304)	76.33	35.3403	76	8.49485	0	0.1717	0.6236	0.4325	3814	5406	6588	4325	0.734335	1.54169	14.2973	580.659	1738.95	3	0.00253374	1.4562	Locus:1.1.1.889.20 File:"Ivana_20131029_iTRAQ_LP_1_3.wiff"	LP	Ivanna-LP-A (LP-A)
LP	ATP synthase subunit beta, mitochondrial OS=Mus musculus GN=Atp5b PE=1 SV=2	ATPB_MOUSE	TRUE	TRUE	fTQAGSEVSALLGR	1	iTRAQ8plex (+304)	68.07	35.3403	68.07	8.85387	0	-0.002352	0.593	0.1555	4215	5321	7135	4016	0.734335	1.54169	14.3364	580.659	1738.95	3	0.00253374	1.4562	Locus:1.1.1.888.5 File:"Ivana_20131029_iTRAQ_LP_1_3.wiff"	LP	Ivanna-LP-A (LP-A)
LP	ATP synthase subunit beta, mitochondrial OS=Mus musculus GN=Atp5b PE=1 SV=2	ATPB_MOUSE	TRUE	TRUE	fTQAGSEVSALLGR	1	iTRAQ8plex (+304)	71.46	35.3403	70.3	8.48149	0	-0.06021	0.1983	-0.1795	3490	4215	4584	2704	0.702191	1.57504	13.872	580.659	1738.95	3	0.00277374	1.59414	Locus:1.1.1.843.11 File:"Ivana_20131029_iTRAQ_LP_1_13.wiff"	LP	Ivanna-LP-A (LP-A)
LP	ATP synthase subunit beta, mitochondrial OS=Mus musculus GN=Atp5b PE=1 SV=2	ATPB_MOUSE	TRUE	TRUE	fTQAGSEVSALLGR	1	iTRAQ8plex (+304)	75.25	35.3403	70.87	5.67778	0	0.1949	0.3721	-2.692	4507	6390	6805	925	0.724008	1.54169	14.1851	580.659	1738.96	3	0.00319374	1.83552	Locus:1.1.1.878.20 File:"Ivana_20131029_iTRAQ_LP_1_2.wiff"	LP	Ivanna-LP-A (LP-A)
LP	ATP synthase subunit beta, mitochondrial OS=Mus musculus GN=Atp5b PE=1 SV=2	ATPB_MOUSE	TRUE	TRUE	fTQAGSEVSALLGR	1	iTRAQ8plex (+304)	60.12	35.3403	60.12	7.95861	0	0.09449	0.4512	0.07222	3924	5259	6077	3552	0.724008	1.54169	14.1994	580.659	1738.96	3	0.00319374	1.83552	Locus:1.1.1.877.4 File:"Ivana_20131029_iTRAQ_LP_1_2.wiff"	LP	Ivanna-LP-A (LP-A)
LP	ATP synthase subunit beta, mitochondrial OS=Mus musculus GN=Atp5b PE=1 SV=2	ATPB_MOUSE	TRUE	TRUE	fTQAGSEVSALLGR	1	iTRAQ8plex (+304)	83.34	35.3403	83.01	7.63827	0	-2.703	0.3666	-0.05588	3669	907	5099	2992	0.683196	1.59607	13.6288	580.659	1738.96	3	0.00340374	1.95621	Locus:1.1.1.842.7 File:"Ivana_20131029_iTRAQ_LP_1_13.wiff"	LP	Ivanna-LP-A (LP-A)
LP	ATP synthase subunit beta, mitochondrial OS=Mus musculus GN=Atp5b PE=1 SV=2	ATPB_MOUSE	TRUE	TRUE	fTQAGSEVSALLGR	1	iTRAQ8plex (+304)	64.14	35.3403	59.45	7.01323	0	0.2244	-2.964	0.01713	1974	2858	477	1734	0.639681	1.63176	12.782	580.659	1738.96	3	0.00346374	1.9907	Locus:1.1.1.883.5 File:"Ivana_20131029_iTRAQ_LP_1_2.wiff"	LP	Ivanna-LP-A (LP-A)
LP	ATP synthase subunit beta, mitochondrial OS=Mus musculus GN=Atp5b PE=1 SV=2	ATPB_MOUSE	TRUE	TRUE	fTQAGSEVSALLGR	1	iTRAQ8plex (+304)	66.27	35.3403	66.11	6.76955	0	0.2159	-2.729	-0.0906	2864	4119	760	2354	0.664907	1.61216	13.3016	580.659	1738.96	3	0.00361374	2.07691	Locus:1.1.1.846.6 File:"Ivana_20131029_iTRAQ_LP_1_13.wiff"	LP	Ivanna-LP-A (LP-A)
LP	ATP synthase subunit beta, mitochondrial OS=Mus musculus GN=Atp5b PE=1 SV=2	ATPB_MOUSE	TRUE	TRUE	fTQAGSEVSALLGR	1	iTRAQ8plex (+304)	75.81	35.3403	75.47	8.85387	0	4.32	4.854	4.594	543.6	8490	10920	6566	0.766204	1.46845	14.6948	580.66	1738.96	3	0.00556374	3.19761	Locus:1.1.1.831.20 File:"Ivana_20131029_iTRAQ_LP_1_12.wiff"	LP	Ivanna-LP-A (LP-A)
LP	ATP synthase subunit beta, mitochondrial OS=Mus musculus GN=Atp5b PE=1 SV=2	ATPB_MOUSE	TRUE	TRUE	fTQAGSEVSALLGR	1	iTRAQ8plex (+304)	71.09	35.3403	67.54	7.39794	0	0.367	0.268	0.1163	4763	7650	6652	4464	0.744347	1.49565	14.5222	580.66	1738.96	3	0.00670374	3.8528	Locus:1.1.1.1291.21 File:"Ivana_20131029_iTRAQ_LP_1_10.wiff"	LP	Ivanna-LP-A (LP-A)
LP	ATP synthase subunit beta, mitochondrial OS=Mus musculus GN=Atp5b PE=1 SV=2	ATPB_MOUSE	TRUE	TRUE	fTQAGSEVSALLGR	1	iTRAQ8plex (+304)	67.26	35.3403	67.26	8.56864	0	0.1049	0.4712	-0.08736	5424	7318	8545	4457	0.754706	1.49565	14.6519	580.66	1738.96	3	0.00673374	3.87004	Locus:1.1.1.820.2 File:"Ivana_20131029_iTRAQ_LP_1_14.wiff"	LP	Ivanna-LP-A (LP-A)
LP	ATP synthase subunit beta, mitochondrial OS=Mus musculus GN=Atp5b PE=1 SV=2	ATPB_MOUSE	TRUE	TRUE	fTQAGSEVSALLGR	1	iTRAQ8plex (+304)	80.14	35.3403	79.15	6.45593	0	0.1342	0.4519	-2.399	1784	2424	2820	413	0.639681	1.63176	12.8613	580.66	1738.96	3	0.00682374	3.92176	Locus:1.1.1.1524.21 File:"Ivana_20131029_iTRAQ_LP_1_1.wiff"	LP	Ivanna-LP-A (LP-A)
LP	ATP synthase subunit beta, mitochondrial OS=Mus musculus GN=Atp5b PE=1 SV=2	ATPB_MOUSE	TRUE	TRUE	fTQAGSEVSALLGR	1	iTRAQ8plex (+304)	70.66	35.3403	70.62	8.76955	0	0.1973	0.2676	-0.09893	2211	3165	3066	1807	0.664907	1.61216	13.3232	580.66	1738.96	3	0.00682374	3.92176	Locus:1.1.1.1523.4 File:"Ivana_20131029_iTRAQ_LP_1_1.wiff"	LP	Ivanna-LP-A (LP-A)
LP	ATP synthase subunit beta, mitochondrial OS=Mus musculus GN=Atp5b PE=1 SV=2	ATPB_MOUSE	TRUE	TRUE	fTQAGSEVSALLGR	1	iTRAQ8plex (+304)	73.88	35.3403	73.88	8.13077	0	0.307	-2.318	-0.1332	2536	3882	826	2038	0.655555	1.62143	13.1802	580.66	1738.96	3	0.00688374	3.95625	Locus:1.1.1.962.16 File:"Ivana_20131029_iTRAQ_LP_1_15.wiff"	LP	Ivanna-LP-A (LP-A)
LP	ATP synthase subunit beta, mitochondrial OS=Mus musculus GN=Atp5b PE=1 SV=2	ATPB_MOUSE	TRUE	TRUE	fTQAGSEVSALLGR	1	iTRAQ8plex (+304)	68.23	35.3403	68.23	8.74473	0	0.109	0.3209	-0.3022	2451	3304	3511	1766	0.67426	1.60482	13.4294	580.66	1738.96	3	0.00688374	3.95625	Locus:1.1.1.964.6 File:"Ivana_20131029_iTRAQ_LP_1_15.wiff"	LP	Ivanna-LP-A (LP-A)
LP	ATP synthase subunit beta, mitochondrial OS=Mus musculus GN=Atp5b PE=1 SV=2	ATPB_MOUSE	TRUE	TRUE	fTQAGSEVSALLGR	1	iTRAQ8plex (+304)	73.07	35.3403	70.14	7.26761	0	-2.653	-3.955	0.1121	3878	956	329	3527	0.655555	1.62143	13.0851	580.66	1738.96	3	0.00694374	3.99073	Locus:1.1.1.1294.20 File:"Ivana_20131029_iTRAQ_LP_1_10.wiff"	LP	Ivanna-LP-A (LP-A)
LP	ATP synthase subunit beta, mitochondrial OS=Mus musculus GN=Atp5b PE=1 SV=2	ATPB_MOUSE	TRUE	TRUE	fTQAGSEVSALLGR	1	iTRAQ8plex (+304)	84.15	35.3403	84.15	7.61979	0	0.4637	0.4355	Value Missing (-6.643856)	4161	7095	6666	Value Missing (-6.643856)	0.724008	1.55901	14.1294	580.66	1738.96	3	0.00694374	3.99073	Locus:1.1.1.1293.19 File:"Ivana_20131029_iTRAQ_LP_1_10.wiff"	LP	Ivanna-LP-A (LP-A)
LP	ATP synthase subunit beta, mitochondrial OS=Mus musculus GN=Atp5b PE=1 SV=2	ATPB_MOUSE	TRUE	TRUE	fTQAGSEVSALLGR	1	iTRAQ8plex (+304)	68.23	35.3403	67.81	7	0	2.641	2.76	2.505	1265	8796	8765	5280	0.754706	1.49565	14.5571	580.66	1738.96	3	0.00751374	4.31832	Locus:1.1.1.829.19 File:"Ivana_20131029_iTRAQ_LP_1_12.wiff"	LP	Ivanna-LP-A (LP-A)
LP	ATP synthase subunit beta, mitochondrial OS=Mus musculus GN=Atp5b PE=1 SV=2	ATPB_MOUSE	TRUE	TRUE	fTQAGSEVSALLGR	1	iTRAQ8plex (+304)	68.59	35.3403	67.94	7.36653	0	1.847	-1.042	-1.743	1097	4828	935	418.4	0.639681	1.63176	12.8294	580.661	1738.96	3	0.00778374	4.4735	Locus:1.1.1.1521.20 File:"Ivana_20131029_iTRAQ_LP_1_1.wiff"	LP	Ivanna-LP-A (LP-A)
LP	ATP synthase subunit beta, mitochondrial OS=Mus musculus GN=Atp5b PE=1 SV=2	ATPB_MOUSE	TRUE	TRUE	fTQAGSEVSALLGR	1	iTRAQ8plex (+304)	69.37	35.3403	69.33	8.46852	0	0.1039	0.5156	-0.2795	3714	5008	6046	2718	0.724008	1.55901	14.0939	580.661	1738.96	3	0.00778374	4.4735	Locus:1.1.1.1520.7 File:"Ivana_20131029_iTRAQ_LP_1_1.wiff"	LP	Ivanna-LP-A (LP-A)
LP	ATP synthase subunit beta, mitochondrial OS=Mus musculus GN=Atp5b PE=1 SV=2	ATPB_MOUSE	TRUE	TRUE	fTQAGSEVSALLGR	1	iTRAQ8plex (+304)	64.35	35.3403	62.61	7.95861	0	0.1639	0.5201	-0.25	10650	14900	17370	7922	0.825072	1.1959	15.6337	580.661	1738.96	3	0.00799374	4.59419	Locus:1.1.1.810.13 File:"Ivana_20131029_iTRAQ_LP_1_14.wiff"	LP	Ivanna-LP-A (LP-A)
LP	ATP synthase subunit beta, mitochondrial OS=Mus musculus GN=Atp5b PE=1 SV=2	ATPB_MOUSE	TRUE	TRUE	fTQAGSEVSALLGR	1	iTRAQ8plex (+304)	65.29	35.3403	65.29	7.88606	0	0.1958	0.5991	0.1301	16650	23890	28480	15650	0.85732	0.977889	16.3696	580.661	1738.96	3	0.00799374	4.59419	Locus:1.1.1.813.21 File:"Ivana_20131029_iTRAQ_LP_1_14.wiff"	LP	Ivanna-LP-A (LP-A)
LP	ATP synthase subunit beta, mitochondrial OS=Mus musculus GN=Atp5b PE=1 SV=2	ATPB_MOUSE	TRUE	TRUE	fTQAGSEVSALLGR	1	iTRAQ8plex (+304)	76.44	35.3403	76.07	8.88606	0	0.1149	0.4752	-0.2282	15200	20650	24100	11480	0.84681	1.03411	16.1242	580.661	1738.96	3	0.00799374	4.59419	Locus:1.1.1.811.7 File:"Ivana_20131029_iTRAQ_LP_1_14.wiff"	LP	Ivanna-LP-A (LP-A)
LP	ATP synthase subunit beta, mitochondrial OS=Mus musculus GN=Atp5b PE=1 SV=2	ATPB_MOUSE	TRUE	TRUE	fTQAGSEVSALLGR	1	iTRAQ8plex (+304)	81.82	35.3403	81.82	7.36653	0	0.3774	0.5798	0.06865	6143	9941	10480	5587	0.777703	1.39081	14.9726	580.661	1738.96	3	0.00853374	4.90454	Locus:1.1.1.819.21 File:"Ivana_20131029_iTRAQ_LP_1_14.wiff"	LP	Ivanna-LP-A (LP-A)
LP	ATP synthase subunit beta, mitochondrial OS=Mus musculus GN=Atp5b PE=1 SV=2	ATPB_MOUSE	TRUE	TRUE	fTQAGSEVSALLGR	1	iTRAQ8plex (+304)	75.58	35.3403	75.58	7.92082	0	0.1402	0.4559	-0.1395	11370	15690	17770	9055	0.825072	1.1959	15.7176	580.661	1738.96	3	0.00853374	4.90454	Locus:1.1.1.817.2 File:"Ivana_20131029_iTRAQ_LP_1_14.wiff"	LP	Ivanna-LP-A (LP-A)
LP	ATP synthase subunit beta, mitochondrial OS=Mus musculus GN=Atp5b PE=1 SV=2	ATPB_MOUSE	TRUE	TRUE	fTQAGSEVSALLGR	1	iTRAQ8plex (+304)	71.31	35.3403	70.65	6.36653	0	0.3334	0.4079	-1.804	2315	3624	3602	727	0.664907	1.61216	13.3259	580.661	1738.96	3	0.00868374	4.99075	Locus:1.1.1.929.21 File:"Ivana_20131029_iTRAQ_LP_1_4.wiff"	LP	Ivanna-LP-A (LP-A)
LP	ATP synthase subunit beta, mitochondrial OS=Mus musculus GN=Atp5b PE=1 SV=2	ATPB_MOUSE	TRUE	TRUE	fTQAGSEVSALLGR	1	iTRAQ8plex (+304)	77.48	35.3403	77.2	7.61979	0	-2.459	0.5604	0.1028	2224	642	3537	2012	0.647011	1.63186	13.0387	580.661	1738.96	3	0.00886374	5.0942	Locus:1.1.1.962.21 File:"Ivana_20131029_iTRAQ_LP_1_5.wiff"	LP	Ivanna-LP-A (LP-A)
LP	ATP synthase subunit beta, mitochondrial OS=Mus musculus GN=Atp5b PE=1 SV=2	ATPB_MOUSE	TRUE	TRUE	fTQAGSEVSALLGR	1	iTRAQ8plex (+304)	81.64	35.3403	81.15	8.74473	0	0.01074	0.4377	-0.1376	20630	26180	31750	16430	0.862811	0.928154	16.5355	580.661	1738.96	3	0.00895374	5.14592	Locus:1.1.1.822.6 File:"Ivana_20131029_iTRAQ_LP_1_13.wiff"	LP	Ivanna-LP-A (LP-A)
LP	ATP synthase subunit beta, mitochondrial OS=Mus musculus GN=Atp5b PE=1 SV=2	ATPB_MOUSE	TRUE	TRUE	fTQAGSEVSALLGR	1	iTRAQ8plex (+304)	66.01	35.3403	66.01	8.20066	0	2.715	3.037	-1.444	345	2733	3206	172.1	0.63361	1.62867	12.6564	580.661	1738.96	3	0.00907374	5.21489	Locus:1.1.1.931.5 File:"Ivana_20131029_iTRAQ_LP_1_4.wiff"	LP	Ivanna-LP-A (LP-A)
LP	ATP synthase subunit beta, mitochondrial OS=Mus musculus GN=Atp5b PE=1 SV=2	ATPB_MOUSE	TRUE	TRUE	fTQAGSEVSALLGR	1	iTRAQ8plex (+304)	68.14	35.3403	66.21	7.56864	0	0.1903	0.6085	0.1408	3755	5378	6470	3558	0.724008	1.54169	14.2259	580.661	1738.96	3	0.00922374	5.30109	Locus:1.1.1.926.21 File:"Ivana_20131029_iTRAQ_LP_1_4.wiff"	LP	Ivanna-LP-A (LP-A)
LP	ATP synthase subunit beta, mitochondrial OS=Mus musculus GN=Atp5b PE=1 SV=2	ATPB_MOUSE	TRUE	TRUE	fTQAGSEVSALLGR	1	iTRAQ8plex (+304)	78.48	35.3403	78.37	8.58503	0	0.1381	0.2275	-0.1097	4244	5841	5721	3442	0.724008	1.54169	14.2324	580.661	1738.96	3	0.00922374	5.30109	Locus:1.1.1.925.2 File:"Ivana_20131029_iTRAQ_LP_1_4.wiff"	LP	Ivanna-LP-A (LP-A)
LP	ATP synthase subunit beta, mitochondrial OS=Mus musculus GN=Atp5b PE=1 SV=2	ATPB_MOUSE	TRUE	TRUE	fTQAGSEVSALLGR	1	iTRAQ8plex (+304)	71.66	35.3403	66.62	7.92082	0	0.08828	0.4079	-0.1441	15930	21240	24090	12640	0.84681	1.03411	16.1733	580.661	1738.96	3	0.00952374	5.47351	Locus:1.1.1.825.19 File:"Ivana_20131029_iTRAQ_LP_1_13.wiff"	LP	Ivanna-LP-A (LP-A)
LP	ATP synthase subunit beta, mitochondrial OS=Mus musculus GN=Atp5b PE=1 SV=2	ATPB_MOUSE	TRUE	TRUE	fTQAGSEVSALLGR	1	iTRAQ8plex (+304)	62.87	35.3403	62.2	8.55284	0	0.1676	0.5557	0.006718	16210	22860	27050	14150	0.851989	0.977889	16.2926	580.661	1738.96	3	0.00952374	5.47351	Locus:1.1.1.824.10 File:"Ivana_20131029_iTRAQ_LP_1_13.wiff"	LP	Ivanna-LP-A (LP-A)
LP	ATP synthase subunit beta, mitochondrial OS=Mus musculus GN=Atp5b PE=1 SV=2	ATPB_MOUSE	TRUE	TRUE	fTQAGSEVSALLGR	1	iTRAQ8plex (+304)	71.14	35.3403	71.14	7.92082	0	0.1034	0.4061	0.0002966	4750	6403	7162	4118	0.744347	1.52075	14.4533	580.661	1738.96	3	0.00982374	5.64593	Locus:1.1.1.1518.20 File:"Ivana_20131029_iTRAQ_LP_1_1.wiff"	LP	Ivanna-LP-A (LP-A)
LP	ATP synthase subunit beta, mitochondrial OS=Mus musculus GN=Atp5b PE=1 SV=2	ATPB_MOUSE	TRUE	TRUE	fTQAGSEVSALLGR	1	iTRAQ8plex (+304)	76.56	35.3403	71.7	8.49485	0	0.1621	0.3124	-0.1208	4147	5799	5909	3341	0.724008	1.54169	14.2285	580.661	1738.96	3	0.00982374	5.64593	Locus:1.1.1.1517.5 File:"Ivana_20131029_iTRAQ_LP_1_1.wiff"	LP	Ivanna-LP-A (LP-A)
LP	ATP synthase subunit beta, mitochondrial OS=Mus musculus GN=Atp5b PE=1 SV=2	ATPB_MOUSE	TRUE	TRUE	fTQAGSEVSALLGR	1	iTRAQ8plex (+304)	70.43	35.3403	70.21	8.05552	0	-0.03901	0.4123	0.09151	3656	4489	5489	3341	0.7131	1.55901	14.0511	580.661	1738.96	3	0.00988374	5.68041	Locus:1.1.1.1037.20 File:"Ivana_20131029_iTRAQ_LP_1_9.wiff"	LP	Ivanna-LP-A (LP-A)
LP	ATP synthase subunit beta, mitochondrial OS=Mus musculus GN=Atp5b PE=1 SV=2	ATPB_MOUSE	TRUE	TRUE	fTQAGSEVSALLGR	1	iTRAQ8plex (+304)	69.4	35.3403	69.4	7.85387	0	3.102	3.36	2.903	704	6385	6963	3668	0.724008	1.55901	14.1131	580.661	1738.96	3	0.00988374	5.68041	Locus:1.1.1.1036.5 File:"Ivana_20131029_iTRAQ_LP_1_9.wiff"	LP	Ivanna-LP-A (LP-A)
LP	ATP synthase subunit beta, mitochondrial OS=Mus musculus GN=Atp5b PE=1 SV=2	ATPB_MOUSE	TRUE	TRUE	fTQAGSEVSALLGR	1	iTRAQ8plex (+304)	67.68	35.3403	67.51	6.4318	0	0.1966	0.6	0.006457	8715	12510	14960	7598	0.807229	1.2914	15.4181	580.661	1738.96	3	0.0103937	5.97352	Locus:1.1.1.830.20 File:"Ivana_20131029_iTRAQ_LP_1_13.wiff"	LP	Ivanna-LP-A (LP-A)
LP	ATP synthase subunit beta, mitochondrial OS=Mus musculus GN=Atp5b PE=1 SV=2	ATPB_MOUSE	TRUE	TRUE	fTQAGSEVSALLGR	1	iTRAQ8plex (+304)	68.14	35.3403	68.14	8.5376	0	-2.389	0.04884	-2.425	3853	983	4400	798	0.664907	1.61216	13.2926	580.662	1738.96	3	0.0106337	6.11145	Locus:1.1.1.1296.16 File:"Ivana_20131029_iTRAQ_LP_1_10.wiff"	LP	Ivanna-LP-A (LP-A)
LP	ATP synthase subunit beta, mitochondrial OS=Mus musculus GN=Atp5b PE=1 SV=2	ATPB_MOUSE	TRUE	TRUE	fTQAGSEVSALLGR	1	iTRAQ8plex (+304)	66.45	35.3403	65.88	8	0	0.3313	0.1345	-1.976	3629	5644	4731	1043	0.702191	1.57504	13.8772	580.662	1738.96	3	0.0107237	6.16317	Locus:1.1.1.959.20 File:"Ivana_20131029_iTRAQ_LP_1_5.wiff"	LP	Ivanna-LP-A (LP-A)
LP	ATP synthase subunit beta, mitochondrial OS=Mus musculus GN=Atp5b PE=1 SV=2	ATPB_MOUSE	TRUE	TRUE	fTQAGSEVSALLGR	1	iTRAQ8plex (+304)	69.05	35.3403	69.01	7.95861	0	0.4064	0.5865	0.1446	11110	18330	19030	10590	0.833986	1.14477	15.8499	580.662	1738.96	3	0.0107237	6.16317	Locus:1.1.1.816.20 File:"Ivana_20131029_iTRAQ_LP_1_14.wiff"	LP	Ivanna-LP-A (LP-A)
LP	ATP synthase subunit beta, mitochondrial OS=Mus musculus GN=Atp5b PE=1 SV=2	ATPB_MOUSE	TRUE	TRUE	fTQAGSEVSALLGR	1	iTRAQ8plex (+304)	72.36	35.3403	72.36	8.67778	0	0.03659	0.4319	-0.2193	4105	5286	6297	3107	0.724008	1.54169	14.1981	580.662	1738.96	3	0.0107237	6.16317	Locus:1.1.1.958.5 File:"Ivana_20131029_iTRAQ_LP_1_5.wiff"	LP	Ivanna-LP-A (LP-A)
LP	ATP synthase subunit beta, mitochondrial OS=Mus musculus GN=Atp5b PE=1 SV=2	ATPB_MOUSE	TRUE	TRUE	fTQAGSEVSALLGR	1	iTRAQ8plex (+304)	68.35	35.3403	68.32	8.24413	0	0.0353	0.4807	0.01557	17120	22080	27010	14960	0.851989	0.977889	16.3087	580.662	1738.96	3	0.0107237	6.16317	Locus:1.1.1.814.2 File:"Ivana_20131029_iTRAQ_LP_1_14.wiff"	LP	Ivanna-LP-A (LP-A)
LP	ATP synthase subunit beta, mitochondrial OS=Mus musculus GN=Atp5b PE=1 SV=2	ATPB_MOUSE	TRUE	TRUE	fTQAGSEVSALLGR	1	iTRAQ8plex (+304)	83.52	35.3403	82.99	7.11351	0	0.3506	-2.754	0.4088	4274	6748	1158	4793	0.7131	1.55901	14.051	580.662	1738.96	3	0.0108137	6.2149	Locus:1.1.1.956.20 File:"Ivana_20131029_iTRAQ_LP_1_5.wiff"	LP	Ivanna-LP-A (LP-A)
LP	ATP synthase subunit beta, mitochondrial OS=Mus musculus GN=Atp5b PE=1 SV=2	ATPB_MOUSE	TRUE	TRUE	fTQAGSEVSALLGR	1	iTRAQ8plex (+304)	76.62	35.3403	73.92	9.35655	0	0.05013	0.1863	-0.1707	3062	3973	4006	2388	0.692339	1.58599	13.7131	580.662	1738.96	3	0.0108137	6.2149	Locus:1.1.1.955.5 File:"Ivana_20131029_iTRAQ_LP_1_5.wiff"	LP	Ivanna-LP-A (LP-A)
LP	ATP synthase subunit beta, mitochondrial OS=Mus musculus GN=Atp5b PE=1 SV=2	ATPB_MOUSE	TRUE	TRUE	fTQAGSEVSALLGR	1	iTRAQ8plex (+304)	61.36	35.3403	61.36	5.95861	0	2.297	0.4586	2.328	697	3869	1203	2608	0.647011	1.63186	13.0322	580.662	1738.96	3	0.0108737	6.24938	Locus:1.1.1.1039.20 File:"Ivana_20131029_iTRAQ_LP_1_9.wiff"	LP	Ivanna-LP-A (LP-A)
LP	ATP synthase subunit beta, mitochondrial OS=Mus musculus GN=Atp5b PE=1 SV=2	ATPB_MOUSE	TRUE	TRUE	fTQAGSEVSALLGR	1	iTRAQ8plex (+304)	70.79	35.3403	65.53	8.10791	0	-0.2428	2.854	2.617	1096	1354	7557	4770	0.702191	1.58599	13.8511	580.662	1738.96	3	0.0109937	6.31835	Locus:1.1.1.1034.19 File:"Ivana_20131029_iTRAQ_LP_1_9.wiff"	LP	Ivanna-LP-A (LP-A)
LP	ATP synthase subunit beta, mitochondrial OS=Mus musculus GN=Atp5b PE=1 SV=2	ATPB_MOUSE	TRUE	TRUE	fTQAGSEVSALLGR	1	iTRAQ8plex (+304)	77.78	35.3403	72.86	9.0655	0	0.1554	0.3779	0.2292	4002	5593	5915	4000	0.734335	1.54169	14.2519	580.662	1738.96	3	0.0109937	6.31835	Locus:1.1.1.1033.3 File:"Ivana_20131029_iTRAQ_LP_1_9.wiff"	LP	Ivanna-LP-A (LP-A)
LP	ATP synthase subunit beta, mitochondrial OS=Mus musculus GN=Atp5b PE=1 SV=2	ATPB_MOUSE	TRUE	TRUE	fTQAGSEVSALLGR	1	iTRAQ8plex (+304)	76.63	35.3403	76.63	9.0655	0	0.2263	3.203	-0.6838	573	873	5661	326.4	0.639681	1.63176	12.8598	580.662	1738.96	3	0.0112337	6.45628	Locus:1.1.1.836.10 File:"Ivana_20131029_iTRAQ_LP_1_13.wiff"	LP	Ivanna-LP-A (LP-A)
LP	ATP synthase subunit beta, mitochondrial OS=Mus musculus GN=Atp5b PE=1 SV=2	ATPB_MOUSE	TRUE	TRUE	fTQAGSEVSALLGR	1	iTRAQ8plex (+304)	84.42	35.3403	82.48	7.61979	0	2.978	3.139	2.831	988.3	8416	8615	5004	0.744347	1.52075	14.4908	580.662	1738.96	3	0.0112337	6.45628	Locus:1.1.1.833.12 File:"Ivana_20131029_iTRAQ_LP_1_13.wiff"	LP	Ivanna-LP-A (LP-A)
LP	ATP synthase subunit beta, mitochondrial OS=Mus musculus GN=Atp5b PE=1 SV=2	ATPB_MOUSE	TRUE	TRUE	fTQAGSEVSALLGR	1	iTRAQ8plex (+304)	75.54	35.3403	75.12	8.39794	0	0.114	0.2752	-0.1411	8994	12210	12520	7167	0.807229	1.2914	15.3195	580.662	1738.96	3	0.0112337	6.45628	Locus:1.1.1.831.5 File:"Ivana_20131029_iTRAQ_LP_1_13.wiff"	LP	Ivanna-LP-A (LP-A)
LP	ATP synthase subunit beta, mitochondrial OS=Mus musculus GN=Atp5b PE=1 SV=2	ATPB_MOUSE	TRUE	TRUE	fTQAGSEVSALLGR	1	iTRAQ8plex (+304)	72.85	35.3403	72.66	9.45593	0	-0.8385	0.9865	0.6471	792	598.4	1683	1013	0.610962	1.61476	11.9966	580.662	1738.96	3	0.0112337	6.45628	Locus:1.1.1.834.9 File:"Ivana_20131029_iTRAQ_LP_1_13.wiff"	LP	Ivanna-LP-A (LP-A)
LP	ATP synthase subunit beta, mitochondrial OS=Mus musculus GN=Atp5b PE=1 SV=2	ATPB_MOUSE	TRUE	TRUE	fTQAGSEVSALLGR	1	iTRAQ8plex (+304)	87.02	35.3403	87.02	7.82391	0	-0.01421	0.4321	-0.1341	20250	25240	30970	16130	0.862811	0.928154	16.4986	580.662	1738.96	3	0.0113837	6.54249	Locus:1.1.1.821.19 File:"Ivana_20131029_iTRAQ_LP_1_13.wiff"	LP	Ivanna-LP-A (LP-A)
LP	ATP synthase subunit beta, mitochondrial OS=Mus musculus GN=Atp5b PE=1 SV=2	ATPB_MOUSE	TRUE	TRUE	fTQAGSEVSALLGR	1	iTRAQ8plex (+304)	72.94	35.3403	72.58	9	0	0.114	0.4705	0.07617	22090	30020	34700	20070	0.866784	0.820661	16.7056	580.662	1738.96	3	0.0113837	6.54249	Locus:1.1.1.819.3 File:"Ivana_20131029_iTRAQ_LP_1_13.wiff"	LP	Ivanna-LP-A (LP-A)
LP	ATP synthase subunit beta, mitochondrial OS=Mus musculus GN=Atp5b PE=1 SV=2	ATPB_MOUSE	TRUE	TRUE	fTQAGSEVSALLGR	1	iTRAQ8plex (+304)	77.28	35.3403	77.28	7.95861	0	0.08342	0.3476	-0.2449	12760	16930	18570	9517	0.833986	1.14477	15.8182	580.662	1738.96	3	0.0115037	6.61145	Locus:1.1.1.828.18 File:"Ivana_20131029_iTRAQ_LP_1_13.wiff"	LP	Ivanna-LP-A (LP-A)
LP	ATP synthase subunit beta, mitochondrial OS=Mus musculus GN=Atp5b PE=1 SV=2	ATPB_MOUSE	TRUE	TRUE	fTQAGSEVSALLGR	1	iTRAQ8plex (+304)	78.93	35.3403	77.01	8.58503	0	0.1431	0.3523	-0.1123	13260	18310	19360	10730	0.841289	1.14477	15.912	580.662	1738.96	3	0.0115037	6.61145	Locus:1.1.1.827.15 File:"Ivana_20131029_iTRAQ_LP_1_13.wiff"	LP	Ivanna-LP-A (LP-A)
LP	ATP synthase subunit beta, mitochondrial OS=Mus musculus GN=Atp5b PE=1 SV=2	ATPB_MOUSE	TRUE	TRUE	fTQAGSEVSALLGR	1	iTRAQ8plex (+304)	74.57	35.3403	74.57	7.39794	0	0.3636	-2.43	Value Missing (-6.643856)	2079	3289	665	Value Missing (-6.643856)	0.627386	1.62567	12.5587	580.662	1738.96	3	0.0118937	6.83559	Locus:1.1.1.1041.19 File:"Ivana_20131029_iTRAQ_LP_1_9.wiff"	LP	Ivanna-LP-A (LP-A)
LP	ATP synthase subunit beta, mitochondrial OS=Mus musculus GN=Atp5b PE=1 SV=2	ATPB_MOUSE	TRUE	TRUE	fTQAGSEVSALLGR	1	iTRAQ8plex (+304)	59.09	35.3403	59.09	7.13077	0	-0.3993	-0.1018	-0.3954	504.5	486	540	341	0.599909	1.48772	10.87	580.663	1738.97	3	0.0138137	7.93905	Locus:1.1.1.1050.20 File:"Ivana_20131029_iTRAQ_LP_1_8.wiff"	LP	Ivanna-LP-A (LP-A)
LP	ATP synthase subunit beta, mitochondrial OS=Mus musculus GN=Atp5b PE=1 SV=2	ATPB_MOUSE	TRUE	TRUE	fTQAGSEVSALLGR	1	iTRAQ8plex (+304)	61.85	35.3403	61.85	7.88606	0	0.2232	0.5282	0.09523	20650	30180	33830	19030	0.866784	0.874176	16.6619	580.663	1738.97	3	0.0145037	8.33561	Locus:1.1.1.817.17 File:"Ivana_20131029_iTRAQ_LP_1_13.wiff"	LP	Ivanna-LP-A (LP-A)
LP	ATP synthase subunit beta, mitochondrial OS=Mus musculus GN=Atp5b PE=1 SV=2	ATPB_MOUSE	TRUE	TRUE	fTQAGSEVSALLGR	1	iTRAQ8plex (+304)	62.23	35.3403	62.21	8.67778	0	0.223	0.5722	-0.05087	19190	28010	32410	16160	0.862811	0.874176	16.5473	580.663	1738.97	3	0.0145037	8.33561	Locus:1.1.1.818.21 File:"Ivana_20131029_iTRAQ_LP_1_13.wiff"	LP	Ivanna-LP-A (LP-A)
LP	ATP synthase subunit beta, mitochondrial OS=Mus musculus GN=Atp5b PE=1 SV=2	ATPB_MOUSE	TRUE	TRUE	fTQAGSEVSALLGR	1	iTRAQ8plex (+304)	77.14	35.3403	77.14	4.35655	0	-0.903	3.625	1.11	267	229.6	3437	461	0.610962	1.61476	12.1015	580.663	1738.97	3	0.0145637	8.37009	Locus:1.1.1.1052.20 File:"Ivana_20131029_iTRAQ_LP_1_8.wiff"	LP	Ivanna-LP-A (LP-A)
LP	ATP synthase subunit beta, mitochondrial OS=Mus musculus GN=Atp5b PE=1 SV=2	ATPB_MOUSE	TRUE	TRUE	fTQAGSEVSALLGR	1	iTRAQ8plex (+304)	72.8	35.3403	70.48	8.29243	0	1.062	0.6063	2.931	341	842	530	1784	0.605572	1.58782	11.7719	580.663	1738.97	3	0.0149837	8.61147	Locus:1.1.1.1041.18 File:"Ivana_20131029_iTRAQ_LP_1_8.wiff"	LP	Ivanna-LP-A (LP-A)
LP	ATP synthase subunit beta, mitochondrial OS=Mus musculus GN=Atp5b PE=1 SV=2	ATPB_MOUSE	TRUE	TRUE	fTQAGSEVSALLGR	1	iTRAQ8plex (+304)	75.69	35.3403	71	6.11351	0	0.2782	-3.396	Value Missing (-6.643856)	2777	4121	592	Value Missing (-6.643856)	0.639681	1.63176	12.8707	580.663	1738.97	3	0.0151937	8.73216	Locus:1.1.1.1043.21 File:"Ivana_20131029_iTRAQ_LP_1_8.wiff"	LP	Ivanna-LP-A (LP-A)
LP	ATP synthase subunit beta, mitochondrial OS=Mus musculus GN=Atp5b PE=1 SV=2	ATPB_MOUSE	TRUE	TRUE	fTQAGSEVSALLGR	1	iTRAQ8plex (+304)	85.69	35.3403	85.46	7.82391	0	0.04054	0.3914	-0.2379	13950	18000	20850	10440	0.841289	1.08965	15.9485	580.664	1738.97	3	0.0167837	9.64596	Locus:1.1.1.812.20 File:"Ivana_20131029_iTRAQ_LP_1_13.wiff"	LP	Ivanna-LP-A (LP-A)
LP	ATP synthase subunit beta, mitochondrial OS=Mus musculus GN=Atp5b PE=1 SV=2	ATPB_MOUSE	TRUE	TRUE	fTQAGSEVSALLGR	1	iTRAQ8plex (+304)	72.97	35.3403	72.65	8.79588	0	0.05081	0.5026	0.0192	21260	27760	34110	18660	0.866784	0.874176	16.6352	580.664	1738.97	3	0.0169337	9.73217	Locus:1.1.1.815.19 File:"Ivana_20131029_iTRAQ_LP_1_13.wiff"	LP	Ivanna-LP-A (LP-A)
LP	ATP synthase subunit beta, mitochondrial OS=Mus musculus GN=Atp5b PE=1 SV=2	ATPB_MOUSE	TRUE	TRUE	fTQAGSEVSALLGR	1	iTRAQ8plex (+304)				7.22915	0	0.2635	0.2647	0.09109	2677	4018	3715	2467	0.692339	1.59607	13.6525	581.006	1740	3	1.04401	599.662	Locus:1.1.1.961.4 File:"Ivana_20131029_iTRAQ_LP_1_5.wiff"	LP	Ivanna-LP-A (LP-A)
LP	ATP synthase subunit beta, mitochondrial OS=Mus musculus GN=Atp5b PE=1 SV=2	ATPB_MOUSE	TRUE	TRUE	fTQAGSEVSALLGR	1	iTRAQ8plex (+304)	60.06	40.2678	60.06		0	-1.137	-1.034	1.958	148.1	127	88	446	0.607877	1.33756	9.66017	580.617	2318.44	4	579.485	249838	Locus:1.1.1.1092.7 File:"Ivana_20131029_iTRAQ_LP_2_7.wiff"	LP	Ivanna-LP-B (LP-B)
LP	ATP synthase subunit beta, mitochondrial OS=Mus musculus GN=Atp5b PE=1 SV=2	ATPB_MOUSE	TRUE	TRUE	fTQAGSEVSALLGR	1	iTRAQ8plex (+304)	57.34	40.258	57.3		0	-1.093	1.119	-0.4616	564	453	1487	373	0.600464	1.55805	11.4903	580.618	1159.22	2	579.731	499670	Locus:1.1.1.1214.21 File:"Ivana_20131029_iTRAQ_LP_2_2.wiff"	LP	Ivanna-LP-B (LP-B)
LP	ATP synthase subunit beta, mitochondrial OS=Mus musculus GN=Atp5b PE=1 SV=2	ATPB_MOUSE	TRUE	TRUE	fTQAGSEVSALLGR	0.99	iTRAQ8plex (+304)	69.44	40.2567	67.93		0	-0.1515	-0.2379	0.3131	3119	4593	3430	3377	0.702191	1.58599	13.8257	580.62	2318.45	4	579.499	249842	Locus:1.1.1.906.8 File:"Ivana_20131029_iTRAQ_LP_2_5.wiff"	LP	Ivanna-LP-B (LP-B)
LP	ATP synthase subunit beta, mitochondrial OS=Mus musculus GN=Atp5b PE=1 SV=2	ATPB_MOUSE	TRUE	TRUE	fTQAGSEVSALLGR	1	iTRAQ8plex (+304)	68.87	40.2551	68.87	7.35655	0	-0.09783	-0.2159	-1.075	1870	2824	2123	881	0.647011	1.63176	12.9103	580.621	1738.84	3	0.110596	63.5666	Locus:1.1.1.1952.21 File:"Ivana_20131029_iTRAQ_LP_2_1.wiff"	LP	Ivanna-LP-B (LP-B)
LP	ATP synthase subunit beta, mitochondrial OS=Mus musculus GN=Atp5b PE=1 SV=2	ATPB_MOUSE	TRUE	TRUE	fTQAGSEVSALLGR	1	iTRAQ8plex (+304)	73.23	35.3403	73.23	6.55284	0	-0.4052	-0.3538	0.05384	2555	3169	2579	2341	0.67426	1.61216	13.3778	580.614	1738.82	3	0.132496	76.1549	Locus:1.1.1.746.5 File:"Ivana_20131029_iTRAQ_LP_2_13.wiff"	LP	Ivanna-LP-B (LP-B)
LP	ATP synthase subunit beta, mitochondrial OS=Mus musculus GN=Atp5b PE=1 SV=2	ATPB_MOUSE	TRUE	TRUE	fTQAGSEVSALLGR	1	iTRAQ8plex (+304)	77.78	35.3403	75.04	7.56864	0	-0.2862	-0.6774	-0.05199	4517	6049	3767	3889	0.724008	1.55901	14.1534	580.614	1738.82	3	0.131296	75.4651	Locus:1.1.1.904.21 File:"Ivana_20131029_iTRAQ_LP_2_5.wiff"	LP	Ivanna-LP-B (LP-B)
LP	ATP synthase subunit beta, mitochondrial OS=Mus musculus GN=Atp5b PE=1 SV=2	ATPB_MOUSE	TRUE	TRUE	fTQAGSEVSALLGR	1	iTRAQ8plex (+304)	83.98	35.3403	83.98	6.85387	0	-0.4501	-0.1479	0.4333	1705	2069	1945	1979	0.647011	1.63176	12.9103	580.614	1738.82	3	0.130696	75.1202	Locus:1.1.1.896.5 File:"Ivana_20131029_iTRAQ_LP_2_3.wiff"	LP	Ivanna-LP-B (LP-B)
LP	ATP synthase subunit beta, mitochondrial OS=Mus musculus GN=Atp5b PE=1 SV=2	ATPB_MOUSE	TRUE	TRUE	fTQAGSEVSALLGR	1	iTRAQ8plex (+304)	67.03	35.3403	66.03	6.69897	0	-0.3129	-2.899	-1.223	2853	3700	727	1226	0.655555	1.63186	13.0543	580.614	1738.82	3	0.130666	75.1029	Locus:1.1.1.744.17 File:"Ivana_20131029_iTRAQ_LP_2_13.wiff"	LP	Ivanna-LP-B (LP-B)
LP	ATP synthase subunit beta, mitochondrial OS=Mus musculus GN=Atp5b PE=1 SV=2	ATPB_MOUSE	TRUE	TRUE	fTQAGSEVSALLGR	1	iTRAQ8plex (+304)	74.79	35.3403	73.59	7.3279	0	1.082	-0.8245	0.02218	982	3276	888	918	0.627386	1.62567	12.5661	580.615	1738.82	3	0.129136	74.2235	Locus:1.1.1.907.21 File:"Ivana_20131029_iTRAQ_LP_2_5.wiff"	LP	Ivanna-LP-B (LP-B)
LP	ATP synthase subunit beta, mitochondrial OS=Mus musculus GN=Atp5b PE=1 SV=2	ATPB_MOUSE	TRUE	TRUE	fTQAGSEVSALLGR	1	iTRAQ8plex (+304)	71.18	35.3403	65.43	10	0	0.1068	-4.68	-1.275	1475	2547	256	629	0.615296	1.61919	12.2606	580.615	1738.82	3	0.128866	74.0683	Locus:1.1.1.910.17 File:"Ivana_20131029_iTRAQ_LP_2_5.wiff"	LP	Ivanna-LP-B (LP-B)
LP	ATP synthase subunit beta, mitochondrial OS=Mus musculus GN=Atp5b PE=1 SV=2	ATPB_MOUSE	TRUE	TRUE	fTQAGSEVSALLGR	1	iTRAQ8plex (+304)	73.37	35.3403	73.17	6.74473	0	-0.2784	-3.171	0.5355	4410	5940	997	5462	0.7131	1.55901	14.0369	580.615	1738.82	3	0.128836	74.051	Locus:1.1.1.793.19 File:"Ivana_20131029_iTRAQ_LP_2_12.wiff"	LP	Ivanna-LP-B (LP-B)
LP	ATP synthase subunit beta, mitochondrial OS=Mus musculus GN=Atp5b PE=1 SV=2	ATPB_MOUSE	TRUE	TRUE	fTQAGSEVSALLGR	1	iTRAQ8plex (+304)	70.14	35.3403	69.4	6.42022	0	-0.08044	-0.07153	-1.737	4313	6590	5394	1423	0.724008	1.55901	14.1131	580.615	1738.82	3	0.128716	73.9821	Locus:1.1.1.794.19 File:"Ivana_20131029_iTRAQ_LP_2_12.wiff"	LP	Ivanna-LP-B (LP-B)
LP	ATP synthase subunit beta, mitochondrial OS=Mus musculus GN=Atp5b PE=1 SV=2	ATPB_MOUSE	TRUE	TRUE	fTQAGSEVSALLGR	1	iTRAQ8plex (+304)	69.07	35.3403	65.02	7.0655	0	0.04515	-0.1023	0.3683	3803	6379	4605	4275	0.724008	1.54169	14.2184	580.615	1738.82	3	0.128176	73.6717	Locus:1.1.1.878.16 File:"Ivana_20131029_iTRAQ_LP_2_14.wiff"	LP	Ivanna-LP-B (LP-B)
LP	ATP synthase subunit beta, mitochondrial OS=Mus musculus GN=Atp5b PE=1 SV=2	ATPB_MOUSE	TRUE	TRUE	fTQAGSEVSALLGR	1	iTRAQ8plex (+304)	77.06	35.3403	76.6	7.33724	0	-0.3253	-0.1888	0.3218	5584	7320	6249	6044	0.754706	1.49565	14.621	580.615	1738.82	3	0.128176	73.6717	Locus:1.1.1.877.3 File:"Ivana_20131029_iTRAQ_LP_2_14.wiff"	LP	Ivanna-LP-B (LP-B)
LP	ATP synthase subunit beta, mitochondrial OS=Mus musculus GN=Atp5b PE=1 SV=2	ATPB_MOUSE	TRUE	TRUE	fTQAGSEVSALLGR	1	iTRAQ8plex (+304)	66.06	35.3403	64.88	5.67778	0	0.9837	-1.683	1.256	602	1874	350	1197	0.608164	1.60138	11.9741	580.615	1738.82	3	0.128146	73.6544	Locus:1.1.1.912.21 File:"Ivana_20131029_iTRAQ_LP_2_5.wiff"	LP	Ivanna-LP-B (LP-B)
LP	ATP synthase subunit beta, mitochondrial OS=Mus musculus GN=Atp5b PE=1 SV=2	ATPB_MOUSE	TRUE	TRUE	fTQAGSEVSALLGR	1	iTRAQ8plex (+304)	66.6	35.3403	66.6	7.17393	0	-0.1177	0.01927	0.5842	1587	2394	2041	2032	0.647011	1.63186	12.9755	580.615	1738.82	3	0.127906	73.5165	Locus:1.1.1.1213.4 File:"Ivana_20131029_iTRAQ_LP_2_2.wiff"	LP	Ivanna-LP-B (LP-B)
LP	ATP synthase subunit beta, mitochondrial OS=Mus musculus GN=Atp5b PE=1 SV=2	ATPB_MOUSE	TRUE	TRUE	fTQAGSEVSALLGR	1	iTRAQ8plex (+304)	74.44	35.3403	74.44	5.34679	0	-3.217	-3.064	0.4458	5114	1221	790	5880	0.692339	1.59607	13.6668	580.615	1738.82	3	0.127816	73.4647	Locus:1.1.1.1366.20 File:"Ivana_20131029_iTRAQ_LP_2_10.wiff"	LP	Ivanna-LP-B (LP-B)
LP	ATP synthase subunit beta, mitochondrial OS=Mus musculus GN=Atp5b PE=1 SV=2	ATPB_MOUSE	TRUE	TRUE	fTQAGSEVSALLGR	1	iTRAQ8plex (+304)	72.24	35.3403	72.05	7.5376	0	0.1824	-0.1592	0.4146	4046	7424	4767	4689	0.734335	1.52075	14.353	580.615	1738.82	3	0.127666	73.3785	Locus:1.1.1.801.17 File:"Ivana_20131029_iTRAQ_LP_2_12.wiff"	LP	Ivanna-LP-B (LP-B)
LP	ATP synthase subunit beta, mitochondrial OS=Mus musculus GN=Atp5b PE=1 SV=2	ATPB_MOUSE	TRUE	TRUE	fTQAGSEVSALLGR	1	iTRAQ8plex (+304)	74.02	35.3403	73.58	7.17393	0	0.1848	0.2625	0.5395	4309	7936	6588	5395	0.754706	1.49565	14.5644	580.615	1738.82	3	0.127606	73.344	Locus:1.1.1.800.18 File:"Ivana_20131029_iTRAQ_LP_2_12.wiff"	LP	Ivanna-LP-B (LP-B)
LP	ATP synthase subunit beta, mitochondrial OS=Mus musculus GN=Atp5b PE=1 SV=2	ATPB_MOUSE	TRUE	TRUE	fTQAGSEVSALLGR	1	iTRAQ8plex (+304)	65.54	35.3403	62.16	7.10237	0	0.9699	1.085	1.864	766.5	2358	1971	2212	0.639681	1.63176	12.8352	580.616	1738.82	3	0.127366	73.2061	Locus:1.1.1.894.21 File:"Ivana_20131029_iTRAQ_LP_2_3.wiff"	LP	Ivanna-LP-B (LP-B)
LP	ATP synthase subunit beta, mitochondrial OS=Mus musculus GN=Atp5b PE=1 SV=2	ATPB_MOUSE	TRUE	TRUE	fTQAGSEVSALLGR	1	iTRAQ8plex (+304)	75.75	35.3403	75.75	7.26761	0	-0.07001	-0.1796	0.3575	2329	3611	2661	2589	0.67426	1.60482	13.4499	580.616	1738.82	3	0.127336	73.1888	Locus:1.1.1.893.4 File:"Ivana_20131029_iTRAQ_LP_2_3.wiff"	LP	Ivanna-LP-B (LP-B)
LP	ATP synthase subunit beta, mitochondrial OS=Mus musculus GN=Atp5b PE=1 SV=2	ATPB_MOUSE	TRUE	TRUE	fTQAGSEVSALLGR	1	iTRAQ8plex (+304)	74.56	35.3403	74.56	5.18709	0	-1.885	0.1481	-1.343	898.3	418	1222	347	0.600464	1.55805	11.4945	580.616	1738.82	3	0.127186	73.1026	Locus:1.1.1.1955.17 File:"Ivana_20131029_iTRAQ_LP_2_1.wiff"	LP	Ivanna-LP-B (LP-B)
LP	ATP synthase subunit beta, mitochondrial OS=Mus musculus GN=Atp5b PE=1 SV=2	ATPB_MOUSE	TRUE	TRUE	fTQAGSEVSALLGR	1	iTRAQ8plex (+304)	70.39	35.3403	70.39	6.82391	0	-0.1602	-0.1874	0.4127	6556	9593	7409	7537	0.777703	1.4328	14.9244	580.616	1738.83	3	0.127006	72.9991	Locus:1.1.1.1368.21 File:"Ivana_20131029_iTRAQ_LP_2_10.wiff"	LP	Ivanna-LP-B (LP-B)
LP	ATP synthase subunit beta, mitochondrial OS=Mus musculus GN=Atp5b PE=1 SV=2	ATPB_MOUSE	TRUE	TRUE	fTQAGSEVSALLGR	1	iTRAQ8plex (+304)	68.04	35.3403	68.04	9.49485	0	-0.6133	2.73	0.825	692	792	5246	1004	0.647011	1.63176	12.917	580.616	1738.83	3	0.126706	72.8267	Locus:1.1.1.1370.20 File:"Ivana_20131029_iTRAQ_LP_2_10.wiff"	LP	Ivanna-LP-B (LP-B)
LP	ATP synthase subunit beta, mitochondrial OS=Mus musculus GN=Atp5b PE=1 SV=2	ATPB_MOUSE	TRUE	TRUE	fTQAGSEVSALLGR	1	iTRAQ8plex (+304)	76.18	35.3403	76.18	7.31876	0	-0.2896	2.491	-0.6808	1052	1447	7060	613.4	0.664907	1.61216	13.3124	580.616	1738.83	3	0.126706	72.8267	Locus:1.1.1.1369.19 File:"Ivana_20131029_iTRAQ_LP_2_10.wiff"	LP	Ivanna-LP-B (LP-B)
LP	ATP synthase subunit beta, mitochondrial OS=Mus musculus GN=Atp5b PE=1 SV=2	ATPB_MOUSE	TRUE	TRUE	fTQAGSEVSALLGR	1	iTRAQ8plex (+304)	62.38	35.3403	62.38	7.67778	0	-0.187	-0.0752	0.5374	7629	10990	9215	9477	0.798493	1.3457	15.1873	580.616	1738.83	3	0.126646	72.7922	Locus:1.1.1.875.21 File:"Ivana_20131029_iTRAQ_LP_2_14.wiff"	LP	Ivanna-LP-B (LP-B)
LP	ATP synthase subunit beta, mitochondrial OS=Mus musculus GN=Atp5b PE=1 SV=2	ATPB_MOUSE	TRUE	TRUE	fTQAGSEVSALLGR	1	iTRAQ8plex (+304)	69.71	35.3403	65.37	7.01773	0	-0.3498	-0.156	0.2933	10230	13240	11720	10910	0.816088	1.245	15.4925	580.616	1738.83	3	0.126646	72.7922	Locus:1.1.1.874.3 File:"Ivana_20131029_iTRAQ_LP_2_14.wiff"	LP	Ivanna-LP-B (LP-B)
LP	ATP synthase subunit beta, mitochondrial OS=Mus musculus GN=Atp5b PE=1 SV=2	ATPB_MOUSE	TRUE	TRUE	fTQAGSEVSALLGR	1	iTRAQ8plex (+304)	76.59	35.3403	75.35	6.82391	0	-0.1476	-0.3243	0.2801	3515	5175	3658	3721	0.7131	1.57504	13.972	580.616	1738.83	3	0.126466	72.6887	Locus:1.1.1.891.21 File:"Ivana_20131029_iTRAQ_LP_2_3.wiff"	LP	Ivanna-LP-B (LP-B)
LP	ATP synthase subunit beta, mitochondrial OS=Mus musculus GN=Atp5b PE=1 SV=2	ATPB_MOUSE	TRUE	TRUE	fTQAGSEVSALLGR	1	iTRAQ8plex (+304)	72.64	35.3403	72.64	8.13077	0	-0.2573	-0.3126	0.1948	4507	6174	4702	4520	0.734335	1.54169	14.2807	580.616	1738.83	3	0.126466	72.6887	Locus:1.1.1.890.3 File:"Ivana_20131029_iTRAQ_LP_2_3.wiff"	LP	Ivanna-LP-B (LP-B)
LP	ATP synthase subunit beta, mitochondrial OS=Mus musculus GN=Atp5b PE=1 SV=2	ATPB_MOUSE	TRUE	TRUE	fTQAGSEVSALLGR	1	iTRAQ8plex (+304)	67.05	35.3403	67.05	7.25964	0	2.063	2.066	2.86	1226	7342	5741	6423	0.734335	1.54169	14.3396	580.616	1738.83	3	0.126256	72.568	Locus:1.1.1.795.12 File:"Ivana_20131029_iTRAQ_LP_2_12.wiff"	LP	Ivanna-LP-B (LP-B)
LP	ATP synthase subunit beta, mitochondrial OS=Mus musculus GN=Atp5b PE=1 SV=2	ATPB_MOUSE	TRUE	TRUE	fTQAGSEVSALLGR	1	iTRAQ8plex (+304)	79.85	35.3403	79.74	8.38722	0	-0.2525	-0.299	0.2981	6343	8726	6663	6783	0.766204	1.46845	14.7994	580.616	1738.83	3	0.126136	72.4991	Locus:1.1.1.797.16 File:"Ivana_20131029_iTRAQ_LP_2_12.wiff"	LP	Ivanna-LP-B (LP-B)
LP	ATP synthase subunit beta, mitochondrial OS=Mus musculus GN=Atp5b PE=1 SV=2	ATPB_MOUSE	TRUE	TRUE	fTQAGSEVSALLGR	1	iTRAQ8plex (+304)	77.41	35.3403	77.41	7.82391	0	-0.3192	-0.263	0.2004	9778	12860	10480	9826	0.807229	1.2914	15.3902	580.616	1738.83	3	0.126136	72.4991	Locus:1.1.1.873.15 File:"Ivana_20131029_iTRAQ_LP_2_14.wiff"	LP	Ivanna-LP-B (LP-B)
LP	ATP synthase subunit beta, mitochondrial OS=Mus musculus GN=Atp5b PE=1 SV=2	ATPB_MOUSE	TRUE	TRUE	fTQAGSEVSALLGR	1	iTRAQ8plex (+304)	66.47	35.3403	66.47	5.95861	0	-3.629	-0.1172	0.2462	3114	619	3401	3150	0.664907	1.61216	13.3281	580.616	1738.83	3	0.125776	72.2921	Locus:1.1.1.1373.16 File:"Ivana_20131029_iTRAQ_LP_2_10.wiff"	LP	Ivanna-LP-B (LP-B)
LP	ATP synthase subunit beta, mitochondrial OS=Mus musculus GN=Atp5b PE=1 SV=2	ATPB_MOUSE	TRUE	TRUE	fTQAGSEVSALLGR	1	iTRAQ8plex (+304)	58.1	35.3403	55.42	4.72125	0	-0.1416	-0.7222	0.8799	473	705	382	731	0.599181	1.52819	11.1618	580.616	1738.83	3	0.125686	72.2404	Locus:1.1.1.1374.21 File:"Ivana_20131029_iTRAQ_LP_2_10.wiff"	LP	Ivanna-LP-B (LP-B)
LP	ATP synthase subunit beta, mitochondrial OS=Mus musculus GN=Atp5b PE=1 SV=2	ATPB_MOUSE	TRUE	TRUE	fTQAGSEVSALLGR	1	iTRAQ8plex (+304)	67.79	35.3403	67.79	6.20066	0	0.1179	-0.07774	0.2564	3828	6724	4733	4015	0.724008	1.54169	14.2363	580.616	1738.83	3	0.125626	72.2059	Locus:1.1.1.888.20 File:"Ivana_20131029_iTRAQ_LP_2_3.wiff"	LP	Ivanna-LP-B (LP-B)
LP	ATP synthase subunit beta, mitochondrial OS=Mus musculus GN=Atp5b PE=1 SV=2	ATPB_MOUSE	TRUE	TRUE	fTQAGSEVSALLGR	1	iTRAQ8plex (+304)	72.89	35.3403	72.89	6.82391	0	-2.954	0.009638	-1.669	989	233	1211	313	0.600464	1.55805	11.4231	580.616	1738.83	3	0.125596	72.1887	Locus:1.1.1.1957.6 File:"Ivana_20131029_iTRAQ_LP_2_1.wiff"	LP	Ivanna-LP-B (LP-B)
LP	ATP synthase subunit beta, mitochondrial OS=Mus musculus GN=Atp5b PE=1 SV=2	ATPB_MOUSE	TRUE	TRUE	fTQAGSEVSALLGR	1	iTRAQ8plex (+304)	68.3	35.3403	67.99	7.60206	0	-0.09145	-0.2388	0.236	3810	5823	4203	3930	0.724008	1.55901	14.1168	580.616	1738.83	3	0.125596	72.1887	Locus:1.1.1.742.14 File:"Ivana_20131029_iTRAQ_LP_2_13.wiff"	LP	Ivanna-LP-B (LP-B)
LP	ATP synthase subunit beta, mitochondrial OS=Mus musculus GN=Atp5b PE=1 SV=2	ATPB_MOUSE	TRUE	TRUE	fTQAGSEVSALLGR	1	iTRAQ8plex (+304)	74.82	35.3403	74.82	7.21467	0	-0.3505	-0.4716	-2.375	5629	7147	5405	1336	0.734335	1.54169	14.2524	580.616	1738.83	3	0.125596	72.1887	Locus:1.1.1.741.10 File:"Ivana_20131029_iTRAQ_LP_2_13.wiff"	LP	Ivanna-LP-B (LP-B)
LP	ATP synthase subunit beta, mitochondrial OS=Mus musculus GN=Atp5b PE=1 SV=2	ATPB_MOUSE	TRUE	TRUE	fTQAGSEVSALLGR	1	iTRAQ8plex (+304)	66.67	35.3403	66.67	6.12494	0	-0.08142	-0.1469	0.3103	1809	2787	2113	1955	0.655555	1.63186	13.0808	580.616	1738.83	3	0.125386	72.0679	Locus:1.1.1.953.6 File:"Ivana_20131029_iTRAQ_LP_2_4.wiff"	LP	Ivanna-LP-B (LP-B)
LP	ATP synthase subunit beta, mitochondrial OS=Mus musculus GN=Atp5b PE=1 SV=2	ATPB_MOUSE	TRUE	TRUE	fTQAGSEVSALLGR	1	iTRAQ8plex (+304)	69.24	35.3403	69.24	7.38722	0	2.225	2.188	2.603	714	4807	3713	3218	0.683196	1.59607	13.6041	580.616	1738.83	3	0.125146	71.93	Locus:1.1.1.804.13 File:"Ivana_20131029_iTRAQ_LP_2_12.wiff"	LP	Ivanna-LP-B (LP-B)
LP	ATP synthase subunit beta, mitochondrial OS=Mus musculus GN=Atp5b PE=1 SV=2	ATPB_MOUSE	TRUE	TRUE	fTQAGSEVSALLGR	1	iTRAQ8plex (+304)	61.79	35.3403	61.79	6.79588	0	-0.4338	-0.2888	0.4114	11190	13680	11660	12790	0.825072	1.245	15.5899	580.616	1738.83	3	0.124816	71.7403	Locus:1.1.1.870.21 File:"Ivana_20131029_iTRAQ_LP_2_14.wiff"	LP	Ivanna-LP-B (LP-B)
LP	ATP synthase subunit beta, mitochondrial OS=Mus musculus GN=Atp5b PE=1 SV=2	ATPB_MOUSE	TRUE	TRUE	fTQAGSEVSALLGR	1	iTRAQ8plex (+304)	80.93	35.3403	80.53	7.74473	0	-0.1828	0.0412	0.2834	3738	5391	4891	3965	0.724008	1.55901	14.1345	580.616	1738.83	3	0.124756	71.7058	Locus:1.1.1.1949.21 File:"Ivana_20131029_iTRAQ_LP_2_1.wiff"	LP	Ivanna-LP-B (LP-B)
LP	ATP synthase subunit beta, mitochondrial OS=Mus musculus GN=Atp5b PE=1 SV=2	ATPB_MOUSE	TRUE	TRUE	fTQAGSEVSALLGR	1	iTRAQ8plex (+304)	70.77	35.3403	70.77	8.17393	0	-0.2332	-0.1562	0.2708	3336	4645	3837	3505	0.702191	1.57504	13.9034	580.616	1738.83	3	0.124756	71.7058	Locus:1.1.1.1948.4 File:"Ivana_20131029_iTRAQ_LP_2_1.wiff"	LP	Ivanna-LP-B (LP-B)
LP	ATP synthase subunit beta, mitochondrial OS=Mus musculus GN=Atp5b PE=1 SV=2	ATPB_MOUSE	TRUE	TRUE	fTQAGSEVSALLGR	1	iTRAQ8plex (+304)	66.58	35.3403	66.58	7.25964	0	-0.1673	-0.1897	0.1443	8265	12020	9380	8050	0.798493	1.3457	15.2028	580.616	1738.83	3	0.124486	71.5506	Locus:1.1.1.738.20 File:"Ivana_20131029_iTRAQ_LP_2_13.wiff"	LP	Ivanna-LP-B (LP-B)
LP	ATP synthase subunit beta, mitochondrial OS=Mus musculus GN=Atp5b PE=1 SV=2	ATPB_MOUSE	TRUE	TRUE	fTQAGSEVSALLGR	1	iTRAQ8plex (+304)	70.21	35.3403	68.2	7.18046	0	-0.07775	-0.04258	0.195	6529	10070	8155	6564	0.777703	1.4328	14.9347	580.616	1738.83	3	0.124486	71.5506	Locus:1.1.1.739.9 File:"Ivana_20131029_iTRAQ_LP_2_13.wiff"	LP	Ivanna-LP-B (LP-B)
LP	ATP synthase subunit beta, mitochondrial OS=Mus musculus GN=Atp5b PE=1 SV=2	ATPB_MOUSE	TRUE	TRUE	fTQAGSEVSALLGR	1	iTRAQ8plex (+304)	61.39	35.3403	61.39	7.3098	0	0.09726	0.04843	0.3629	308	536	412	346	0.601435	1.46479	10.6457	580.617	1738.83	3	0.123346	70.8953	Locus:1.1.1.1093.4 File:"Ivana_20131029_iTRAQ_LP_2_7.wiff"	LP	Ivanna-LP-B (LP-B)
LP	ATP synthase subunit beta, mitochondrial OS=Mus musculus GN=Atp5b PE=1 SV=2	ATPB_MOUSE	TRUE	TRUE	fTQAGSEVSALLGR	1	iTRAQ8plex (+304)	58.62	35.3403	58.62	4.07572	0	-0.01347	-0.521	-1.623	108	173	103	38.08	0.612115	1.22258	8.72137	580.617	1738.83	3	0.123346	70.8953	Locus:1.1.1.1091.4 File:"Ivana_20131029_iTRAQ_LP_2_7.wiff"	LP	Ivanna-LP-B (LP-B)
LP	ATP synthase subunit beta, mitochondrial OS=Mus musculus GN=Atp5b PE=1 SV=2	ATPB_MOUSE	TRUE	TRUE	fTQAGSEVSALLGR	1	iTRAQ8plex (+304)	69.48	35.3403	69.48	6.76955	0	1.397	0.9763	-0.7413	286.1	1195	753	178	0.599181	1.54338	11.2361	580.617	1738.83	3	0.123346	70.8953	Locus:1.1.1.1087.3 File:"Ivana_20131029_iTRAQ_LP_2_7.wiff"	LP	Ivanna-LP-B (LP-B)
LP	ATP synthase subunit beta, mitochondrial OS=Mus musculus GN=Atp5b PE=1 SV=2	ATPB_MOUSE	TRUE	TRUE	fTQAGSEVSALLGR	1	iTRAQ8plex (+304)	61.51	35.3403	61.4	5.92082	0	-1.884	0.04975	0.1667	510.1	251	636	493	0.599909	1.50977	10.8842	580.617	1738.83	3	0.123346	70.8953	Locus:1.1.1.1086.4 File:"Ivana_20131029_iTRAQ_LP_2_7.wiff"	LP	Ivanna-LP-B (LP-B)
LP	ATP synthase subunit beta, mitochondrial OS=Mus musculus GN=Atp5b PE=1 SV=2	ATPB_MOUSE	TRUE	TRUE	fTQAGSEVSALLGR	1	iTRAQ8plex (+304)	68.69	35.3403	68.66	8.88606	0	-0.4668	-0.3144	0.2613	18150	21690	18650	18900	0.851989	0.977889	16.2399	580.617	1738.83	3	0.123046	70.7229	Locus:1.1.1.731.20 File:"Ivana_20131029_iTRAQ_LP_2_13.wiff"	LP	Ivanna-LP-B (LP-B)
LP	ATP synthase subunit beta, mitochondrial OS=Mus musculus GN=Atp5b PE=1 SV=2	ATPB_MOUSE	TRUE	TRUE	fTQAGSEVSALLGR	1	iTRAQ8plex (+304)	75.62	35.3403	75.62	8.58503	0	-0.2553	-0.295	0.3286	18940	25990	19910	20620	0.85732	0.977889	16.383	580.617	1738.83	3	0.123046	70.7229	Locus:1.1.1.730.10 File:"Ivana_20131029_iTRAQ_LP_2_13.wiff"	LP	Ivanna-LP-B (LP-B)
LP	ATP synthase subunit beta, mitochondrial OS=Mus musculus GN=Atp5b PE=1 SV=2	ATPB_MOUSE	TRUE	TRUE	fTQAGSEVSALLGR	1	iTRAQ8plex (+304)	68.08	35.3403	67.91	8.29243	0	-0.3086	-0.1731	0.2286	12780	16950	14510	13080	0.833986	1.14477	15.8068	580.617	1738.83	3	0.122716	70.5332	Locus:1.1.1.735.20 File:"Ivana_20131029_iTRAQ_LP_2_13.wiff"	LP	Ivanna-LP-B (LP-B)
LP	ATP synthase subunit beta, mitochondrial OS=Mus musculus GN=Atp5b PE=1 SV=2	ATPB_MOUSE	TRUE	TRUE	fTQAGSEVSALLGR	1	iTRAQ8plex (+304)	73.54	35.3403	73.17	7.42022	0	-0.2761	-0.3156	0.289	14970	20260	15530	15900	0.841289	1.08965	16.0245	580.617	1738.83	3	0.122716	70.5332	Locus:1.1.1.734.6 File:"Ivana_20131029_iTRAQ_LP_2_13.wiff"	LP	Ivanna-LP-B (LP-B)
LP	ATP synthase subunit beta, mitochondrial OS=Mus musculus GN=Atp5b PE=1 SV=2	ATPB_MOUSE	TRUE	TRUE	fTQAGSEVSALLGR	1	iTRAQ8plex (+304)	91.37	35.3403	91.12	8.18709	0	-0.253	-0.132	0.3496	3889	5366	4543	4302	0.724008	1.55901	14.1437	580.617	1738.83	3	0.122026	70.1366	Locus:1.1.1.948.3 File:"Ivana_20131029_iTRAQ_LP_2_4.wiff"	LP	Ivanna-LP-B (LP-B)
LP	ATP synthase subunit beta, mitochondrial OS=Mus musculus GN=Atp5b PE=1 SV=2	ATPB_MOUSE	TRUE	TRUE	fTQAGSEVSALLGR	1	iTRAQ8plex (+304)	68.12	35.3403	68.12	9.10791	0	-0.1347	-0.1907	0.3043	3501	5197	3958	3759	0.7131	1.57504	14.0027	580.617	1738.83	3	0.122026	70.1366	Locus:1.1.1.947.4 File:"Ivana_20131029_iTRAQ_LP_2_4.wiff"	LP	Ivanna-LP-B (LP-B)
LP	ATP synthase subunit beta, mitochondrial OS=Mus musculus GN=Atp5b PE=1 SV=2	ATPB_MOUSE	TRUE	TRUE	fTQAGSEVSALLGR	1	iTRAQ8plex (+304)	76.25	35.3403	76.05	8.30103	0	1.245	1.166	-0.6624	911	3434	2667	584	0.639681	1.63176	12.891	580.617	1738.83	3	0.121936	70.0849	Locus:1.1.1.1211.21 File:"Ivana_20131029_iTRAQ_LP_2_2.wiff"	LP	Ivanna-LP-B (LP-B)
LP	ATP synthase subunit beta, mitochondrial OS=Mus musculus GN=Atp5b PE=1 SV=2	ATPB_MOUSE	TRUE	TRUE	fTQAGSEVSALLGR	1	iTRAQ8plex (+304)	60.69	35.3403	60.69	6.06048	0	0.1556	2.851	1.01	325	613	2744	547	0.610962	1.61476	12.0461	580.617	1738.83	3	0.121516	69.8434	Locus:1.1.1.1376.21 File:"Ivana_20131029_iTRAQ_LP_2_10.wiff"	LP	Ivanna-LP-B (LP-B)
LP	ATP synthase subunit beta, mitochondrial OS=Mus musculus GN=Atp5b PE=1 SV=2	ATPB_MOUSE	TRUE	TRUE	fTQAGSEVSALLGR	1	iTRAQ8plex (+304)	70.38	35.3403	69.62	7.69897	0	-0.241	-0.04559	0.7183	2660	3708	3249	3697	0.692339	1.59607	13.7007	580.618	1738.83	3	0.120526	69.2744	Locus:1.1.1.871.18 File:"Ivana_20131029_iTRAQ_LP_2_11.wiff"	LP	Ivanna-LP-B (LP-B)
LP	ATP synthase subunit beta, mitochondrial OS=Mus musculus GN=Atp5b PE=1 SV=2	ATPB_MOUSE	TRUE	TRUE	fTQAGSEVSALLGR	1	iTRAQ8plex (+304)	70.91	35.3403	70.91	7.72125	0	-2.896	0.1909	0.7358	1291	394	1730	1786	0.621144	1.62217	12.3446	580.618	1738.83	3	0.120196	69.0847	Locus:1.1.1.986.4 File:"Ivana_20131029_iTRAQ_LP_2_15.wiff"	LP	Ivanna-LP-B (LP-B)
LP	ATP synthase subunit beta, mitochondrial OS=Mus musculus GN=Atp5b PE=1 SV=2	ATPB_MOUSE	TRUE	TRUE	fTQAGSEVSALLGR	1	iTRAQ8plex (+304)	69.44	35.3403	69.44	6.92082	0	-4.458	0.1593	0.6397	984	161	1283	1277	0.608164	1.60138	11.8553	580.618	1738.83	3	0.120196	69.0847	Locus:1.1.1.987.4 File:"Ivana_20131029_iTRAQ_LP_2_15.wiff"	LP	Ivanna-LP-B (LP-B)
LP	ATP synthase subunit beta, mitochondrial OS=Mus musculus GN=Atp5b PE=1 SV=2	ATPB_MOUSE	TRUE	TRUE	fTQAGSEVSALLGR	1	iTRAQ8plex (+304)	73.19	35.3403	73.19	8.12494	0	-0.1109	-0.3369	0.3815	3247	4912	3362	3671	0.702191	1.57504	13.891	580.618	1738.83	3	0.119926	68.9295	Locus:1.1.1.1210.4 File:"Ivana_20131029_iTRAQ_LP_2_2.wiff"	LP	Ivanna-LP-B (LP-B)
LP	ATP synthase subunit beta, mitochondrial OS=Mus musculus GN=Atp5b PE=1 SV=2	ATPB_MOUSE	TRUE	TRUE	fTQAGSEVSALLGR	1	iTRAQ8plex (+304)	72.59	35.3403	72.58	7.16115	0	-0.05162	1.448	1.15	390	613.7	1236	699	0.600464	1.57378	11.521	580.618	1738.83	3	0.119806	68.8605	Locus:1.1.1.1076.20 File:"Ivana_20131029_iTRAQ_LP_2_8.wiff"	LP	Ivanna-LP-B (LP-B)
LP	ATP synthase subunit beta, mitochondrial OS=Mus musculus GN=Atp5b PE=1 SV=2	ATPB_MOUSE	TRUE	TRUE	fTQAGSEVSALLGR	1	iTRAQ8plex (+304)	74.92	35.3403	74.92	8.09691	0	3.566	0.08352	4.013	245	3378	463	2366	0.63361	1.62867	12.6555	580.618	1738.83	3	0.119806	68.8605	Locus:1.1.1.1078.15 File:"Ivana_20131029_iTRAQ_LP_2_8.wiff"	LP	Ivanna-LP-B (LP-B)
LP	ATP synthase subunit beta, mitochondrial OS=Mus musculus GN=Atp5b PE=1 SV=2	ATPB_MOUSE	TRUE	TRUE	fTQAGSEVSALLGR	1	iTRAQ8plex (+304)	67.49	35.3403	67.49	8.56864	0	-0.7536	2.59	2.929	340	402	2075	1808	0.615296	1.61919	12.1752	580.618	1738.83	3	0.119806	68.8605	Locus:1.1.1.1079.7 File:"Ivana_20131029_iTRAQ_LP_2_8.wiff"	LP	Ivanna-LP-B (LP-B)
LP	ATP synthase subunit beta, mitochondrial OS=Mus musculus GN=Atp5b PE=1 SV=2	ATPB_MOUSE	TRUE	TRUE	fTQAGSEVSALLGR	1	iTRAQ8plex (+304)	72.72	35.3403	68.17	8.3279	0	-3.066	-0.1203	-4.247	2074	428	2330	207.6	0.621144	1.62217	12.2991	580.618	1738.83	3	0.119806	68.8605	Locus:1.1.1.1075.3 File:"Ivana_20131029_iTRAQ_LP_2_8.wiff"	LP	Ivanna-LP-B (LP-B)
LP	ATP synthase subunit beta, mitochondrial OS=Mus musculus GN=Atp5b PE=1 SV=2	ATPB_MOUSE	TRUE	TRUE	fTQAGSEVSALLGR	1	iTRAQ8plex (+304)	70.48	35.3403	70.48	7.79588	0	-0.3334	-0.0131	0.2501	17830	23260	22350	18460	0.851989	0.977889	16.3216	580.618	1738.83	3	0.119716	68.8088	Locus:1.1.1.728.21 File:"Ivana_20131029_iTRAQ_LP_2_13.wiff"	LP	Ivanna-LP-B (LP-B)
LP	ATP synthase subunit beta, mitochondrial OS=Mus musculus GN=Atp5b PE=1 SV=2	ATPB_MOUSE	TRUE	TRUE	fTQAGSEVSALLGR	1	iTRAQ8plex (+304)	67.52	35.3403	67.42	9.45593	0	-0.2397	-0.1899	0.2596	19640	27210	22100	20480	0.85732	0.928154	16.4485	580.618	1738.83	3	0.119716	68.8088	Locus:1.1.1.727.10 File:"Ivana_20131029_iTRAQ_LP_2_13.wiff"	LP	Ivanna-LP-B (LP-B)
LP	ATP synthase subunit beta, mitochondrial OS=Mus musculus GN=Atp5b PE=1 SV=2	ATPB_MOUSE	TRUE	TRUE	fTQAGSEVSALLGR	1	iTRAQ8plex (+304)	78.56	35.3403	78.45	7.45593	0	-0.303	-0.163	0.2925	16680	22240	19060	17780	0.851989	1.03411	16.2091	580.618	1738.83	3	0.119326	68.5846	Locus:1.1.1.725.20 File:"Ivana_20131029_iTRAQ_LP_2_13.wiff"	LP	Ivanna-LP-B (LP-B)
LP	ATP synthase subunit beta, mitochondrial OS=Mus musculus GN=Atp5b PE=1 SV=2	ATPB_MOUSE	TRUE	TRUE	fTQAGSEVSALLGR	1	iTRAQ8plex (+304)	83.48	35.3403	80.25	8.82391	0	-0.3634	-0.2355	0.266	16800	21470	18240	17560	0.84681	1.03411	16.1766	580.618	1738.83	3	0.119326	68.5846	Locus:1.1.1.724.11 File:"Ivana_20131029_iTRAQ_LP_2_13.wiff"	LP	Ivanna-LP-B (LP-B)
LP	ATP synthase subunit beta, mitochondrial OS=Mus musculus GN=Atp5b PE=1 SV=2	ATPB_MOUSE	TRUE	TRUE	fTQAGSEVSALLGR	1	iTRAQ8plex (+304)	74.86	35.3403	74.11	8.45593	0	-0.1412	-0.1777	-1.711	5138	7535	5991	1713	0.734335	1.54169	14.3147	580.618	1738.83	3	0.118996	68.3949	Locus:1.1.1.867.20 File:"Ivana_20131029_iTRAQ_LP_2_11.wiff"	LP	Ivanna-LP-B (LP-B)
LP	ATP synthase subunit beta, mitochondrial OS=Mus musculus GN=Atp5b PE=1 SV=2	ATPB_MOUSE	TRUE	TRUE	fTQAGSEVSALLGR	1	iTRAQ8plex (+304)	70.67	35.3403	70.67	8.09691	0	-0.1818	-4.474	0.4261	6409	9188	1000	7430	0.754706	1.49565	14.5524	580.618	1738.83	3	0.118996	68.3949	Locus:1.1.1.866.20 File:"Ivana_20131029_iTRAQ_LP_2_11.wiff"	LP	Ivanna-LP-B (LP-B)
LP	ATP synthase subunit beta, mitochondrial OS=Mus musculus GN=Atp5b PE=1 SV=2	ATPB_MOUSE	TRUE	TRUE	fTQAGSEVSALLGR	1	iTRAQ8plex (+304)	77.7	35.3403	77.14	6.03152	0	-0.03481	0.07543	0.3334	2620	4165	3527	2873	0.692339	1.59607	13.6866	580.619	1738.84	3	0.116866	67.1706	Locus:1.1.1.1208.21 File:"Ivana_20131029_iTRAQ_LP_2_2.wiff"	LP	Ivanna-LP-B (LP-B)
LP	ATP synthase subunit beta, mitochondrial OS=Mus musculus GN=Atp5b PE=1 SV=2	ATPB_MOUSE	TRUE	TRUE	fTQAGSEVSALLGR	1	iTRAQ8plex (+304)	64.5	35.3403	64.25	6.76955	0	-3.551	-2.832	0.2196	5061	991	896	5043	0.683196	1.60482	13.5497	580.619	1738.84	3	0.116866	67.1706	Locus:1.1.1.1083.7 File:"Ivana_20131029_iTRAQ_LP_2_9.wiff"	LP	Ivanna-LP-B (LP-B)
LP	ATP synthase subunit beta, mitochondrial OS=Mus musculus GN=Atp5b PE=1 SV=2	ATPB_MOUSE	TRUE	TRUE	fTQAGSEVSALLGR	1	iTRAQ8plex (+304)	69.45	35.3403	69.45	7.79588	0	-0.2877	-0.3893	0.2684	4017	5398	3982	4216	0.724008	1.55901	14.1044	580.619	1738.84	3	0.116866	67.1706	Locus:1.1.1.1084.8 File:"Ivana_20131029_iTRAQ_LP_2_9.wiff"	LP	Ivanna-LP-B (LP-B)
LP	ATP synthase subunit beta, mitochondrial OS=Mus musculus GN=Atp5b PE=1 SV=2	ATPB_MOUSE	TRUE	TRUE	fTQAGSEVSALLGR	1	iTRAQ8plex (+304)	64.95	35.3403	64.83	7.95861	0	-2.553	0.02723	-1.29	3461	1053	4276	1361	0.664907	1.61216	13.3093	580.619	1738.84	3	0.116506	66.9637	Locus:1.1.1.1080.20 File:"Ivana_20131029_iTRAQ_LP_2_9.wiff"	LP	Ivanna-LP-B (LP-B)
LP	ATP synthase subunit beta, mitochondrial OS=Mus musculus GN=Atp5b PE=1 SV=2	ATPB_MOUSE	TRUE	TRUE	fTQAGSEVSALLGR	1	iTRAQ8plex (+304)	75.08	35.3403	74.92	7.35655	0	-0.3266	Value Missing (-6.643856)	0.2292	5325	6931	Value Missing (-6.643856)	5455	0.724008	1.55901	14.1124	580.619	1738.84	3	0.116506	66.9637	Locus:1.1.1.1081.7 File:"Ivana_20131029_iTRAQ_LP_2_9.wiff"	LP	Ivanna-LP-B (LP-B)
LP	ATP synthase subunit beta, mitochondrial OS=Mus musculus GN=Atp5b PE=1 SV=2	ATPB_MOUSE	TRUE	TRUE	fTQAGSEVSALLGR	1	iTRAQ8plex (+304)	70.2	35.3403	70.2	8.4437	0	-0.2765	-0.0388	0.3615	11930	16170	14720	13250	0.833986	1.14477	15.7749	580.619	1738.84	3	0.116296	66.843	Locus:1.1.1.722.21 File:"Ivana_20131029_iTRAQ_LP_2_13.wiff"	LP	Ivanna-LP-B (LP-B)
LP	ATP synthase subunit beta, mitochondrial OS=Mus musculus GN=Atp5b PE=1 SV=2	ATPB_MOUSE	TRUE	TRUE	fTQAGSEVSALLGR	1	iTRAQ8plex (+304)	77.17	35.3403	76.68	7.42022	0	-0.1729	-0.373	0.2545	6909	10020	6981	7210	0.777703	1.4328	14.9256	580.619	1738.84	3	0.116296	66.843	Locus:1.1.1.721.9 File:"Ivana_20131029_iTRAQ_LP_2_13.wiff"	LP	Ivanna-LP-B (LP-B)
LP	ATP synthase subunit beta, mitochondrial OS=Mus musculus GN=Atp5b PE=1 SV=2	ATPB_MOUSE	TRUE	TRUE	fTQAGSEVSALLGR	1	iTRAQ8plex (+304)	69.18	35.3403	69.18	6.67778	0	2.282	0.03603	2.551	264	1868	421	1173	0.608164	1.60138	11.8634	580.619	1738.84	3	0.116146	66.7567	Locus:1.1.1.1083.16 File:"Ivana_20131029_iTRAQ_LP_2_8.wiff"	LP	Ivanna-LP-B (LP-B)
LP	ATP synthase subunit beta, mitochondrial OS=Mus musculus GN=Atp5b PE=1 SV=2	ATPB_MOUSE	TRUE	TRUE	iGLFGGAGVGk	1	iTRAQ8plex (+304), iTRAQ8plex (+304)	37.32	40.3798	37.32	4.00436	0	3.393	0.4141	2.815	29	328	60	149	0.61072	1.2594	9.14466	528.662	1582.96	3	0.00211021	1.33223	Locus:1.1.1.2226.2 File:"Ivana_20131029_iTRAQ_LP_1_19.wiff"	LP	Ivanna-LP-A (LP-A)
LP	ATP synthase subunit beta, mitochondrial OS=Mus musculus GN=Atp5b PE=1 SV=2	ATPB_MOUSE	TRUE	TRUE	iGLFGGAGVGk	1	iTRAQ8plex (+304), iTRAQ8plex (+304)	44.88	40.4005	44.13	4.33724	0	-5.068	0.3248	-0.6767	3857	320.3	5221	2131	0.683196	1.60482	13.493	528.663	1582.97	3	0.00127979	0.807963	Locus:1.1.1.661.4 File:"Ivana_20131029_iTRAQ_LP_1_19.wiff"	LP	Ivanna-LP-A (LP-A)
LP	ATP synthase subunit beta, mitochondrial OS=Mus musculus GN=Atp5b PE=1 SV=2	ATPB_MOUSE	TRUE	TRUE	iGLFGGAGVGk	1	iTRAQ8plex (+304), iTRAQ8plex (+304)	44.59	40.4281	40.47	4.03152	0	-0.1236	0.05637	-1.373	1135	1303	1374	437	0.610962	1.61476	12.0529	528.664	1582.97	3	0.00325979	2.05798	Locus:1.1.1.1444.16 File:"Ivana_20131029_iTRAQ_LP_1_1.wiff"	LP	Ivanna-LP-A (LP-A)
LP	ATP synthase subunit beta, mitochondrial OS=Mus musculus GN=Atp5b PE=1 SV=2	ATPB_MOUSE	TRUE	TRUE	iGLFGGAGVGk	1	iTRAQ8plex (+304), iTRAQ8plex (+304)	42.32	40.4285	39.12	3.34679	0	-0.1444	-0.1004	-0.3025	3669	4185	3973	2637	0.702191	1.58599	13.8202	528.664	1582.97	3	0.00520979	3.28906	Locus:1.1.1.948.19 File:"Ivana_20131029_iTRAQ_LP_1_18.wiff"	LP	Ivanna-LP-A (LP-A)
LP	ATP synthase subunit beta, mitochondrial OS=Mus musculus GN=Atp5b PE=1 SV=2	ATPB_MOUSE	TRUE	TRUE	iGLFGGAGVGk	1	iTRAQ8plex (+304), iTRAQ8plex (+304)	43.82	40.4446	40.15	3.48149	0	-0.03515	0.4213	-0.05998	1198	1478	1821	1001	0.621144	1.62217	12.4247	528.665	1582.97	3	0.00790979	4.99362	Locus:1.1.1.805.2 File:"Ivana_20131029_iTRAQ_LP_1_3.wiff"	LP	Ivanna-LP-A (LP-A)
LP	ATP synthase subunit beta, mitochondrial OS=Mus musculus GN=Atp5b PE=1 SV=2	ATPB_MOUSE	TRUE	TRUE	iGLFGGAGVGk	1	iTRAQ8plex (+304), iTRAQ8plex (+304)	42.1	40.4403	37.45	4.23657	0	0.1379	0.008059	-0.6227	4811	6609	5690	2874	0.734335	1.54169	14.2866	528.665	1582.97	3	0.00844979	5.33453	Locus:1.1.1.862.3 File:"Ivana_20131029_iTRAQ_LP_1_5.wiff"	LP	Ivanna-LP-A (LP-A)
LP	ATP synthase subunit beta, mitochondrial OS=Mus musculus GN=Atp5b PE=1 SV=2	ATPB_MOUSE	TRUE	TRUE	iGLFGGAGVGk	1	iTRAQ8plex (+304), iTRAQ8plex (+304)	41.29	40.4438	38.36	4.04576	0	0.2912	0.4428	-1.692	46	70	73	15.25	0.61778	1.1447	7.67419	528.666	1582.98	3	0.00910979	5.7512	Locus:1.1.1.115.2 File:"Ivana_20131029_iTRAQ_LP_1_20.wiff"	LP	Ivanna-LP-A (LP-A)
LP	ATP synthase subunit beta, mitochondrial OS=Mus musculus GN=Atp5b PE=1 SV=2	ATPB_MOUSE	TRUE	TRUE	iGLFGGAGVGk	1	iTRAQ8plex (+304), iTRAQ8plex (+304)	32.62	40.4501	28.09	1.60206	0	-0.3156	1.655	1.238	513	552	1701	959	0.608164	1.60138	11.863	528.666	1582.98	3	0.0102198	6.45196	Locus:1.1.1.871.17 File:"Ivana_20131029_iTRAQ_LP_1_5.wiff"	LP	Ivanna-LP-A (LP-A)
LP	ATP synthase subunit beta, mitochondrial OS=Mus musculus GN=Atp5b PE=1 SV=2	ATPB_MOUSE	TRUE	TRUE	iGLFGGAGVGk	1	iTRAQ8plex (+304), iTRAQ8plex (+304)	42.52	40.4501	39.37	2.36653	0	0.1059	0.4069	1.947	102	143	145	299	0.609326	1.29693	9.42836	528.666	1582.98	3	0.0103098	6.50878	Locus:1.1.1.2071.6 File:"Ivana_20131029_iTRAQ_LP_1_19.wiff"	LP	Ivanna-LP-A (LP-A)
LP	ATP synthase subunit beta, mitochondrial OS=Mus musculus GN=Atp5b PE=1 SV=2	ATPB_MOUSE	TRUE	TRUE	iGLFGGAGVGk	1	iTRAQ8plex (+304), iTRAQ8plex (+304)	44.51	40.4528	41.07	3.26761	0	0.01951	0.1941	-2.172	1412	1782	1888	362	0.621144	1.62217	12.4105	528.666	1582.98	3	0.0115098	7.26635	Locus:1.1.1.802.7 File:"Ivana_20131029_iTRAQ_LP_1_3.wiff"	LP	Ivanna-LP-A (LP-A)
LP	ATP synthase subunit beta, mitochondrial OS=Mus musculus GN=Atp5b PE=1 SV=2	ATPB_MOUSE	TRUE	TRUE	iGLFGGAGVGk	1	iTRAQ8plex (+304), iTRAQ8plex (+304)	38.39	40.4595	34.09	4	0	-2.455	-1.39	-2.676	469	111	203	86	0.60659	1.33756	9.76321	528.667	1582.98	3	0.0119298	7.53151	Locus:1.1.1.2163.4 File:"Ivana_20131029_iTRAQ_LP_1_19.wiff"	LP	Ivanna-LP-A (LP-A)
LP	ATP synthase subunit beta, mitochondrial OS=Mus musculus GN=Atp5b PE=1 SV=2	ATPB_MOUSE	TRUE	TRUE	iGLFGGAGVGk	1	iTRAQ8plex (+304), iTRAQ8plex (+304)	44.64	40.4591	42.87	2.52288	0	-0.5506	-0.287	1.162	257.4	235	235	460	0.603592	1.39972	10.2136	528.667	1582.98	3	0.0127698	8.06181	Locus:1.1.1.1968.21 File:"Ivana_20131029_iTRAQ_LP_1_19.wiff"	LP	Ivanna-LP-A (LP-A)
LP	ATP synthase subunit beta, mitochondrial OS=Mus musculus GN=Atp5b PE=1 SV=2	ATPB_MOUSE	TRUE	TRUE	iGLFGGAGVGk	1	iTRAQ8plex (+304), iTRAQ8plex (+304)	34.27	40.4603	30.44	3.3279	0	2.807	-0.8745	-1.41	45	384	55	23.7	0.611369	1.24126	8.98783	528.667	1582.98	3	0.0136098	8.59211	Locus:1.1.1.2225.2 File:"Ivana_20131029_iTRAQ_LP_1_19.wiff"	LP	Ivanna-LP-A (LP-A)
LP	ATP synthase subunit beta, mitochondrial OS=Mus musculus GN=Atp5b PE=1 SV=2	ATPB_MOUSE	TRUE	TRUE	iGLFGGAGVGk	1	iTRAQ8plex (+304), iTRAQ8plex (+304)	39.21	40.4603	35.94	3.50864	0	-2.709	0.07612	-1.875	562	120	652	155	0.601435	1.44305	10.5401	528.667	1582.98	3	0.0136398	8.61105	Locus:1.1.1.2027.6 File:"Ivana_20131029_iTRAQ_LP_1_19.wiff"	LP	Ivanna-LP-A (LP-A)
LP	ATP synthase subunit beta, mitochondrial OS=Mus musculus GN=Atp5b PE=1 SV=2	ATPB_MOUSE	TRUE	TRUE	iGLFGGAGVGk	1	iTRAQ8plex (+304), iTRAQ8plex (+304)	31.34	40.4618	26.8	0.113509	0	-2.468	-3.461	-2.183	302.8	71	35	71	0.611369	1.24126	8.90629	528.667	1582.98	3	0.0140898	8.89514	Locus:1.1.1.145.12 File:"Ivana_20131029_iTRAQ_LP_1_20.wiff"	LP	Ivanna-LP-A (LP-A)
LP	ATP synthase subunit beta, mitochondrial OS=Mus musculus GN=Atp5b PE=1 SV=2	ATPB_MOUSE	TRUE	TRUE	iGLFGGAGVGk	1	iTRAQ8plex (+304), iTRAQ8plex (+304)	38.44	40.4665	32.23	2.63827	0	0.2651	-1.675	-1.435	158.3	235	71	60	0.61072	1.2594	9.03425	528.667	1582.98	3	0.0145998	9.21711	Locus:1.1.1.239.11 File:"Ivana_20131029_iTRAQ_LP_1_20.wiff"	LP	Ivanna-LP-A (LP-A)
LP	ATP synthase subunit beta, mitochondrial OS=Mus musculus GN=Atp5b PE=1 SV=2	ATPB_MOUSE	TRUE	TRUE	iGLFGGAGVGk	1	iTRAQ8plex (+304), iTRAQ8plex (+304)	35.08	40.4665	35.02	3.61979	0	-1.511	-0.5789	-0.2379	61.3	29	46	45	0.617805	1.14831	7.50223	528.668	1582.98	3	0.0153498	9.6906	Locus:1.1.1.2231.2 File:"Ivana_20131029_iTRAQ_LP_1_19.wiff"	LP	Ivanna-LP-A (LP-A)
LP	ATP synthase subunit beta, mitochondrial OS=Mus musculus GN=Atp5b PE=1 SV=2	ATPB_MOUSE	TRUE	TRUE	iGLFGGAGVGk	1	iTRAQ8plex (+304), iTRAQ8plex (+304)	44.15	40.4661	39.96	3.4318	0	2.958	3.515	1.167	75	695	940	147	0.599909	1.48772	10.8588	528.668	1582.98	3	0.0155598	9.82317	Locus:1.1.1.2021.10 File:"Ivana_20131029_iTRAQ_LP_1_19.wiff"	LP	Ivanna-LP-A (LP-A)
LP	ATP synthase subunit beta, mitochondrial OS=Mus musculus GN=Atp5b PE=1 SV=2	ATPB_MOUSE	TRUE	TRUE	iGLFGGAGVGk	1	iTRAQ8plex (+304), iTRAQ8plex (+304)	33.86	40.4681	32.88		0	0.08065	-0.03389	-0.3637	3341	4424	3824	2326	0.692339	1.58599	13.7644	528.668	1055.32	2	527.644	499508	Locus:1.1.1.692.19 File:"Ivana_20131029_iTRAQ_LP_1_19.wiff"	LP	Ivanna-LP-A (LP-A)
LP	ATP synthase subunit beta, mitochondrial OS=Mus musculus GN=Atp5b PE=1 SV=2	ATPB_MOUSE	TRUE	TRUE	iGLFGGAGVGk	1	iTRAQ8plex (+304), iTRAQ8plex (+304)	44.97	40.4665	39.15	3.56864	0	0.9568	1.311	0.4681	60	144	168	71	0.612115	1.22258	8.79116	528.668	1582.98	3	0.0171198	10.808	Locus:1.1.1.2103.5 File:"Ivana_20131029_iTRAQ_LP_1_19.wiff"	LP	Ivanna-LP-A (LP-A)
LP	ATP synthase subunit beta, mitochondrial OS=Mus musculus GN=Atp5b PE=1 SV=2	ATPB_MOUSE	TRUE	TRUE	iGLFGGAGVGk	1	iTRAQ8plex (+304), iTRAQ8plex (+304)	50.63	40.47	48.09	3.95861	0	0.07791	0.1648	-0.7227	6317	8339	8239	3551	0.766204	1.46845	14.6908	528.669	1582.99	3	0.0194898	12.3042	Locus:1.1.1.631.5 File:"Ivana_20131029_iTRAQ_LP_1_19.wiff"	LP	Ivanna-LP-A (LP-A)
LP	ATP synthase subunit beta, mitochondrial OS=Mus musculus GN=Atp5b PE=1 SV=2	ATPB_MOUSE	TRUE	TRUE	iGLFGGAGVGk	1	iTRAQ8plex (+304), iTRAQ8plex (+304)	37.14	40.4677	32.92	2.35655	0	0.3907	0.04248	-0.1	1387	2263	1692	1142	0.63361	1.62867	12.6627	528.67	1582.99	3	0.0213198	13.4595	Locus:1.1.1.846.8 File:"Ivana_20131029_iTRAQ_LP_1_4.wiff"	LP	Ivanna-LP-A (LP-A)
LP	ATP synthase subunit beta, mitochondrial OS=Mus musculus GN=Atp5b PE=1 SV=2	ATPB_MOUSE	TRUE	TRUE	iGLFGGAGVGk	1	iTRAQ8plex (+304), iTRAQ8plex (+304)	39.33	40.4821	36.63	3.26761	0	-2.332	0.2876	-0.1388	2590	774	3434	2013	0.655555	1.62143	13.1051	528.67	1582.99	3	0.0227298	14.3497	Locus:1.1.1.864.13 File:"Ivana_20131029_iTRAQ_LP_1_5.wiff"	LP	Ivanna-LP-A (LP-A)
LP	ATP synthase subunit beta, mitochondrial OS=Mus musculus GN=Atp5b PE=1 SV=2	ATPB_MOUSE	TRUE	TRUE	iGLFGGAGVGk	1	iTRAQ8plex (+304), iTRAQ8plex (+304)	39.01	40.4813	32.45	3.46852	0	-2.54	-1.588	-1.146	1735	411	653	727	0.605572	1.58782	11.7838	528.671	1582.99	3	0.0260598	16.4519	Locus:1.1.1.705.18 File:"Ivana_20131029_iTRAQ_LP_1_19.wiff"	LP	Ivanna-LP-A (LP-A)
LP	ATP synthase subunit beta, mitochondrial OS=Mus musculus GN=Atp5b PE=1 SV=2	ATPB_MOUSE	TRUE	TRUE	iGLFGGAGVGk	1	iTRAQ8plex (+304), iTRAQ8plex (+304)	30.61	40.4817	29.29	0.920819	0	-0.134	0.9285	0.5421	75	88	157	91	0.613082	1.22258	8.683	528.671	1582.99	3	0.0266598	16.8307	Locus:1.1.1.534.7 File:"Ivana_20131029_iTRAQ_LP_1_20.wiff"	LP	Ivanna-LP-A (LP-A)
LP	ATP synthase subunit beta, mitochondrial OS=Mus musculus GN=Atp5b PE=1 SV=2	ATPB_MOUSE	TRUE	TRUE	iGLFGGAGVGk	1	iTRAQ8plex (+304), iTRAQ8plex (+304)	34.07	40.4995	34.07	3.25181	0	0.02561	0.07073	Value Missing (-6.643856)	592	747	735	Value Missing (-6.643856)	0.599477	1.50977	11.0182	528.675	1583	3	0.0364998	23.0427	Locus:1.1.1.1940.2 File:"Ivana_20131029_iTRAQ_LP_1_19.wiff"	LP	Ivanna-LP-A (LP-A)
LP	ATP synthase subunit beta, mitochondrial OS=Mus musculus GN=Atp5b PE=1 SV=2	ATPB_MOUSE	TRUE	TRUE	iGLFGGAGVGk	1	iTRAQ8plex (+304), iTRAQ8plex (+304)	28.65	35.3983	28.65		0	-0.1622	-1.162	-0.3436	36	40	20	25	0.612534	1.19106	6.91886	528.658	1582.95	3	0.0142302	8.98395	Locus:1.1.1.640.2 File:"Ivana_20131029_iTRAQ_LP_1_21.wiff"	LP	Ivanna-LP-A (LP-A)
LP	ATP synthase subunit beta, mitochondrial OS=Mus musculus GN=Atp5b PE=1 SV=2	ATPB_MOUSE	TRUE	TRUE	iGLFGGAGVGk	1	iTRAQ8plex (+304), iTRAQ8plex (+304)	35.26	35.3983	32.38	2.3098	0	0.2935	2.386	1.943	69	111	368	202	0.608616	1.31694	9.55075	528.659	1582.95	3	0.0110502	6.97631	Locus:1.1.1.64.3 File:"Ivana_20131029_iTRAQ_LP_1_20.wiff"	LP	Ivanna-LP-A (LP-A)
LP	ATP synthase subunit beta, mitochondrial OS=Mus musculus GN=Atp5b PE=1 SV=2	ATPB_MOUSE	TRUE	TRUE	iGLFGGAGVGk	1	iTRAQ8plex (+304), iTRAQ8plex (+304)	35.08	35.3983	35.08	3.60206	0	-1.24	-0.2039	-1.19	47	25.71	46	19.47	0.615845	1.16808	7.11041	528.659	1582.96	3	0.0107202	6.76797	Locus:1.1.1.61.2 File:"Ivana_20131029_iTRAQ_LP_1_20.wiff"	LP	Ivanna-LP-A (LP-A)
LP	ATP synthase subunit beta, mitochondrial OS=Mus musculus GN=Atp5b PE=1 SV=2	ATPB_MOUSE	TRUE	TRUE	iGLFGGAGVGk	1	iTRAQ8plex (+304), iTRAQ8plex (+304)	40.79	35.3983	37.5	3.17393	0	-2.223	0.183	-0.2083	270	85	334	201	0.60659	1.35824	9.79766	528.659	1582.96	3	0.0100602	6.35129	Locus:1.1.1.39.3 File:"Ivana_20131029_iTRAQ_LP_1_20.wiff"	LP	Ivanna-LP-A (LP-A)
LP	ATP synthase subunit beta, mitochondrial OS=Mus musculus GN=Atp5b PE=1 SV=2	ATPB_MOUSE	TRUE	TRUE	iGLFGGAGVGk	1	iTRAQ8plex (+304), iTRAQ8plex (+304)	37.44	35.3983	34.76	3.25964	0	0.1002	-3.349	Value Missing (-6.643856)	293	386	60	Value Missing (-6.643856)	0.608616	1.31694	9.52943	528.659	1582.96	3	0.0100602	6.35129	Locus:1.1.1.38.2 File:"Ivana_20131029_iTRAQ_LP_1_20.wiff"	LP	Ivanna-LP-A (LP-A)
LP	ATP synthase subunit beta, mitochondrial OS=Mus musculus GN=Atp5b PE=1 SV=2	ATPB_MOUSE	TRUE	TRUE	iGLFGGAGVGk	1	iTRAQ8plex (+304), iTRAQ8plex (+304)	44.86	35.3983	43.41	3.50864	0	1.002	3.033	0.8195	34	86	298	50	0.611369	1.24126	8.87036	528.659	1582.96	3	0.00988021	6.23765	Locus:1.1.1.35.2 File:"Ivana_20131029_iTRAQ_LP_1_20.wiff"	LP	Ivanna-LP-A (LP-A)
LP	ATP synthase subunit beta, mitochondrial OS=Mus musculus GN=Atp5b PE=1 SV=2	ATPB_MOUSE	TRUE	TRUE	iGLFGGAGVGk	1	iTRAQ8plex (+304), iTRAQ8plex (+304)	40.19	35.3983	37.87	3.52288	0	-2.562	-0.2521	0.5507	94	26.67	85.02	113	0.615367	1.18071	8.31601	528.659	1582.96	3	0.00952021	6.01037	Locus:1.1.1.34.4 File:"Ivana_20131029_iTRAQ_LP_1_20.wiff"	LP	Ivanna-LP-A (LP-A)
LP	ATP synthase subunit beta, mitochondrial OS=Mus musculus GN=Atp5b PE=1 SV=2	ATPB_MOUSE	TRUE	TRUE	iGLFGGAGVGk	1	iTRAQ8plex (+304), iTRAQ8plex (+304)	35.76	35.3983	34.33	5.08092	0	-2.821	-2.347	-0.225	249	54	56	183	0.61072	1.2594	9.08215	528.659	1582.96	3	0.00949021	5.99143	Locus:1.1.1.79.2 File:"Ivana_20131029_iTRAQ_LP_1_20.wiff"	LP	Ivanna-LP-A (LP-A)
LP	ATP synthase subunit beta, mitochondrial OS=Mus musculus GN=Atp5b PE=1 SV=2	ATPB_MOUSE	TRUE	TRUE	iGLFGGAGVGk	1	iTRAQ8plex (+304), iTRAQ8plex (+304)	31.16	35.3983	30.15	2.55284	0	2.641	2.559	2.04	50	360	319	161	0.60659	1.35824	9.79766	528.659	1582.96	3	0.00943021	5.95355	Locus:1.1.1.75.2 File:"Ivana_20131029_iTRAQ_LP_1_20.wiff"	LP	Ivanna-LP-A (LP-A)
LP	ATP synthase subunit beta, mitochondrial OS=Mus musculus GN=Atp5b PE=1 SV=2	ATPB_MOUSE	TRUE	TRUE	iGLFGGAGVGk	1	iTRAQ8plex (+304), iTRAQ8plex (+304)	36.54	35.3983	36.06	3.92082	0	0.07536	-3.53	-0.1628	234	307	44	184	0.608616	1.31694	9.58684	528.659	1582.96	3	0.00934021	5.89673	Locus:1.1.1.81.2 File:"Ivana_20131029_iTRAQ_LP_1_20.wiff"	LP	Ivanna-LP-A (LP-A)
LP	ATP synthase subunit beta, mitochondrial OS=Mus musculus GN=Atp5b PE=1 SV=2	ATPB_MOUSE	TRUE	TRUE	iGLFGGAGVGk	1	iTRAQ8plex (+304), iTRAQ8plex (+304)	32.34	35.3983	32.34	3.50864	0	-2.347	0.1231	-2.578	244	64	294	47	0.609326	1.29693	9.34207	528.659	1582.96	3	0.00928021	5.85885	Locus:1.1.1.93.2 File:"Ivana_20131029_iTRAQ_LP_1_20.wiff"	LP	Ivanna-LP-A (LP-A)
LP	ATP synthase subunit beta, mitochondrial OS=Mus musculus GN=Atp5b PE=1 SV=2	ATPB_MOUSE	TRUE	TRUE	iGLFGGAGVGk	1	iTRAQ8plex (+304), iTRAQ8plex (+304)	33.72	35.3983	29.34	3.00436	0	-0.457	2.452	-1.437	59	57	354	21.66	0.611369	1.24126	8.94152	528.66	1582.96	3	0.00922021	5.82097	Locus:1.1.1.43.2 File:"Ivana_20131029_iTRAQ_LP_1_20.wiff"	LP	Ivanna-LP-A (LP-A)
LP	ATP synthase subunit beta, mitochondrial OS=Mus musculus GN=Atp5b PE=1 SV=2	ATPB_MOUSE	TRUE	TRUE	iGLFGGAGVGk	1	iTRAQ8plex (+304), iTRAQ8plex (+304)	38.98	35.3983	35.88	0.853872	0	0.42	-1.67	-1.702	862.7	1423	399	287	0.600464	1.57378	11.5371	528.66	1582.96	3	0.00907021	5.72627	Locus:1.1.1.1290.19 File:"Ivana_20131029_iTRAQ_LP_1_16.wiff"	LP	Ivanna-LP-A (LP-A)
LP	ATP synthase subunit beta, mitochondrial OS=Mus musculus GN=Atp5b PE=1 SV=2	ATPB_MOUSE	TRUE	TRUE	iGLFGGAGVGk	1	iTRAQ8plex (+304), iTRAQ8plex (+304)	36.58	35.3983	36.5	4	0	-0.6953	-0.4592	1.196	74	62	60	135	0.615367	1.19313	8.37069	528.66	1582.96	3	0.00889021	5.61263	Locus:1.1.1.74.2 File:"Ivana_20131029_iTRAQ_LP_1_20.wiff"	LP	Ivanna-LP-A (LP-A)
LP	ATP synthase subunit beta, mitochondrial OS=Mus musculus GN=Atp5b PE=1 SV=2	ATPB_MOUSE	TRUE	TRUE	iGLFGGAGVGk	1	iTRAQ8plex (+304), iTRAQ8plex (+304)	36.88	35.3983	36.52	3.63827	0	-1.915	-2.776	-2.753	218	73	40	39	0.614224	1.20769	8.53138	528.66	1582.96	3	0.00868021	5.48005	Locus:1.1.1.86.2 File:"Ivana_20131029_iTRAQ_LP_1_20.wiff"	LP	Ivanna-LP-A (LP-A)
LP	ATP synthase subunit beta, mitochondrial OS=Mus musculus GN=Atp5b PE=1 SV=2	ATPB_MOUSE	TRUE	TRUE	iGLFGGAGVGk	1	iTRAQ8plex (+304), iTRAQ8plex (+304)	35.79	35.3983	34.22	1.88606	0	2.229	0.3121	1.83	335	1833	552	941	0.605572	1.60138	11.838	528.66	1582.96	3	0.00865021	5.46111	Locus:1.1.1.794.19 File:"Ivana_20131029_iTRAQ_LP_1_2.wiff"	LP	Ivanna-LP-A (LP-A)
LP	ATP synthase subunit beta, mitochondrial OS=Mus musculus GN=Atp5b PE=1 SV=2	ATPB_MOUSE	TRUE	TRUE	iGLFGGAGVGk	1	iTRAQ8plex (+304), iTRAQ8plex (+304)	31.15	35.3983	31.15	3.67778	0	2.634	2.526	-1.68	44	336	300	20.08	0.609326	1.29693	9.45138	528.66	1582.96	3	0.00862021	5.44217	Locus:1.1.1.78.2 File:"Ivana_20131029_iTRAQ_LP_1_20.wiff"	LP	Ivanna-LP-A (LP-A)
LP	ATP synthase subunit beta, mitochondrial OS=Mus musculus GN=Atp5b PE=1 SV=2	ATPB_MOUSE	TRUE	TRUE	iGLFGGAGVGk	1	iTRAQ8plex (+304), iTRAQ8plex (+304)	42.01	35.3983	39.79	4	0	0.342	0.8756	2.319	60	98	114	221	0.611369	1.24126	8.94544	528.66	1582.96	3	0.00859021	5.42323	Locus:1.1.1.26.2 File:"Ivana_20131029_iTRAQ_LP_1_20.wiff"	LP	Ivanna-LP-A (LP-A)
LP	ATP synthase subunit beta, mitochondrial OS=Mus musculus GN=Atp5b PE=1 SV=2	ATPB_MOUSE	TRUE	TRUE	iGLFGGAGVGk	1	iTRAQ8plex (+304), iTRAQ8plex (+304)	34.69	35.3983	33.54	3.38722	0	-2.233	-2.41	-2.669	276	75	62	51	0.611369	1.24126	8.85798	528.66	1582.96	3	0.00859021	5.42323	Locus:1.1.1.27.2 File:"Ivana_20131029_iTRAQ_LP_1_20.wiff"	LP	Ivanna-LP-A (LP-A)
LP	ATP synthase subunit beta, mitochondrial OS=Mus musculus GN=Atp5b PE=1 SV=2	ATPB_MOUSE	TRUE	TRUE	iGLFGGAGVGk	1	iTRAQ8plex (+304), iTRAQ8plex (+304)	38.66	35.3983	37.97	2.13668	0	3.693	-0.3575	3.017	34	462	58	197	0.608616	1.31694	9.55267	528.66	1582.96	3	0.00856021	5.40429	Locus:1.1.1.31.4 File:"Ivana_20131029_iTRAQ_LP_1_20.wiff"	LP	Ivanna-LP-A (LP-A)
LP	ATP synthase subunit beta, mitochondrial OS=Mus musculus GN=Atp5b PE=1 SV=2	ATPB_MOUSE	TRUE	TRUE	iGLFGGAGVGk	1	iTRAQ8plex (+304), iTRAQ8plex (+304)	31.26	35.3983	31.26	3.3098	0	2.192	2.426	-0.2145	59	330	364	50	0.607877	1.33756	9.64926	528.66	1582.96	3	0.00856021	5.40429	Locus:1.1.1.30.2 File:"Ivana_20131029_iTRAQ_LP_1_20.wiff"	LP	Ivanna-LP-A (LP-A)
LP	ATP synthase subunit beta, mitochondrial OS=Mus musculus GN=Atp5b PE=1 SV=2	ATPB_MOUSE	TRUE	TRUE	iGLFGGAGVGk	1	iTRAQ8plex (+304), iTRAQ8plex (+304)	49.15	35.3983	45.34	3.4318	0	0.07852	0.1784	-2.365	1246	1636	1655	293	0.615296	1.61919	12.2378	528.66	1582.96	3	0.00850021	5.36641	Locus:1.1.1.874.20 File:"Ivana_20131029_iTRAQ_LP_1_5.wiff"	LP	Ivanna-LP-A (LP-A)
LP	ATP synthase subunit beta, mitochondrial OS=Mus musculus GN=Atp5b PE=1 SV=2	ATPB_MOUSE	TRUE	TRUE	iGLFGGAGVGk	1	iTRAQ8plex (+304), iTRAQ8plex (+304)	32.56	35.3983	29.53	3.11919	0	-0.421	2.345	-0.05372	54	54	297	45	0.612115	1.22258	8.81378	528.66	1582.96	3	0.00820021	5.17701	Locus:1.1.1.83.2 File:"Ivana_20131029_iTRAQ_LP_1_20.wiff"	LP	Ivanna-LP-A (LP-A)
LP	ATP synthase subunit beta, mitochondrial OS=Mus musculus GN=Atp5b PE=1 SV=2	ATPB_MOUSE	TRUE	TRUE	iGLFGGAGVGk	1	iTRAQ8plex (+304), iTRAQ8plex (+304)	32.76	35.3983	30.39	2.88606	0	-2.357	0.3358	-2.841	241	63	336	41	0.609326	1.29693	9.41151	528.66	1582.96	3	0.00820021	5.17701	Locus:1.1.1.85.2 File:"Ivana_20131029_iTRAQ_LP_1_20.wiff"	LP	Ivanna-LP-A (LP-A)
LP	ATP synthase subunit beta, mitochondrial OS=Mus musculus GN=Atp5b PE=1 SV=2	ATPB_MOUSE	TRUE	TRUE	iGLFGGAGVGk	1	iTRAQ8plex (+304), iTRAQ8plex (+304)	40.36	35.3983	36.94	3.95861	0	-1.088	-0.4423	1.749	57	40	45	147	0.616228	1.16744	8.17493	528.66	1582.96	3	0.00802021	5.06337	Locus:1.1.1.88.2 File:"Ivana_20131029_iTRAQ_LP_1_20.wiff"	LP	Ivanna-LP-A (LP-A)
LP	ATP synthase subunit beta, mitochondrial OS=Mus musculus GN=Atp5b PE=1 SV=2	ATPB_MOUSE	TRUE	TRUE	iGLFGGAGVGk	1	iTRAQ8plex (+304), iTRAQ8plex (+304)	47.99	35.3983	46.32	3.21467	0	1.103	-1.624	1.08	93	243	49	161	0.61072	1.2594	9.09276	528.66	1582.96	3	0.00790021	4.98761	Locus:1.1.1.107.2 File:"Ivana_20131029_iTRAQ_LP_1_20.wiff"	LP	Ivanna-LP-A (LP-A)
LP	ATP synthase subunit beta, mitochondrial OS=Mus musculus GN=Atp5b PE=1 SV=2	ATPB_MOUSE	TRUE	TRUE	iGLFGGAGVGk	1	iTRAQ8plex (+304), iTRAQ8plex (+304)	35.74	35.3983	35.74	2.26761	0	0.7172	-0.05575	0.7923	32	65	37	46	0.617805	1.14831	7.49185	528.66	1582.96	3	0.00790021	4.98761	Locus:1.1.1.106.2 File:"Ivana_20131029_iTRAQ_LP_1_20.wiff"	LP	Ivanna-LP-A (LP-A)
LP	ATP synthase subunit beta, mitochondrial OS=Mus musculus GN=Atp5b PE=1 SV=2	ATPB_MOUSE	TRUE	TRUE	iGLFGGAGVGk	1	iTRAQ8plex (+304), iTRAQ8plex (+304)	39.88	35.3983	35.4	4.13668	0	3.383	1.595	2.875	26	291	94	138	0.61072	1.2594	9.10066	528.66	1582.96	3	0.00784021	4.94973	Locus:1.1.1.89.2 File:"Ivana_20131029_iTRAQ_LP_1_20.wiff"	LP	Ivanna-LP-A (LP-A)
LP	ATP synthase subunit beta, mitochondrial OS=Mus musculus GN=Atp5b PE=1 SV=2	ATPB_MOUSE	TRUE	TRUE	iGLFGGAGVGk	1	iTRAQ8plex (+304), iTRAQ8plex (+304)	37.7	35.3983	37.7	3.72125	0	-1.015	-0.45	-0.2703	65	42	54	47	0.61778	1.1447	7.70044	528.66	1582.96	3	0.00751021	4.7414	Locus:1.1.1.103.2 File:"Ivana_20131029_iTRAQ_LP_1_20.wiff"	LP	Ivanna-LP-A (LP-A)
LP	ATP synthase subunit beta, mitochondrial OS=Mus musculus GN=Atp5b PE=1 SV=2	ATPB_MOUSE	TRUE	TRUE	iGLFGGAGVGk	1	iTRAQ8plex (+304), iTRAQ8plex (+304)	35.15	35.3983	28.32	3.4437	0	1.933	-1.329	1.472	61	276	45	137	0.61072	1.2594	9.01959	528.66	1582.96	3	0.00751021	4.7414	Locus:1.1.1.104.2 File:"Ivana_20131029_iTRAQ_LP_1_20.wiff"	LP	Ivanna-LP-A (LP-A)
LP	ATP synthase subunit beta, mitochondrial OS=Mus musculus GN=Atp5b PE=1 SV=2	ATPB_MOUSE	TRUE	TRUE	iGLFGGAGVGk	1	iTRAQ8plex (+304), iTRAQ8plex (+304)	34.66	35.3983	31.04	3.4318	0	0.4531	1.241	1.148	33	57	85	59	0.617671	1.14704	7.87036	528.66	1582.96	3	0.00751021	4.7414	Locus:1.1.1.44.2 File:"Ivana_20131029_iTRAQ_LP_1_20.wiff"	LP	Ivanna-LP-A (LP-A)
LP	ATP synthase subunit beta, mitochondrial OS=Mus musculus GN=Atp5b PE=1 SV=2	ATPB_MOUSE	TRUE	TRUE	iGLFGGAGVGk	1	iTRAQ8plex (+304), iTRAQ8plex (+304)	34.58	35.3983	33.93	3.42022	0	3.552	1.101	3.023	28	346	80	162	0.610027	1.27853	9.26679	528.66	1582.96	3	0.00745021	4.70352	Locus:1.1.1.47.2 File:"Ivana_20131029_iTRAQ_LP_1_20.wiff"	LP	Ivanna-LP-A (LP-A)
LP	ATP synthase subunit beta, mitochondrial OS=Mus musculus GN=Atp5b PE=1 SV=2	ATPB_MOUSE	TRUE	TRUE	iGLFGGAGVGk	1	iTRAQ8plex (+304), iTRAQ8plex (+304)	38.71	35.3983	28.95	0.958607	0	2.148	2.22	2.229	322.2	1656	1592	1146	0.615296	1.61919	12.2034	528.66	1582.96	3	0.00733021	4.62776	Locus:1.1.1.797.18 File:"Ivana_20131029_iTRAQ_LP_1_2.wiff"	LP	Ivanna-LP-A (LP-A)
LP	ATP synthase subunit beta, mitochondrial OS=Mus musculus GN=Atp5b PE=1 SV=2	ATPB_MOUSE	TRUE	TRUE	iGLFGGAGVGk	1	iTRAQ8plex (+304), iTRAQ8plex (+304)	36.06	35.3983	32.95	4.24413	0	-0.1876	-0.4552	-0.3456	1494	1652	1289	1045	0.621144	1.62217	12.42	528.66	1582.96	3	0.00733021	4.62776	Locus:1.1.1.796.7 File:"Ivana_20131029_iTRAQ_LP_1_2.wiff"	LP	Ivanna-LP-A (LP-A)
LP	ATP synthase subunit beta, mitochondrial OS=Mus musculus GN=Atp5b PE=1 SV=2	ATPB_MOUSE	TRUE	TRUE	iGLFGGAGVGk	1	iTRAQ8plex (+304), iTRAQ8plex (+304)	39.29	35.3983	39.29	4.02687	0	0.7755	0.09624	2.452	45	95	53	180	0.614224	1.20769	8.54303	528.66	1582.96	3	0.00727021	4.58988	Locus:1.1.1.100.3 File:"Ivana_20131029_iTRAQ_LP_1_20.wiff"	LP	Ivanna-LP-A (LP-A)
LP	ATP synthase subunit beta, mitochondrial OS=Mus musculus GN=Atp5b PE=1 SV=2	ATPB_MOUSE	TRUE	TRUE	iGLFGGAGVGk	1	iTRAQ8plex (+304), iTRAQ8plex (+304)	37.45	35.3983	33.4	2.79588	0	-0.4509	-0.6528	-2.454	79	72	60	17.21	0.617671	1.14704	7.83422	528.66	1582.96	3	0.00727021	4.58988	Locus:1.1.1.48.2 File:"Ivana_20131029_iTRAQ_LP_1_20.wiff"	LP	Ivanna-LP-A (LP-A)
LP	ATP synthase subunit beta, mitochondrial OS=Mus musculus GN=Atp5b PE=1 SV=2	ATPB_MOUSE	TRUE	TRUE	iGLFGGAGVGk	1	iTRAQ8plex (+304), iTRAQ8plex (+304)	40.58	35.3983	34.85	3.4437	0	-1.893	-2.707	-1.981	209	72	40	55	0.614224	1.20769	8.55459	528.66	1582.96	3	0.00721021	4.552	Locus:1.1.1.94.2 File:"Ivana_20131029_iTRAQ_LP_1_20.wiff"	LP	Ivanna-LP-A (LP-A)
LP	ATP synthase subunit beta, mitochondrial OS=Mus musculus GN=Atp5b PE=1 SV=2	ATPB_MOUSE	TRUE	TRUE	iGLFGGAGVGk	1	iTRAQ8plex (+304), iTRAQ8plex (+304)	40.72	35.3983	40.72	4.11919	0	-2.136	0.181	-4.523	227	67	286	21.21	0.610027	1.27853	9.23173	528.66	1582.96	3	0.00703021	4.43836	Locus:1.1.1.97.2 File:"Ivana_20131029_iTRAQ_LP_1_20.wiff"	LP	Ivanna-LP-A (LP-A)
LP	ATP synthase subunit beta, mitochondrial OS=Mus musculus GN=Atp5b PE=1 SV=2	ATPB_MOUSE	TRUE	TRUE	iGLFGGAGVGk	1	iTRAQ8plex (+304), iTRAQ8plex (+304)	40.6	35.3983	39.21	3.4437	0	-0.08508	-0.06351	-0.5505	234	277	261	145	0.60659	1.35824	9.84078	528.66	1582.96	3	0.00703021	4.43836	Locus:1.1.1.96.2 File:"Ivana_20131029_iTRAQ_LP_1_20.wiff"	LP	Ivanna-LP-A (LP-A)
LP	ATP synthase subunit beta, mitochondrial OS=Mus musculus GN=Atp5b PE=1 SV=2	ATPB_MOUSE	TRUE	TRUE	iGLFGGAGVGk	1	iTRAQ8plex (+304), iTRAQ8plex (+304)	44.17	35.3983	40.67	2.67778	0	-0.9734	2.015	-0.4553	79	55	347	51	0.61072	1.2594	9.05528	528.66	1582.96	3	0.00688021	4.34366	Locus:1.1.1.67.2 File:"Ivana_20131029_iTRAQ_LP_1_20.wiff"	LP	Ivanna-LP-A (LP-A)
LP	ATP synthase subunit beta, mitochondrial OS=Mus musculus GN=Atp5b PE=1 SV=2	ATPB_MOUSE	TRUE	TRUE	iGLFGGAGVGk	1	iTRAQ8plex (+304), iTRAQ8plex (+304)	31.08	35.3983	29.84	2.21467	0	0.3196	-1.503	-0.09699	51	79	25	42	0.61789	1.1447	7.62205	528.66	1582.96	3	0.00637021	4.02168	Locus:1.1.1.101.3 File:"Ivana_20131029_iTRAQ_LP_1_20.wiff"	LP	Ivanna-LP-A (LP-A)
LP	ATP synthase subunit beta, mitochondrial OS=Mus musculus GN=Atp5b PE=1 SV=2	ATPB_MOUSE	TRUE	TRUE	iGLFGGAGVGk	1	iTRAQ8plex (+304), iTRAQ8plex (+304)	37.38	35.3983	37.38	3.09151	0	-0.15	0.1156	2.442	47	58	53	186	0.614224	1.19313	8.42627	528.66	1582.96	3	0.00631021	3.9838	Locus:1.1.1.54.2 File:"Ivana_20131029_iTRAQ_LP_1_20.wiff"	LP	Ivanna-LP-A (LP-A)
LP	ATP synthase subunit beta, mitochondrial OS=Mus musculus GN=Atp5b PE=1 SV=2	ATPB_MOUSE	TRUE	TRUE	iGLFGGAGVGk	1	iTRAQ8plex (+304), iTRAQ8plex (+304)	32.26	35.3983	26.78	0.823909	0	-2.298	-3.127	Value Missing (-6.643856)	313	79	45	Value Missing (-6.643856)	0.612115	1.22258	8.77149	528.661	1582.96	3	0.00622021	3.92698	Locus:1.1.1.25.2 File:"Ivana_20131029_iTRAQ_LP_1_20.wiff"	LP	Ivanna-LP-A (LP-A)
LP	ATP synthase subunit beta, mitochondrial OS=Mus musculus GN=Atp5b PE=1 SV=2	ATPB_MOUSE	TRUE	TRUE	iGLFGGAGVGk	1	iTRAQ8plex (+304), iTRAQ8plex (+304)	40.9	35.3983	40.08	4.48149	0	-2.166	0.3586	-2.673	287	85	407	53	0.607877	1.33756	9.70044	528.661	1582.96	3	0.00616021	3.8891	Locus:1.1.1.55.3 File:"Ivana_20131029_iTRAQ_LP_1_20.wiff"	LP	Ivanna-LP-A (LP-A)
LP	ATP synthase subunit beta, mitochondrial OS=Mus musculus GN=Atp5b PE=1 SV=2	ATPB_MOUSE	TRUE	TRUE	iGLFGGAGVGk	1	iTRAQ8plex (+304), iTRAQ8plex (+304)	54.14	35.3983	49.36	3.65758	0	0.07299	0.7037	2.024	42	58	72	129	0.616228	1.18071	8.23362	528.661	1582.96	3	0.00610021	3.85122	Locus:1.1.1.110.2 File:"Ivana_20131029_iTRAQ_LP_1_20.wiff"	LP	Ivanna-LP-A (LP-A)
LP	ATP synthase subunit beta, mitochondrial OS=Mus musculus GN=Atp5b PE=1 SV=2	ATPB_MOUSE	TRUE	TRUE	iGLFGGAGVGk	1	iTRAQ8plex (+304), iTRAQ8plex (+304)	36.95	35.3983	36.76	2.61979	0	2.236	-1.249	1.827	51	280	42	143	0.61072	1.2594	9.01123	528.661	1582.96	3	0.00610021	3.85122	Locus:1.1.1.111.2 File:"Ivana_20131029_iTRAQ_LP_1_20.wiff"	LP	Ivanna-LP-A (LP-A)
LP	ATP synthase subunit beta, mitochondrial OS=Mus musculus GN=Atp5b PE=1 SV=2	ATPB_MOUSE	TRUE	TRUE	iGLFGGAGVGk	1	iTRAQ8plex (+304), iTRAQ8plex (+304)	31.85	35.3983	31.85	3.50864	0	2.641	2.73	0.167	45.02	341	343	49	0.607877	1.31694	9.60366	528.661	1582.96	3	0.00604021	3.81334	Locus:1.1.1.68.2 File:"Ivana_20131029_iTRAQ_LP_1_20.wiff"	LP	Ivanna-LP-A (LP-A)
LP	ATP synthase subunit beta, mitochondrial OS=Mus musculus GN=Atp5b PE=1 SV=2	ATPB_MOUSE	TRUE	TRUE	iGLFGGAGVGk	1	iTRAQ8plex (+304), iTRAQ8plex (+304)	38.59	35.3983	34.3	3.29243	0	-1.954	-0.2724	1.674	68	31	59	167	0.615367	1.18071	8.3443	528.661	1582.96	3	0.00598021	3.77546	Locus:1.1.1.23.2 File:"Ivana_20131029_iTRAQ_LP_1_20.wiff"	LP	Ivanna-LP-A (LP-A)
LP	ATP synthase subunit beta, mitochondrial OS=Mus musculus GN=Atp5b PE=1 SV=2	ATPB_MOUSE	TRUE	TRUE	iGLFGGAGVGk	1	iTRAQ8plex (+304), iTRAQ8plex (+304)	42.98	35.3983	40.6	3.60206	0	-2.773	-2.801	-0.3123	273	60	46	190	0.61072	1.27853	9.15228	528.661	1582.96	3	0.00598021	3.77546	Locus:1.1.1.22.2 File:"Ivana_20131029_iTRAQ_LP_1_20.wiff"	LP	Ivanna-LP-A (LP-A)
LP	ATP synthase subunit beta, mitochondrial OS=Mus musculus GN=Atp5b PE=1 SV=2	ATPB_MOUSE	TRUE	TRUE	iGLFGGAGVGk	1	iTRAQ8plex (+304), iTRAQ8plex (+304)	41.49	35.3983	39.57	3.74473	0	2.865	-0.06855	1.159	66	567.1	107	128	0.60659	1.33756	9.76172	528.661	1582.96	3	0.00574021	3.62394	Locus:1.1.1.487.18 File:"Ivana_20131029_iTRAQ_LP_1_20.wiff"	LP	Ivanna-LP-A (LP-A)
LP	ATP synthase subunit beta, mitochondrial OS=Mus musculus GN=Atp5b PE=1 SV=2	ATPB_MOUSE	TRUE	TRUE	iGLFGGAGVGk	1	iTRAQ8plex (+304), iTRAQ8plex (+304)	43.5	35.3983	40.82	3.39794	0	3.365	-1.291	2.888	42.28	466	50	226	0.607877	1.31694	9.61523	528.661	1582.96	3	0.00481021	3.03681	Locus:1.1.1.52.3 File:"Ivana_20131029_iTRAQ_LP_1_20.wiff"	LP	Ivanna-LP-A (LP-A)
LP	ATP synthase subunit beta, mitochondrial OS=Mus musculus GN=Atp5b PE=1 SV=2	ATPB_MOUSE	TRUE	TRUE	iGLFGGAGVGk	1	iTRAQ8plex (+304), iTRAQ8plex (+304)	41.02	35.3983	41.02	3.01323	0	-2.04	-1.885	Value Missing (-6.643856)	267	81	85	Value Missing (-6.643856)	0.612115	1.22258	8.75822	528.661	1582.96	3	0.00481021	3.03681	Locus:1.1.1.51.3 File:"Ivana_20131029_iTRAQ_LP_1_20.wiff"	LP	Ivanna-LP-A (LP-A)
LP	ATP synthase subunit beta, mitochondrial OS=Mus musculus GN=Atp5b PE=1 SV=2	ATPB_MOUSE	TRUE	TRUE	iGLFGGAGVGk	1	iTRAQ8plex (+304), iTRAQ8plex (+304)	36.99	35.3983	36.06	2.88606	0	-1.348	0.1695	-0.2552	231	122	287	168	0.607877	1.33756	9.65821	528.661	1582.96	3	0.00448021	2.82847	Locus:1.1.1.127.2 File:"Ivana_20131029_iTRAQ_LP_1_20.wiff"	LP	Ivanna-LP-A (LP-A)
LP	ATP synthase subunit beta, mitochondrial OS=Mus musculus GN=Atp5b PE=1 SV=2	ATPB_MOUSE	TRUE	TRUE	iGLFGGAGVGk	1	iTRAQ8plex (+304), iTRAQ8plex (+304)	41.35	35.3983	41.35	4	0	0.03378	-0.1795	1.83	51	68	50	139	0.615367	1.18071	8.26679	528.661	1582.96	3	0.00448021	2.82847	Locus:1.1.1.130.2 File:"Ivana_20131029_iTRAQ_LP_1_20.wiff"	LP	Ivanna-LP-A (LP-A)
LP	ATP synthase subunit beta, mitochondrial OS=Mus musculus GN=Atp5b PE=1 SV=2	ATPB_MOUSE	TRUE	TRUE	iGLFGGAGVGk	1	iTRAQ8plex (+304), iTRAQ8plex (+304)	38.54	35.3983	36.16	3.60206	0	0.2005	-3.491	Value Missing (-6.643856)	233	329	47	Value Missing (-6.643856)	0.610027	1.27853	9.2503	528.661	1582.96	3	0.00448021	2.82847	Locus:1.1.1.126.2 File:"Ivana_20131029_iTRAQ_LP_1_20.wiff"	LP	Ivanna-LP-A (LP-A)
LP	ATP synthase subunit beta, mitochondrial OS=Mus musculus GN=Atp5b PE=1 SV=2	ATPB_MOUSE	TRUE	TRUE	iGLFGGAGVGk	1	iTRAQ8plex (+304), iTRAQ8plex (+304)	36.58	35.3983	35.51	3.01323	0	2.416	2.17	1.713	51.27	321	257	135	0.608616	1.31694	9.57794	528.661	1582.96	3	0.00448021	2.82847	Locus:1.1.1.128.2 File:"Ivana_20131029_iTRAQ_LP_1_20.wiff"	LP	Ivanna-LP-A (LP-A)
LP	ATP synthase subunit beta, mitochondrial OS=Mus musculus GN=Atp5b PE=1 SV=2	ATPB_MOUSE	TRUE	TRUE	iGLFGGAGVGk	1	iTRAQ8plex (+304), iTRAQ8plex (+304)	41.65	35.3983	36.01	3.55284	0	1.621	-0.6044	-0.7144	70	263	69	43	0.612115	1.22258	8.79766	528.661	1582.96	3	0.00445021	2.80953	Locus:1.1.1.114.2 File:"Ivana_20131029_iTRAQ_LP_1_20.wiff"	LP	Ivanna-LP-A (LP-A)
LP	ATP synthase subunit beta, mitochondrial OS=Mus musculus GN=Atp5b PE=1 SV=2	ATPB_MOUSE	TRUE	TRUE	iGLFGGAGVGk	1	iTRAQ8plex (+304), iTRAQ8plex (+304)	45.65	35.3983	44.42	3.42022	0	-0.1544	-0.8822	-1.606	85	95	57	28.79	0.617042	1.16744	8.05414	528.661	1582.96	3	0.00442021	2.79059	Locus:1.1.1.490.4 File:"Ivana_20131029_iTRAQ_LP_1_20.wiff"	LP	Ivanna-LP-A (LP-A)
LP	ATP synthase subunit beta, mitochondrial OS=Mus musculus GN=Atp5b PE=1 SV=2	ATPB_MOUSE	TRUE	TRUE	iGLFGGAGVGk	1	iTRAQ8plex (+304), iTRAQ8plex (+304)	55.13	35.3983	49.43	3.36653	0	-0.04936	0.1746	-0.7294	5899	7152	7696	3290	0.754706	1.49565	14.553	528.661	1582.96	3	0.00436021	2.75271	Locus:1.1.1.792.17 File:"Ivana_20131029_iTRAQ_LP_1_3.wiff"	LP	Ivanna-LP-A (LP-A)
LP	ATP synthase subunit beta, mitochondrial OS=Mus musculus GN=Atp5b PE=1 SV=2	ATPB_MOUSE	TRUE	TRUE	iGLFGGAGVGk	1	iTRAQ8plex (+304), iTRAQ8plex (+304)	53.62	35.3983	49.23	4.39794	0	0.0798	0.144	-0.45	3979	5268	5107	2630	0.7131	1.55901	14.0519	528.661	1582.96	3	0.00436021	2.75271	Locus:1.1.1.790.2 File:"Ivana_20131029_iTRAQ_LP_1_3.wiff"	LP	Ivanna-LP-A (LP-A)
LP	ATP synthase subunit beta, mitochondrial OS=Mus musculus GN=Atp5b PE=1 SV=2	ATPB_MOUSE	TRUE	TRUE	iGLFGGAGVGk	1	iTRAQ8plex (+304), iTRAQ8plex (+304)	40.68	35.3983	39.46	3.95861	0	2.454	2.419	1.911	53.27	340	310	158	0.607877	1.33756	9.75032	528.661	1582.96	3	0.00418021	2.63907	Locus:1.1.1.131.2 File:"Ivana_20131029_iTRAQ_LP_1_20.wiff"	LP	Ivanna-LP-A (LP-A)
LP	ATP synthase subunit beta, mitochondrial OS=Mus musculus GN=Atp5b PE=1 SV=2	ATPB_MOUSE	TRUE	TRUE	iGLFGGAGVGk	1	iTRAQ8plex (+304), iTRAQ8plex (+304)	38.18	35.3983	38.18	3.63827	0	0.492	3.038	2.563	34	63	271	145	0.611369	1.2594	9.00282	528.661	1582.96	3	0.00409021	2.58225	Locus:1.1.1.135.2 File:"Ivana_20131029_iTRAQ_LP_1_20.wiff"	LP	Ivanna-LP-A (LP-A)
LP	ATP synthase subunit beta, mitochondrial OS=Mus musculus GN=Atp5b PE=1 SV=2	ATPB_MOUSE	TRUE	TRUE	iGLFGGAGVGk	1	iTRAQ8plex (+304), iTRAQ8plex (+304)	39.16	35.3983	35.88	3.13668	0	0.7791	0.05156	-0.586	36	75	45	22.17	0.617805	1.14831	7.47711	528.661	1582.96	3	0.00409021	2.58225	Locus:1.1.1.134.2 File:"Ivana_20131029_iTRAQ_LP_1_20.wiff"	LP	Ivanna-LP-A (LP-A)
LP	ATP synthase subunit beta, mitochondrial OS=Mus musculus GN=Atp5b PE=1 SV=2	ATPB_MOUSE	TRUE	TRUE	iGLFGGAGVGk	1	iTRAQ8plex (+304), iTRAQ8plex (+304)	39.91	35.3983	33.93	3.22915	0	-3.905	-2.492	-2.689	289.8	27	58	52	0.612115	1.22258	8.73742	528.661	1582.96	3	0.00376021	2.37391	Locus:1.1.1.143.8 File:"Ivana_20131029_iTRAQ_LP_1_20.wiff"	LP	Ivanna-LP-A (LP-A)
LP	ATP synthase subunit beta, mitochondrial OS=Mus musculus GN=Atp5b PE=1 SV=2	ATPB_MOUSE	TRUE	TRUE	iGLFGGAGVGk	1	iTRAQ8plex (+304), iTRAQ8plex (+304)	34.19	35.3983	34.19	1.61979	0	0.06879	0.01886	-1.218	52	68	62	22	0.61778	1.1447	7.67243	528.661	1582.96	3	0.00325021	2.05194	Locus:1.1.1.246.5 File:"Ivana_20131029_iTRAQ_LP_1_20.wiff"	LP	Ivanna-LP-A (LP-A)
LP	ATP synthase subunit beta, mitochondrial OS=Mus musculus GN=Atp5b PE=1 SV=2	ATPB_MOUSE	TRUE	TRUE	iGLFGGAGVGk	1	iTRAQ8plex (+304), iTRAQ8plex (+304)	41.43	35.3983	38.51	0.275724	0	0.5778	0.1085	1.914	575.8	1074	697	1659	0.608164	1.60138	11.9679	528.662	1582.96	3	0.00310021	1.95724	Locus:1.1.1.686.16 File:"Ivana_20131029_iTRAQ_LP_1_19.wiff"	LP	Ivanna-LP-A (LP-A)
LP	ATP synthase subunit beta, mitochondrial OS=Mus musculus GN=Atp5b PE=1 SV=2	ATPB_MOUSE	TRUE	TRUE	iGLFGGAGVGk	1	iTRAQ8plex (+304), iTRAQ8plex (+304)	38.84	35.3983	33.29	4.42022	0	-0.1147	-0.1724	-2.186	3363	3865	3530	849	0.683196	1.60482	13.5027	528.662	1582.96	3	0.00304021	1.91936	Locus:1.1.1.795.15 File:"Ivana_20131029_iTRAQ_LP_1_3.wiff"	LP	Ivanna-LP-A (LP-A)
LP	ATP synthase subunit beta, mitochondrial OS=Mus musculus GN=Atp5b PE=1 SV=2	ATPB_MOUSE	TRUE	TRUE	iGLFGGAGVGk	1	iTRAQ8plex (+304), iTRAQ8plex (+304)	40.17	35.3983	35.76	3.92082	0	-0.04151	-0.06689	-1.568	3646	4416	4099	1267	0.692339	1.58599	13.713	528.662	1582.96	3	0.00277021	1.7489	Locus:1.1.1.789.18 File:"Ivana_20131029_iTRAQ_LP_1_3.wiff"	LP	Ivanna-LP-A (LP-A)
LP	ATP synthase subunit beta, mitochondrial OS=Mus musculus GN=Atp5b PE=1 SV=2	ATPB_MOUSE	TRUE	TRUE	iGLFGGAGVGk	1	iTRAQ8plex (+304), iTRAQ8plex (+304)	41.15	35.3983	36.37	2.16115	0	1.806	-3.324	-0.5162	95	404.1	40	66	0.610027	1.27853	9.24103	528.662	1582.96	3	0.00274021	1.72996	Locus:1.1.1.139.11 File:"Ivana_20131029_iTRAQ_LP_1_20.wiff"	LP	Ivanna-LP-A (LP-A)
LP	ATP synthase subunit beta, mitochondrial OS=Mus musculus GN=Atp5b PE=1 SV=2	ATPB_MOUSE	TRUE	TRUE	iGLFGGAGVGk	1	iTRAQ8plex (+304), iTRAQ8plex (+304)	41.54	35.3983	39.87	2.00877	0	3.373	-1.333	3.025	364	3983	422	2098	0.639681	1.62867	12.7455	528.662	1582.96	3	0.00274021	1.72996	Locus:1.1.1.689.16 File:"Ivana_20131029_iTRAQ_LP_1_19.wiff"	LP	Ivanna-LP-A (LP-A)
LP	ATP synthase subunit beta, mitochondrial OS=Mus musculus GN=Atp5b PE=1 SV=2	ATPB_MOUSE	TRUE	TRUE	iGLFGGAGVGk	1	iTRAQ8plex (+304), iTRAQ8plex (+304)	40.72	35.3983	36.77	2.85387	0	-2.879	-3.366	-0.7877	254.5	50	30	132	0.611369	1.24126	8.86573	528.662	1582.96	3	0.00274021	1.72996	Locus:1.1.1.138.2 File:"Ivana_20131029_iTRAQ_LP_1_20.wiff"	LP	Ivanna-LP-A (LP-A)
LP	ATP synthase subunit beta, mitochondrial OS=Mus musculus GN=Atp5b PE=1 SV=2	ATPB_MOUSE	TRUE	TRUE	iGLFGGAGVGk	1	iTRAQ8plex (+304), iTRAQ8plex (+304)	39.53	35.3983	37.75	3.20066	0	-3.216	3.375	3.072	294	166	2774	1677	0.615296	1.61919	12.2618	528.662	1582.96	3	0.00274021	1.72996	Locus:1.1.1.687.3 File:"Ivana_20131029_iTRAQ_LP_1_19.wiff"	LP	Ivanna-LP-A (LP-A)
LP	ATP synthase subunit beta, mitochondrial OS=Mus musculus GN=Atp5b PE=1 SV=2	ATPB_MOUSE	TRUE	TRUE	iGLFGGAGVGk	1	iTRAQ8plex (+304), iTRAQ8plex (+304)	41.36	35.3983	30.75	2.92082	0	0.06657	-0.08616	0.6532	46	61	50	60	0.61778	1.14704	7.76155	528.662	1582.96	3	0.00268021	1.69208	Locus:1.1.1.149.12 File:"Ivana_20131029_iTRAQ_LP_1_20.wiff"	LP	Ivanna-LP-A (LP-A)
LP	ATP synthase subunit beta, mitochondrial OS=Mus musculus GN=Atp5b PE=1 SV=2	ATPB_MOUSE	TRUE	TRUE	iGLFGGAGVGk	1	iTRAQ8plex (+304), iTRAQ8plex (+304)	37.12	35.3983	37.12	3.26761	0	2.312	-3.047	1.838	35	202	19	99	0.614224	1.19313	8.47167	528.662	1582.96	3	0.00265021	1.67314	Locus:1.1.1.303.2 File:"Ivana_20131029_iTRAQ_LP_1_20.wiff"	LP	Ivanna-LP-A (LP-A)
LP	ATP synthase subunit beta, mitochondrial OS=Mus musculus GN=Atp5b PE=1 SV=2	ATPB_MOUSE	TRUE	TRUE	iGLFGGAGVGk	1	iTRAQ8plex (+304), iTRAQ8plex (+304)	43.26	35.3983	43.06	2.38722	0	-1.747	-2.505	-0.8523	2680	1051	584	1347	0.627386	1.62567	12.4671	528.662	1582.96	3	0.00259021	1.63526	Locus:1.1.1.683.14 File:"Ivana_20131029_iTRAQ_LP_1_19.wiff"	LP	Ivanna-LP-A (LP-A)
LP	ATP synthase subunit beta, mitochondrial OS=Mus musculus GN=Atp5b PE=1 SV=2	ATPB_MOUSE	TRUE	TRUE	iGLFGGAGVGk	1	iTRAQ8plex (+304), iTRAQ8plex (+304)	43.46	35.3983	40.99	2.95861	0	-0.2212	0.1782	-0.5341	2001	2168	2592	1248	0.647011	1.63186	12.9674	528.662	1582.96	3	0.00241021	1.52162	Locus:1.1.1.799.6 File:"Ivana_20131029_iTRAQ_LP_1_3.wiff"	LP	Ivanna-LP-A (LP-A)
LP	ATP synthase subunit beta, mitochondrial OS=Mus musculus GN=Atp5b PE=1 SV=2	ATPB_MOUSE	TRUE	TRUE	iGLFGGAGVGk	1	iTRAQ8plex (+304), iTRAQ8plex (+304)	37.79	35.3983	32.75	2.48149	0	0.3471	0.3821	-0.02508	1552	2465	2339	1336	0.647011	1.63176	12.9091	528.662	1582.96	3	0.00238021	1.50268	Locus:1.1.1.868.17 File:"Ivana_20131029_iTRAQ_LP_1_5.wiff"	LP	Ivanna-LP-A (LP-A)
LP	ATP synthase subunit beta, mitochondrial OS=Mus musculus GN=Atp5b PE=1 SV=2	ATPB_MOUSE	TRUE	TRUE	iGLFGGAGVGk	1	iTRAQ8plex (+304), iTRAQ8plex (+304)	44.33	35.3983	39.56	3.21467	0	0.1522	-1.069	-1.092	378	521	233	172.2	0.603592	1.42167	10.3489	528.662	1582.96	3	0.00238021	1.50268	Locus:1.1.1.867.5 File:"Ivana_20131029_iTRAQ_LP_1_5.wiff"	LP	Ivanna-LP-A (LP-A)
LP	ATP synthase subunit beta, mitochondrial OS=Mus musculus GN=Atp5b PE=1 SV=2	ATPB_MOUSE	TRUE	TRUE	iGLFGGAGVGk	1	iTRAQ8plex (+304), iTRAQ8plex (+304)	38.6	35.3983	33	2.19382	0	-1.592	0.3553	-2.568	2651	1139	3776	522	0.647011	1.63186	12.9816	528.662	1582.96	3	0.00232021	1.4648	Locus:1.1.1.681.14 File:"Ivana_20131029_iTRAQ_LP_1_19.wiff"	LP	Ivanna-LP-A (LP-A)
LP	ATP synthase subunit beta, mitochondrial OS=Mus musculus GN=Atp5b PE=1 SV=2	ATPB_MOUSE	TRUE	TRUE	iGLFGGAGVGk	1	iTRAQ8plex (+304), iTRAQ8plex (+304)	38.72	35.3983	33.78	3.11351	0	0.159	2.196	1.485	144	211	690	317	0.602653	1.44305	10.4115	528.662	1582.96	3	0.00229021	1.44586	Locus:1.1.1.2015.14 File:"Ivana_20131029_iTRAQ_LP_1_19.wiff"	LP	Ivanna-LP-A (LP-A)
LP	ATP synthase subunit beta, mitochondrial OS=Mus musculus GN=Atp5b PE=1 SV=2	ATPB_MOUSE	TRUE	TRUE	iGLFGGAGVGk	1	iTRAQ8plex (+304), iTRAQ8plex (+304)	41.94	35.3983	39.77	3.76955	0	1.029	0.1568	-1.323	106.3	267	148	45	0.61072	1.2594	9.14542	528.662	1582.96	3	0.00214021	1.35117	Locus:1.1.1.163.20 File:"Ivana_20131029_iTRAQ_LP_1_20.wiff"	LP	Ivanna-LP-A (LP-A)
LP	ATP synthase subunit beta, mitochondrial OS=Mus musculus GN=Atp5b PE=1 SV=2	ATPB_MOUSE	TRUE	TRUE	iGLFGGAGVGk	1	iTRAQ8plex (+304), iTRAQ8plex (+304)	45.54	35.3983	44.03	3.76955	0	-2.757	-1.716	-2.371	240.4	47	83	51	0.612115	1.22258	8.71905	528.662	1582.96	3	0.00208021	1.31329	Locus:1.1.1.123.3 File:"Ivana_20131029_iTRAQ_LP_1_20.wiff"	LP	Ivanna-LP-A (LP-A)
LP	ATP synthase subunit beta, mitochondrial OS=Mus musculus GN=Atp5b PE=1 SV=2	ATPB_MOUSE	TRUE	TRUE	iGLFGGAGVGk	1	iTRAQ8plex (+304), iTRAQ8plex (+304)	39.78	35.3983	35.21	2.65758	0	0.006081	0.2177	-2.758	219	273	297	43	0.607877	1.33756	9.70044	528.662	1582.96	3	0.00208021	1.31329	Locus:1.1.1.121.2 File:"Ivana_20131029_iTRAQ_LP_1_20.wiff"	LP	Ivanna-LP-A (LP-A)
LP	ATP synthase subunit beta, mitochondrial OS=Mus musculus GN=Atp5b PE=1 SV=2	ATPB_MOUSE	TRUE	TRUE	iGLFGGAGVGk	1	iTRAQ8plex (+304), iTRAQ8plex (+304)	38.27	35.3983	35.23	4.30103	0	-0.07478	-0.4362	1.864	64	80	53	178	0.614224	1.20769	8.55075	528.662	1582.96	3	0.00208021	1.31329	Locus:1.1.1.124.2 File:"Ivana_20131029_iTRAQ_LP_1_20.wiff"	LP	Ivanna-LP-A (LP-A)
LP	ATP synthase subunit beta, mitochondrial OS=Mus musculus GN=Atp5b PE=1 SV=2	ATPB_MOUSE	TRUE	TRUE	iGLFGGAGVGk	1	iTRAQ8plex (+304), iTRAQ8plex (+304)	51.68	35.3983	44.5	3.49485	0	-1.926	-2.153	-0.484	210.1	75.09	56	132	0.611369	1.24126	8.88628	528.662	1582.96	3	0.00202021	1.27541	Locus:1.1.1.151.15 File:"Ivana_20131029_iTRAQ_LP_1_20.wiff"	LP	Ivanna-LP-A (LP-A)
LP	ATP synthase subunit beta, mitochondrial OS=Mus musculus GN=Atp5b PE=1 SV=2	ATPB_MOUSE	TRUE	TRUE	iGLFGGAGVGk	1	iTRAQ8plex (+304), iTRAQ8plex (+304)	40.5	35.3983	37.57	4.37675	0	-0.9945	0.02947	-3.39	394	249	457	56	0.604532	1.39972	10.1749	528.662	1582.96	3	0.00199021	1.25647	Locus:1.1.1.394.5 File:"Ivana_20131029_iTRAQ_LP_1_20.wiff"	LP	Ivanna-LP-A (LP-A)
LP	ATP synthase subunit beta, mitochondrial OS=Mus musculus GN=Atp5b PE=1 SV=2	ATPB_MOUSE	TRUE	TRUE	iGLFGGAGVGk	1	iTRAQ8plex (+304), iTRAQ8plex (+304)	38.55	35.3983	32.29	3.69897	0	0.2154	0.1811	-0.1704	1486	2158	1960	1167	0.63361	1.62867	12.7252	528.662	1582.96	3	0.00196021	1.23753	Locus:1.1.1.1441.9 File:"Ivana_20131029_iTRAQ_LP_1_1.wiff"	LP	Ivanna-LP-A (LP-A)
LP	ATP synthase subunit beta, mitochondrial OS=Mus musculus GN=Atp5b PE=1 SV=2	ATPB_MOUSE	TRUE	TRUE	iGLFGGAGVGk	1	iTRAQ8plex (+304), iTRAQ8plex (+304)	43.95	35.3983	39.59	2.79588	0	-2.836	-1.957	-2.168	2345	438	688	552	0.608164	1.60138	11.9741	528.662	1582.96	3	0.00184021	1.16177	Locus:1.1.1.781.16 File:"Ivana_20131029_iTRAQ_LP_1_2.wiff"	LP	Ivanna-LP-A (LP-A)
LP	ATP synthase subunit beta, mitochondrial OS=Mus musculus GN=Atp5b PE=1 SV=2	ATPB_MOUSE	TRUE	TRUE	iGLFGGAGVGk	1	iTRAQ8plex (+304), iTRAQ8plex (+304)	33.29	35.3983	32.43	3.21467	0	-2.31	-2.837	-2.078	310	81	53	77	0.61072	1.2594	9.02514	528.662	1582.96	3	0.00184021	1.16177	Locus:1.1.1.395.2 File:"Ivana_20131029_iTRAQ_LP_1_20.wiff"	LP	Ivanna-LP-A (LP-A)
LP	ATP synthase subunit beta, mitochondrial OS=Mus musculus GN=Atp5b PE=1 SV=2	ATPB_MOUSE	TRUE	TRUE	iGLFGGAGVGk	1	iTRAQ8plex (+304), iTRAQ8plex (+304)	43.32	35.3983	38.51	3.12494	0	0.1726	0.1034	-0.4783	3461	4873	4351	2255	0.702191	1.58599	13.8669	528.662	1582.96	3	0.00184021	1.16177	Locus:1.1.1.782.6 File:"Ivana_20131029_iTRAQ_LP_1_2.wiff"	LP	Ivanna-LP-A (LP-A)
LP	ATP synthase subunit beta, mitochondrial OS=Mus musculus GN=Atp5b PE=1 SV=2	ATPB_MOUSE	TRUE	TRUE	iGLFGGAGVGk	1	iTRAQ8plex (+304), iTRAQ8plex (+304)	48.42	35.3983	40	3.29243	0	0.2581	0.1697	0.1249	2391	3579	3124	2252	0.67426	1.60482	13.4699	528.662	1582.96	3	0.00169021	1.06707	Locus:1.1.1.796.4 File:"Ivana_20131029_iTRAQ_LP_1_3.wiff"	LP	Ivanna-LP-A (LP-A)
LP	ATP synthase subunit beta, mitochondrial OS=Mus musculus GN=Atp5b PE=1 SV=2	ATPB_MOUSE	TRUE	TRUE	iGLFGGAGVGk	1	iTRAQ8plex (+304), iTRAQ8plex (+304)	46.19	35.3983	45.5	3.21467	0	2.489	2.381	1.828	842	5521	4814	2380	0.692339	1.58599	13.7267	528.662	1582.96	3	0.00163021	1.02919	Locus:1.1.1.832.4 File:"Ivana_20131029_iTRAQ_LP_1_4.wiff"	LP	Ivanna-LP-A (LP-A)
LP	ATP synthase subunit beta, mitochondrial OS=Mus musculus GN=Atp5b PE=1 SV=2	ATPB_MOUSE	TRUE	TRUE	iGLFGGAGVGk	1	iTRAQ8plex (+304), iTRAQ8plex (+304)	44.01	35.3983	40.64	3.74473	0	0.00282	0.148	-0.7388	98	123	126	54.44	0.613082	1.20769	8.64904	528.662	1582.96	3	0.00160021	1.01025	Locus:1.1.1.2041.7 File:"Ivana_20131029_iTRAQ_LP_1_19.wiff"	LP	Ivanna-LP-A (LP-A)
LP	ATP synthase subunit beta, mitochondrial OS=Mus musculus GN=Atp5b PE=1 SV=2	ATPB_MOUSE	TRUE	TRUE	iGLFGGAGVGk	1	iTRAQ8plex (+304), iTRAQ8plex (+304)	37.76	35.3983	36.98	1.18709	0	0.7318	-0.2861	2.243	38	78	36	134	0.616228	1.16744	8.15987	528.662	1582.96	3	0.00154021	0.972371	Locus:1.1.1.288.4 File:"Ivana_20131029_iTRAQ_LP_1_20.wiff"	LP	Ivanna-LP-A (LP-A)
LP	ATP synthase subunit beta, mitochondrial OS=Mus musculus GN=Atp5b PE=1 SV=2	ATPB_MOUSE	TRUE	TRUE	iGLFGGAGVGk	1	iTRAQ8plex (+304), iTRAQ8plex (+304)	30.69	35.3983	26.24	1.58503	0	-0.4899	2.257	1.424	37	37	184	78	0.615367	1.19313	8.39232	528.662	1582.96	3	0.00118021	0.745094	Locus:1.1.1.227.8 File:"Ivana_20131029_iTRAQ_LP_1_20.wiff"	LP	Ivanna-LP-A (LP-A)
LP	ATP synthase subunit beta, mitochondrial OS=Mus musculus GN=Atp5b PE=1 SV=2	ATPB_MOUSE	TRUE	TRUE	iGLFGGAGVGk	1	iTRAQ8plex (+304), iTRAQ8plex (+304)	36.16	35.3983	34.35	4.05061	0	2.071	-0.1974	0.5585	719	3636	929	938	0.63361	1.62567	12.6032	528.662	1582.96	3	0.00118021	0.745094	Locus:1.1.1.831.18 File:"Ivana_20131029_iTRAQ_LP_1_4.wiff"	LP	Ivanna-LP-A (LP-A)
LP	ATP synthase subunit beta, mitochondrial OS=Mus musculus GN=Atp5b PE=1 SV=2	ATPB_MOUSE	TRUE	TRUE	iGLFGGAGVGk	1	iTRAQ8plex (+304), iTRAQ8plex (+304)	36.94	35.3983	32.95	2.46852	0	-2.958	0.05812	-2.342	205.1	37	235	44.05	0.61072	1.2594	9.02556	528.662	1582.96	3	0.00103021	0.650395	Locus:1.1.1.249.8 File:"Ivana_20131029_iTRAQ_LP_1_20.wiff"	LP	Ivanna-LP-A (LP-A)
LP	ATP synthase subunit beta, mitochondrial OS=Mus musculus GN=Atp5b PE=1 SV=2	ATPB_MOUSE	TRUE	TRUE	iGLFGGAGVGk	1	iTRAQ8plex (+304), iTRAQ8plex (+304)	45.37	35.3983	38.45	3.92082	0	0.1955	-0.004832	-0.8991	61	87	72	31.08	0.617042	1.15742	7.972	528.662	1582.96	3	0.000940207	0.593576	Locus:1.1.1.15.2 File:"Ivana_20131029_iTRAQ_LP_1_20.wiff"	LP	Ivanna-LP-A (LP-A)
LP	ATP synthase subunit beta, mitochondrial OS=Mus musculus GN=Atp5b PE=1 SV=2	ATPB_MOUSE	TRUE	TRUE	iGLFGGAGVGk	1	iTRAQ8plex (+304), iTRAQ8plex (+304)	37.31	35.3983	37.31	3.5376	0	-0.138	2.852	0.2679	45	55	349	46	0.611369	1.24126	8.95128	528.662	1582.96	3	0.000940207	0.593576	Locus:1.1.1.18.2 File:"Ivana_20131029_iTRAQ_LP_1_20.wiff"	LP	Ivanna-LP-A (LP-A)
LP	ATP synthase subunit beta, mitochondrial OS=Mus musculus GN=Atp5b PE=1 SV=2	ATPB_MOUSE	TRUE	TRUE	iGLFGGAGVGk	1	iTRAQ8plex (+304), iTRAQ8plex (+304)	34.79	35.3983	34.75	4.0655	0	0.01649	0.09582	2.082	60	80	69	191	0.613082	1.20769	8.64386	528.662	1582.96	3	0.000940207	0.593576	Locus:1.1.1.16.2 File:"Ivana_20131029_iTRAQ_LP_1_20.wiff"	LP	Ivanna-LP-A (LP-A)
LP	ATP synthase subunit beta, mitochondrial OS=Mus musculus GN=Atp5b PE=1 SV=2	ATPB_MOUSE	TRUE	TRUE	iGLFGGAGVGk	1	iTRAQ8plex (+304), iTRAQ8plex (+304)	41.5	35.3983	38.32	4.25181	0	-0.5822	2.845	2.594	55	58	380	238	0.608616	1.31694	9.51373	528.662	1582.96	3	0.000940207	0.593576	Locus:1.1.1.19.2 File:"Ivana_20131029_iTRAQ_LP_1_20.wiff"	LP	Ivanna-LP-A (LP-A)
LP	ATP synthase subunit beta, mitochondrial OS=Mus musculus GN=Atp5b PE=1 SV=2	ATPB_MOUSE	TRUE	TRUE	iGLFGGAGVGk	1	iTRAQ8plex (+304), iTRAQ8plex (+304)	42.48	35.3983	41.13	4.22915	0	1.738	-1.602	-3.339	971	3949	639	207.6	0.627386	1.62567	12.4935	528.662	1582.97	3	0.000880207	0.555696	Locus:1.1.1.691.17 File:"Ivana_20131029_iTRAQ_LP_1_19.wiff"	LP	Ivanna-LP-A (LP-A)
LP	ATP synthase subunit beta, mitochondrial OS=Mus musculus GN=Atp5b PE=1 SV=2	ATPB_MOUSE	TRUE	TRUE	iGLFGGAGVGk	1	iTRAQ8plex (+304), iTRAQ8plex (+304)	40.45	35.3983	36.22	3.3098	0	1.347	-2.512	-0.3096	1076	3340	448	813	0.627386	1.62567	12.4709	528.662	1582.97	3	0.000790207	0.498877	Locus:1.1.1.947.17 File:"Ivana_20131029_iTRAQ_LP_1_18.wiff"	LP	Ivanna-LP-A (LP-A)
LP	ATP synthase subunit beta, mitochondrial OS=Mus musculus GN=Atp5b PE=1 SV=2	ATPB_MOUSE	TRUE	TRUE	iGLFGGAGVGk	1	iTRAQ8plex (+304), iTRAQ8plex (+304)	52.91	35.3983	48.51	3.07572	0	-0.1258	-0.6042	-1.991	144	164	115	40	0.612115	1.24126	8.85487	528.662	1582.97	3	0.000760207	0.479937	Locus:1.1.1.165.19 File:"Ivana_20131029_iTRAQ_LP_1_20.wiff"	LP	Ivanna-LP-A (LP-A)
LP	ATP synthase subunit beta, mitochondrial OS=Mus musculus GN=Atp5b PE=1 SV=2	ATPB_MOUSE	TRUE	TRUE	iGLFGGAGVGk	1	iTRAQ8plex (+304), iTRAQ8plex (+304)	38.6	35.3983	37.72	2.67778	0	-4.848	-2.129	-0.3459	548	46.92	137	372	0.604532	1.39972	10.1084	528.662	1582.97	3	0.000610207	0.385239	Locus:1.1.1.2013.7 File:"Ivana_20131029_iTRAQ_LP_1_19.wiff"	LP	Ivanna-LP-A (LP-A)
LP	ATP synthase subunit beta, mitochondrial OS=Mus musculus GN=Atp5b PE=1 SV=2	ATPB_MOUSE	TRUE	TRUE	iGLFGGAGVGk	1	iTRAQ8plex (+304), iTRAQ8plex (+304)	46.72	35.3983	43.32	4.05061	0	0.02278	0.2257	-0.4395	5109	6516	6891	3393	0.744347	1.52075	14.4192	528.662	1582.97	3	0.000580207	0.366299	Locus:1.1.1.785.5 File:"Ivana_20131029_iTRAQ_LP_1_2.wiff"	LP	Ivanna-LP-A (LP-A)
LP	ATP synthase subunit beta, mitochondrial OS=Mus musculus GN=Atp5b PE=1 SV=2	ATPB_MOUSE	TRUE	TRUE	iGLFGGAGVGk	1	iTRAQ8plex (+304), iTRAQ8plex (+304)	48.65	35.3983	43.69	3.82391	0	0.03195	0.1751	-0.548	5587	7161	7306	3478	0.744347	1.49565	14.5223	528.662	1582.97	3	0.000580207	0.366299	Locus:1.1.1.784.2 File:"Ivana_20131029_iTRAQ_LP_1_2.wiff"	LP	Ivanna-LP-A (LP-A)
LP	ATP synthase subunit beta, mitochondrial OS=Mus musculus GN=Atp5b PE=1 SV=2	ATPB_MOUSE	TRUE	TRUE	iGLFGGAGVGk	1	iTRAQ8plex (+304), iTRAQ8plex (+304)	29.86	35.3983	28.93	0.677781	0	0.4277	2.718	0.9717	298	519	2083	477	0.605572	1.58782	11.7215	528.662	1582.97	3	0.000400207	0.252661	Locus:1.1.1.772.15 File:"Ivana_20131029_iTRAQ_LP_1_20.wiff"	LP	Ivanna-LP-A (LP-A)
LP	ATP synthase subunit beta, mitochondrial OS=Mus musculus GN=Atp5b PE=1 SV=2	ATPB_MOUSE	TRUE	TRUE	iGLFGGAGVGk	1	iTRAQ8plex (+304), iTRAQ8plex (+304)	43.95	35.3983	43.03	3.08092	0	0.00773	-0.04006	-0.3119	3474	4384	3942	2491	0.702191	1.58599	13.8028	528.662	1582.97	3	0.000280207	0.176902	Locus:1.1.1.951.20 File:"Ivana_20131029_iTRAQ_LP_1_18.wiff"	LP	Ivanna-LP-A (LP-A)
LP	ATP synthase subunit beta, mitochondrial OS=Mus musculus GN=Atp5b PE=1 SV=2	ATPB_MOUSE	TRUE	TRUE	iGLFGGAGVGk	1	iTRAQ8plex (+304), iTRAQ8plex (+304)	37.37	35.3983	35.96	1.69897	0	-2.441	0.1055	-1.646	3162	803	3748	993	0.655555	1.62143	13.0878	528.662	1582.97	3	0.000280207	0.176902	Locus:1.1.1.950.18 File:"Ivana_20131029_iTRAQ_LP_1_18.wiff"	LP	Ivanna-LP-A (LP-A)
LP	ATP synthase subunit beta, mitochondrial OS=Mus musculus GN=Atp5b PE=1 SV=2	ATPB_MOUSE	TRUE	TRUE	iGLFGGAGVGk	1	iTRAQ8plex (+304), iTRAQ8plex (+304)	40.77	35.3983	40.71	4.11351	0	0.1386	-4.478	Value Missing (-6.643856)	403	544	60	Value Missing (-6.643856)	0.605472	1.37778	9.97585	528.662	1582.97	3	0.000280207	0.176902	Locus:1.1.1.2152.2 File:"Ivana_20131029_iTRAQ_LP_1_19.wiff"	LP	Ivanna-LP-A (LP-A)
LP	ATP synthase subunit beta, mitochondrial OS=Mus musculus GN=Atp5b PE=1 SV=2	ATPB_MOUSE	TRUE	TRUE	iGLFGGAGVGk	1	iTRAQ8plex (+304), iTRAQ8plex (+304)	37.75	35.3983	37.48	3.18709	0	3.072	-1.762	2.402	69	647	67	278	0.605472	1.37778	10.0512	528.663	1582.97	3	0.000160207	0.101143	Locus:1.1.1.2062.2 File:"Ivana_20131029_iTRAQ_LP_1_19.wiff"	LP	Ivanna-LP-A (LP-A)
LP	ATP synthase subunit beta, mitochondrial OS=Mus musculus GN=Atp5b PE=1 SV=2	ATPB_MOUSE	TRUE	TRUE	iGLFGGAGVGk	1	iTRAQ8plex (+304), iTRAQ8plex (+304)	37.63	35.3983	33.54	1.63827	0	2.659	3.029	0.5009	298	2278	2738	391	0.627386	1.62567	12.478	528.663	1582.97	3	0.000100207	0.0632633	Locus:1.1.1.713.16 File:"Ivana_20131029_iTRAQ_LP_1_19.wiff"	LP	Ivanna-LP-A (LP-A)
LP	ATP synthase subunit beta, mitochondrial OS=Mus musculus GN=Atp5b PE=1 SV=2	ATPB_MOUSE	TRUE	TRUE	iGLFGGAGVGk	1	iTRAQ8plex (+304), iTRAQ8plex (+304)	32.42	35.3983	32.42	1.30103	0	-2.437	0.1342	-2.969	1971	485	2393	316	0.621144	1.62217	12.3346	528.663	1582.97	3	0.000100207	0.0632633	Locus:1.1.1.712.14 File:"Ivana_20131029_iTRAQ_LP_1_19.wiff"	LP	Ivanna-LP-A (LP-A)
LP	ATP synthase subunit beta, mitochondrial OS=Mus musculus GN=Atp5b PE=1 SV=2	ATPB_MOUSE	TRUE	TRUE	iGLFGGAGVGk	1	iTRAQ8plex (+304), iTRAQ8plex (+304)	34.71	35.3983	32.4	4.10791	0	1.625	1.025	3.223	37	129	76	232	0.611369	1.24126	8.88874	528.663	1582.97	3	1.97926e-05	0.0124955	Locus:1.1.1.379.3 File:"Ivana_20131029_iTRAQ_LP_1_20.wiff"	LP	Ivanna-LP-A (LP-A)
LP	ATP synthase subunit beta, mitochondrial OS=Mus musculus GN=Atp5b PE=1 SV=2	ATPB_MOUSE	TRUE	TRUE	iGLFGGAGVGk	1	iTRAQ8plex (+304), iTRAQ8plex (+304)	49.57	35.3983	43.5	4.42022	0	-0.0581	0.3034	-0.09385	4400	5340	6191	3599	0.734335	1.54169	14.2534	528.663	1582.97	3	1.97926e-05	0.0124955	Locus:1.1.1.835.13 File:"Ivana_20131029_iTRAQ_LP_1_4.wiff"	LP	Ivanna-LP-A (LP-A)
LP	ATP synthase subunit beta, mitochondrial OS=Mus musculus GN=Atp5b PE=1 SV=2	ATPB_MOUSE	TRUE	TRUE	iGLFGGAGVGk	1	iTRAQ8plex (+304), iTRAQ8plex (+304)	41.72	35.3983	37.96	4.04096	0	0.1072	0.01616	Value Missing (-6.643856)	5737	7653	6909	Value Missing (-6.643856)	0.734335	1.54169	14.3091	528.663	1582.97	3	1.97926e-05	0.0124955	Locus:1.1.1.834.5 File:"Ivana_20131029_iTRAQ_LP_1_4.wiff"	LP	Ivanna-LP-A (LP-A)
LP	ATP synthase subunit beta, mitochondrial OS=Mus musculus GN=Atp5b PE=1 SV=2	ATPB_MOUSE	TRUE	TRUE	iGLFGGAGVGk	1	iTRAQ8plex (+304), iTRAQ8plex (+304)	44.77	35.3983	40.85	3.82391	0	-2.435	-0.1527	-3.208	3118	759	3114	451	0.639681	1.63176	12.8615	528.663	1582.97	3	0.000139793	0.0882544	Locus:1.1.1.788.17 File:"Ivana_20131029_iTRAQ_LP_1_2.wiff"	LP	Ivanna-LP-A (LP-A)
LP	ATP synthase subunit beta, mitochondrial OS=Mus musculus GN=Atp5b PE=1 SV=2	ATPB_MOUSE	TRUE	TRUE	iGLFGGAGVGk	1	iTRAQ8plex (+304), iTRAQ8plex (+304)	43.02	35.3983	41.71	3.79588	0	0.3256	0.2637	-0.4224	3383	5277	4742	2287	0.702191	1.57504	13.9375	528.663	1582.97	3	0.000139793	0.0882544	Locus:1.1.1.787.4 File:"Ivana_20131029_iTRAQ_LP_1_2.wiff"	LP	Ivanna-LP-A (LP-A)
LP	ATP synthase subunit beta, mitochondrial OS=Mus musculus GN=Atp5b PE=1 SV=2	ATPB_MOUSE	TRUE	TRUE	iGLFGGAGVGk	1	iTRAQ8plex (+304), iTRAQ8plex (+304)	30.02	35.3983	30.02	4.03152	0	-0.1023	0.03686	-3.058	417	483	502	72	0.601435	1.44305	10.5255	528.663	1582.97	3	0.000139793	0.0882544	Locus:1.1.1.2156.2 File:"Ivana_20131029_iTRAQ_LP_1_19.wiff"	LP	Ivanna-LP-A (LP-A)
LP	ATP synthase subunit beta, mitochondrial OS=Mus musculus GN=Atp5b PE=1 SV=2	ATPB_MOUSE	TRUE	TRUE	iGLFGGAGVGk	1	iTRAQ8plex (+304), iTRAQ8plex (+304)	36.1	35.3983	33.13	1.46852	0	1.978	2.175	0.04327	661	3183	3418	636	0.647011	1.63186	12.9473	528.663	1582.97	3	0.000199793	0.126134	Locus:1.1.1.678.13 File:"Ivana_20131029_iTRAQ_LP_1_19.wiff"	LP	Ivanna-LP-A (LP-A)
LP	ATP synthase subunit beta, mitochondrial OS=Mus musculus GN=Atp5b PE=1 SV=2	ATPB_MOUSE	TRUE	TRUE	iGLFGGAGVGk	1	iTRAQ8plex (+304), iTRAQ8plex (+304)	43.51	35.3983	36.33	3.26761	0	-0.7319	2.441	1.843	573.4	519	3165	1570	0.627386	1.62567	12.5086	528.663	1582.97	3	0.000199793	0.126134	Locus:1.1.1.677.9 File:"Ivana_20131029_iTRAQ_LP_1_19.wiff"	LP	Ivanna-LP-A (LP-A)
LP	ATP synthase subunit beta, mitochondrial OS=Mus musculus GN=Atp5b PE=1 SV=2	ATPB_MOUSE	TRUE	TRUE	iGLFGGAGVGk	1	iTRAQ8plex (+304), iTRAQ8plex (+304)	41.92	35.3983	34.6	3.02228	0	0.08394	0.04382	0.9756	56.34	76	66	90	0.616228	1.16744	8.17163	528.663	1582.97	3	0.000409793	0.258712	Locus:1.1.1.197.16 File:"Ivana_20131029_iTRAQ_LP_1_20.wiff"	LP	Ivanna-LP-A (LP-A)
LP	ATP synthase subunit beta, mitochondrial OS=Mus musculus GN=Atp5b PE=1 SV=2	ATPB_MOUSE	TRUE	TRUE	iGLFGGAGVGk	1	iTRAQ8plex (+304), iTRAQ8plex (+304)	34.87	35.3983	33.86	3.85387	0	-2.116	0.5571	-0.3876	611	204	979	407	0.599181	1.52819	11.1039	528.663	1582.97	3	0.000409793	0.258712	Locus:1.1.1.1979.2 File:"Ivana_20131029_iTRAQ_LP_1_19.wiff"	LP	Ivanna-LP-A (LP-A)
LP	ATP synthase subunit beta, mitochondrial OS=Mus musculus GN=Atp5b PE=1 SV=2	ATPB_MOUSE	TRUE	TRUE	iGLFGGAGVGk	1	iTRAQ8plex (+304), iTRAQ8plex (+304)	33.77	35.3983	29.94	2.92082	0	0.2771	-2.549	-0.1525	2675	4020	782	2127	0.664907	1.62143	13.2294	528.663	1582.97	3	0.000439793	0.277651	Locus:1.1.1.680.15 File:"Ivana_20131029_iTRAQ_LP_1_19.wiff"	LP	Ivanna-LP-A (LP-A)
LP	ATP synthase subunit beta, mitochondrial OS=Mus musculus GN=Atp5b PE=1 SV=2	ATPB_MOUSE	TRUE	TRUE	iGLFGGAGVGk	1	iTRAQ8plex (+304), iTRAQ8plex (+304)	40.74	35.3983	37.84	2.95861	0	-1.755	0.5485	0.4945	271	118	424	313	0.604532	1.39972	10.137	528.663	1582.97	3	0.000469793	0.296591	Locus:1.1.1.479.20 File:"Ivana_20131029_iTRAQ_LP_1_20.wiff"	LP	Ivanna-LP-A (LP-A)
LP	ATP synthase subunit beta, mitochondrial OS=Mus musculus GN=Atp5b PE=1 SV=2	ATPB_MOUSE	TRUE	TRUE	iGLFGGAGVGk	1	iTRAQ8plex (+304), iTRAQ8plex (+304)	39.02	35.3983	34.16	2.85387	0	-0.1922	-2.457	-2.777	1906	2060	530	366	0.615296	1.61919	12.2473	528.663	1582.97	3	0.000469793	0.296591	Locus:1.1.1.791.16 File:"Ivana_20131029_iTRAQ_LP_1_2.wiff"	LP	Ivanna-LP-A (LP-A)
LP	ATP synthase subunit beta, mitochondrial OS=Mus musculus GN=Atp5b PE=1 SV=2	ATPB_MOUSE	TRUE	TRUE	iGLFGGAGVGk	1	iTRAQ8plex (+304), iTRAQ8plex (+304)	36.32	35.3983	33.73	2.49485	0	-2.451	0.2399	-4.868	1995	480	2609	169.3	0.621144	1.62217	12.359	528.663	1582.97	3	0.000469793	0.296591	Locus:1.1.1.790.8 File:"Ivana_20131029_iTRAQ_LP_1_2.wiff"	LP	Ivanna-LP-A (LP-A)
LP	ATP synthase subunit beta, mitochondrial OS=Mus musculus GN=Atp5b PE=1 SV=2	ATPB_MOUSE	TRUE	TRUE	iGLFGGAGVGk	1	iTRAQ8plex (+304), iTRAQ8plex (+304)	50.93	35.3983	45.64	3.63827	0	1.152	-1.723	0.4162	235.1	637	122	271	0.603592	1.42167	10.305	528.663	1582.97	3	0.000499793	0.315531	Locus:1.1.1.1926.13 File:"Ivana_20131029_iTRAQ_LP_1_19.wiff"	LP	Ivanna-LP-A (LP-A)
LP	ATP synthase subunit beta, mitochondrial OS=Mus musculus GN=Atp5b PE=1 SV=2	ATPB_MOUSE	TRUE	TRUE	iGLFGGAGVGk	1	iTRAQ8plex (+304), iTRAQ8plex (+304)	29.83	35.3983	29.83	1.88606	0	-1.115	2.417	2.15	105	81	558	347	0.604532	1.39972	10.0914	528.663	1582.97	3	0.000499793	0.315531	Locus:1.1.1.1925.2 File:"Ivana_20131029_iTRAQ_LP_1_19.wiff"	LP	Ivanna-LP-A (LP-A)
LP	ATP synthase subunit beta, mitochondrial OS=Mus musculus GN=Atp5b PE=1 SV=2	ATPB_MOUSE	TRUE	TRUE	iGLFGGAGVGk	1	iTRAQ8plex (+304), iTRAQ8plex (+304)	41.9	35.3983	36.72	2.22185	0	0.01891	-1.964	-0.931	1795	2258	662	892	0.627386	1.62567	12.453	528.663	1582.97	3	0.000619793	0.39129	Locus:1.1.1.955.19 File:"Ivana_20131029_iTRAQ_LP_1_18.wiff"	LP	Ivanna-LP-A (LP-A)
LP	ATP synthase subunit beta, mitochondrial OS=Mus musculus GN=Atp5b PE=1 SV=2	ATPB_MOUSE	TRUE	TRUE	iGLFGGAGVGk	1	iTRAQ8plex (+304), iTRAQ8plex (+304)	41.87	35.3983	36.93	2.11351	0	-1.084	1.877	1.437	167	119	637	354	0.603592	1.42167	10.3185	528.663	1582.97	3	0.000619793	0.39129	Locus:1.1.1.2045.6 File:"Ivana_20131029_iTRAQ_LP_1_19.wiff"	LP	Ivanna-LP-A (LP-A)
LP	ATP synthase subunit beta, mitochondrial OS=Mus musculus GN=Atp5b PE=1 SV=2	ATPB_MOUSE	TRUE	TRUE	iGLFGGAGVGk	1	iTRAQ8plex (+304), iTRAQ8plex (+304)	41.89	35.3983	38.9	3.88606	0	0.7236	0.8992	0.6034	61	125	129	78	0.613082	1.20769	8.61838	528.663	1582.97	3	0.000709793	0.448109	Locus:1.1.1.2153.7 File:"Ivana_20131029_iTRAQ_LP_1_19.wiff"	LP	Ivanna-LP-A (LP-A)
LP	ATP synthase subunit beta, mitochondrial OS=Mus musculus GN=Atp5b PE=1 SV=2	ATPB_MOUSE	TRUE	TRUE	iGLFGGAGVGk	1	iTRAQ8plex (+304), iTRAQ8plex (+304)	36.83	35.3983	33.68	2.4318	0	-0.05393	0.008087	-2.877	1916	2294	2269	357	0.63361	1.62867	12.7389	528.663	1582.97	3	0.000709793	0.448109	Locus:1.1.1.1440.18 File:"Ivana_20131029_iTRAQ_LP_1_1.wiff"	LP	Ivanna-LP-A (LP-A)
LP	ATP synthase subunit beta, mitochondrial OS=Mus musculus GN=Atp5b PE=1 SV=2	ATPB_MOUSE	TRUE	TRUE	iGLFGGAGVGk	1	iTRAQ8plex (+304), iTRAQ8plex (+304)	35.55	35.3983	33.34	3.67778	0	-2.237	-2.866	-0.4021	3012	894	505	1987	0.63361	1.62867	12.6434	528.663	1582.97	3	0.000709793	0.448109	Locus:1.1.1.953.19 File:"Ivana_20131029_iTRAQ_LP_1_18.wiff"	LP	Ivanna-LP-A (LP-A)
LP	ATP synthase subunit beta, mitochondrial OS=Mus musculus GN=Atp5b PE=1 SV=2	ATPB_MOUSE	TRUE	TRUE	iGLFGGAGVGk	1	iTRAQ8plex (+304), iTRAQ8plex (+304)	38.08	35.3983	36.53	3.74473	0	0.04933	0.005104	-0.4964	2681	3474	3145	1722	0.67426	1.60482	13.4281	528.663	1582.97	3	0.000709793	0.448109	Locus:1.1.1.1438.7 File:"Ivana_20131029_iTRAQ_LP_1_1.wiff"	LP	Ivanna-LP-A (LP-A)
LP	ATP synthase subunit beta, mitochondrial OS=Mus musculus GN=Atp5b PE=1 SV=2	ATPB_MOUSE	TRUE	TRUE	iGLFGGAGVGk	1	iTRAQ8plex (+304), iTRAQ8plex (+304)	41.77	35.3983	39.23	3.34679	0	2.955	-0.777	1.848	133	1186	165	387	0.599909	1.48772	10.8696	528.663	1582.97	3	0.000739793	0.467048	Locus:1.1.1.1977.13 File:"Ivana_20131029_iTRAQ_LP_1_19.wiff"	LP	Ivanna-LP-A (LP-A)
LP	ATP synthase subunit beta, mitochondrial OS=Mus musculus GN=Atp5b PE=1 SV=2	ATPB_MOUSE	TRUE	TRUE	iGLFGGAGVGk	1	iTRAQ8plex (+304), iTRAQ8plex (+304)	36.66	35.3983	32.17	3.40894	0	-0.3648	2.626	1.97	60	67	374	178	0.609326	1.29693	9.40727	528.663	1582.97	3	0.000739793	0.467048	Locus:1.1.1.430.3 File:"Ivana_20131029_iTRAQ_LP_1_20.wiff"	LP	Ivanna-LP-A (LP-A)
LP	ATP synthase subunit beta, mitochondrial OS=Mus musculus GN=Atp5b PE=1 SV=2	ATPB_MOUSE	TRUE	TRUE	iGLFGGAGVGk	1	iTRAQ8plex (+304), iTRAQ8plex (+304)	40.19	35.3983	37.38	3.50864	0	0.7189	1.229	2.724	75	154	176	352	0.608616	1.31694	9.56415	528.663	1582.97	3	0.000829793	0.523868	Locus:1.1.1.2067.3 File:"Ivana_20131029_iTRAQ_LP_1_19.wiff"	LP	Ivanna-LP-A (LP-A)
LP	ATP synthase subunit beta, mitochondrial OS=Mus musculus GN=Atp5b PE=1 SV=2	ATPB_MOUSE	TRUE	TRUE	iGLFGGAGVGk	1	iTRAQ8plex (+304), iTRAQ8plex (+304)	40.48	35.3983	36.58	3.19382	0	2.22	-0.8969	2.107	115	618	106	381	0.603592	1.42167	10.2527	528.663	1582.97	3	0.000919793	0.580687	Locus:1.1.1.2043.4 File:"Ivana_20131029_iTRAQ_LP_1_19.wiff"	LP	Ivanna-LP-A (LP-A)
LP	ATP synthase subunit beta, mitochondrial OS=Mus musculus GN=Atp5b PE=1 SV=2	ATPB_MOUSE	TRUE	TRUE	iGLFGGAGVGk	1	iTRAQ8plex (+304), iTRAQ8plex (+304)	42.57	35.3983	38.19	3.76955	0	-0.01198	0.3776	-0.3223	2679	3346	3976	1908	0.683196	1.60482	13.5398	528.663	1582.97	3	0.000979793	0.618566	Locus:1.1.1.838.17 File:"Ivana_20131029_iTRAQ_LP_1_4.wiff"	LP	Ivanna-LP-A (LP-A)
LP	ATP synthase subunit beta, mitochondrial OS=Mus musculus GN=Atp5b PE=1 SV=2	ATPB_MOUSE	TRUE	TRUE	iGLFGGAGVGk	1	iTRAQ8plex (+304), iTRAQ8plex (+304)	40.85	35.3983	37.63	3.52288	0	0.05165	0.2198	-0.2685	2889	3761	3879	2129	0.683196	1.59607	13.6278	528.663	1582.97	3	0.000979793	0.618566	Locus:1.1.1.837.7 File:"Ivana_20131029_iTRAQ_LP_1_4.wiff"	LP	Ivanna-LP-A (LP-A)
LP	ATP synthase subunit beta, mitochondrial OS=Mus musculus GN=Atp5b PE=1 SV=2	ATPB_MOUSE	TRUE	TRUE	iGLFGGAGVGk	1	iTRAQ8plex (+304), iTRAQ8plex (+304)	46.81	35.3983	40.19	1.13077	0	3.457	3.09	-0.8652	246	3299	2504	187	0.63361	1.62567	12.6064	528.663	1582.97	3	0.00103979	0.656445	Locus:1.1.1.716.12 File:"Ivana_20131029_iTRAQ_LP_1_19.wiff"	LP	Ivanna-LP-A (LP-A)
LP	ATP synthase subunit beta, mitochondrial OS=Mus musculus GN=Atp5b PE=1 SV=2	ATPB_MOUSE	TRUE	TRUE	iGLFGGAGVGk	1	iTRAQ8plex (+304), iTRAQ8plex (+304)	43.49	35.3983	41.95	2.49485	0	-0.02452	-0.1327	-0.5767	2054	2530	2200	1255	0.647011	1.63186	12.9728	528.663	1582.97	3	0.00106979	0.675385	Locus:1.1.1.709.12 File:"Ivana_20131029_iTRAQ_LP_1_19.wiff"	LP	Ivanna-LP-A (LP-A)
LP	ATP synthase subunit beta, mitochondrial OS=Mus musculus GN=Atp5b PE=1 SV=2	ATPB_MOUSE	TRUE	TRUE	iGLFGGAGVGk	1	iTRAQ8plex (+304), iTRAQ8plex (+304)	44.21	35.3983	38.72	3.69897	0	0.2848	-3.593	-2.713	2255	3380	453	464	0.63361	1.62867	12.6777	528.663	1582.97	3	0.00112979	0.713264	Locus:1.1.1.670.13 File:"Ivana_20131029_iTRAQ_LP_1_19.wiff"	LP	Ivanna-LP-A (LP-A)
LP	ATP synthase subunit beta, mitochondrial OS=Mus musculus GN=Atp5b PE=1 SV=2	ATPB_MOUSE	TRUE	TRUE	iGLFGGAGVGk	1	iTRAQ8plex (+304), iTRAQ8plex (+304)	40.89	35.3983	40.45	4.14874	0	2.56	-1.26	0.7793	91	640	87	139	0.605472	1.35824	9.90237	528.663	1582.97	3	0.00115979	0.732204	Locus:1.1.1.2065.7 File:"Ivana_20131029_iTRAQ_LP_1_19.wiff"	LP	Ivanna-LP-A (LP-A)
LP	ATP synthase subunit beta, mitochondrial OS=Mus musculus GN=Atp5b PE=1 SV=2	ATPB_MOUSE	TRUE	TRUE	iGLFGGAGVGk	1	iTRAQ8plex (+304), iTRAQ8plex (+304)	44.58	35.3983	40.15	3.09691	0	-0.9967	-1.247	1.035	107	74	52	176	0.613082	1.22258	8.67596	528.663	1582.97	3	0.00118979	0.751144	Locus:1.1.1.398.5 File:"Ivana_20131029_iTRAQ_LP_1_20.wiff"	LP	Ivanna-LP-A (LP-A)
LP	ATP synthase subunit beta, mitochondrial OS=Mus musculus GN=Atp5b PE=1 SV=2	ATPB_MOUSE	TRUE	TRUE	iGLFGGAGVGk	1	iTRAQ8plex (+304), iTRAQ8plex (+304)	32.25	35.3983	30.66	3.39794	0	0.5528	0.008614	2.625	73	135	79	323	0.610027	1.27853	9.25267	528.663	1582.97	3	0.00118979	0.751144	Locus:1.1.1.2056.2 File:"Ivana_20131029_iTRAQ_LP_1_19.wiff"	LP	Ivanna-LP-A (LP-A)
LP	ATP synthase subunit beta, mitochondrial OS=Mus musculus GN=Atp5b PE=1 SV=2	ATPB_MOUSE	TRUE	TRUE	iGLFGGAGVGk	1	iTRAQ8plex (+304), iTRAQ8plex (+304)	40.17	35.3983	39.25	4	0	-2.264	0.2729	-0.3115	278	85	366	194	0.60659	1.35824	9.85019	528.663	1582.97	3	0.00127979	0.807963	Locus:1.1.1.2230.3 File:"Ivana_20131029_iTRAQ_LP_1_19.wiff"	LP	Ivanna-LP-A (LP-A)
LP	ATP synthase subunit beta, mitochondrial OS=Mus musculus GN=Atp5b PE=1 SV=2	ATPB_MOUSE	TRUE	TRUE	iGLFGGAGVGk	1	iTRAQ8plex (+304), iTRAQ8plex (+304)	45.82	35.3983	45.82	3.88606	0	0.8026	-0.1736	1.164	27	58	29	49	0.617235	1.15569	7.34873	528.663	1582.97	3	0.00127979	0.807963	Locus:1.1.1.2233.2 File:"Ivana_20131029_iTRAQ_LP_1_19.wiff"	LP	Ivanna-LP-A (LP-A)
LP	ATP synthase subunit beta, mitochondrial OS=Mus musculus GN=Atp5b PE=1 SV=2	ATPB_MOUSE	TRUE	TRUE	iGLFGGAGVGk	1	iTRAQ8plex (+304), iTRAQ8plex (+304)	32.65	35.3983	30.56	3.10237	0	0.1511	0.1659	-2.165	258	356	341	67	0.605472	1.37778	9.99718	528.663	1582.97	3	0.00127979	0.807963	Locus:1.1.1.2234.2 File:"Ivana_20131029_iTRAQ_LP_1_19.wiff"	LP	Ivanna-LP-A (LP-A)
LP	ATP synthase subunit beta, mitochondrial OS=Mus musculus GN=Atp5b PE=1 SV=2	ATPB_MOUSE	TRUE	TRUE	iGLFGGAGVGk	1	iTRAQ8plex (+304), iTRAQ8plex (+304)	37.25	35.3983	36.53	4.22185	0	-1.261	-0.2396	1.498	938	586	851	2066	0.610962	1.61476	12.1167	528.663	1582.97	3	0.00130979	0.826903	Locus:1.1.1.757.15 File:"Ivana_20131029_iTRAQ_LP_1_20.wiff"	LP	Ivanna-LP-A (LP-A)
LP	ATP synthase subunit beta, mitochondrial OS=Mus musculus GN=Atp5b PE=1 SV=2	ATPB_MOUSE	TRUE	TRUE	iGLFGGAGVGk	1	iTRAQ8plex (+304), iTRAQ8plex (+304)	32.49	35.3983	28.7	2.25964	0	1.495	0.7533	3.032	236	766	416	1329	0.600464	1.55805	11.4236	528.663	1582.97	3	0.00133979	0.845842	Locus:1.1.1.674.13 File:"Ivana_20131029_iTRAQ_LP_1_19.wiff"	LP	Ivanna-LP-A (LP-A)
LP	ATP synthase subunit beta, mitochondrial OS=Mus musculus GN=Atp5b PE=1 SV=2	ATPB_MOUSE	TRUE	TRUE	iGLFGGAGVGk	1	iTRAQ8plex (+304), iTRAQ8plex (+304)	32.71	35.3983	30.04	2.55284	0	-0.2427	2.07	-2.412	172	186	794	38.45	0.603592	1.39972	10.2173	528.663	1582.97	3	0.00136979	0.864782	Locus:1.1.1.1920.6 File:"Ivana_20131029_iTRAQ_LP_1_19.wiff"	LP	Ivanna-LP-A (LP-A)
LP	ATP synthase subunit beta, mitochondrial OS=Mus musculus GN=Atp5b PE=1 SV=2	ATPB_MOUSE	TRUE	TRUE	iGLFGGAGVGk	1	iTRAQ8plex (+304), iTRAQ8plex (+304)	46.04	35.3983	40.05	2.17393	0	3.271	3.192	2.606	334	3562	3165	1521	0.655555	1.63186	13.0671	528.663	1582.97	3	0.00139979	0.883722	Locus:1.1.1.675.15 File:"Ivana_20131029_iTRAQ_LP_1_19.wiff"	LP	Ivanna-LP-A (LP-A)
LP	ATP synthase subunit beta, mitochondrial OS=Mus musculus GN=Atp5b PE=1 SV=2	ATPB_MOUSE	TRUE	TRUE	iGLFGGAGVGk	1	iTRAQ8plex (+304), iTRAQ8plex (+304)	42.95	35.3983	39.32	2.85387	0	-2.95	-2.939	-0.3472	2157	428	330	1468	0.610962	1.61476	12.0977	528.663	1582.97	3	0.00139979	0.883722	Locus:1.1.1.673.3 File:"Ivana_20131029_iTRAQ_LP_1_19.wiff"	LP	Ivanna-LP-A (LP-A)
LP	ATP synthase subunit beta, mitochondrial OS=Mus musculus GN=Atp5b PE=1 SV=2	ATPB_MOUSE	TRUE	TRUE	iGLFGGAGVGk	1	iTRAQ8plex (+304), iTRAQ8plex (+304)	35.03	35.3983	35.03	2.5376	0	2.622	2.78	-1.377	92	697	736	47.19	0.601435	1.46479	10.6186	528.663	1582.97	3	0.00151979	0.95948	Locus:1.1.1.2075.5 File:"Ivana_20131029_iTRAQ_LP_1_19.wiff"	LP	Ivanna-LP-A (LP-A)
LP	ATP synthase subunit beta, mitochondrial OS=Mus musculus GN=Atp5b PE=1 SV=2	ATPB_MOUSE	TRUE	TRUE	iGLFGGAGVGk	1	iTRAQ8plex (+304), iTRAQ8plex (+304)	35.06	35.3983	35.06	3.284	0	3.02	2.956	2.816	68	603	536	346	0.601435	1.46479	10.6008	528.663	1582.97	3	0.00154979	0.97842	Locus:1.1.1.2074.2 File:"Ivana_20131029_iTRAQ_LP_1_19.wiff"	LP	Ivanna-LP-A (LP-A)
LP	ATP synthase subunit beta, mitochondrial OS=Mus musculus GN=Atp5b PE=1 SV=2	ATPB_MOUSE	TRUE	TRUE	iGLFGGAGVGk	1	iTRAQ8plex (+304), iTRAQ8plex (+304)	35.78	35.3983	32.7	2.82391	0	-0.1795	1.692	2.76	27	34	84	129	0.617042	1.16744	8.09803	528.663	1582.97	3	0.00157979	0.99736	Locus:1.1.1.242.10 File:"Ivana_20131029_iTRAQ_LP_1_20.wiff"	LP	Ivanna-LP-A (LP-A)
LP	ATP synthase subunit beta, mitochondrial OS=Mus musculus GN=Atp5b PE=1 SV=2	ATPB_MOUSE	TRUE	TRUE	iGLFGGAGVGk	1	iTRAQ8plex (+304), iTRAQ8plex (+304)	42.32	35.3983	40.23	3.33724	0	2.567	-1.022	2.561	143	947	136	623	0.599909	1.48772	10.8525	528.663	1582.97	3	0.00160979	1.0163	Locus:1.1.1.1983.11 File:"Ivana_20131029_iTRAQ_LP_1_19.wiff"	LP	Ivanna-LP-A (LP-A)
LP	ATP synthase subunit beta, mitochondrial OS=Mus musculus GN=Atp5b PE=1 SV=2	ATPB_MOUSE	TRUE	TRUE	iGLFGGAGVGk	1	iTRAQ8plex (+304), iTRAQ8plex (+304)	33.39	35.3983	26.57		0	2.581	-0.06756	2.371	474	3204	672	1850	0.63361	1.62567	12.5981	528.663	1582.97	3	0.00160979	1.0163	Locus:1.1.1.695.17 File:"Ivana_20131029_iTRAQ_LP_1_19.wiff"	LP	Ivanna-LP-A (LP-A)
LP	ATP synthase subunit beta, mitochondrial OS=Mus musculus GN=Atp5b PE=1 SV=2	ATPB_MOUSE	TRUE	TRUE	iGLFGGAGVGk	1	iTRAQ8plex (+304), iTRAQ8plex (+304)	36.05	35.3983	34.24	4.55284	0	3.385	-0.7353	2.423	98	1134	140	404	0.600341	1.48772	10.7944	528.663	1582.97	3	0.00160979	1.0163	Locus:1.1.1.1982.2 File:"Ivana_20131029_iTRAQ_LP_1_19.wiff"	LP	Ivanna-LP-A (LP-A)
LP	ATP synthase subunit beta, mitochondrial OS=Mus musculus GN=Atp5b PE=1 SV=2	ATPB_MOUSE	TRUE	TRUE	iGLFGGAGVGk	1	iTRAQ8plex (+304), iTRAQ8plex (+304)	30.16	35.3983	29.89	2.37675	0	0.01099	Value Missing (-6.643856)	-0.1694	3143	3947	Value Missing (-6.643856)	2458	0.664907	1.62143	13.221	528.663	1582.97	3	0.00160979	1.0163	Locus:1.1.1.693.7 File:"Ivana_20131029_iTRAQ_LP_1_19.wiff"	LP	Ivanna-LP-A (LP-A)
LP	ATP synthase subunit beta, mitochondrial OS=Mus musculus GN=Atp5b PE=1 SV=2	ATPB_MOUSE	TRUE	TRUE	iGLFGGAGVGk	1	iTRAQ8plex (+304), iTRAQ8plex (+304)	37.25	35.3983	36.35	2.79588	0	-1.812	0.3967	-0.2231	491	197	706	363	0.600341	1.48772	10.7789	528.663	1582.97	3	0.00163979	1.03524	Locus:1.1.1.2037.8 File:"Ivana_20131029_iTRAQ_LP_1_19.wiff"	LP	Ivanna-LP-A (LP-A)
LP	ATP synthase subunit beta, mitochondrial OS=Mus musculus GN=Atp5b PE=1 SV=2	ATPB_MOUSE	TRUE	TRUE	iGLFGGAGVGk	1	iTRAQ8plex (+304), iTRAQ8plex (+304)	37.48	35.3983	36.08	3.08619	0	-4.405	0.3538	-0.3264	448	50.42	617	308	0.602653	1.44305	10.4751	528.663	1582.97	3	0.00169979	1.07312	Locus:1.1.1.2080.2 File:"Ivana_20131029_iTRAQ_LP_1_19.wiff"	LP	Ivanna-LP-A (LP-A)
LP	ATP synthase subunit beta, mitochondrial OS=Mus musculus GN=Atp5b PE=1 SV=2	ATPB_MOUSE	TRUE	TRUE	iGLFGGAGVGk	1	iTRAQ8plex (+304), iTRAQ8plex (+304)	44.69	35.3983	39.69	3.49485	0	-2.499	2.53	1.815	119	50.78	695	319	0.603592	1.39972	10.2092	528.663	1582.97	3	0.00175979	1.111	Locus:1.1.1.2083.4 File:"Ivana_20131029_iTRAQ_LP_1_19.wiff"	LP	Ivanna-LP-A (LP-A)
LP	ATP synthase subunit beta, mitochondrial OS=Mus musculus GN=Atp5b PE=1 SV=2	ATPB_MOUSE	TRUE	TRUE	iGLFGGAGVGk	1	iTRAQ8plex (+304), iTRAQ8plex (+304)	38.93	35.3983	36.24	3.1549	0	-1.298	-2.273	-2.012	491.8	252	129	129	0.605472	1.37778	9.96838	528.663	1582.97	3	0.00178979	1.12994	Locus:1.1.1.2091.7 File:"Ivana_20131029_iTRAQ_LP_1_19.wiff"	LP	Ivanna-LP-A (LP-A)
LP	ATP synthase subunit beta, mitochondrial OS=Mus musculus GN=Atp5b PE=1 SV=2	ATPB_MOUSE	TRUE	TRUE	iGLFGGAGVGk	1	iTRAQ8plex (+304), iTRAQ8plex (+304)	44.48	35.3983	40.47	4.02687	0	0.2174	-2.655	-0.157	2123	3065	584	1681	0.639681	1.63176	12.8636	528.663	1582.97	3	0.00184979	1.16782	Locus:1.1.1.668.14 File:"Ivana_20131029_iTRAQ_LP_1_19.wiff"	LP	Ivanna-LP-A (LP-A)
LP	ATP synthase subunit beta, mitochondrial OS=Mus musculus GN=Atp5b PE=1 SV=2	ATPB_MOUSE	TRUE	TRUE	iGLFGGAGVGk	1	iTRAQ8plex (+304), iTRAQ8plex (+304)	45.77	35.3983	41.35	4.20066	0	3.124	3.484	2.913	319	3016	3513	1718	0.655555	1.63186	13.0644	528.663	1582.97	3	0.00196979	1.24358	Locus:1.1.1.667.6 File:"Ivana_20131029_iTRAQ_LP_1_19.wiff"	LP	Ivanna-LP-A (LP-A)
LP	ATP synthase subunit beta, mitochondrial OS=Mus musculus GN=Atp5b PE=1 SV=2	ATPB_MOUSE	TRUE	TRUE	iGLFGGAGVGk	1	iTRAQ8plex (+304), iTRAQ8plex (+304)	38.33	35.3983	38.33	3.4437	0	0.007749	3.035	2.45	48	68	384	191	0.609326	1.29693	9.43254	528.663	1582.97	3	0.00214979	1.35721	Locus:1.1.1.378.2 File:"Ivana_20131029_iTRAQ_LP_1_20.wiff"	LP	Ivanna-LP-A (LP-A)
LP	ATP synthase subunit beta, mitochondrial OS=Mus musculus GN=Atp5b PE=1 SV=2	ATPB_MOUSE	TRUE	TRUE	iGLFGGAGVGk	1	iTRAQ8plex (+304), iTRAQ8plex (+304)	37.25	35.3983	33.55	3.82391	0	-0.5085	2.28	1.898	61	62	301	173	0.610027	1.27853	9.22159	528.663	1582.97	3	0.00217979	1.37615	Locus:1.1.1.372.3 File:"Ivana_20131029_iTRAQ_LP_1_20.wiff"	LP	Ivanna-LP-A (LP-A)
LP	ATP synthase subunit beta, mitochondrial OS=Mus musculus GN=Atp5b PE=1 SV=2	ATPB_MOUSE	TRUE	TRUE	iGLFGGAGVGk	1	iTRAQ8plex (+304), iTRAQ8plex (+304)	43.53	35.3983	41.11	3.22915	0	0.3355	2.768	2.159	76	127	519	254	0.605472	1.35824	9.93074	528.663	1582.97	3	0.00217979	1.37615	Locus:1.1.1.527.3 File:"Ivana_20131029_iTRAQ_LP_1_20.wiff"	LP	Ivanna-LP-A (LP-A)
LP	ATP synthase subunit beta, mitochondrial OS=Mus musculus GN=Atp5b PE=1 SV=2	ATPB_MOUSE	TRUE	TRUE	iGLFGGAGVGk	1	iTRAQ8plex (+304), iTRAQ8plex (+304)	34.48	35.3983	31.66	3.61979	0	2.522	-0.2943	-1.504	139	975	195	66.32	0.602653	1.44305	10.4256	528.663	1582.97	3	0.00217979	1.37615	Locus:1.1.1.1967.2 File:"Ivana_20131029_iTRAQ_LP_1_19.wiff"	LP	Ivanna-LP-A (LP-A)
LP	ATP synthase subunit beta, mitochondrial OS=Mus musculus GN=Atp5b PE=1 SV=2	ATPB_MOUSE	TRUE	TRUE	iGLFGGAGVGk	1	iTRAQ8plex (+304), iTRAQ8plex (+304)	33.58	35.3983	28.21	4.49485	0	-2.239	0.2419	-1.464	172	50	224	60	0.611369	1.24126	8.98299	528.663	1582.97	3	0.00220979	1.39509	Locus:1.1.1.159.21 File:"Ivana_20131029_iTRAQ_LP_1_20.wiff"	LP	Ivanna-LP-A (LP-A)
LP	ATP synthase subunit beta, mitochondrial OS=Mus musculus GN=Atp5b PE=1 SV=2	ATPB_MOUSE	TRUE	TRUE	iGLFGGAGVGk	1	iTRAQ8plex (+304), iTRAQ8plex (+304)	32.12	35.3983	28.96	3.40894	0	0.1814	-1.389	0.1299	53	75	27	50	0.61778	1.1447	7.67948	528.663	1582.97	3	0.00220979	1.39509	Locus:1.1.1.373.3 File:"Ivana_20131029_iTRAQ_LP_1_20.wiff"	LP	Ivanna-LP-A (LP-A)
LP	ATP synthase subunit beta, mitochondrial OS=Mus musculus GN=Atp5b PE=1 SV=2	ATPB_MOUSE	TRUE	TRUE	iGLFGGAGVGk	1	iTRAQ8plex (+304), iTRAQ8plex (+304)	36.49	35.3983	34.56	1.284	0	-1.574	-0.1876	0.1389	184	86	178	171	0.610027	1.27853	9.27379	528.663	1582.97	3	0.00226979	1.43297	Locus:1.1.1.2079.5 File:"Ivana_20131029_iTRAQ_LP_1_19.wiff"	LP	Ivanna-LP-A (LP-A)
LP	ATP synthase subunit beta, mitochondrial OS=Mus musculus GN=Atp5b PE=1 SV=2	ATPB_MOUSE	TRUE	TRUE	iGLFGGAGVGk	1	iTRAQ8plex (+304), iTRAQ8plex (+304)	38.24	35.3983	34.83	3.69897	0	2.715	2.375	0.3321	45	357	274	54	0.608616	1.31694	9.51175	528.663	1582.97	3	0.00229979	1.45191	Locus:1.1.1.2222.2 File:"Ivana_20131029_iTRAQ_LP_1_19.wiff"	LP	Ivanna-LP-A (LP-A)
LP	ATP synthase subunit beta, mitochondrial OS=Mus musculus GN=Atp5b PE=1 SV=2	ATPB_MOUSE	TRUE	TRUE	iGLFGGAGVGk	1	iTRAQ8plex (+304), iTRAQ8plex (+304)	38.86	35.3983	38.86	3.33724	0	2.688	2.684	2.234	49	361	335	177	0.60659	1.35824	9.84862	528.663	1582.97	3	0.00229979	1.45191	Locus:1.1.1.2223.2 File:"Ivana_20131029_iTRAQ_LP_1_19.wiff"	LP	Ivanna-LP-A (LP-A)
LP	ATP synthase subunit beta, mitochondrial OS=Mus musculus GN=Atp5b PE=1 SV=2	ATPB_MOUSE	TRUE	TRUE	iGLFGGAGVGk	1	iTRAQ8plex (+304), iTRAQ8plex (+304)	34.52	35.3983	31.37	3.95861	0	-2.627	0.1715	-0.3896	368	91	451	244.2	0.604532	1.39972	10.1727	528.663	1582.97	3	0.00256979	1.62237	Locus:1.1.1.391.21 File:"Ivana_20131029_iTRAQ_LP_1_20.wiff"	LP	Ivanna-LP-A (LP-A)
LP	ATP synthase subunit beta, mitochondrial OS=Mus musculus GN=Atp5b PE=1 SV=2	ATPB_MOUSE	TRUE	TRUE	iGLFGGAGVGk	1	iTRAQ8plex (+304), iTRAQ8plex (+304)	33.11	35.3983	31.13	3.61979	0	3.108	-0.2232	2.557	37	352	56	163	0.610027	1.27853	9.24793	528.663	1582.97	3	0.00256979	1.62237	Locus:1.1.1.2209.2 File:"Ivana_20131029_iTRAQ_LP_1_19.wiff"	LP	Ivanna-LP-A (LP-A)
LP	ATP synthase subunit beta, mitochondrial OS=Mus musculus GN=Atp5b PE=1 SV=2	ATPB_MOUSE	TRUE	TRUE	iGLFGGAGVGk	1	iTRAQ8plex (+304), iTRAQ8plex (+304)	25.67	35.3983	25.67	2.76955	0	0.05415	1.177	2.972	42	60	91	227	0.612115	1.22258	8.71425	528.663	1582.97	3	0.00256979	1.62237	Locus:1.1.1.390.2 File:"Ivana_20131029_iTRAQ_LP_1_20.wiff"	LP	Ivanna-LP-A (LP-A)
LP	ATP synthase subunit beta, mitochondrial OS=Mus musculus GN=Atp5b PE=1 SV=2	ATPB_MOUSE	TRUE	TRUE	iGLFGGAGVGk	1	iTRAQ8plex (+304), iTRAQ8plex (+304)	44.16	35.3983	41.84	3.20066	0	1.944	-0.1442	0.497	84	390	109	105	0.609326	1.29693	9.42627	528.663	1582.97	3	0.00259979	1.64131	Locus:1.1.1.387.4 File:"Ivana_20131029_iTRAQ_LP_1_20.wiff"	LP	Ivanna-LP-A (LP-A)
LP	ATP synthase subunit beta, mitochondrial OS=Mus musculus GN=Atp5b PE=1 SV=2	ATPB_MOUSE	TRUE	TRUE	iGLFGGAGVGk	1	iTRAQ8plex (+304), iTRAQ8plex (+304)	39.2	35.3983	38.31	3.76955	0	-2.86	-2.604	-0.7682	335.3	67	64	176	0.609326	1.29693	9.3271	528.663	1582.97	3	0.00259979	1.64131	Locus:1.1.1.2210.2 File:"Ivana_20131029_iTRAQ_LP_1_19.wiff"	LP	Ivanna-LP-A (LP-A)
LP	ATP synthase subunit beta, mitochondrial OS=Mus musculus GN=Atp5b PE=1 SV=2	ATPB_MOUSE	TRUE	TRUE	iGLFGGAGVGk	1	iTRAQ8plex (+304), iTRAQ8plex (+304)	35.39	35.3983	30.82	3.92082	0	0.05123	-0.2119	0.2279	82	107	83	82	0.614224	1.19313	8.46761	528.663	1582.97	3	0.00259979	1.64131	Locus:1.1.1.388.2 File:"Ivana_20131029_iTRAQ_LP_1_20.wiff"	LP	Ivanna-LP-A (LP-A)
LP	ATP synthase subunit beta, mitochondrial OS=Mus musculus GN=Atp5b PE=1 SV=2	ATPB_MOUSE	TRUE	TRUE	iGLFGGAGVGk	1	iTRAQ8plex (+304), iTRAQ8plex (+304)	37.9	35.3983	37.89		0	-0.1864	-0.9101	2.384	363	429	213	1366	0.599181	1.54338	11.2113	528.663	1582.97	3	0.00262979	1.66025	Locus:1.1.1.706.15 File:"Ivana_20131029_iTRAQ_LP_1_19.wiff"	LP	Ivanna-LP-A (LP-A)
LP	ATP synthase subunit beta, mitochondrial OS=Mus musculus GN=Atp5b PE=1 SV=2	ATPB_MOUSE	TRUE	TRUE	iGLFGGAGVGk	1	iTRAQ8plex (+304), iTRAQ8plex (+304)	42.55	35.3983	41.82	2.42022	0	0.2358	1.295	3.349	221	353	497	1476	0.599395	1.54338	11.3146	528.663	1582.97	3	0.00262979	1.66025	Locus:1.1.1.708.18 File:"Ivana_20131029_iTRAQ_LP_1_19.wiff"	LP	Ivanna-LP-A (LP-A)
LP	ATP synthase subunit beta, mitochondrial OS=Mus musculus GN=Atp5b PE=1 SV=2	ATPB_MOUSE	TRUE	TRUE	iGLFGGAGVGk	1	iTRAQ8plex (+304), iTRAQ8plex (+304)	34.67	35.3983	34.67	2.0655	0	3.733	0.3733	3.251	35	477	75	230	0.607877	1.33756	9.67419	528.663	1582.97	3	0.00262979	1.66025	Locus:1.1.1.519.2 File:"Ivana_20131029_iTRAQ_LP_1_20.wiff"	LP	Ivanna-LP-A (LP-A)
LP	ATP synthase subunit beta, mitochondrial OS=Mus musculus GN=Atp5b PE=1 SV=2	ATPB_MOUSE	TRUE	TRUE	iGLFGGAGVGk	1	iTRAQ8plex (+304), iTRAQ8plex (+304)	44.88	35.3983	44.88	2.33724	0	2.853	-2.787	2.413	74	598	54	298	0.605472	1.37778	10	528.663	1582.97	3	0.00265979	1.67919	Locus:1.1.1.2055.6 File:"Ivana_20131029_iTRAQ_LP_1_19.wiff"	LP	Ivanna-LP-A (LP-A)
LP	ATP synthase subunit beta, mitochondrial OS=Mus musculus GN=Atp5b PE=1 SV=2	ATPB_MOUSE	TRUE	TRUE	iGLFGGAGVGk	1	iTRAQ8plex (+304), iTRAQ8plex (+304)	41.07	35.3983	37.66	2.39794	0	0.1615	-0.5431	1.955	149	215	117	439	0.60659	1.35824	9.84549	528.663	1582.97	3	0.00268979	1.69813	Locus:1.1.1.1956.17 File:"Ivana_20131029_iTRAQ_LP_1_19.wiff"	LP	Ivanna-LP-A (LP-A)
LP	ATP synthase subunit beta, mitochondrial OS=Mus musculus GN=Atp5b PE=1 SV=2	ATPB_MOUSE	TRUE	TRUE	iGLFGGAGVGk	1	iTRAQ8plex (+304), iTRAQ8plex (+304)	41.05	35.3983	37.11	2.20066	0	0.296	-2.651	-0.1566	597.3	909	168	474	0.599477	1.52819	11.069	528.663	1582.97	3	0.00274979	1.73601	Locus:1.1.1.2009.11 File:"Ivana_20131029_iTRAQ_LP_1_19.wiff"	LP	Ivanna-LP-A (LP-A)
LP	ATP synthase subunit beta, mitochondrial OS=Mus musculus GN=Atp5b PE=1 SV=2	ATPB_MOUSE	TRUE	TRUE	iGLFGGAGVGk	1	iTRAQ8plex (+304), iTRAQ8plex (+304)	35.7	35.3983	34.11	3.48149	0	0.5678	-2.476	0.2397	706.3	1292	229	719	0.600464	1.57378	11.5247	528.664	1582.97	3	0.00277979	1.75495	Locus:1.1.1.1974.17 File:"Ivana_20131029_iTRAQ_LP_1_19.wiff"	LP	Ivanna-LP-A (LP-A)
LP	ATP synthase subunit beta, mitochondrial OS=Mus musculus GN=Atp5b PE=1 SV=2	ATPB_MOUSE	TRUE	TRUE	iGLFGGAGVGk	1	iTRAQ8plex (+304), iTRAQ8plex (+304)	33.17	35.3983	33.17	3.04096	0	0.05821	-3.341	-0.3677	729	944	146	506	0.599181	1.52819	11.183	528.664	1582.97	3	0.00277979	1.75495	Locus:1.1.1.1973.2 File:"Ivana_20131029_iTRAQ_LP_1_19.wiff"	LP	Ivanna-LP-A (LP-A)
LP	ATP synthase subunit beta, mitochondrial OS=Mus musculus GN=Atp5b PE=1 SV=2	ATPB_MOUSE	TRUE	TRUE	iGLFGGAGVGk	1	iTRAQ8plex (+304), iTRAQ8plex (+304)	44.61	35.3983	41.2	3.79588	0	-2.66	0.05125	-5.681	2316	482	2658	167.5	0.627386	1.62567	12.4573	528.664	1582.97	3	0.00280979	1.77389	Locus:1.1.1.671.12 File:"Ivana_20131029_iTRAQ_LP_1_19.wiff"	LP	Ivanna-LP-A (LP-A)
LP	ATP synthase subunit beta, mitochondrial OS=Mus musculus GN=Atp5b PE=1 SV=2	ATPB_MOUSE	TRUE	TRUE	iGLFGGAGVGk	1	iTRAQ8plex (+304), iTRAQ8plex (+304)	50.41	35.3983	48.53	3.92082	0	-0.7964	0.04402	-2.086	132	96	155	33.87	0.613082	1.22258	8.70345	528.664	1582.97	3	0.00286979	1.81177	Locus:1.1.1.1916.4 File:"Ivana_20131029_iTRAQ_LP_1_19.wiff"	LP	Ivanna-LP-A (LP-A)
LP	ATP synthase subunit beta, mitochondrial OS=Mus musculus GN=Atp5b PE=1 SV=2	ATPB_MOUSE	TRUE	TRUE	iGLFGGAGVGk	1	iTRAQ8plex (+304), iTRAQ8plex (+304)	33.94	35.3983	33.94	4.26761	0	0.1417	2.621	2.143	88	131	543	291	0.605472	1.37778	10.0403	528.664	1582.97	3	0.00292979	1.84964	Locus:1.1.1.2082.2 File:"Ivana_20131029_iTRAQ_LP_1_19.wiff"	LP	Ivanna-LP-A (LP-A)
LP	ATP synthase subunit beta, mitochondrial OS=Mus musculus GN=Atp5b PE=1 SV=2	ATPB_MOUSE	TRUE	TRUE	iGLFGGAGVGk	1	iTRAQ8plex (+304), iTRAQ8plex (+304)	43.72	35.3983	43.27	3.74473	0	-0.271	-2.901	0.1422	3321	3480	724	3132	0.67426	1.61216	13.3795	528.664	1582.97	3	0.00295979	1.86858	Locus:1.1.1.756.20 File:"Ivana_20131029_iTRAQ_LP_1_20.wiff"	LP	Ivanna-LP-A (LP-A)
LP	ATP synthase subunit beta, mitochondrial OS=Mus musculus GN=Atp5b PE=1 SV=2	ATPB_MOUSE	TRUE	TRUE	iGLFGGAGVGk	1	iTRAQ8plex (+304), iTRAQ8plex (+304)	37.57	35.3983	35.32	4.1549	0	-0.4106	-0.4174	-0.1342	90.81	87	79	72	0.615367	1.19313	8.36111	528.664	1582.97	3	0.00301979	1.90646	Locus:1.1.1.399.6 File:"Ivana_20131029_iTRAQ_LP_1_20.wiff"	LP	Ivanna-LP-A (LP-A)
LP	ATP synthase subunit beta, mitochondrial OS=Mus musculus GN=Atp5b PE=1 SV=2	ATPB_MOUSE	TRUE	TRUE	iGLFGGAGVGk	1	iTRAQ8plex (+304), iTRAQ8plex (+304)	39.82	35.3983	39.82	2.95861	0	0.03233	-4.473	-0.8364	2222	2817	314	1167	0.63361	1.62867	12.6707	528.664	1582.97	3	0.00301979	1.90646	Locus:1.1.1.701.18 File:"Ivana_20131029_iTRAQ_LP_1_19.wiff"	LP	Ivanna-LP-A (LP-A)
LP	ATP synthase subunit beta, mitochondrial OS=Mus musculus GN=Atp5b PE=1 SV=2	ATPB_MOUSE	TRUE	TRUE	iGLFGGAGVGk	1	iTRAQ8plex (+304), iTRAQ8plex (+304)	33.73	35.3983	33.73	1.4437	0	0.3439	0.3061	-1.728	297	468	433	97	0.603592	1.42167	10.3387	528.664	1582.97	3	0.00307979	1.94434	Locus:1.1.1.403.18 File:"Ivana_20131029_iTRAQ_LP_1_20.wiff"	LP	Ivanna-LP-A (LP-A)
LP	ATP synthase subunit beta, mitochondrial OS=Mus musculus GN=Atp5b PE=1 SV=2	ATPB_MOUSE	TRUE	TRUE	iGLFGGAGVGk	1	iTRAQ8plex (+304), iTRAQ8plex (+304)	44.73	35.3983	40.98	3.08619	0	1.854	-0.4869	1.432	155	666	162	339	0.602653	1.42167	10.3685	528.664	1582.97	3	0.00310979	1.96328	Locus:1.1.1.2145.6 File:"Ivana_20131029_iTRAQ_LP_1_19.wiff"	LP	Ivanna-LP-A (LP-A)
LP	ATP synthase subunit beta, mitochondrial OS=Mus musculus GN=Atp5b PE=1 SV=2	ATPB_MOUSE	TRUE	TRUE	iGLFGGAGVGk	1	iTRAQ8plex (+304), iTRAQ8plex (+304)	45.07	35.3983	42.86	4.04576	0	0.2526	0.1213	-0.446	4327	6429	5525	2881	0.724008	1.54169	14.226	528.664	1582.97	3	0.00310979	1.96328	Locus:1.1.1.1435.10 File:"Ivana_20131029_iTRAQ_LP_1_1.wiff"	LP	Ivanna-LP-A (LP-A)
LP	ATP synthase subunit beta, mitochondrial OS=Mus musculus GN=Atp5b PE=1 SV=2	ATPB_MOUSE	TRUE	TRUE	iGLFGGAGVGk	1	iTRAQ8plex (+304), iTRAQ8plex (+304)	44.72	35.3983	40.42	3.72125	0	-0.1261	0.1389	-0.6849	5662	6523	7190	3235	0.744347	1.52075	14.4647	528.664	1582.97	3	0.00310979	1.96328	Locus:1.1.1.1434.11 File:"Ivana_20131029_iTRAQ_LP_1_1.wiff"	LP	Ivanna-LP-A (LP-A)
LP	ATP synthase subunit beta, mitochondrial OS=Mus musculus GN=Atp5b PE=1 SV=2	ATPB_MOUSE	TRUE	TRUE	iGLFGGAGVGk	1	iTRAQ8plex (+304), iTRAQ8plex (+304)	37.64	35.3983	37.51	3.56864	0	-3.434	-1.881	-0.544	444	67	134	267	0.60659	1.35824	9.83289	528.664	1582.97	3	0.00322979	2.03904	Locus:1.1.1.2150.2 File:"Ivana_20131029_iTRAQ_LP_1_19.wiff"	LP	Ivanna-LP-A (LP-A)
LP	ATP synthase subunit beta, mitochondrial OS=Mus musculus GN=Atp5b PE=1 SV=2	ATPB_MOUSE	TRUE	TRUE	iGLFGGAGVGk	1	iTRAQ8plex (+304), iTRAQ8plex (+304)	46.79	35.3983	41.54	3.69897	0	0.2574	-2.964	0.1306	1203	1787	294	1137	0.610962	1.61476	12.1102	528.664	1582.97	3	0.00328979	2.07692	Locus:1.1.1.844.20 File:"Ivana_20131029_iTRAQ_LP_1_4.wiff"	LP	Ivanna-LP-A (LP-A)
LP	ATP synthase subunit beta, mitochondrial OS=Mus musculus GN=Atp5b PE=1 SV=2	ATPB_MOUSE	TRUE	TRUE	iGLFGGAGVGk	1	iTRAQ8plex (+304), iTRAQ8plex (+304)	42.97	35.3983	38.47	2.69897	0	0.1444	0.221	-0.5706	1545	2135	2093	952	0.63361	1.62867	12.7153	528.664	1582.97	3	0.00328979	2.07692	Locus:1.1.1.843.7 File:"Ivana_20131029_iTRAQ_LP_1_4.wiff"	LP	Ivanna-LP-A (LP-A)
LP	ATP synthase subunit beta, mitochondrial OS=Mus musculus GN=Atp5b PE=1 SV=2	ATPB_MOUSE	TRUE	TRUE	iGLFGGAGVGk	1	iTRAQ8plex (+304), iTRAQ8plex (+304)	37.97	35.3983	35.2	2.50864	0	2.529	-0.7602	-2.264	97	685	113	35.19	0.60659	1.35824	9.86138	528.664	1582.97	3	0.00346979	2.19056	Locus:1.1.1.2141.4 File:"Ivana_20131029_iTRAQ_LP_1_19.wiff"	LP	Ivanna-LP-A (LP-A)
LP	ATP synthase subunit beta, mitochondrial OS=Mus musculus GN=Atp5b PE=1 SV=2	ATPB_MOUSE	TRUE	TRUE	iGLFGGAGVGk	1	iTRAQ8plex (+304), iTRAQ8plex (+304)	37.89	35.3983	34.06	3.85387	0	0.1377	-3.26	-0.5217	3445	4701	730	2185	0.67426	1.60482	13.4332	528.664	1582.97	3	0.00355979	2.24738	Locus:1.1.1.1431.18 File:"Ivana_20131029_iTRAQ_LP_1_1.wiff"	LP	Ivanna-LP-A (LP-A)
LP	ATP synthase subunit beta, mitochondrial OS=Mus musculus GN=Atp5b PE=1 SV=2	ATPB_MOUSE	TRUE	TRUE	iGLFGGAGVGk	1	iTRAQ8plex (+304), iTRAQ8plex (+304)	44.26	35.3983	35.51	4.1549	0	0.2794	0.2565	-0.3712	4140	6270	5765	2885	0.724008	1.54169	14.2183	528.664	1582.97	3	0.00355979	2.24738	Locus:1.1.1.1432.8 File:"Ivana_20131029_iTRAQ_LP_1_1.wiff"	LP	Ivanna-LP-A (LP-A)
LP	ATP synthase subunit beta, mitochondrial OS=Mus musculus GN=Atp5b PE=1 SV=2	ATPB_MOUSE	TRUE	TRUE	iGLFGGAGVGk	1	iTRAQ8plex (+304), iTRAQ8plex (+304)	48.35	35.3983	45.35	4.20761	0	0.06021	0.3422	-1.049	2679	3493	3926	1246	0.67426	1.60482	13.4696	528.664	1582.97	3	0.00358979	2.26632	Locus:1.1.1.1437.19 File:"Ivana_20131029_iTRAQ_LP_1_1.wiff"	LP	Ivanna-LP-A (LP-A)
LP	ATP synthase subunit beta, mitochondrial OS=Mus musculus GN=Atp5b PE=1 SV=2	ATPB_MOUSE	TRUE	TRUE	iGLFGGAGVGk	1	iTRAQ8plex (+304), iTRAQ8plex (+304)	31.43	35.3983	30.85	3.92082	0	-2.426	0.08321	-0.4977	483	132	559	300	0.601435	1.44305	10.5255	528.664	1582.97	3	0.00358979	2.26632	Locus:1.1.1.2092.2 File:"Ivana_20131029_iTRAQ_LP_1_19.wiff"	LP	Ivanna-LP-A (LP-A)
LP	ATP synthase subunit beta, mitochondrial OS=Mus musculus GN=Atp5b PE=1 SV=2	ATPB_MOUSE	TRUE	TRUE	iGLFGGAGVGk	1	iTRAQ8plex (+304), iTRAQ8plex (+304)	47.54	35.3983	43.59	4.00436	0	0.203	-4.622	-0.2133	2101	3000	310	1607	0.639681	1.63176	12.7768	528.664	1582.97	3	0.00370979	2.34207	Locus:1.1.1.699.11 File:"Ivana_20131029_iTRAQ_LP_1_19.wiff"	LP	Ivanna-LP-A (LP-A)
LP	ATP synthase subunit beta, mitochondrial OS=Mus musculus GN=Atp5b PE=1 SV=2	ATPB_MOUSE	TRUE	TRUE	iGLFGGAGVGk	1	iTRAQ8plex (+304), iTRAQ8plex (+304)	42.56	35.3983	40.34	2.38722	0	1.736	2.309	0.1226	126	515	703	125	0.601435	1.44305	10.5206	528.664	1582.97	3	0.00379979	2.39889	Locus:1.1.1.2149.5 File:"Ivana_20131029_iTRAQ_LP_1_19.wiff"	LP	Ivanna-LP-A (LP-A)
LP	ATP synthase subunit beta, mitochondrial OS=Mus musculus GN=Atp5b PE=1 SV=2	ATPB_MOUSE	TRUE	TRUE	iGLFGGAGVGk	1	iTRAQ8plex (+304), iTRAQ8plex (+304)	47.08	35.3983	40.41	3.76955	0	-2.689	-2.41	-5.446	4164	811	914	312.1	0.63361	1.62567	12.5983	528.664	1582.97	3	0.00379979	2.39889	Locus:1.1.1.754.20 File:"Ivana_20131029_iTRAQ_LP_1_20.wiff"	LP	Ivanna-LP-A (LP-A)
LP	ATP synthase subunit beta, mitochondrial OS=Mus musculus GN=Atp5b PE=1 SV=2	ATPB_MOUSE	TRUE	TRUE	iGLFGGAGVGk	1	iTRAQ8plex (+304), iTRAQ8plex (+304)	46.51	35.3983	42.01	4.05552	0	3.756	1.184	3.037	432.7	6127	1343	2539	0.67426	1.61216	13.3501	528.664	1582.97	3	0.00379979	2.39889	Locus:1.1.1.753.17 File:"Ivana_20131029_iTRAQ_LP_1_20.wiff"	LP	Ivanna-LP-A (LP-A)
LP	ATP synthase subunit beta, mitochondrial OS=Mus musculus GN=Atp5b PE=1 SV=2	ATPB_MOUSE	TRUE	TRUE	iGLFGGAGVGk	1	iTRAQ8plex (+304), iTRAQ8plex (+304)	43.62	35.3983	42.7	4	0	-0.03079	0.173	-0.2851	5886	7252	7640	4286	0.754706	1.49565	14.6133	528.664	1582.97	3	0.00379979	2.39889	Locus:1.1.1.751.15 File:"Ivana_20131029_iTRAQ_LP_1_20.wiff"	LP	Ivanna-LP-A (LP-A)
LP	ATP synthase subunit beta, mitochondrial OS=Mus musculus GN=Atp5b PE=1 SV=2	ATPB_MOUSE	TRUE	TRUE	iGLFGGAGVGk	1	iTRAQ8plex (+304), iTRAQ8plex (+304)	38.64	35.3983	35.9	2.67778	0	0.9424	-1.698	2.26	371	866	173	1324	0.600464	1.55805	11.4168	528.664	1582.97	3	0.00382979	2.41783	Locus:1.1.1.702.15 File:"Ivana_20131029_iTRAQ_LP_1_19.wiff"	LP	Ivanna-LP-A (LP-A)
LP	ATP synthase subunit beta, mitochondrial OS=Mus musculus GN=Atp5b PE=1 SV=2	ATPB_MOUSE	TRUE	TRUE	iGLFGGAGVGk	1	iTRAQ8plex (+304), iTRAQ8plex (+304)	48.47	35.3983	45.07	3.63827	0	-3.236	-0.1718	-0.3567	2645	472	2550	1788	0.639681	1.63176	12.864	528.664	1582.97	3	0.00385979	2.43677	Locus:1.1.1.698.18 File:"Ivana_20131029_iTRAQ_LP_1_19.wiff"	LP	Ivanna-LP-A (LP-A)
LP	ATP synthase subunit beta, mitochondrial OS=Mus musculus GN=Atp5b PE=1 SV=2	ATPB_MOUSE	TRUE	TRUE	iGLFGGAGVGk	1	iTRAQ8plex (+304), iTRAQ8plex (+304)	38.85	35.3983	35.94	2.19382	0	-1.222	0.0008307	1.418	596	378	637	1248	0.600464	1.55805	11.4813	528.664	1582.97	3	0.00385979	2.43677	Locus:1.1.1.697.9 File:"Ivana_20131029_iTRAQ_LP_1_19.wiff"	LP	Ivanna-LP-A (LP-A)
LP	ATP synthase subunit beta, mitochondrial OS=Mus musculus GN=Atp5b PE=1 SV=2	ATPB_MOUSE	TRUE	TRUE	iGLFGGAGVGk	1	iTRAQ8plex (+304), iTRAQ8plex (+304)	48.29	35.3983	41.69	4.14874	0	1.932	1.874	0.178	247	1149	1048	256	0.600464	1.55805	11.3987	528.664	1582.97	3	0.00394979	2.49359	Locus:1.1.1.1152.4 File:"Ivana_20131029_iTRAQ_LP_1_6.wiff"	LP	Ivanna-LP-A (LP-A)
LP	ATP synthase subunit beta, mitochondrial OS=Mus musculus GN=Atp5b PE=1 SV=2	ATPB_MOUSE	TRUE	TRUE	iGLFGGAGVGk	1	iTRAQ8plex (+304), iTRAQ8plex (+304)	42.03	35.3983	39.29	2.92082	0	-1.488	-2.332	-1.985	370	167	92	98	0.608616	1.31694	9.50581	528.664	1582.97	3	0.00394979	2.49359	Locus:1.1.1.1154.3 File:"Ivana_20131029_iTRAQ_LP_1_6.wiff"	LP	Ivanna-LP-A (LP-A)
LP	ATP synthase subunit beta, mitochondrial OS=Mus musculus GN=Atp5b PE=1 SV=2	ATPB_MOUSE	TRUE	TRUE	iGLFGGAGVGk	1	iTRAQ8plex (+304), iTRAQ8plex (+304)	30.59	35.3983	30.19	4.11351	0	-2.813	-2.464	-0.1774	379	83	79	287	0.607877	1.33756	9.69349	528.664	1582.97	3	0.00397979	2.51253	Locus:1.1.1.2140.2 File:"Ivana_20131029_iTRAQ_LP_1_19.wiff"	LP	Ivanna-LP-A (LP-A)
LP	ATP synthase subunit beta, mitochondrial OS=Mus musculus GN=Atp5b PE=1 SV=2	ATPB_MOUSE	TRUE	TRUE	iGLFGGAGVGk	1	iTRAQ8plex (+304), iTRAQ8plex (+304)	44.05	35.3983	42.65	4.16115	0	1.903	-0.6291	1.629	143	632	140	353	0.603592	1.42167	10.3083	528.664	1582.97	3	0.00400979	2.53147	Locus:1.1.1.2019.4 File:"Ivana_20131029_iTRAQ_LP_1_19.wiff"	LP	Ivanna-LP-A (LP-A)
LP	ATP synthase subunit beta, mitochondrial OS=Mus musculus GN=Atp5b PE=1 SV=2	ATPB_MOUSE	TRUE	TRUE	iGLFGGAGVGk	1	iTRAQ8plex (+304), iTRAQ8plex (+304)	38	35.3983	34.23	2.4437	0	-0.3069	0.1007	-0.1976	72	74	88	55	0.616228	1.16744	8.17493	528.664	1582.97	3	0.00406979	2.56935	Locus:1.1.1.471.10 File:"Ivana_20131029_iTRAQ_LP_1_20.wiff"	LP	Ivanna-LP-A (LP-A)
LP	ATP synthase subunit beta, mitochondrial OS=Mus musculus GN=Atp5b PE=1 SV=2	ATPB_MOUSE	TRUE	TRUE	iGLFGGAGVGk	1	iTRAQ8plex (+304), iTRAQ8plex (+304)	48.23	35.3983	42.83	3.36653	0	0.4863	-0.2269	0.9334	55	96	56	86	0.616228	1.16744	8.19476	528.664	1582.97	3	0.00409979	2.58829	Locus:1.1.1.223.11 File:"Ivana_20131029_iTRAQ_LP_1_20.wiff"	LP	Ivanna-LP-A (LP-A)
LP	ATP synthase subunit beta, mitochondrial OS=Mus musculus GN=Atp5b PE=1 SV=2	ATPB_MOUSE	TRUE	TRUE	iGLFGGAGVGk	1	iTRAQ8plex (+304), iTRAQ8plex (+304)	37.97	35.3983	34.87	3.74473	0	2.654	-1.469	-1.592	50	384	48	23.7	0.611369	1.24126	8.98214	528.664	1582.97	3	0.00415979	2.62617	Locus:1.1.1.383.3 File:"Ivana_20131029_iTRAQ_LP_1_20.wiff"	LP	Ivanna-LP-A (LP-A)
LP	ATP synthase subunit beta, mitochondrial OS=Mus musculus GN=Atp5b PE=1 SV=2	ATPB_MOUSE	TRUE	TRUE	iGLFGGAGVGk	1	iTRAQ8plex (+304), iTRAQ8plex (+304)	44.44	35.3983	41.84	2.40894	0	-0.2586	0.5536	2.44	64.27	75	96	254	0.611369	1.24126	8.93449	528.664	1582.97	3	0.00415979	2.62617	Locus:1.1.1.384.3 File:"Ivana_20131029_iTRAQ_LP_1_20.wiff"	LP	Ivanna-LP-A (LP-A)
LP	ATP synthase subunit beta, mitochondrial OS=Mus musculus GN=Atp5b PE=1 SV=2	ATPB_MOUSE	TRUE	TRUE	iGLFGGAGVGk	1	iTRAQ8plex (+304), iTRAQ8plex (+304)	40.81	35.3983	39.28	2.85387	0	-2.493	-2.894	-1.839	436.3	102	71	123	0.608616	1.31694	9.51629	528.664	1582.97	3	0.00418979	2.64511	Locus:1.1.1.475.13 File:"Ivana_20131029_iTRAQ_LP_1_20.wiff"	LP	Ivanna-LP-A (LP-A)
LP	ATP synthase subunit beta, mitochondrial OS=Mus musculus GN=Atp5b PE=1 SV=2	ATPB_MOUSE	TRUE	TRUE	iGLFGGAGVGk	1	iTRAQ8plex (+304), iTRAQ8plex (+304)	38.08	35.3983	34.86	2.10791	0	-0.04267	1.712	-0.4508	123	153	444	81	0.607877	1.33756	9.64566	528.664	1582.97	3	0.00421979	2.66405	Locus:1.1.1.405.13 File:"Ivana_20131029_iTRAQ_LP_1_20.wiff"	LP	Ivanna-LP-A (LP-A)
LP	ATP synthase subunit beta, mitochondrial OS=Mus musculus GN=Atp5b PE=1 SV=2	ATPB_MOUSE	TRUE	TRUE	iGLFGGAGVGk	1	iTRAQ8plex (+304), iTRAQ8plex (+304)	35.36	35.3983	32.12	2.67778	0	1.821	0.09345	-0.7538	111	479	163	68	0.607877	1.33756	9.68124	528.664	1582.97	3	0.00430979	2.72087	Locus:1.1.1.2095.7 File:"Ivana_20131029_iTRAQ_LP_1_19.wiff"	LP	Ivanna-LP-A (LP-A)
LP	ATP synthase subunit beta, mitochondrial OS=Mus musculus GN=Atp5b PE=1 SV=2	ATPB_MOUSE	TRUE	TRUE	iGLFGGAGVGk	1	iTRAQ8plex (+304), iTRAQ8plex (+304)	33.1	35.3983	33.1	4.09691	0	-2.94	-1.514	-0.08259	397	83	154	319	0.60659	1.35824	9.89633	528.664	1582.97	3	0.00430979	2.72087	Locus:1.1.1.2094.2 File:"Ivana_20131029_iTRAQ_LP_1_19.wiff"	LP	Ivanna-LP-A (LP-A)
LP	ATP synthase subunit beta, mitochondrial OS=Mus musculus GN=Atp5b PE=1 SV=2	ATPB_MOUSE	TRUE	TRUE	iGLFGGAGVGk	1	iTRAQ8plex (+304), iTRAQ8plex (+304)	41.46	35.3983	39.6	3.22185	0	-3.341	0.9309	-0.1005	480	90	984	381	0.599909	1.50977	10.9181	528.664	1582.97	3	0.00436979	2.75875	Locus:1.1.1.2049.5 File:"Ivana_20131029_iTRAQ_LP_1_19.wiff"	LP	Ivanna-LP-A (LP-A)
LP	ATP synthase subunit beta, mitochondrial OS=Mus musculus GN=Atp5b PE=1 SV=2	ATPB_MOUSE	TRUE	TRUE	iGLFGGAGVGk	1	iTRAQ8plex (+304), iTRAQ8plex (+304)	34.78	35.3983	31.63	2.92082	0	2.375	2.263	-1.682	44	281	250	18.96	0.610027	1.27853	9.21422	528.664	1582.97	3	0.00451979	2.85344	Locus:1.1.1.2189.2 File:"Ivana_20131029_iTRAQ_LP_1_19.wiff"	LP	Ivanna-LP-A (LP-A)
LP	ATP synthase subunit beta, mitochondrial OS=Mus musculus GN=Atp5b PE=1 SV=2	ATPB_MOUSE	TRUE	TRUE	iGLFGGAGVGk	1	iTRAQ8plex (+304), iTRAQ8plex (+304)	34.54	35.3983	31.66	3.63827	0	-2.57	0.06223	-0.6137	469	117	535	271	0.602653	1.44305	10.4429	528.664	1582.97	3	0.00451979	2.85344	Locus:1.1.1.2072.2 File:"Ivana_20131029_iTRAQ_LP_1_19.wiff"	LP	Ivanna-LP-A (LP-A)
LP	ATP synthase subunit beta, mitochondrial OS=Mus musculus GN=Atp5b PE=1 SV=2	ATPB_MOUSE	TRUE	TRUE	iGLFGGAGVGk	1	iTRAQ8plex (+304), iTRAQ8plex (+304)	40.4	35.3983	37.32		0	0.00955	0.6193	-1.174	61	77	107	26.38	0.617042	1.16744	8.08417	528.664	1582.97	3	0.00454979	2.87238	Locus:1.1.1.530.16 File:"Ivana_20131029_iTRAQ_LP_1_20.wiff"	LP	Ivanna-LP-A (LP-A)
LP	ATP synthase subunit beta, mitochondrial OS=Mus musculus GN=Atp5b PE=1 SV=2	ATPB_MOUSE	TRUE	TRUE	iGLFGGAGVGk	1	iTRAQ8plex (+304), iTRAQ8plex (+304)	35.25	35.3983	31.58	3.16749	0	-0.1147	0.3286	-1.761	116	134	168	36.27	0.612115	1.22258	8.82741	528.664	1582.97	3	0.00454979	2.87238	Locus:1.1.1.531.4 File:"Ivana_20131029_iTRAQ_LP_1_20.wiff"	LP	Ivanna-LP-A (LP-A)
LP	ATP synthase subunit beta, mitochondrial OS=Mus musculus GN=Atp5b PE=1 SV=2	ATPB_MOUSE	TRUE	TRUE	iGLFGGAGVGk	1	iTRAQ8plex (+304), iTRAQ8plex (+304)	38.76	35.3983	37.27	1.95861	0	-1.722	-1.998	-0.7765	342	137	102	180	0.608616	1.31694	9.57175	528.664	1582.97	3	0.00460979	2.91026	Locus:1.1.1.501.8 File:"Ivana_20131029_iTRAQ_LP_1_20.wiff"	LP	Ivanna-LP-A (LP-A)
LP	ATP synthase subunit beta, mitochondrial OS=Mus musculus GN=Atp5b PE=1 SV=2	ATPB_MOUSE	TRUE	TRUE	iGLFGGAGVGk	1	iTRAQ8plex (+304), iTRAQ8plex (+304)	36.36	35.3983	36.36	3.48149	0	-0.5327	-1.546	-0.5587	95	83	41	58	0.616228	1.16744	8.11374	528.664	1582.97	3	0.00460979	2.91026	Locus:1.1.1.476.2 File:"Ivana_20131029_iTRAQ_LP_1_20.wiff"	LP	Ivanna-LP-A (LP-A)
LP	ATP synthase subunit beta, mitochondrial OS=Mus musculus GN=Atp5b PE=1 SV=2	ATPB_MOUSE	TRUE	TRUE	iGLFGGAGVGk	1	iTRAQ8plex (+304), iTRAQ8plex (+304)	46.97	35.3983	43.23	3.88606	0	-2.151	3.16	2.493	59.27	34.7	511	241	0.607877	1.33756	9.72446	528.664	1582.97	3	0.00463979	2.9292	Locus:1.1.1.2196.3 File:"Ivana_20131029_iTRAQ_LP_1_19.wiff"	LP	Ivanna-LP-A (LP-A)
LP	ATP synthase subunit beta, mitochondrial OS=Mus musculus GN=Atp5b PE=1 SV=2	ATPB_MOUSE	TRUE	TRUE	iGLFGGAGVGk	1	iTRAQ8plex (+304), iTRAQ8plex (+304)	32.22	35.3983	32.22	3.5376	0	-2.338	-2.864	-0.4794	288	80	48	181	0.610027	1.27853	9.22159	528.664	1582.97	3	0.00463979	2.9292	Locus:1.1.1.2197.2 File:"Ivana_20131029_iTRAQ_LP_1_19.wiff"	LP	Ivanna-LP-A (LP-A)
LP	ATP synthase subunit beta, mitochondrial OS=Mus musculus GN=Atp5b PE=1 SV=2	ATPB_MOUSE	TRUE	TRUE	iGLFGGAGVGk	1	iTRAQ8plex (+304), iTRAQ8plex (+304)	39.67	35.3983	39.67	4	0	-2.06	-1.97	-0.3743	256	85	76	172	0.610027	1.27853	9.20212	528.664	1582.97	3	0.00463979	2.9292	Locus:1.1.1.2190.2 File:"Ivana_20131029_iTRAQ_LP_1_19.wiff"	LP	Ivanna-LP-A (LP-A)
LP	ATP synthase subunit beta, mitochondrial OS=Mus musculus GN=Atp5b PE=1 SV=2	ATPB_MOUSE	TRUE	TRUE	iGLFGGAGVGk	1	iTRAQ8plex (+304), iTRAQ8plex (+304)	35.15	35.3983	35.15	4.10237	0	0.572	0.8548	2.117	61	114	117	199	0.611369	1.24126	8.93958	528.664	1582.97	3	0.00472979	2.98602	Locus:1.1.1.440.4 File:"Ivana_20131029_iTRAQ_LP_1_20.wiff"	LP	Ivanna-LP-A (LP-A)
LP	ATP synthase subunit beta, mitochondrial OS=Mus musculus GN=Atp5b PE=1 SV=2	ATPB_MOUSE	TRUE	TRUE	iGLFGGAGVGk	1	iTRAQ8plex (+304), iTRAQ8plex (+304)	42.51	35.3983	38.02	3.92082	0	2.21	-1.743	-1.887	105	594	78	40.34	0.607877	1.33756	9.67479	528.664	1582.97	3	0.00490979	3.09966	Locus:1.1.1.2129.4 File:"Ivana_20131029_iTRAQ_LP_1_19.wiff"	LP	Ivanna-LP-A (LP-A)
LP	ATP synthase subunit beta, mitochondrial OS=Mus musculus GN=Atp5b PE=1 SV=2	ATPB_MOUSE	TRUE	TRUE	iGLFGGAGVGk	1	iTRAQ8plex (+304), iTRAQ8plex (+304)	38.42	35.3983	34.71	3.56864	0	-0.06634	0.6507	2.505	64	83.27	102	263	0.611369	1.2594	9.00076	528.664	1582.97	3	0.00490979	3.09966	Locus:1.1.1.2128.2 File:"Ivana_20131029_iTRAQ_LP_1_19.wiff"	LP	Ivanna-LP-A (LP-A)
LP	ATP synthase subunit beta, mitochondrial OS=Mus musculus GN=Atp5b PE=1 SV=2	ATPB_MOUSE	TRUE	TRUE	iGLFGGAGVGk	1	iTRAQ8plex (+304), iTRAQ8plex (+304)	34.12	35.3983	28.89	3.25181	0	-2.41	-3.049	-2.107	262	64	39	64	0.612115	1.22258	8.74483	528.664	1582.97	3	0.00493979	3.1186	Locus:1.1.1.2217.2 File:"Ivana_20131029_iTRAQ_LP_1_19.wiff"	LP	Ivanna-LP-A (LP-A)
LP	ATP synthase subunit beta, mitochondrial OS=Mus musculus GN=Atp5b PE=1 SV=2	ATPB_MOUSE	TRUE	TRUE	iGLFGGAGVGk	1	iTRAQ8plex (+304), iTRAQ8plex (+304)	36.8	35.3983	35.67	4.1549	0	0.208	0.8594	2.941	35	54	62	186	0.615367	1.19313	8.3966	528.664	1582.97	3	0.00493979	3.1186	Locus:1.1.1.2216.2 File:"Ivana_20131029_iTRAQ_LP_1_19.wiff"	LP	Ivanna-LP-A (LP-A)
LP	ATP synthase subunit beta, mitochondrial OS=Mus musculus GN=Atp5b PE=1 SV=2	ATPB_MOUSE	TRUE	TRUE	iGLFGGAGVGk	1	iTRAQ8plex (+304), iTRAQ8plex (+304)	39.22	35.3983	36.98	2.20761	0	0.03177	1.952	0.143	97	128	409	92	0.608616	1.31694	9.50383	528.664	1582.97	3	0.00514979	3.25118	Locus:1.1.1.504.11 File:"Ivana_20131029_iTRAQ_LP_1_20.wiff"	LP	Ivanna-LP-A (LP-A)
LP	ATP synthase subunit beta, mitochondrial OS=Mus musculus GN=Atp5b PE=1 SV=2	ATPB_MOUSE	TRUE	TRUE	iGLFGGAGVGk	1	iTRAQ8plex (+304), iTRAQ8plex (+304)	29.41	35.3983	29.21	0.0705811	0	-0.2187	-0.07282	0.07972	76	83	83	69	0.615367	1.18071	8.28077	528.664	1582.97	3	0.00514979	3.25118	Locus:1.1.1.505.6 File:"Ivana_20131029_iTRAQ_LP_1_20.wiff"	LP	Ivanna-LP-A (LP-A)
LP	ATP synthase subunit beta, mitochondrial OS=Mus musculus GN=Atp5b PE=1 SV=2	ATPB_MOUSE	TRUE	TRUE	iGLFGGAGVGk	1	iTRAQ8plex (+304), iTRAQ8plex (+304)	39.52	35.3983	38.33	1.39794	0	-2.283	0.207	-2.655	296	81	378	55	0.607877	1.33756	9.66178	528.664	1582.97	3	0.00547979	3.45951	Locus:1.1.1.498.12 File:"Ivana_20131029_iTRAQ_LP_1_20.wiff"	LP	Ivanna-LP-A (LP-A)
LP	ATP synthase subunit beta, mitochondrial OS=Mus musculus GN=Atp5b PE=1 SV=2	ATPB_MOUSE	TRUE	TRUE	iGLFGGAGVGk	1	iTRAQ8plex (+304), iTRAQ8plex (+304)	28.38	35.3983	25.26	2.79588	0	0.412	-1.145	-1.074	146	240	89	68	0.61072	1.2594	9.08481	528.664	1582.97	3	0.00547979	3.45951	Locus:1.1.1.497.9 File:"Ivana_20131029_iTRAQ_LP_1_20.wiff"	LP	Ivanna-LP-A (LP-A)
LP	ATP synthase subunit beta, mitochondrial OS=Mus musculus GN=Atp5b PE=1 SV=2	ATPB_MOUSE	TRUE	TRUE	iGLFGGAGVGk	1	iTRAQ8plex (+304), iTRAQ8plex (+304)	49.11	35.3983	46.18	4.03152	0	-1.196	-2.255	Value Missing (-6.643856)	439	237	118	Value Missing (-6.643856)	0.607877	1.33756	9.633	528.664	1582.97	3	0.00556979	3.51633	Locus:1.1.1.2087.5 File:"Ivana_20131029_iTRAQ_LP_1_19.wiff"	LP	Ivanna-LP-A (LP-A)
LP	ATP synthase subunit beta, mitochondrial OS=Mus musculus GN=Atp5b PE=1 SV=2	ATPB_MOUSE	TRUE	TRUE	iGLFGGAGVGk	1	iTRAQ8plex (+304), iTRAQ8plex (+304)	37.94	35.3983	37.59	3.42022	0	2.35	Value Missing (-6.643856)	1.568	110	657	Value Missing (-6.643856)	265	0.605472	1.37778	10.0112	528.664	1582.97	3	0.00556979	3.51633	Locus:1.1.1.2086.2 File:"Ivana_20131029_iTRAQ_LP_1_19.wiff"	LP	Ivanna-LP-A (LP-A)
LP	ATP synthase subunit beta, mitochondrial OS=Mus musculus GN=Atp5b PE=1 SV=2	ATPB_MOUSE	TRUE	TRUE	iGLFGGAGVGk	1	iTRAQ8plex (+304), iTRAQ8plex (+304)	41.05	35.3983	33.53	2.25181	0	-1.094	0.5	1.982	149	108	217	444	0.60659	1.35824	9.84235	528.664	1582.97	3	0.00559979	3.53527	Locus:1.1.1.2004.12 File:"Ivana_20131029_iTRAQ_LP_1_19.wiff"	LP	Ivanna-LP-A (LP-A)
LP	ATP synthase subunit beta, mitochondrial OS=Mus musculus GN=Atp5b PE=1 SV=2	ATPB_MOUSE	TRUE	TRUE	iGLFGGAGVGk	1	iTRAQ8plex (+304), iTRAQ8plex (+304)	42.12	35.3983	38.5	3.14267	0	1.749	2.063	-0.7519	179	741	861	109	0.599909	1.50977	10.8842	528.664	1582.97	3	0.00559979	3.53527	Locus:1.1.1.2003.4 File:"Ivana_20131029_iTRAQ_LP_1_19.wiff"	LP	Ivanna-LP-A (LP-A)
LP	ATP synthase subunit beta, mitochondrial OS=Mus musculus GN=Atp5b PE=1 SV=2	ATPB_MOUSE	TRUE	TRUE	iGLFGGAGVGk	1	iTRAQ8plex (+304), iTRAQ8plex (+304)	45.31	35.3983	43.48	3.69897	0	-0.5149	-0.04254	1.513	122	116	129	272	0.609326	1.29693	9.31967	528.664	1582.97	3	0.00562979	3.55421	Locus:1.1.1.409.17 File:"Ivana_20131029_iTRAQ_LP_1_20.wiff"	LP	Ivanna-LP-A (LP-A)
LP	ATP synthase subunit beta, mitochondrial OS=Mus musculus GN=Atp5b PE=1 SV=2	ATPB_MOUSE	TRUE	TRUE	iGLFGGAGVGk	1	iTRAQ8plex (+304), iTRAQ8plex (+304)	32.79	35.3983	32.79	3.58503	0	-0.001743	-2.707	-0.3062	310	386	79	223	0.605472	1.37778	9.9629	528.664	1582.97	3	0.00562979	3.55421	Locus:1.1.1.408.2 File:"Ivana_20131029_iTRAQ_LP_1_20.wiff"	LP	Ivanna-LP-A (LP-A)
LP	ATP synthase subunit beta, mitochondrial OS=Mus musculus GN=Atp5b PE=1 SV=2	ATPB_MOUSE	TRUE	TRUE	iGLFGGAGVGk	1	iTRAQ8plex (+304), iTRAQ8plex (+304)	38.12	35.3983	38.12	3.46852	0	2.367	2.418	-2.002	97	617	609	36.93	0.602653	1.44305	10.4093	528.665	1582.97	3	0.00589979	3.72467	Locus:1.1.1.2136.2 File:"Ivana_20131029_iTRAQ_LP_1_19.wiff"	LP	Ivanna-LP-A (LP-A)
LP	ATP synthase subunit beta, mitochondrial OS=Mus musculus GN=Atp5b PE=1 SV=2	ATPB_MOUSE	TRUE	TRUE	iGLFGGAGVGk	1	iTRAQ8plex (+304), iTRAQ8plex (+304)	44.17	35.3983	39.46	4.26761	0	3.103	-1.316	-0.7683	833	8684	1003	609.4	0.67426	1.60482	13.4421	528.665	1582.97	3	0.00589979	3.72467	Locus:1.1.1.861.18 File:"Ivana_20131029_iTRAQ_LP_1_5.wiff"	LP	Ivanna-LP-A (LP-A)
LP	ATP synthase subunit beta, mitochondrial OS=Mus musculus GN=Atp5b PE=1 SV=2	ATPB_MOUSE	TRUE	TRUE	iGLFGGAGVGk	1	iTRAQ8plex (+304), iTRAQ8plex (+304)	34.85	35.3983	32.14	4.33724	0	2.617	-1.261	2.13	1016	7115	938	3446	0.683196	1.59607	13.6114	528.665	1582.97	3	0.00589979	3.72467	Locus:1.1.1.859.4 File:"Ivana_20131029_iTRAQ_LP_1_5.wiff"	LP	Ivanna-LP-A (LP-A)
LP	ATP synthase subunit beta, mitochondrial OS=Mus musculus GN=Atp5b PE=1 SV=2	ATPB_MOUSE	TRUE	TRUE	iGLFGGAGVGk	1	iTRAQ8plex (+304), iTRAQ8plex (+304)	44.28	35.3983	40.55	3.74473	0	-1.469	-2.109	-2.799	490	222	140	87	0.60659	1.35824	9.87498	528.665	1582.97	3	0.00595979	3.76254	Locus:1.1.1.2051.6 File:"Ivana_20131029_iTRAQ_LP_1_19.wiff"	LP	Ivanna-LP-A (LP-A)
LP	ATP synthase subunit beta, mitochondrial OS=Mus musculus GN=Atp5b PE=1 SV=2	ATPB_MOUSE	TRUE	TRUE	iGLFGGAGVGk	1	iTRAQ8plex (+304), iTRAQ8plex (+304)	21.55	35.3983	21.55		0	-0.09337	-0.0742	-0.5456	1772	2086	1962	1101	0.639681	1.62867	12.7568	528.665	1582.97	3	0.00595979	3.76254	Locus:1.1.1.778.15 File:"Ivana_20131029_iTRAQ_LP_1_20.wiff"	LP	Ivanna-LP-A (LP-A)
LP	ATP synthase subunit beta, mitochondrial OS=Mus musculus GN=Atp5b PE=1 SV=2	ATPB_MOUSE	TRUE	TRUE	iGLFGGAGVGk	1	iTRAQ8plex (+304), iTRAQ8plex (+304)	30.19	35.3983	30.19	2.01323	0	-2.694	-1.742	-2.46	197	40	67	40	0.614224	1.19313	8.42627	528.665	1582.97	3	0.00601979	3.80042	Locus:1.1.1.369.2 File:"Ivana_20131029_iTRAQ_LP_1_20.wiff"	LP	Ivanna-LP-A (LP-A)
LP	ATP synthase subunit beta, mitochondrial OS=Mus musculus GN=Atp5b PE=1 SV=2	ATPB_MOUSE	TRUE	TRUE	iGLFGGAGVGk	1	iTRAQ8plex (+304), iTRAQ8plex (+304)	35.44	35.3983	35.42	3.76955	0	1.103	2.013	3.324	46	118	171	304	0.609326	1.29693	9.31967	528.665	1582.97	3	0.00604979	3.81936	Locus:1.1.1.2159.5 File:"Ivana_20131029_iTRAQ_LP_1_19.wiff"	LP	Ivanna-LP-A (LP-A)
LP	ATP synthase subunit beta, mitochondrial OS=Mus musculus GN=Atp5b PE=1 SV=2	ATPB_MOUSE	TRUE	TRUE	iGLFGGAGVGk	1	iTRAQ8plex (+304), iTRAQ8plex (+304)	35.83	35.3983	35.83	3.92082	0	2.973	-0.01531	2.633	65	562	102	298	0.605472	1.37778	10.0042	528.665	1582.97	3	0.00604979	3.81936	Locus:1.1.1.2158.2 File:"Ivana_20131029_iTRAQ_LP_1_19.wiff"	LP	Ivanna-LP-A (LP-A)
LP	ATP synthase subunit beta, mitochondrial OS=Mus musculus GN=Atp5b PE=1 SV=2	ATPB_MOUSE	TRUE	TRUE	iGLFGGAGVGk	1	iTRAQ8plex (+304), iTRAQ8plex (+304)	31.7	35.3983	31.7	2.72125	0	0.355	-3.28	-5.564	2120	3332	485	215	0.627386	1.62567	12.5868	528.665	1582.97	3	0.00610979	3.85724	Locus:1.1.1.760.20 File:"Ivana_20131029_iTRAQ_LP_1_20.wiff"	LP	Ivanna-LP-A (LP-A)
LP	ATP synthase subunit beta, mitochondrial OS=Mus musculus GN=Atp5b PE=1 SV=2	ATPB_MOUSE	TRUE	TRUE	iGLFGGAGVGk	1	iTRAQ8plex (+304), iTRAQ8plex (+304)	33.99	35.3983	33.99	3.92082	0	2.399	-2.042	2.111	586	3547	399	1955	0.63361	1.62867	12.6633	528.665	1582.97	3	0.00610979	3.85724	Locus:1.1.1.759.16 File:"Ivana_20131029_iTRAQ_LP_1_20.wiff"	LP	Ivanna-LP-A (LP-A)
LP	ATP synthase subunit beta, mitochondrial OS=Mus musculus GN=Atp5b PE=1 SV=2	ATPB_MOUSE	TRUE	TRUE	iGLFGGAGVGk	1	iTRAQ8plex (+304), iTRAQ8plex (+304)	42.44	35.3983	41.27	3.76955	0	-0.1244	2.852	2.537	85	112	595	356	0.604532	1.39972	10.1649	528.665	1582.97	3	0.00616979	3.89512	Locus:1.1.1.2125.7 File:"Ivana_20131029_iTRAQ_LP_1_19.wiff"	LP	Ivanna-LP-A (LP-A)
LP	ATP synthase subunit beta, mitochondrial OS=Mus musculus GN=Atp5b PE=1 SV=2	ATPB_MOUSE	TRUE	TRUE	iGLFGGAGVGk	1	iTRAQ8plex (+304), iTRAQ8plex (+304)	33.99	35.3983	33.79	2.85387	0	2.517	2.332	-1.596	86.27	607	516	39.61	0.603592	1.42167	10.2864	528.665	1582.97	3	0.00616979	3.89512	Locus:1.1.1.2124.2 File:"Ivana_20131029_iTRAQ_LP_1_19.wiff"	LP	Ivanna-LP-A (LP-A)
LP	ATP synthase subunit beta, mitochondrial OS=Mus musculus GN=Atp5b PE=1 SV=2	ATPB_MOUSE	TRUE	TRUE	iGLFGGAGVGk	1	iTRAQ8plex (+304), iTRAQ8plex (+304)	33.68	35.3983	27.84	3.85387	0	0.7782	3.278	2.749	51	112	472	243	0.60659	1.35824	9.77808	528.665	1582.97	3	0.00622979	3.933	Locus:1.1.1.2160.2 File:"Ivana_20131029_iTRAQ_LP_1_19.wiff"	LP	Ivanna-LP-A (LP-A)
LP	ATP synthase subunit beta, mitochondrial OS=Mus musculus GN=Atp5b PE=1 SV=2	ATPB_MOUSE	TRUE	TRUE	iGLFGGAGVGk	1	iTRAQ8plex (+304), iTRAQ8plex (+304)	43.48	35.3983	38.92	3.88606	0	-1.372	0.2652	-1.251	1408	711.5	1883	562	0.615296	1.61919	12.1562	528.665	1582.97	3	0.00640979	4.04664	Locus:1.1.1.750.20 File:"Ivana_20131029_iTRAQ_LP_1_20.wiff"	LP	Ivanna-LP-A (LP-A)
LP	ATP synthase subunit beta, mitochondrial OS=Mus musculus GN=Atp5b PE=1 SV=2	ATPB_MOUSE	TRUE	TRUE	iGLFGGAGVGk	1	iTRAQ8plex (+304), iTRAQ8plex (+304)	39.87	35.3983	38.4	3.26761	0	-0.05467	2.597	-0.7184	126	159	833	70.72	0.603592	1.39972	10.2152	528.665	1582.97	3	0.00643979	4.06558	Locus:1.1.1.1995.10 File:"Ivana_20131029_iTRAQ_LP_1_19.wiff"	LP	Ivanna-LP-A (LP-A)
LP	ATP synthase subunit beta, mitochondrial OS=Mus musculus GN=Atp5b PE=1 SV=2	ATPB_MOUSE	TRUE	TRUE	iGLFGGAGVGk	1	iTRAQ8plex (+304), iTRAQ8plex (+304)	36.35	35.3983	33.23	1.48149	0	0.4032	-2.696	-1.991	285	464	82	82	0.60659	1.35824	9.83447	528.665	1582.97	3	0.00655979	4.14134	Locus:1.1.1.481.14 File:"Ivana_20131029_iTRAQ_LP_1_20.wiff"	LP	Ivanna-LP-A (LP-A)
LP	ATP synthase subunit beta, mitochondrial OS=Mus musculus GN=Atp5b PE=1 SV=2	ATPB_MOUSE	TRUE	TRUE	iGLFGGAGVGk	1	iTRAQ8plex (+304), iTRAQ8plex (+304)	37.36	35.3983	32.95	3.29243	0	-0.5297	1.766	-2.538	151	135	569	31.51	0.60659	1.35824	9.79199	528.665	1582.97	3	0.00661979	4.17922	Locus:1.1.1.2133.7 File:"Ivana_20131029_iTRAQ_LP_1_19.wiff"	LP	Ivanna-LP-A (LP-A)
LP	ATP synthase subunit beta, mitochondrial OS=Mus musculus GN=Atp5b PE=1 SV=2	ATPB_MOUSE	TRUE	TRUE	iGLFGGAGVGk	1	iTRAQ8plex (+304), iTRAQ8plex (+304)	34.67	35.3983	34.67	3.76955	0	2.183	-1.941	1.648	101	538	66	254	0.605472	1.35824	9.90539	528.665	1582.97	3	0.00664979	4.19815	Locus:1.1.1.2132.2 File:"Ivana_20131029_iTRAQ_LP_1_19.wiff"	LP	Ivanna-LP-A (LP-A)
LP	ATP synthase subunit beta, mitochondrial OS=Mus musculus GN=Atp5b PE=1 SV=2	ATPB_MOUSE	TRUE	TRUE	iGLFGGAGVGk	1	iTRAQ8plex (+304), iTRAQ8plex (+304)	39.1	35.3983	36.29	4.25181	0	2.924	0.6598	0.9261	108	973	250	184	0.601435	1.46479	10.5651	528.665	1582.97	3	0.00667979	4.21709	Locus:1.1.1.1962.20 File:"Ivana_20131029_iTRAQ_LP_1_19.wiff"	LP	Ivanna-LP-A (LP-A)
LP	ATP synthase subunit beta, mitochondrial OS=Mus musculus GN=Atp5b PE=1 SV=2	ATPB_MOUSE	TRUE	TRUE	iGLFGGAGVGk	1	iTRAQ8plex (+304), iTRAQ8plex (+304)	36.89	35.3983	35.48	3.14267	0	-0.1656	2.793	0.6998	53	64	391	71	0.610027	1.27853	9.17742	528.665	1582.97	3	0.00667979	4.21709	Locus:1.1.1.13.2 File:"Ivana_20131029_iTRAQ_LP_1_20.wiff"	LP	Ivanna-LP-A (LP-A)
LP	ATP synthase subunit beta, mitochondrial OS=Mus musculus GN=Atp5b PE=1 SV=2	ATPB_MOUSE	TRUE	TRUE	iGLFGGAGVGk	1	iTRAQ8plex (+304), iTRAQ8plex (+304)	36.78	35.3983	36.08	3.48149	0	-0.04844	-0.02602	-2.248	325	391	376	80	0.604532	1.39972	10.1948	528.665	1582.97	3	0.00667979	4.21709	Locus:1.1.1.12.2 File:"Ivana_20131029_iTRAQ_LP_1_20.wiff"	LP	Ivanna-LP-A (LP-A)
LP	ATP synthase subunit beta, mitochondrial OS=Mus musculus GN=Atp5b PE=1 SV=2	ATPB_MOUSE	TRUE	TRUE	iGLFGGAGVGk	1	iTRAQ8plex (+304), iTRAQ8plex (+304)	36.53	35.3983	36.53	4	0	3.129	-0.692	2.373	127	1240	167	504	0.599477	1.50977	10.9929	528.665	1582.97	3	0.00667979	4.21709	Locus:1.1.1.1961.2 File:"Ivana_20131029_iTRAQ_LP_1_19.wiff"	LP	Ivanna-LP-A (LP-A)
LP	ATP synthase subunit beta, mitochondrial OS=Mus musculus GN=Atp5b PE=1 SV=2	ATPB_MOUSE	TRUE	TRUE	iGLFGGAGVGk	1	iTRAQ8plex (+304), iTRAQ8plex (+304)	44.68	35.3983	41.49	3.35655	0	-0.001105	0.2566	-0.6022	20980	26300	28880	12630	0.85732	0.928154	16.4381	792.494	1582.97	2	0.00693579	4.37871	Locus:1.1.1.651.12 File:"Ivana_20131029_iTRAQ_LP_1_19.wiff"	LP	Ivanna-LP-A (LP-A)
LP	ATP synthase subunit beta, mitochondrial OS=Mus musculus GN=Atp5b PE=1 SV=2	ATPB_MOUSE	TRUE	TRUE	iGLFGGAGVGk	1	iTRAQ8plex (+304), iTRAQ8plex (+304)	40.03	35.3983	37.61	4.09152	0	-0.1219	0.46	-0.2069	122	142	190	93	0.61072	1.2594	9.0954	528.665	1582.97	3	0.00694979	4.38755	Locus:1.1.1.2115.6 File:"Ivana_20131029_iTRAQ_LP_1_19.wiff"	LP	Ivanna-LP-A (LP-A)
LP	ATP synthase subunit beta, mitochondrial OS=Mus musculus GN=Atp5b PE=1 SV=2	ATPB_MOUSE	TRUE	TRUE	iGLFGGAGVGk	1	iTRAQ8plex (+304), iTRAQ8plex (+304)	37.5	35.3983	37.5	3.65758	0	-2.533	-2.347	-0.02334	273	71.02	62	228	0.609326	1.29693	9.30838	528.665	1582.97	3	0.00700979	4.42543	Locus:1.1.1.412.2 File:"Ivana_20131029_iTRAQ_LP_1_20.wiff"	LP	Ivanna-LP-A (LP-A)
LP	ATP synthase subunit beta, mitochondrial OS=Mus musculus GN=Atp5b PE=1 SV=2	ATPB_MOUSE	TRUE	TRUE	iGLFGGAGVGk	1	iTRAQ8plex (+304), iTRAQ8plex (+304)	51.38	35.3983	46.94	2.63827	0	0.2432	0.2668	-0.5524	45130	66640	63250	28190	0.886356	0.595478	17.6326	792.494	1582.97	2	0.00701579	4.42922	Locus:1.1.1.645.10 File:"Ivana_20131029_iTRAQ_LP_1_19.wiff"	LP	Ivanna-LP-A (LP-A)
LP	ATP synthase subunit beta, mitochondrial OS=Mus musculus GN=Atp5b PE=1 SV=2	ATPB_MOUSE	TRUE	TRUE	iGLFGGAGVGk	1	iTRAQ8plex (+304), iTRAQ8plex (+304)	40.99	35.3983	39.55	4	0	2.58	-0.4759	2.007	46	316	56	145	0.61072	1.2594	9.13699	528.665	1582.97	3	0.00709979	4.48225	Locus:1.1.1.2182.2 File:"Ivana_20131029_iTRAQ_LP_1_19.wiff"	LP	Ivanna-LP-A (LP-A)
LP	ATP synthase subunit beta, mitochondrial OS=Mus musculus GN=Atp5b PE=1 SV=2	ATPB_MOUSE	TRUE	TRUE	iGLFGGAGVGk	1	iTRAQ8plex (+304), iTRAQ8plex (+304)	36.4	35.3983	36.4	3.50864	0	-0.04918	0.04618	-0.7598	303	367	364	166	0.603592	1.39972	10.2288	528.665	1582.97	3	0.00712979	4.50119	Locus:1.1.1.2183.2 File:"Ivana_20131029_iTRAQ_LP_1_19.wiff"	LP	Ivanna-LP-A (LP-A)
LP	ATP synthase subunit beta, mitochondrial OS=Mus musculus GN=Atp5b PE=1 SV=2	ATPB_MOUSE	TRUE	TRUE	iGLFGGAGVGk	1	iTRAQ8plex (+304), iTRAQ8plex (+304)	40.88	35.3983	39.24	4.40894	0	2.841	-0.4959	2.244	611.7	4955	787	2233	0.655555	1.63186	13.0679	528.665	1582.97	3	0.00715979	4.52013	Locus:1.1.1.664.9 File:"Ivana_20131029_iTRAQ_LP_1_19.wiff"	LP	Ivanna-LP-A (LP-A)
LP	ATP synthase subunit beta, mitochondrial OS=Mus musculus GN=Atp5b PE=1 SV=2	ATPB_MOUSE	TRUE	TRUE	iGLFGGAGVGk	1	iTRAQ8plex (+304), iTRAQ8plex (+304)	34.94	35.3983	34.94	3.56864	0	0.07177	-3.281	-0.5087	442	577	91	282	0.602653	1.44305	10.4429	528.665	1582.97	3	0.00715979	4.52013	Locus:1.1.1.2108.2 File:"Ivana_20131029_iTRAQ_LP_1_19.wiff"	LP	Ivanna-LP-A (LP-A)
LP	ATP synthase subunit beta, mitochondrial OS=Mus musculus GN=Atp5b PE=1 SV=2	ATPB_MOUSE	TRUE	TRUE	iGLFGGAGVGk	1	iTRAQ8plex (+304), iTRAQ8plex (+304)	34.76	35.3983	33.08	3.38722	0	-0.9846	-0.7724	1.794	144	107	92	382	0.608616	1.31694	9.50184	528.665	1582.97	3	0.00730979	4.61482	Locus:1.1.1.1937.2 File:"Ivana_20131029_iTRAQ_LP_1_19.wiff"	LP	Ivanna-LP-A (LP-A)
LP	ATP synthase subunit beta, mitochondrial OS=Mus musculus GN=Atp5b PE=1 SV=2	ATPB_MOUSE	TRUE	TRUE	iGLFGGAGVGk	1	iTRAQ8plex (+304), iTRAQ8plex (+304)	51.01	35.3983	46.43	2.74473	0	-2.065	-2.218	-0.7843	220.2	71	56	115	0.612115	1.24126	8.85237	528.665	1582.97	3	0.00742979	4.69058	Locus:1.1.1.155.13 File:"Ivana_20131029_iTRAQ_LP_1_20.wiff"	LP	Ivanna-LP-A (LP-A)
LP	ATP synthase subunit beta, mitochondrial OS=Mus musculus GN=Atp5b PE=1 SV=2	ATPB_MOUSE	TRUE	TRUE	iGLFGGAGVGk	1	iTRAQ8plex (+304), iTRAQ8plex (+304)	33.91	35.3983	33.91	3.85387	0	0.397	0.8199	-0.1679	658	1083	1322	520	0.605572	1.58782	11.807	528.665	1582.97	3	0.00742979	4.69058	Locus:1.1.1.1994.3 File:"Ivana_20131029_iTRAQ_LP_1_19.wiff"	LP	Ivanna-LP-A (LP-A)
LP	ATP synthase subunit beta, mitochondrial OS=Mus musculus GN=Atp5b PE=1 SV=2	ATPB_MOUSE	TRUE	TRUE	iGLFGGAGVGk	1	iTRAQ8plex (+304), iTRAQ8plex (+304)	43.48	35.3983	39.99	3.5376	0	-0.03874	-2.828	-2.673	802.1	963	194	163	0.599477	1.52819	11.0513	528.665	1582.97	3	0.00751979	4.7474	Locus:1.1.1.1950.13 File:"Ivana_20131029_iTRAQ_LP_1_19.wiff"	LP	Ivanna-LP-A (LP-A)
LP	ATP synthase subunit beta, mitochondrial OS=Mus musculus GN=Atp5b PE=1 SV=2	ATPB_MOUSE	TRUE	TRUE	iGLFGGAGVGk	1	iTRAQ8plex (+304), iTRAQ8plex (+304)	36.68	35.3983	36.68	3.18709	0	0.9612	3.968	1.926	23	58.02	364	67	0.611369	1.2594	9.00006	528.665	1582.97	3	0.00754979	4.76634	Locus:1.1.1.2202.2 File:"Ivana_20131029_iTRAQ_LP_1_19.wiff"	LP	Ivanna-LP-A (LP-A)
LP	ATP synthase subunit beta, mitochondrial OS=Mus musculus GN=Atp5b PE=1 SV=2	ATPB_MOUSE	TRUE	TRUE	iGLFGGAGVGk	1	iTRAQ8plex (+304), iTRAQ8plex (+304)	44.24	35.3983	42.29	3.69897	0	-2.646	-2.544	-0.5146	285	66	57	175	0.610027	1.27853	9.18735	528.665	1582.97	3	0.00754979	4.76634	Locus:1.1.1.2203.2 File:"Ivana_20131029_iTRAQ_LP_1_19.wiff"	LP	Ivanna-LP-A (LP-A)
LP	ATP synthase subunit beta, mitochondrial OS=Mus musculus GN=Atp5b PE=1 SV=2	ATPB_MOUSE	TRUE	TRUE	iGLFGGAGVGk	1	iTRAQ8plex (+304), iTRAQ8plex (+304)	43.42	35.3983	39.52	3.09691	0	3.678	-0.8016	2.776	72.54	997	112	368	0.601435	1.46479	10.5976	528.665	1582.97	3	0.00778979	4.91786	Locus:1.1.1.2000.4 File:"Ivana_20131029_iTRAQ_LP_1_19.wiff"	LP	Ivanna-LP-A (LP-A)
LP	ATP synthase subunit beta, mitochondrial OS=Mus musculus GN=Atp5b PE=1 SV=2	ATPB_MOUSE	TRUE	TRUE	iGLFGGAGVGk	1	iTRAQ8plex (+304), iTRAQ8plex (+304)	47.81	35.3983	45.49	3.11351	0	0.7792	1.564	1.685	81	173	255	203	0.608616	1.31694	9.47573	528.665	1582.97	3	0.00781979	4.9368	Locus:1.1.1.413.21 File:"Ivana_20131029_iTRAQ_LP_1_20.wiff"	LP	Ivanna-LP-A (LP-A)
LP	ATP synthase subunit beta, mitochondrial OS=Mus musculus GN=Atp5b PE=1 SV=2	ATPB_MOUSE	TRUE	TRUE	iGLFGGAGVGk	1	iTRAQ8plex (+304), iTRAQ8plex (+304)	37.13	35.3983	37.13	3.95861	0	0.5907	-0.001501	2.509	45	85	49	186	0.614224	1.19313	8.51175	528.665	1582.97	3	0.00784979	4.95574	Locus:1.1.1.2199.2 File:"Ivana_20131029_iTRAQ_LP_1_19.wiff"	LP	Ivanna-LP-A (LP-A)
LP	ATP synthase subunit beta, mitochondrial OS=Mus musculus GN=Atp5b PE=1 SV=2	ATPB_MOUSE	TRUE	TRUE	iGLFGGAGVGk	1	iTRAQ8plex (+304), iTRAQ8plex (+304)	45.64	35.3983	42.39	3.63827	0	-0.007321	-3.099	-0.4763	2736	3388	590	1776	0.655555	1.63186	13.0515	528.665	1582.97	3	0.00787979	4.97468	Locus:1.1.1.665.10 File:"Ivana_20131029_iTRAQ_LP_1_19.wiff"	LP	Ivanna-LP-A (LP-A)
LP	ATP synthase subunit beta, mitochondrial OS=Mus musculus GN=Atp5b PE=1 SV=2	ATPB_MOUSE	TRUE	TRUE	iGLFGGAGVGk	0.99	iTRAQ8plex (+304), iTRAQ8plex (+304)	22.03	35.3983	19.19		0	0.2401	-0.851	1.264	61	91	41.39	117	0.615367	1.18071	8.27794	528.665	1582.97	3	0.00790979	4.99362	Locus:1.1.1.1112.6 File:"Ivana_20131029_iTRAQ_LP_1_7.wiff"	LP	Ivanna-LP-A (LP-A)
LP	ATP synthase subunit beta, mitochondrial OS=Mus musculus GN=Atp5b PE=1 SV=2	ATPB_MOUSE	TRUE	TRUE	iGLFGGAGVGk	1	iTRAQ8plex (+304), iTRAQ8plex (+304)	42.91	35.3983	38.37	3.58503	0	Value Missing (-6.643856)	2.929	2.681	108.3	Value Missing (-6.643856)	782	492	0.602653	1.44305	10.4329	528.665	1582.97	3	0.00796979	5.03149	Locus:1.1.1.1998.14 File:"Ivana_20131029_iTRAQ_LP_1_19.wiff"	LP	Ivanna-LP-A (LP-A)
LP	ATP synthase subunit beta, mitochondrial OS=Mus musculus GN=Atp5b PE=1 SV=2	ATPB_MOUSE	TRUE	TRUE	iGLFGGAGVGk	1	iTRAQ8plex (+304), iTRAQ8plex (+304)	38.35	35.3983	36.94	4.18046	0	-0.6613	-0.1585	1.848	75	67	72	206	0.612115	1.22258	8.71425	528.665	1582.97	3	0.00796979	5.03149	Locus:1.1.1.2200.2 File:"Ivana_20131029_iTRAQ_LP_1_19.wiff"	LP	Ivanna-LP-A (LP-A)
LP	ATP synthase subunit beta, mitochondrial OS=Mus musculus GN=Atp5b PE=1 SV=2	ATPB_MOUSE	TRUE	TRUE	iGLFGGAGVGk	1	iTRAQ8plex (+304), iTRAQ8plex (+304)	43.46	35.3983	40.64	2.74473	0	-2.696	-2.171	0.06381	610	147	154	538	0.601435	1.44305	10.5008	528.665	1582.97	3	0.00796979	5.03149	Locus:1.1.1.1997.3 File:"Ivana_20131029_iTRAQ_LP_1_19.wiff"	LP	Ivanna-LP-A (LP-A)
LP	ATP synthase subunit beta, mitochondrial OS=Mus musculus GN=Atp5b PE=1 SV=2	ATPB_MOUSE	TRUE	TRUE	iGLFGGAGVGk	1	iTRAQ8plex (+304), iTRAQ8plex (+304)	48.17	35.3983	43.81	3.72125	0	0.1514	0.3421	-0.1792	3557	4955	5186	2774	0.7131	1.57504	14.0077	528.665	1582.97	3	0.00814979	5.14513	Locus:1.1.1.858.17 File:"Ivana_20131029_iTRAQ_LP_1_5.wiff"	LP	Ivanna-LP-A (LP-A)
LP	ATP synthase subunit beta, mitochondrial OS=Mus musculus GN=Atp5b PE=1 SV=2	ATPB_MOUSE	TRUE	TRUE	iGLFGGAGVGk	1	iTRAQ8plex (+304), iTRAQ8plex (+304)	35.17	35.3983	31.97		0	-1.213	-1.746	-0.5079	255.1	143	92	159	0.609326	1.29693	9.3423	528.665	1582.97	3	0.00823979	5.20195	Locus:1.1.1.828.11 File:"Ivana_20131029_iTRAQ_LP_1_19.wiff"	LP	Ivanna-LP-A (LP-A)
LP	ATP synthase subunit beta, mitochondrial OS=Mus musculus GN=Atp5b PE=1 SV=2	ATPB_MOUSE	TRUE	TRUE	iGLFGGAGVGk	1	iTRAQ8plex (+304), iTRAQ8plex (+304)	41.45	35.3983	40.82	3.22185	0	-2.164	-2.88	-2.561	759.7	216	128	148	0.603592	1.42167	10.2897	528.665	1582.97	3	0.00823979	5.20195	Locus:1.1.1.2007.13 File:"Ivana_20131029_iTRAQ_LP_1_19.wiff"	LP	Ivanna-LP-A (LP-A)
LP	ATP synthase subunit beta, mitochondrial OS=Mus musculus GN=Atp5b PE=1 SV=2	ATPB_MOUSE	TRUE	TRUE	iGLFGGAGVGk	1	iTRAQ8plex (+304), iTRAQ8plex (+304)	50.55	35.3983	43.54	3.69897	0	0.1047	0.1148	-0.5638	68950	92710	87060	42600	0.896303	0.438321	18.1522	792.494	1582.97	2	0.00827579	5.22468	Locus:1.1.1.639.9 File:"Ivana_20131029_iTRAQ_LP_1_19.wiff"	LP	Ivanna-LP-A (LP-A)
LP	ATP synthase subunit beta, mitochondrial OS=Mus musculus GN=Atp5b PE=1 SV=2	ATPB_MOUSE	TRUE	TRUE	iGLFGGAGVGk	1	iTRAQ8plex (+304), iTRAQ8plex (+304)	47.38	35.3983	41.77	3.50864	0	-0.08879	0.06365	-0.4131	100400	118800	121300	67560	0.899693	0.344442	18.6384	792.494	1582.97	2	0.00827579	5.22468	Locus:1.1.1.636.5 File:"Ivana_20131029_iTRAQ_LP_1_19.wiff"	LP	Ivanna-LP-A (LP-A)
LP	ATP synthase subunit beta, mitochondrial OS=Mus musculus GN=Atp5b PE=1 SV=2	ATPB_MOUSE	TRUE	TRUE	iGLFGGAGVGk	1	iTRAQ8plex (+304), iTRAQ8plex (+304)	47.26	35.3983	43.47	3.22915	0	-0.1722	0.2001	-0.3626	98640	110600	129600	68300	0.899693	0.344442	18.6352	792.494	1582.97	2	0.00827579	5.22468	Locus:1.1.1.633.3 File:"Ivana_20131029_iTRAQ_LP_1_19.wiff"	LP	Ivanna-LP-A (LP-A)
LP	ATP synthase subunit beta, mitochondrial OS=Mus musculus GN=Atp5b PE=1 SV=2	ATPB_MOUSE	TRUE	TRUE	iGLFGGAGVGk	1	iTRAQ8plex (+304), iTRAQ8plex (+304)	52.78	35.3983	48.85	3.33724	0	0.1886	0.2337	-0.5274	53520	76180	73200	33870	0.89119	0.511924	17.8531	792.494	1582.97	2	0.00841579	5.31306	Locus:1.1.1.642.11 File:"Ivana_20131029_iTRAQ_LP_1_19.wiff"	LP	Ivanna-LP-A (LP-A)
LP	ATP synthase subunit beta, mitochondrial OS=Mus musculus GN=Atp5b PE=1 SV=2	ATPB_MOUSE	TRUE	TRUE	iGLFGGAGVGk	1	iTRAQ8plex (+304), iTRAQ8plex (+304)	38.13	35.3983	36.76	2.82391	0	1.347	-0.7239	1.651	123.1	373	102	302	0.60659	1.35824	9.81394	528.665	1582.97	3	0.00841979	5.31559	Locus:1.1.1.463.15 File:"Ivana_20131029_iTRAQ_LP_1_20.wiff"	LP	Ivanna-LP-A (LP-A)
LP	ATP synthase subunit beta, mitochondrial OS=Mus musculus GN=Atp5b PE=1 SV=2	ATPB_MOUSE	TRUE	TRUE	iGLFGGAGVGk	1	iTRAQ8plex (+304), iTRAQ8plex (+304)	44.92	35.3983	38.79	4.61979	0	0.02518	0.1634	-0.661	7452	9500	9680	4337	0.777703	1.4328	14.9185	528.665	1582.97	3	0.00841979	5.31559	Locus:1.1.1.748.19 File:"Ivana_20131029_iTRAQ_LP_1_20.wiff"	LP	Ivanna-LP-A (LP-A)
LP	ATP synthase subunit beta, mitochondrial OS=Mus musculus GN=Atp5b PE=1 SV=2	ATPB_MOUSE	TRUE	TRUE	iGLFGGAGVGk	1	iTRAQ8plex (+304), iTRAQ8plex (+304)	33.6	35.3983	32.08	4	0	-3.866	2.366	1.484	114	30.59	603	248	0.605472	1.37778	9.95941	528.665	1582.97	3	0.00841979	5.31559	Locus:1.1.1.2110.2 File:"Ivana_20131029_iTRAQ_LP_1_19.wiff"	LP	Ivanna-LP-A (LP-A)
LP	ATP synthase subunit beta, mitochondrial OS=Mus musculus GN=Atp5b PE=1 SV=2	ATPB_MOUSE	TRUE	TRUE	iGLFGGAGVGk	1	iTRAQ8plex (+304), iTRAQ8plex (+304)	40.3	35.3983	37.28	3.60206	0	0.0275	0.0568	-0.4696	6730	8599	8148	4390	0.766204	1.46845	14.7663	528.665	1582.97	3	0.00841979	5.31559	Locus:1.1.1.747.7 File:"Ivana_20131029_iTRAQ_LP_1_20.wiff"	LP	Ivanna-LP-A (LP-A)
LP	ATP synthase subunit beta, mitochondrial OS=Mus musculus GN=Atp5b PE=1 SV=2	ATPB_MOUSE	TRUE	TRUE	iGLFGGAGVGk	1	iTRAQ8plex (+304), iTRAQ8plex (+304)	41.74	35.3983	37.55	3.79588	0	-3.316	-2.75	-0.4259	241	39	41	156	0.611369	1.24126	8.89785	528.665	1582.97	3	0.00862979	5.44816	Locus:1.1.1.2171.2 File:"Ivana_20131029_iTRAQ_LP_1_19.wiff"	LP	Ivanna-LP-A (LP-A)
LP	ATP synthase subunit beta, mitochondrial OS=Mus musculus GN=Atp5b PE=1 SV=2	ATPB_MOUSE	TRUE	TRUE	iGLFGGAGVGk	1	iTRAQ8plex (+304), iTRAQ8plex (+304)	40.78	35.3983	36.14	2.02687	0	-1.102	-0.09819	-0.1417	253.1	156	264	198	0.60659	1.33756	9.76669	528.665	1582.97	3	0.00868979	5.48604	Locus:1.1.1.1115.5 File:"Ivana_20131029_iTRAQ_LP_1_7.wiff"	LP	Ivanna-LP-A (LP-A)
LP	ATP synthase subunit beta, mitochondrial OS=Mus musculus GN=Atp5b PE=1 SV=2	ATPB_MOUSE	TRUE	TRUE	iGLFGGAGVGk	1	iTRAQ8plex (+304), iTRAQ8plex (+304)	40.77	35.3983	37.28	4.04096	0	-1.073	-2.173	0.6941	169.1	109	47	224	0.61072	1.2594	9.10093	528.665	1582.97	3	0.00871979	5.50498	Locus:1.1.1.1114.5 File:"Ivana_20131029_iTRAQ_LP_1_7.wiff"	LP	Ivanna-LP-A (LP-A)
LP	ATP synthase subunit beta, mitochondrial OS=Mus musculus GN=Atp5b PE=1 SV=2	ATPB_MOUSE	TRUE	TRUE	iGLFGGAGVGk	1	iTRAQ8plex (+304), iTRAQ8plex (+304)	44.44	35.3983	42.03	1.25964	0	-0.6469	-1.009	-0.05062	173	142	102	144	0.61072	1.2594	9.13186	528.666	1582.97	3	0.00892979	5.63756	Locus:1.1.1.1989.20 File:"Ivana_20131029_iTRAQ_LP_1_19.wiff"	LP	Ivanna-LP-A (LP-A)
LP	ATP synthase subunit beta, mitochondrial OS=Mus musculus GN=Atp5b PE=1 SV=2	ATPB_MOUSE	TRUE	TRUE	iGLFGGAGVGk	1	iTRAQ8plex (+304), iTRAQ8plex (+304)	36.37	35.3983	36.37	3.56864	0	0.07456	-2.985	-0.3657	420	550	97	292	0.602653	1.44305	10.4083	528.666	1582.97	3	0.00892979	5.63756	Locus:1.1.1.2116.2 File:"Ivana_20131029_iTRAQ_LP_1_19.wiff"	LP	Ivanna-LP-A (LP-A)
LP	ATP synthase subunit beta, mitochondrial OS=Mus musculus GN=Atp5b PE=1 SV=2	ATPB_MOUSE	TRUE	TRUE	iGLFGGAGVGk	1	iTRAQ8plex (+304), iTRAQ8plex (+304)	38.01	35.3983	38.01	3.42022	0	0.4675	-0.4611	2.017	135	235	114	414	0.60659	1.35824	9.81057	528.666	1582.97	3	0.00892979	5.63756	Locus:1.1.1.1988.2 File:"Ivana_20131029_iTRAQ_LP_1_19.wiff"	LP	Ivanna-LP-A (LP-A)
LP	ATP synthase subunit beta, mitochondrial OS=Mus musculus GN=Atp5b PE=1 SV=2	ATPB_MOUSE	TRUE	TRUE	iGLFGGAGVGk	1	iTRAQ8plex (+304), iTRAQ8plex (+304)	38.76	35.3983	37.2	3.55284	0	-4.174	0.6152	-2.529	474.8	45.17	795	92	0.602653	1.44305	10.4584	528.666	1582.97	3	0.00898979	5.67544	Locus:1.1.1.2033.6 File:"Ivana_20131029_iTRAQ_LP_1_19.wiff"	LP	Ivanna-LP-A (LP-A)
LP	ATP synthase subunit beta, mitochondrial OS=Mus musculus GN=Atp5b PE=1 SV=2	ATPB_MOUSE	TRUE	TRUE	iGLFGGAGVGk	1	iTRAQ8plex (+304), iTRAQ8plex (+304)	39.76	35.3983	36.08	3.01323	0	2.978	-1.45	2.736	711	6119	690	3455	0.67426	1.60482	13.4219	528.666	1582.97	3	0.00898979	5.67544	Locus:1.1.1.745.20 File:"Ivana_20131029_iTRAQ_LP_1_20.wiff"	LP	Ivanna-LP-A (LP-A)
LP	ATP synthase subunit beta, mitochondrial OS=Mus musculus GN=Atp5b PE=1 SV=2	ATPB_MOUSE	TRUE	TRUE	iGLFGGAGVGk	1	iTRAQ8plex (+304), iTRAQ8plex (+304)	32.57	35.3983	31.12	3.4437	0	-0.02577	-3.115	-2.824	4185	5067	900	799	0.67426	1.60482	13.4188	528.666	1582.97	3	0.00898979	5.67544	Locus:1.1.1.744.16 File:"Ivana_20131029_iTRAQ_LP_1_20.wiff"	LP	Ivanna-LP-A (LP-A)
LP	ATP synthase subunit beta, mitochondrial OS=Mus musculus GN=Atp5b PE=1 SV=2	ATPB_MOUSE	TRUE	TRUE	iGLFGGAGVGk	1	iTRAQ8plex (+304), iTRAQ8plex (+304)	36.62	35.3983	36.62		0	-0.5719	-0.1054	1.988	293	278	290	878	0.600341	1.48772	10.764	528.666	1582.97	3	0.00904979	5.71332	Locus:1.1.1.881.6 File:"Ivana_20131029_iTRAQ_LP_1_5.wiff"	LP	Ivanna-LP-A (LP-A)
LP	ATP synthase subunit beta, mitochondrial OS=Mus musculus GN=Atp5b PE=1 SV=2	ATPB_MOUSE	TRUE	TRUE	iGLFGGAGVGk	1	iTRAQ8plex (+304), iTRAQ8plex (+304)	36.36	35.3983	35.99	4.1549	0	0.3042	-0.167	2.296	46	73	45	167	0.615367	1.19313	8.37069	528.666	1582.98	3	0.00928979	5.86483	Locus:1.1.1.425.2 File:"Ivana_20131029_iTRAQ_LP_1_20.wiff"	LP	Ivanna-LP-A (LP-A)
LP	ATP synthase subunit beta, mitochondrial OS=Mus musculus GN=Atp5b PE=1 SV=2	ATPB_MOUSE	TRUE	TRUE	iGLFGGAGVGk	1	iTRAQ8plex (+304), iTRAQ8plex (+304)	34.63	35.3983	34.52	3.37675	0	-1.927	-1.986	-5.161	460	151	138	37.61	0.607877	1.33756	9.61951	528.666	1582.98	3	0.00931979	5.88377	Locus:1.1.1.2112.2 File:"Ivana_20131029_iTRAQ_LP_1_19.wiff"	LP	Ivanna-LP-A (LP-A)
LP	ATP synthase subunit beta, mitochondrial OS=Mus musculus GN=Atp5b PE=1 SV=2	ATPB_MOUSE	TRUE	TRUE	iGLFGGAGVGk	1	iTRAQ8plex (+304), iTRAQ8plex (+304)	40.5	35.3983	36.13	1.92082	0	-0.7107	-1.66	-1.618	658.6	504	263	217	0.600341	1.46479	10.6818	528.666	1582.98	3	0.00964979	6.09211	Locus:1.1.1.783.19 File:"Ivana_20131029_iTRAQ_LP_1_19.wiff"	LP	Ivanna-LP-A (LP-A)
LP	ATP synthase subunit beta, mitochondrial OS=Mus musculus GN=Atp5b PE=1 SV=2	ATPB_MOUSE	TRUE	TRUE	iGLFGGAGVGk	1	iTRAQ8plex (+304), iTRAQ8plex (+304)	37.72	35.3983	33.5	3.56864	0	-1.357	1.765	1.033	121.3	72	434	199	0.607877	1.33756	9.69052	528.666	1582.98	3	0.00976979	6.16786	Locus:1.1.1.485.20 File:"Ivana_20131029_iTRAQ_LP_1_20.wiff"	LP	Ivanna-LP-A (LP-A)
LP	ATP synthase subunit beta, mitochondrial OS=Mus musculus GN=Atp5b PE=1 SV=2	ATPB_MOUSE	TRUE	TRUE	iGLFGGAGVGk	1	iTRAQ8plex (+304), iTRAQ8plex (+304)	39.46	35.3983	33.96	3.18046	0	1.553	-4.92	-0.4937	87	311	26	60	0.611369	1.24126	8.91886	528.666	1582.98	3	0.0101898	6.43302	Locus:1.1.1.2175.2 File:"Ivana_20131029_iTRAQ_LP_1_19.wiff"	LP	Ivanna-LP-A (LP-A)
LP	ATP synthase subunit beta, mitochondrial OS=Mus musculus GN=Atp5b PE=1 SV=2	ATPB_MOUSE	TRUE	TRUE	iGLFGGAGVGk	1	iTRAQ8plex (+304), iTRAQ8plex (+304)	34.59	35.3983	31.46	2.69897	0	0.09875	-3.448	-0.194	364	485	71	281	0.603592	1.39972	10.23	528.666	1582.98	3	0.0102198	6.45196	Locus:1.1.1.447.15 File:"Ivana_20131029_iTRAQ_LP_1_20.wiff"	LP	Ivanna-LP-A (LP-A)
LP	ATP synthase subunit beta, mitochondrial OS=Mus musculus GN=Atp5b PE=1 SV=2	ATPB_MOUSE	TRUE	TRUE	iGLFGGAGVGk	1	iTRAQ8plex (+304), iTRAQ8plex (+304)	36.33	35.3983	32.54	4.27572	0	2.996	2.985	2.379	707	6360	5893	2804	0.7131	1.57504	13.9443	528.666	1582.98	3	0.0104298	6.58453	Locus:1.1.1.659.8 File:"Ivana_20131029_iTRAQ_LP_1_19.wiff"	LP	Ivanna-LP-A (LP-A)
LP	ATP synthase subunit beta, mitochondrial OS=Mus musculus GN=Atp5b PE=1 SV=2	ATPB_MOUSE	TRUE	TRUE	iGLFGGAGVGk	1	iTRAQ8plex (+304), iTRAQ8plex (+304)	37.77	35.3983	30.38	2.69897	0	-1.417	-1.222	-0.4038	143.3	71	71	95	0.613082	1.20769	8.57099	528.666	1582.98	3	0.0108198	6.83075	Locus:1.1.1.211.12 File:"Ivana_20131029_iTRAQ_LP_1_20.wiff"	LP	Ivanna-LP-A (LP-A)
LP	ATP synthase subunit beta, mitochondrial OS=Mus musculus GN=Atp5b PE=1 SV=2	ATPB_MOUSE	TRUE	TRUE	iGLFGGAGVGk	1	iTRAQ8plex (+304), iTRAQ8plex (+304)	39.94	35.3983	36.15	3.3279	0	0.1486	0.3813	-0.5429	4929	6839	7403	3088	0.744347	1.52075	14.4421	528.666	1582.98	3	0.0108798	6.86863	Locus:1.1.1.656.9 File:"Ivana_20131029_iTRAQ_LP_1_19.wiff"	LP	Ivanna-LP-A (LP-A)
LP	ATP synthase subunit beta, mitochondrial OS=Mus musculus GN=Atp5b PE=1 SV=2	ATPB_MOUSE	TRUE	TRUE	iGLFGGAGVGk	1	iTRAQ8plex (+304), iTRAQ8plex (+304)	41.94	35.3983	39.47	3.79588	0	-0.3159	-0.01042	1.309	164	174	180	322	0.607877	1.33756	9.71425	528.666	1582.98	3	0.0109398	6.9065	Locus:1.1.1.1941.18 File:"Ivana_20131029_iTRAQ_LP_1_19.wiff"	LP	Ivanna-LP-A (LP-A)
LP	ATP synthase subunit beta, mitochondrial OS=Mus musculus GN=Atp5b PE=1 SV=2	ATPB_MOUSE	TRUE	TRUE	iGLFGGAGVGk	1	iTRAQ8plex (+304), iTRAQ8plex (+304)	41.91	35.3983	38.84	3.95861	0	0.07976	-0.7166	-0.7415	117	154	88	65.06	0.612115	1.22258	8.72813	528.666	1582.98	3	0.0109698	6.92544	Locus:1.1.1.1947.12 File:"Ivana_20131029_iTRAQ_LP_1_19.wiff"	LP	Ivanna-LP-A (LP-A)
LP	ATP synthase subunit beta, mitochondrial OS=Mus musculus GN=Atp5b PE=1 SV=2	ATPB_MOUSE	TRUE	TRUE	iGLFGGAGVGk	1	iTRAQ8plex (+304), iTRAQ8plex (+304)	38.61	35.3983	34.93	3.61979	0	-2.206	0.3056	-2.031	5679	1658	7748	1448	0.7131	1.57504	14.0131	528.666	1582.98	3	0.0110598	6.98226	Locus:1.1.1.655.16 File:"Ivana_20131029_iTRAQ_LP_1_19.wiff"	LP	Ivanna-LP-A (LP-A)
LP	ATP synthase subunit beta, mitochondrial OS=Mus musculus GN=Atp5b PE=1 SV=2	ATPB_MOUSE	TRUE	TRUE	iGLFGGAGVGk	1	iTRAQ8plex (+304), iTRAQ8plex (+304)	41.85	35.3983	34.37	3.74473	0	-2.08	0.2109	-5.375	5093	1557	6556	397.2	0.692339	1.58599	13.7317	528.666	1582.98	3	0.0112098	7.07696	Locus:1.1.1.653.15 File:"Ivana_20131029_iTRAQ_LP_1_19.wiff"	LP	Ivanna-LP-A (LP-A)
LP	ATP synthase subunit beta, mitochondrial OS=Mus musculus GN=Atp5b PE=1 SV=2	ATPB_MOUSE	TRUE	TRUE	iGLFGGAGVGk	1	iTRAQ8plex (+304), iTRAQ8plex (+304)	36.88	35.3983	36.14	3.82391	0	3.053	3.362	2.531	691	6410	7270	2994	0.7131	1.55901	14.0839	528.666	1582.98	3	0.0112098	7.07696	Locus:1.1.1.652.6 File:"Ivana_20131029_iTRAQ_LP_1_19.wiff"	LP	Ivanna-LP-A (LP-A)
LP	ATP synthase subunit beta, mitochondrial OS=Mus musculus GN=Atp5b PE=1 SV=2	ATPB_MOUSE	TRUE	TRUE	iGLFGGAGVGk	1	iTRAQ8plex (+304), iTRAQ8plex (+304)	39.52	35.3983	35.8	3.85387	0	-0.5667	-0.4145	-2.908	133	112	117	23.53	0.613082	1.20769	8.5907	528.666	1582.98	3	0.0112398	7.0959	Locus:1.1.1.421.19 File:"Ivana_20131029_iTRAQ_LP_1_20.wiff"	LP	Ivanna-LP-A (LP-A)
LP	ATP synthase subunit beta, mitochondrial OS=Mus musculus GN=Atp5b PE=1 SV=2	ATPB_MOUSE	TRUE	TRUE	iGLFGGAGVGk	1	iTRAQ8plex (+304), iTRAQ8plex (+304)	39.08	35.3983	36.65	3.284	0	-4.485	-3.023	-1.489	362	27.33	50	123	0.61072	1.2594	9.13527	528.666	1582.98	3	0.0113298	7.15272	Locus:1.1.1.451.19 File:"Ivana_20131029_iTRAQ_LP_1_20.wiff"	LP	Ivanna-LP-A (LP-A)
LP	ATP synthase subunit beta, mitochondrial OS=Mus musculus GN=Atp5b PE=1 SV=2	ATPB_MOUSE	TRUE	TRUE	iGLFGGAGVGk	1	iTRAQ8plex (+304), iTRAQ8plex (+304)	47.12	35.3983	42.02	4	0	1.211	0.7905	1.126	56	158	112	100	0.612115	1.22258	8.73471	528.666	1582.98	3	0.0115398	7.28529	Locus:1.1.1.2025.6 File:"Ivana_20131029_iTRAQ_LP_1_19.wiff"	LP	Ivanna-LP-A (LP-A)
LP	ATP synthase subunit beta, mitochondrial OS=Mus musculus GN=Atp5b PE=1 SV=2	ATPB_MOUSE	TRUE	TRUE	iGLFGGAGVGk	1	iTRAQ8plex (+304), iTRAQ8plex (+304)	36.87	35.3983	36.32	3.95861	0	0.06911	-3.772	-0.5417	5052	6580	878	3160	0.702191	1.57504	13.9357	528.666	1582.98	3	0.0115398	7.28529	Locus:1.1.1.658.4 File:"Ivana_20131029_iTRAQ_LP_1_19.wiff"	LP	Ivanna-LP-A (LP-A)
LP	ATP synthase subunit beta, mitochondrial OS=Mus musculus GN=Atp5b PE=1 SV=2	ATPB_MOUSE	TRUE	TRUE	iGLFGGAGVGk	1	iTRAQ8plex (+304), iTRAQ8plex (+304)	46.14	35.3983	44.52	3.92082	0	-0.3418	1.742	-0.4514	156	160	572	102	0.605472	1.37778	9.95128	528.666	1582.98	3	0.0115698	7.30423	Locus:1.1.1.2162.5 File:"Ivana_20131029_iTRAQ_LP_1_19.wiff"	LP	Ivanna-LP-A (LP-A)
LP	ATP synthase subunit beta, mitochondrial OS=Mus musculus GN=Atp5b PE=1 SV=2	ATPB_MOUSE	TRUE	TRUE	iGLFGGAGVGk	1	iTRAQ8plex (+304), iTRAQ8plex (+304)	44.99	35.3983	42.38	3.39794	0	-1.199	2.447	1.797	878	627	4864	2332	0.655555	1.62143	13.087	528.667	1582.98	3	0.0118698	7.49363	Locus:1.1.1.662.15 File:"Ivana_20131029_iTRAQ_LP_1_19.wiff"	LP	Ivanna-LP-A (LP-A)
LP	ATP synthase subunit beta, mitochondrial OS=Mus musculus GN=Atp5b PE=1 SV=2	ATPB_MOUSE	TRUE	TRUE	iGLFGGAGVGk	1	iTRAQ8plex (+304), iTRAQ8plex (+304)	35.22	35.3983	30.93	2.82391	0	4.013	3.903	3.532	45	721	626	345	0.600341	1.48772	10.7624	528.667	1582.98	3	0.0121398	7.66408	Locus:1.1.1.1931.2 File:"Ivana_20131029_iTRAQ_LP_1_19.wiff"	LP	Ivanna-LP-A (LP-A)
LP	ATP synthase subunit beta, mitochondrial OS=Mus musculus GN=Atp5b PE=1 SV=2	ATPB_MOUSE	TRUE	TRUE	iGLFGGAGVGk	1	iTRAQ8plex (+304), iTRAQ8plex (+304)	40.66	35.3983	37.42	3.67778	0	1.192	2.534	1.536	60	169	367	138	0.608616	1.31694	9.51964	528.667	1582.98	3	0.0121998	7.70196	Locus:1.1.1.469.18 File:"Ivana_20131029_iTRAQ_LP_1_20.wiff"	LP	Ivanna-LP-A (LP-A)
LP	ATP synthase subunit beta, mitochondrial OS=Mus musculus GN=Atp5b PE=1 SV=2	ATPB_MOUSE	TRUE	TRUE	iGLFGGAGVGk	1	iTRAQ8plex (+304), iTRAQ8plex (+304)	40.27	35.3983	35.48	4.63827	0	0.2251	0.3038	-0.2353	5008	7322	7155	3782	0.744347	1.49565	14.506	528.667	1582.98	3	0.0123798	7.8156	Locus:1.1.1.650.13 File:"Ivana_20131029_iTRAQ_LP_1_19.wiff"	LP	Ivanna-LP-A (LP-A)
LP	ATP synthase subunit beta, mitochondrial OS=Mus musculus GN=Atp5b PE=1 SV=2	ATPB_MOUSE	TRUE	TRUE	iGLFGGAGVGk	1	iTRAQ8plex (+304), iTRAQ8plex (+304)	36.12	35.3983	32.67	2.95861	0	0.4308	0.1488	-0.4932	86	144	113	56	0.613082	1.20769	8.64024	528.667	1582.98	3	0.0128898	8.13757	Locus:1.1.1.516.19 File:"Ivana_20131029_iTRAQ_LP_1_20.wiff"	LP	Ivanna-LP-A (LP-A)
LP	ATP synthase subunit beta, mitochondrial OS=Mus musculus GN=Atp5b PE=1 SV=2	ATPB_MOUSE	TRUE	TRUE	iGLFGGAGVGk	1	iTRAQ8plex (+304), iTRAQ8plex (+304)	41.04	35.3983	40.41	3.95861	0	-2.74	-2.503	-0.304	343	77	70	240	0.608616	1.31694	9.51175	528.667	1582.98	3	0.0133698	8.4406	Locus:1.1.1.2165.3 File:"Ivana_20131029_iTRAQ_LP_1_19.wiff"	LP	Ivanna-LP-A (LP-A)
LP	ATP synthase subunit beta, mitochondrial OS=Mus musculus GN=Atp5b PE=1 SV=2	ATPB_MOUSE	TRUE	TRUE	iGLFGGAGVGk	1	iTRAQ8plex (+304), iTRAQ8plex (+304)	43.14	35.3983	40.61	4.07058	0	0.09729	-0.6698	-1.659	59	78.28	46	19.68	0.61778	1.1447	7.66505	528.667	1582.98	3	0.0133698	8.4406	Locus:1.1.1.2168.2 File:"Ivana_20131029_iTRAQ_LP_1_19.wiff"	LP	Ivanna-LP-A (LP-A)
LP	ATP synthase subunit beta, mitochondrial OS=Mus musculus GN=Atp5b PE=1 SV=2	ATPB_MOUSE	TRUE	TRUE	iGLFGGAGVGk	1	iTRAQ8plex (+304), iTRAQ8plex (+304)	41	35.3983	37.77	3.65758	0	0.1185	-1.261	0.1065	70	95	38	65	0.617042	1.16744	8.06609	528.667	1582.98	3	0.0135198	8.53529	Locus:1.1.1.2166.2 File:"Ivana_20131029_iTRAQ_LP_1_19.wiff"	LP	Ivanna-LP-A (LP-A)
LP	ATP synthase subunit beta, mitochondrial OS=Mus musculus GN=Atp5b PE=1 SV=2	ATPB_MOUSE	TRUE	TRUE	iGLFGGAGVGk	1	iTRAQ8plex (+304), iTRAQ8plex (+304)	46.43	35.3983	42.35	4.38722	0	-0.03564	0.1477	-0.6024	6347	7772	8133	3818	0.754706	1.46845	14.6701	528.667	1582.98	3	0.0139998	8.83832	Locus:1.1.1.649.14 File:"Ivana_20131029_iTRAQ_LP_1_19.wiff"	LP	Ivanna-LP-A (LP-A)
LP	ATP synthase subunit beta, mitochondrial OS=Mus musculus GN=Atp5b PE=1 SV=2	ATPB_MOUSE	TRUE	TRUE	iGLFGGAGVGk	1	iTRAQ8plex (+304), iTRAQ8plex (+304)	37.7	35.3983	35.41	2.60206	0	2.217	2.226	1.858	83	453	423	237	0.603592	1.39972	10.224	528.667	1582.98	3	0.0140298	8.85726	Locus:1.1.1.417.10 File:"Ivana_20131029_iTRAQ_LP_1_20.wiff"	LP	Ivanna-LP-A (LP-A)
LP	ATP synthase subunit beta, mitochondrial OS=Mus musculus GN=Atp5b PE=1 SV=2	ATPB_MOUSE	TRUE	TRUE	iGLFGGAGVGk	1	iTRAQ8plex (+304), iTRAQ8plex (+304)	38.19	35.3983	33.4	3.52288	0	-0.1907	2.195	1.778	138.1	166	649	364	0.602653	1.42167	10.3631	528.667	1582.98	3	0.0142698	9.00878	Locus:1.1.1.2031.9 File:"Ivana_20131029_iTRAQ_LP_1_19.wiff"	LP	Ivanna-LP-A (LP-A)
LP	ATP synthase subunit beta, mitochondrial OS=Mus musculus GN=Atp5b PE=1 SV=2	ATPB_MOUSE	TRUE	TRUE	iGLFGGAGVGk	1	iTRAQ8plex (+304), iTRAQ8plex (+304)	32.35	35.3983	32.35	4.17393	0	0.1437	-0.006352	-0.3606	438	605	512	306	0.599909	1.48772	10.8619	528.668	1582.98	3	0.0151098	9.53908	Locus:1.1.1.2120.2 File:"Ivana_20131029_iTRAQ_LP_1_19.wiff"	LP	Ivanna-LP-A (LP-A)
LP	ATP synthase subunit beta, mitochondrial OS=Mus musculus GN=Atp5b PE=1 SV=2	ATPB_MOUSE	TRUE	TRUE	iGLFGGAGVGk	1	iTRAQ8plex (+304), iTRAQ8plex (+304)	40.4	35.3983	36.77	2.69897	0	-0.06327	0.294	2.519	103	134	130	427	0.607877	1.33756	9.633	528.668	1582.98	3	0.0151698	9.57696	Locus:1.1.1.2099.6 File:"Ivana_20131029_iTRAQ_LP_1_19.wiff"	LP	Ivanna-LP-A (LP-A)
LP	ATP synthase subunit beta, mitochondrial OS=Mus musculus GN=Atp5b PE=1 SV=2	ATPB_MOUSE	TRUE	TRUE	iGLFGGAGVGk	1	iTRAQ8plex (+304), iTRAQ8plex (+304)	32.11	35.3983	32.11	3.46852	0	1.736	-1.539	1.181	139	554	90	260	0.605472	1.37778	10.0265	528.668	1582.98	3	0.0151698	9.57696	Locus:1.1.1.2098.2 File:"Ivana_20131029_iTRAQ_LP_1_19.wiff"	LP	Ivanna-LP-A (LP-A)
LP	ATP synthase subunit beta, mitochondrial OS=Mus musculus GN=Atp5b PE=1 SV=2	ATPB_MOUSE	TRUE	TRUE	iGLFGGAGVGk	1	iTRAQ8plex (+304), iTRAQ8plex (+304)	51.85	35.3983	45.5	4.14267	0	0.3276	0.2394	-0.5669	8070	12610	11170	5013	0.798493	1.3457	15.1699	528.668	1582.98	3	0.0153198	9.67166	Locus:1.1.1.647.10 File:"Ivana_20131029_iTRAQ_LP_1_19.wiff"	LP	Ivanna-LP-A (LP-A)
LP	ATP synthase subunit beta, mitochondrial OS=Mus musculus GN=Atp5b PE=1 SV=2	ATPB_MOUSE	TRUE	TRUE	iGLFGGAGVGk	1	iTRAQ8plex (+304), iTRAQ8plex (+304)	61.34	35.3983	57.29	4.12494	0	2.832	2.967	2.263	1568	12720	12920	5786	0.788649	1.39081	15.0099	528.668	1582.98	3	0.0153198	9.67166	Locus:1.1.1.646.5 File:"Ivana_20131029_iTRAQ_LP_1_19.wiff"	LP	Ivanna-LP-A (LP-A)
LP	ATP synthase subunit beta, mitochondrial OS=Mus musculus GN=Atp5b PE=1 SV=2	ATPB_MOUSE	TRUE	TRUE	iGLFGGAGVGk	1	iTRAQ8plex (+304), iTRAQ8plex (+304)	43.98	35.3983	41.96	4.08619	0	-3.246	-1.822	-0.5957	568	94	179	331	0.604532	1.39972	10.1948	528.668	1582.98	3	0.0160698	10.1451	Locus:1.1.1.1934.2 File:"Ivana_20131029_iTRAQ_LP_1_19.wiff"	LP	Ivanna-LP-A (LP-A)
LP	ATP synthase subunit beta, mitochondrial OS=Mus musculus GN=Atp5b PE=1 SV=2	ATPB_MOUSE	TRUE	TRUE	iGLFGGAGVGk	1	iTRAQ8plex (+304), iTRAQ8plex (+304)	36.14	35.3983	34.58	3.79588	0	0.3438	-0.514	-1.195	126	198	110	54.66	0.611369	1.24126	8.93269	528.668	1582.98	3	0.0162798	10.2777	Locus:1.1.1.1935.8 File:"Ivana_20131029_iTRAQ_LP_1_19.wiff"	LP	Ivanna-LP-A (LP-A)
LP	ATP synthase subunit beta, mitochondrial OS=Mus musculus GN=Atp5b PE=1 SV=2	ATPB_MOUSE	TRUE	TRUE	iGLFGGAGVGk	1	iTRAQ8plex (+304), iTRAQ8plex (+304)	42.02	35.3983	39.99	4.18709	0	3.412	1.002	2.654	1290	14980	3544	6061	0.754706	1.46845	14.6593	528.668	1582.98	3	0.0167598	10.5807	Locus:1.1.1.644.7 File:"Ivana_20131029_iTRAQ_LP_1_19.wiff"	LP	Ivanna-LP-A (LP-A)
LP	ATP synthase subunit beta, mitochondrial OS=Mus musculus GN=Atp5b PE=1 SV=2	ATPB_MOUSE	TRUE	TRUE	iGLFGGAGVGk	1	iTRAQ8plex (+304), iTRAQ8plex (+304)	38.6	35.3983	34.47	4.03152	0	3.218	3.301	2.608	1496	15400	15150	6807	0.798493	1.3457	15.2457	528.668	1582.98	3	0.0167598	10.5807	Locus:1.1.1.643.6 File:"Ivana_20131029_iTRAQ_LP_1_19.wiff"	LP	Ivanna-LP-A (LP-A)
LP	ATP synthase subunit beta, mitochondrial OS=Mus musculus GN=Atp5b PE=1 SV=2	ATPB_MOUSE	TRUE	TRUE	iGLFGGAGVGk	1	iTRAQ8plex (+304), iTRAQ8plex (+304)	30.13	35.3983	21.88	0.113509	0	-1.231	0.967	1.952	225	153	449	658	0.601435	1.44305	10.5362	528.668	1582.98	3	0.0175098	11.0542	Locus:1.1.1.738.17 File:"Ivana_20131029_iTRAQ_LP_1_19.wiff"	LP	Ivanna-LP-A (LP-A)
LP	ATP synthase subunit beta, mitochondrial OS=Mus musculus GN=Atp5b PE=1 SV=2	ATPB_MOUSE	TRUE	TRUE	iGLFGGAGVGk	0.99	iTRAQ8plex (+304), iTRAQ8plex (+304)	21.99	35.3983	21.99		0	-4.776	-2.617	0.2624	1175	125.5	210	1172	0.599395	1.55805	11.3894	528.669	1582.98	3	0.0185598	11.7171	Locus:1.1.1.629.11 File:"Ivana_20131029_iTRAQ_LP_1_19.wiff"	LP	Ivanna-LP-A (LP-A)
LP	ATP synthase subunit beta, mitochondrial OS=Mus musculus GN=Atp5b PE=1 SV=2	ATPB_MOUSE	TRUE	TRUE	iGLFGGAGVGk	1	iTRAQ8plex (+304), iTRAQ8plex (+304)	44.75	35.3983	39.93	4.1549	0	0.1211	0.2897	-0.7024	15330	20850	21710	8733	0.841289	1.08965	16.0237	528.669	1582.98	3	0.0185598	11.7171	Locus:1.1.1.632.16 File:"Ivana_20131029_iTRAQ_LP_1_19.wiff"	LP	Ivanna-LP-A (LP-A)
LP	ATP synthase subunit beta, mitochondrial OS=Mus musculus GN=Atp5b PE=1 SV=2	ATPB_MOUSE	TRUE	TRUE	iGLFGGAGVGk	1	iTRAQ8plex (+304), iTRAQ8plex (+304)	49.39	35.3983	45.56	3.61979	0	0.2555	0.1543	-0.7489	11420	16980	14940	6360	0.825072	1.1959	15.601	528.669	1582.99	3	0.0197598	12.4747	Locus:1.1.1.641.9 File:"Ivana_20131029_iTRAQ_LP_1_19.wiff"	LP	Ivanna-LP-A (LP-A)
LP	ATP synthase subunit beta, mitochondrial OS=Mus musculus GN=Atp5b PE=1 SV=2	ATPB_MOUSE	TRUE	TRUE	iGLFGGAGVGk	1	iTRAQ8plex (+304), iTRAQ8plex (+304)	45.04	35.3983	41.61	4.09691	0	0.1542	0.1367	-0.824	12770	17720	16430	6780	0.825072	1.1959	15.7126	528.669	1582.99	3	0.0197598	12.4747	Locus:1.1.1.640.3 File:"Ivana_20131029_iTRAQ_LP_1_19.wiff"	LP	Ivanna-LP-A (LP-A)
LP	ATP synthase subunit beta, mitochondrial OS=Mus musculus GN=Atp5b PE=1 SV=2	ATPB_MOUSE	TRUE	TRUE	iGLFGGAGVGk	1	iTRAQ8plex (+304), iTRAQ8plex (+304)	40.29	35.3983	34.58	3.79588	0	3.096	3.305	2.572	2086	19850	21120	9266	0.825072	1.1959	15.6751	528.669	1582.99	3	0.0199098	12.5694	Locus:1.1.1.638.5 File:"Ivana_20131029_iTRAQ_LP_1_19.wiff"	LP	Ivanna-LP-A (LP-A)
LP	ATP synthase subunit beta, mitochondrial OS=Mus musculus GN=Atp5b PE=1 SV=2	ATPB_MOUSE	TRUE	TRUE	iGLFGGAGVGk	1	iTRAQ8plex (+304), iTRAQ8plex (+304)	50.13	35.3983	45.79	3.82391	0	0.03573	0.2362	-0.5674	17630	22660	23990	10850	0.851989	1.03411	16.1971	528.669	1582.99	3	0.0199098	12.5694	Locus:1.1.1.637.3 File:"Ivana_20131029_iTRAQ_LP_1_19.wiff"	LP	Ivanna-LP-A (LP-A)
LP	ATP synthase subunit beta, mitochondrial OS=Mus musculus GN=Atp5b PE=1 SV=2	ATPB_MOUSE	TRUE	TRUE	iGLFGGAGVGk	1	iTRAQ8plex (+304), iTRAQ8plex (+304)	40.37	35.3983	35.07	1.284	0	-2.85	-1.246	-4.665	162.6	29	77	14.3	0.616228	1.16744	8.14415	528.669	1582.99	3	0.0200598	12.6641	Locus:1.1.1.279.7 File:"Ivana_20131029_iTRAQ_LP_1_20.wiff"	LP	Ivanna-LP-A (LP-A)
LP	ATP synthase subunit beta, mitochondrial OS=Mus musculus GN=Atp5b PE=1 SV=2	ATPB_MOUSE	TRUE	TRUE	iGLFGGAGVGk	1	iTRAQ8plex (+304), iTRAQ8plex (+304)	61.5	35.3983	56.04	3.85387	0	0.1134	0.1858	-0.6288	20950	28340	27720	12460	0.85732	0.928154	16.4491	528.669	1582.99	3	0.0204798	12.9292	Locus:1.1.1.634.2 File:"Ivana_20131029_iTRAQ_LP_1_19.wiff"	LP	Ivanna-LP-A (LP-A)
LP	ATP synthase subunit beta, mitochondrial OS=Mus musculus GN=Atp5b PE=1 SV=2	ATPB_MOUSE	TRUE	TRUE	iGLFGGAGVGk	1	iTRAQ8plex (+304), iTRAQ8plex (+304)	49.4	35.3983	43.98	3.88606	0	0.2535	0.2475	-0.5556	21480	31940	29760	13400	0.862811	0.874176	16.5594	528.669	1582.99	3	0.0204798	12.9292	Locus:1.1.1.635.4 File:"Ivana_20131029_iTRAQ_LP_1_19.wiff"	LP	Ivanna-LP-A (LP-A)
LP	ATP synthase subunit beta, mitochondrial OS=Mus musculus GN=Atp5b PE=1 SV=2	ATPB_MOUSE	TRUE	TRUE	iGLFGGAGVGk	1	iTRAQ8plex (+304), iTRAQ8plex (+304)	39.3	35.3983	37.73	3.37675	0	-1.702	0.7747	0.3722	226.7	102	418	244	0.605472	1.37778	9.95231	528.67	1582.99	3	0.0220398	13.9141	Locus:1.1.1.514.21 File:"Ivana_20131029_iTRAQ_LP_1_20.wiff"	LP	Ivanna-LP-A (LP-A)
LP	ATP synthase subunit beta, mitochondrial OS=Mus musculus GN=Atp5b PE=1 SV=2	ATPB_MOUSE	TRUE	TRUE	iGLFGGAGVGk	1	iTRAQ8plex (+304), iTRAQ8plex (+304)	37.18	35.3983	36.71	3.1549	0	0.5772	1.446	2.76	19	36	51	91	0.61789	1.1447	7.62205	528.672	1583	3	0.0292098	18.4405	Locus:1.1.1.276.3 File:"Ivana_20131029_iTRAQ_LP_1_20.wiff"	LP	Ivanna-LP-A (LP-A)
LP	ATP synthase subunit beta, mitochondrial OS=Mus musculus GN=Atp5b PE=1 SV=2	ATPB_MOUSE	TRUE	TRUE	iGLFGGAGVGk	1	iTRAQ8plex (+304), iTRAQ8plex (+304)	44.67	35.4045	41.12	3.39794	0	2.854	3.106	-1.384	70	623	699	37.64	0.602653	1.44305	10.4814	528.676	1583.01	3	0.0391098	24.6903	Locus:1.1.1.2117.7 File:"Ivana_20131029_iTRAQ_LP_1_19.wiff"	LP	Ivanna-LP-A (LP-A)
LP	ATP synthase subunit beta, mitochondrial OS=Mus musculus GN=Atp5b PE=1 SV=2	ATPB_MOUSE	TRUE	TRUE	iGLFGGAGVGk	1	iTRAQ8plex (+304), iTRAQ8plex (+304)	42.53	35.5267	39.01	4.76955	0	-3.687	0.1715	-0.06351	484	75	587	393	0.601435	1.46479	10.5878	528.726	1583.16	3	0.1895	119.621	Locus:1.1.1.2061.5 File:"Ivana_20131029_iTRAQ_LP_1_19.wiff"	LP	Ivanna-LP-A (LP-A)
LP	ATP synthase subunit beta, mitochondrial OS=Mus musculus GN=Atp5b PE=1 SV=2	ATPB_MOUSE	TRUE	TRUE	iGLFGGAGVGk	1	iTRAQ8plex (+304), iTRAQ8plex (+304)				3.76955	0	0.04071	0.254	-0.545	4670	6024	6428	2913	0.734335	1.54169	14.2902	528.993	1583.96	3	0.98996	624.595	Locus:1.1.1.793.2 File:"Ivana_20131029_iTRAQ_LP_1_3.wiff"	LP	Ivanna-LP-A (LP-A)
LP	ATP synthase subunit beta, mitochondrial OS=Mus musculus GN=Atp5b PE=1 SV=2	ATPB_MOUSE	TRUE	TRUE	iGLFGGAGVGk	1	iTRAQ8plex (+304), iTRAQ8plex (+304)				3.35655	0	0.1713	0.1702	0.04527	1355	1914	1765	1213	0.63361	1.62567	12.6089	528.993	1583.96	3	0.99092	625.2	Locus:1.1.1.800.19 File:"Ivana_20131029_iTRAQ_LP_1_3.wiff"	LP	Ivanna-LP-A (LP-A)
LP	ATP synthase subunit beta, mitochondrial OS=Mus musculus GN=Atp5b PE=1 SV=2	ATPB_MOUSE	TRUE	TRUE	iGLFGGAGVGk	1	iTRAQ8plex (+304), iTRAQ8plex (+304)				4.09152	0	-0.9551	0.9287	3.212	28	25.82	49	173	0.616228	1.16744	8.10758	528.995	1583.96	3	0.99623	628.548	Locus:1.1.1.65.2 File:"Ivana_20131029_iTRAQ_LP_1_20.wiff"	LP	Ivanna-LP-A (LP-A)
LP	ATP synthase subunit beta, mitochondrial OS=Mus musculus GN=Atp5b PE=1 SV=2	ATPB_MOUSE	TRUE	TRUE	iGLFGGAGVGk	1	iTRAQ8plex (+304), iTRAQ8plex (+304)				3.74473	0	0.09875	0.188	-0.2043	1490	2002	1963	1143	0.63361	1.62867	12.6878	528.996	1583.97	3	0.99956	630.648	Locus:1.1.1.793.7 File:"Ivana_20131029_iTRAQ_LP_1_2.wiff"	LP	Ivanna-LP-A (LP-A)
LP	ATP synthase subunit beta, mitochondrial OS=Mus musculus GN=Atp5b PE=1 SV=2	ATPB_MOUSE	TRUE	TRUE	iGLFGGAGVGk	1	iTRAQ8plex (+304), iTRAQ8plex (+304)				1.92082	0	0.2489	0.5737	1.328	295	446	484	589	0.599909	1.48772	10.825	528.997	1583.97	3	1.00196	632.161	Locus:1.1.1.715.17 File:"Ivana_20131029_iTRAQ_LP_1_19.wiff"	LP	Ivanna-LP-A (LP-A)
LP	ATP synthase subunit beta, mitochondrial OS=Mus musculus GN=Atp5b PE=1 SV=2	ATPB_MOUSE	TRUE	TRUE	iGLFGGAGVGk	1	iTRAQ8plex (+304), iTRAQ8plex (+304)				3.85387	0	0.6559	2.855	2.323	43	87	309	159	0.610027	1.27853	9.224	528.998	1583.97	3	1.00685	635.244	Locus:1.1.1.374.3 File:"Ivana_20131029_iTRAQ_LP_1_20.wiff"	LP	Ivanna-LP-A (LP-A)
LP	ATP synthase subunit beta, mitochondrial OS=Mus musculus GN=Atp5b PE=1 SV=2	ATPB_MOUSE	TRUE	TRUE	iGLFGGAGVGk	1	iTRAQ8plex (+304), iTRAQ8plex (+304)	40.73	39.5308	37.62		0	-0.2814	0.2515	2.846	35	50.81	46	180	0.615367	1.18071	8.28452	528.609	1582.8	3	0.16171	102.102	Locus:1.1.1.54.3 File:"Ivana_20131029_iTRAQ_LP_2_20.wiff"	LP	Ivanna-LP-B (LP-B)
LP	ATP synthase subunit beta, mitochondrial OS=Mus musculus GN=Atp5b PE=1 SV=2	ATPB_MOUSE	TRUE	TRUE	iGLFGGAGVGk	1	iTRAQ8plex (+304), iTRAQ8plex (+304)	33.47	39.5497	31.62		0	-0.08746	2.155	0.1808	88	139	471	88	0.607877	1.31694	9.61838	528.61	1582.81	3	0.15859	100.132	Locus:1.1.1.2161.8 File:"Ivana_20131029_iTRAQ_LP_2_19.wiff"	LP	Ivanna-LP-B (LP-B)
LP	ATP synthase subunit beta, mitochondrial OS=Mus musculus GN=Atp5b PE=1 SV=2	ATPB_MOUSE	TRUE	TRUE	iGLFGGAGVGk	1	iTRAQ8plex (+304), iTRAQ8plex (+304)	39.7	39.5593	36.64	2.85387	0	0.1758	1.206	2.898	42	79	104	223	0.612115	1.22258	8.80735	528.611	1582.81	3	0.15436	97.4608	Locus:1.1.1.2001.4 File:"Ivana_20131029_iTRAQ_LP_2_19.wiff"	LP	Ivanna-LP-B (LP-B)
LP	ATP synthase subunit beta, mitochondrial OS=Mus musculus GN=Atp5b PE=1 SV=2	ATPB_MOUSE	TRUE	TRUE	iGLFGGAGVGk	1	iTRAQ8plex (+304), iTRAQ8plex (+304)	33.07	39.5236	28.48		0	-0.3941	-0.4814	Value Missing (-6.643856)	1283	1578	1228	Value Missing (-6.643856)	0.610962	1.61476	11.9975	528.612	1582.81	3	0.15214	96.059	Locus:1.1.1.1876.6 File:"Ivana_20131029_iTRAQ_LP_2_1.wiff"	LP	Ivanna-LP-B (LP-B)
LP	ATP synthase subunit beta, mitochondrial OS=Mus musculus GN=Atp5b PE=1 SV=2	ATPB_MOUSE	TRUE	TRUE	iGLFGGAGVGk	1	iTRAQ8plex (+304), iTRAQ8plex (+304)	41.93	39.5371	37.93	3.20066	0	0.2172	2.75	2.577	240	472	1730	1057	0.605572	1.58782	11.7727	528.613	1582.82	3	0.14947	94.373	Locus:1.1.1.1872.21 File:"Ivana_20131029_iTRAQ_LP_2_1.wiff"	LP	Ivanna-LP-B (LP-B)
LP	ATP synthase subunit beta, mitochondrial OS=Mus musculus GN=Atp5b PE=1 SV=2	ATPB_MOUSE	TRUE	TRUE	iGLFGGAGVGk	0.98	iTRAQ8plex (+304), iTRAQ8plex (+304)	21.19	39.5756	21.19		0	-2.452	-3.104	-4.217	191	57	31	19.72	0.616228	1.18071	8.22265	528.617	1582.83	3	0.13804	87.1557	Locus:1.1.1.377.2 File:"Ivana_20131029_iTRAQ_LP_2_20.wiff"	LP	Ivanna-LP-B (LP-B)
LP	ATP synthase subunit beta, mitochondrial OS=Mus musculus GN=Atp5b PE=1 SV=2	ATPB_MOUSE	TRUE	TRUE	iGLFGGAGVGk	1	iTRAQ8plex (+304), iTRAQ8plex (+304)	50.03	39.5419	45.62	3.85387	0	0.2142	0.3234	-0.139	1680	3160	2716	1392	0.655555	1.62143	13.1273	528.618	1582.83	3	0.13507	85.2803	Locus:1.1.1.1870.3 File:"Ivana_20131029_iTRAQ_LP_2_1.wiff"	LP	Ivanna-LP-B (LP-B)
LP	ATP synthase subunit beta, mitochondrial OS=Mus musculus GN=Atp5b PE=1 SV=2	ATPB_MOUSE	TRUE	TRUE	iGLFGGAGVGk	1	iTRAQ8plex (+304), iTRAQ8plex (+304)	38.67	39.5492	36.79	3	0	2.451	-1.522	1.602	78	647	78	200	0.605472	1.37778	9.97011	528.618	1582.83	3	0.13432	84.8067	Locus:1.1.1.2111.7 File:"Ivana_20131029_iTRAQ_LP_2_19.wiff"	LP	Ivanna-LP-B (LP-B)
LP	ATP synthase subunit beta, mitochondrial OS=Mus musculus GN=Atp5b PE=1 SV=2	ATPB_MOUSE	TRUE	TRUE	iGLFGGAGVGk	0.99	iTRAQ8plex (+304), iTRAQ8plex (+304)	25.57	39.5564	25.57		0	-1.078	2.434	0.2402	44	38	282	45	0.613082	1.22258	8.67596	528.618	1055.22	2	527.744	499649	Locus:1.1.1.43.2 File:"Ivana_20131029_iTRAQ_LP_2_20.wiff"	LP	Ivanna-LP-B (LP-B)
LP	ATP synthase subunit beta, mitochondrial OS=Mus musculus GN=Atp5b PE=1 SV=2	ATPB_MOUSE	TRUE	TRUE	iGLFGGAGVGk	1	iTRAQ8plex (+304), iTRAQ8plex (+304)	43.79	39.5511	38.61	2.76955	0	0.3276	-1.884	-0.09075	1112	2244	520	952	0.615296	1.61919	12.2372	528.62	1582.84	3	0.12883	81.3402	Locus:1.1.1.802.9 File:"Ivana_20131029_iTRAQ_LP_2_3.wiff"	LP	Ivanna-LP-B (LP-B)
LP	ATP synthase subunit beta, mitochondrial OS=Mus musculus GN=Atp5b PE=1 SV=2	ATPB_MOUSE	TRUE	TRUE	iGLFGGAGVGk	1	iTRAQ8plex (+304), iTRAQ8plex (+304)	39.66	35.3983	36.1		0	0.04958	-2.637	Value Missing (-6.643856)	1282	2131	407	Value Missing (-6.643856)	0.608164	1.60138	11.8994	528.606	1582.79	3	0.1711	108.031	Locus:1.1.1.816.18 File:"Ivana_20131029_iTRAQ_LP_2_5.wiff"	LP	Ivanna-LP-B (LP-B)
LP	ATP synthase subunit beta, mitochondrial OS=Mus musculus GN=Atp5b PE=1 SV=2	ATPB_MOUSE	TRUE	TRUE	iGLFGGAGVGk	1	iTRAQ8plex (+304), iTRAQ8plex (+304)	46.3	35.3983	43.21		0	0.3052	0.5806	0.1123	1177	2357	2244	1139	0.639681	1.62867	12.7559	528.606	1582.79	3	0.1711	108.031	Locus:1.1.1.815.6 File:"Ivana_20131029_iTRAQ_LP_2_5.wiff"	LP	Ivanna-LP-B (LP-B)
LP	ATP synthase subunit beta, mitochondrial OS=Mus musculus GN=Atp5b PE=1 SV=2	ATPB_MOUSE	TRUE	TRUE	iGLFGGAGVGk	1	iTRAQ8plex (+304), iTRAQ8plex (+304)	33.49	35.3983	28.28		0	-1.384	-1.463	0.1744	686.9	454	325	672	0.599477	1.52819	11.062	528.606	1582.8	3	0.17062	107.728	Locus:1.1.1.863.14 File:"Ivana_20131029_iTRAQ_LP_2_4.wiff"	LP	Ivanna-LP-B (LP-B)
LP	ATP synthase subunit beta, mitochondrial OS=Mus musculus GN=Atp5b PE=1 SV=2	ATPB_MOUSE	TRUE	TRUE	iGLFGGAGVGk	1	iTRAQ8plex (+304), iTRAQ8plex (+304)	42.06	35.3983	35.55		0	1.641	1.831	-0.2906	364	1814	1668	298	0.610962	1.61476	12.0168	528.606	1582.8	3	0.16981	107.217	Locus:1.1.1.858.19 File:"Ivana_20131029_iTRAQ_LP_2_4.wiff"	LP	Ivanna-LP-B (LP-B)
LP	ATP synthase subunit beta, mitochondrial OS=Mus musculus GN=Atp5b PE=1 SV=2	ATPB_MOUSE	TRUE	TRUE	iGLFGGAGVGk	1	iTRAQ8plex (+304), iTRAQ8plex (+304)	39.42	35.3983	35.66		0	-0.2508	2.227	0.26	298	425	1668	312	0.600464	1.55805	11.4003	528.607	1582.8	3	0.16642	105.076	Locus:1.1.1.854.6 File:"Ivana_20131029_iTRAQ_LP_2_4.wiff"	LP	Ivanna-LP-B (LP-B)
LP	ATP synthase subunit beta, mitochondrial OS=Mus musculus GN=Atp5b PE=1 SV=2	ATPB_MOUSE	TRUE	TRUE	iGLFGGAGVGk	1	iTRAQ8plex (+304), iTRAQ8plex (+304)	34.36	35.3983	32.77		0	2.52	Value Missing (-6.643856)	-1.776	379.8	3472	Value Missing (-6.643856)	181.7	0.608164	1.60138	11.9778	528.607	1582.8	3	0.16621	104.943	Locus:1.1.1.655.18 File:"Ivana_20131029_iTRAQ_LP_2_19.wiff"	LP	Ivanna-LP-B (LP-B)
LP	ATP synthase subunit beta, mitochondrial OS=Mus musculus GN=Atp5b PE=1 SV=2	ATPB_MOUSE	TRUE	TRUE	iGLFGGAGVGk	1	iTRAQ8plex (+304), iTRAQ8plex (+304)	33.06	35.3983	30.3		0	2.549	2.331	-1.303	372	3486	2498	213.7	0.63361	1.62867	12.6816	528.607	1582.8	3	0.16531	104.375	Locus:1.1.1.654.11 File:"Ivana_20131029_iTRAQ_LP_2_19.wiff"	LP	Ivanna-LP-B (LP-B)
LP	ATP synthase subunit beta, mitochondrial OS=Mus musculus GN=Atp5b PE=1 SV=2	ATPB_MOUSE	TRUE	TRUE	iGLFGGAGVGk	1	iTRAQ8plex (+304), iTRAQ8plex (+304)	33.1	35.3983	30.08		0	-0.329	-2.75	-0.4307	336.1	435	91	230	0.604532	1.39972	10.0929	528.608	1582.8	3	0.16438	103.788	Locus:1.1.1.2141.9 File:"Ivana_20131029_iTRAQ_LP_2_19.wiff"	LP	Ivanna-LP-B (LP-B)
LP	ATP synthase subunit beta, mitochondrial OS=Mus musculus GN=Atp5b PE=1 SV=2	ATPB_MOUSE	TRUE	TRUE	iGLFGGAGVGk	1	iTRAQ8plex (+304), iTRAQ8plex (+304)	50.01	35.3983	44.34		0	-1.526	0.5003	-3.291	1039	602	1817	154.5	0.605572	1.58782	11.8188	528.608	1582.8	3	0.16438	103.788	Locus:1.1.1.1123.19 File:"Ivana_20131029_iTRAQ_LP_2_2.wiff"	LP	Ivanna-LP-B (LP-B)
LP	ATP synthase subunit beta, mitochondrial OS=Mus musculus GN=Atp5b PE=1 SV=2	ATPB_MOUSE	TRUE	TRUE	iGLFGGAGVGk	1	iTRAQ8plex (+304), iTRAQ8plex (+304)	44.06	35.3983	38.14		0	2.34	2.146	1.835	350	2685	1916	1025	0.627386	1.62567	12.545	528.608	1582.8	3	0.16438	103.788	Locus:1.1.1.1122.4 File:"Ivana_20131029_iTRAQ_LP_2_2.wiff"	LP	Ivanna-LP-B (LP-B)
LP	ATP synthase subunit beta, mitochondrial OS=Mus musculus GN=Atp5b PE=1 SV=2	ATPB_MOUSE	TRUE	TRUE	iGLFGGAGVGk	1	iTRAQ8plex (+304), iTRAQ8plex (+304)	48.24	35.3983	43.84		0	0.1363	0.08137	-0.4329	3212	5723	4453	2226	0.702191	1.57504	13.9306	528.608	1582.8	3	0.16384	103.447	Locus:1.1.1.792.20 File:"Ivana_20131029_iTRAQ_LP_2_3.wiff"	LP	Ivanna-LP-B (LP-B)
LP	ATP synthase subunit beta, mitochondrial OS=Mus musculus GN=Atp5b PE=1 SV=2	ATPB_MOUSE	TRUE	TRUE	iGLFGGAGVGk	1	iTRAQ8plex (+304), iTRAQ8plex (+304)	39.98	35.3983	36.8		0	-0.411	-0.7183	1.489	521	663	404	1176	0.600464	1.55805	11.4325	528.608	1582.8	3	0.16333	103.125	Locus:1.1.1.670.19 File:"Ivana_20131029_iTRAQ_LP_2_19.wiff"	LP	Ivanna-LP-B (LP-B)
LP	ATP synthase subunit beta, mitochondrial OS=Mus musculus GN=Atp5b PE=1 SV=2	ATPB_MOUSE	TRUE	TRUE	iGLFGGAGVGk	1	iTRAQ8plex (+304), iTRAQ8plex (+304)	39.79	35.3983	34.68		0	0.1588	-3.544	-0.2407	1189	2138	277	925	0.610962	1.61919	12.145	528.608	1582.8	3	0.16306	102.954	Locus:1.1.1.1125.19 File:"Ivana_20131029_iTRAQ_LP_2_2.wiff"	LP	Ivanna-LP-B (LP-B)
LP	ATP synthase subunit beta, mitochondrial OS=Mus musculus GN=Atp5b PE=1 SV=2	ATPB_MOUSE	TRUE	TRUE	iGLFGGAGVGk	1	iTRAQ8plex (+304), iTRAQ8plex (+304)	44.48	35.3983	41.49		0	2.075	2.181	1.764	365	2350	2016	1016	0.627386	1.62567	12.4886	528.608	1582.8	3	0.16285	102.822	Locus:1.1.1.852.5 File:"Ivana_20131029_iTRAQ_LP_2_4.wiff"	LP	Ivanna-LP-B (LP-B)
LP	ATP synthase subunit beta, mitochondrial OS=Mus musculus GN=Atp5b PE=1 SV=2	ATPB_MOUSE	TRUE	TRUE	iGLFGGAGVGk	1	iTRAQ8plex (+304), iTRAQ8plex (+304)	35.01	35.3983	34.39		0	0.1593	-4.835	-0.5082	202	363	35	134	0.608616	1.31694	9.51964	528.608	1582.8	3	0.16273	102.746	Locus:1.1.1.45.2 File:"Ivana_20131029_iTRAQ_LP_2_20.wiff"	LP	Ivanna-LP-B (LP-B)
LP	ATP synthase subunit beta, mitochondrial OS=Mus musculus GN=Atp5b PE=1 SV=2	ATPB_MOUSE	TRUE	TRUE	iGLFGGAGVGk	1	iTRAQ8plex (+304), iTRAQ8plex (+304)	40.23	35.3983	31.87		0	1.705	2.019	2.086	320	1590	1532	1069	0.610962	1.61919	12.1392	528.608	1582.8	3	0.16264	102.689	Locus:1.1.1.806.18 File:"Ivana_20131029_iTRAQ_LP_2_3.wiff"	LP	Ivanna-LP-B (LP-B)
LP	ATP synthase subunit beta, mitochondrial OS=Mus musculus GN=Atp5b PE=1 SV=2	ATPB_MOUSE	TRUE	TRUE	iGLFGGAGVGk	1	iTRAQ8plex (+304), iTRAQ8plex (+304)	31.96	35.3983	28.97		0	0.05788	-0.1578	-0.87	1078	1818	1286	577	0.615296	1.61919	12.2164	528.608	1582.8	3	0.16264	102.689	Locus:1.1.1.805.7 File:"Ivana_20131029_iTRAQ_LP_2_3.wiff"	LP	Ivanna-LP-B (LP-B)
LP	ATP synthase subunit beta, mitochondrial OS=Mus musculus GN=Atp5b PE=1 SV=2	ATPB_MOUSE	TRUE	TRUE	iGLFGGAGVGk	1	iTRAQ8plex (+304), iTRAQ8plex (+304)	36.53	35.3983	34.14		0	2.18	2.286	2.135	325	2210	1886	1130	0.621144	1.62217	12.4385	528.608	1582.8	3	0.16261	102.67	Locus:1.1.1.668.19 File:"Ivana_20131029_iTRAQ_LP_2_19.wiff"	LP	Ivanna-LP-B (LP-B)
LP	ATP synthase subunit beta, mitochondrial OS=Mus musculus GN=Atp5b PE=1 SV=2	ATPB_MOUSE	TRUE	TRUE	iGLFGGAGVGk	1	iTRAQ8plex (+304), iTRAQ8plex (+304)	34.21	35.3983	30.18		0	-2.174	-2.449	-1.075	1228	466	302	553	0.599395	1.54338	11.3157	528.608	1582.8	3	0.16255	102.632	Locus:1.1.1.657.17 File:"Ivana_20131029_iTRAQ_LP_2_19.wiff"	LP	Ivanna-LP-B (LP-B)
LP	ATP synthase subunit beta, mitochondrial OS=Mus musculus GN=Atp5b PE=1 SV=2	ATPB_MOUSE	TRUE	TRUE	iGLFGGAGVGk	1	iTRAQ8plex (+304), iTRAQ8plex (+304)	35.26	35.3983	32.33		0	1.982	-1.381	-1.624	453.2	2857	420	202.8	0.608164	1.60138	11.9414	528.608	1582.8	3	0.16246	102.576	Locus:1.1.1.667.16 File:"Ivana_20131029_iTRAQ_LP_2_19.wiff"	LP	Ivanna-LP-B (LP-B)
LP	ATP synthase subunit beta, mitochondrial OS=Mus musculus GN=Atp5b PE=1 SV=2	ATPB_MOUSE	TRUE	TRUE	iGLFGGAGVGk	1	iTRAQ8plex (+304), iTRAQ8plex (+304)	48.53	35.3983	41.3	3.08092	0	0.3055	0.3344	0.04663	2690	5380	4390	2501	0.702191	1.57504	13.8689	528.609	1582.8	3	0.16219	102.405	Locus:1.1.1.796.19 File:"Ivana_20131029_iTRAQ_LP_2_3.wiff"	LP	Ivanna-LP-B (LP-B)
LP	ATP synthase subunit beta, mitochondrial OS=Mus musculus GN=Atp5b PE=1 SV=2	ATPB_MOUSE	TRUE	TRUE	iGLFGGAGVGk	1	iTRAQ8plex (+304), iTRAQ8plex (+304)	41.71	35.3983	35.92	2.85387	0	0.1562	-0.06671	-0.5225	4032	7275	5108	2652	0.724008	1.54169	14.2188	528.609	1582.8	3	0.16219	102.405	Locus:1.1.1.795.8 File:"Ivana_20131029_iTRAQ_LP_2_3.wiff"	LP	Ivanna-LP-B (LP-B)
LP	ATP synthase subunit beta, mitochondrial OS=Mus musculus GN=Atp5b PE=1 SV=2	ATPB_MOUSE	TRUE	TRUE	iGLFGGAGVGk	1	iTRAQ8plex (+304), iTRAQ8plex (+304)	38.54	35.3983	32.57		0	0.3415	0.2145	-0.1581	3560	7289	5418	2928	0.724008	1.54169	14.2284	528.609	1582.8	3	0.16219	102.405	Locus:1.1.1.793.2 File:"Ivana_20131029_iTRAQ_LP_2_3.wiff"	LP	Ivanna-LP-B (LP-B)
LP	ATP synthase subunit beta, mitochondrial OS=Mus musculus GN=Atp5b PE=1 SV=2	ATPB_MOUSE	TRUE	TRUE	iGLFGGAGVGk	1	iTRAQ8plex (+304), iTRAQ8plex (+304)	36.07	35.3983	34.12		0	-0.4412	-0.9686	0.165	61	74	42	60	0.617671	1.15742	7.88874	528.609	1582.8	3	0.16192	102.235	Locus:1.1.1.31.2 File:"Ivana_20131029_iTRAQ_LP_2_20.wiff"	LP	Ivanna-LP-B (LP-B)
LP	ATP synthase subunit beta, mitochondrial OS=Mus musculus GN=Atp5b PE=1 SV=2	ATPB_MOUSE	TRUE	TRUE	iGLFGGAGVGk	1	iTRAQ8plex (+304), iTRAQ8plex (+304)	40.09	35.3983	36.6	3.07058	0	-0.4855	-0.208	1.759	403	496	423	1076	0.599181	1.54338	11.2276	528.609	1582.8	3	0.1618	102.159	Locus:1.1.1.628.12 File:"Ivana_20131029_iTRAQ_LP_2_19.wiff"	LP	Ivanna-LP-B (LP-B)
LP	ATP synthase subunit beta, mitochondrial OS=Mus musculus GN=Atp5b PE=1 SV=2	ATPB_MOUSE	TRUE	TRUE	iGLFGGAGVGk	1	iTRAQ8plex (+304), iTRAQ8plex (+304)	42.07	35.3983	40.91	2.74473	0	-0.2965	0.7954	2.128	381	535	757	1278	0.600464	1.57378	11.527	528.609	1582.8	3	0.1618	102.159	Locus:1.1.1.629.13 File:"Ivana_20131029_iTRAQ_LP_2_19.wiff"	LP	Ivanna-LP-B (LP-B)
LP	ATP synthase subunit beta, mitochondrial OS=Mus musculus GN=Atp5b PE=1 SV=2	ATPB_MOUSE	TRUE	TRUE	iGLFGGAGVGk	1	iTRAQ8plex (+304), iTRAQ8plex (+304)	41.54	35.3983	41.08	3.67778	0	0.4744	0.4855	0.1076	1654	3707	2997	1604	0.664907	1.61216	13.2822	528.609	1582.8	3	0.16177	102.14	Locus:1.1.1.799.17 File:"Ivana_20131029_iTRAQ_LP_2_3.wiff"	LP	Ivanna-LP-B (LP-B)
LP	ATP synthase subunit beta, mitochondrial OS=Mus musculus GN=Atp5b PE=1 SV=2	ATPB_MOUSE	TRUE	TRUE	iGLFGGAGVGk	1	iTRAQ8plex (+304), iTRAQ8plex (+304)	43.02	35.3983	38.27	4.00877	0	0.3692	0.2563	-0.4241	2180	4548	3424	1532	0.683196	1.60482	13.5122	528.609	1582.8	3	0.16177	102.14	Locus:1.1.1.798.7 File:"Ivana_20131029_iTRAQ_LP_2_3.wiff"	LP	Ivanna-LP-B (LP-B)
LP	ATP synthase subunit beta, mitochondrial OS=Mus musculus GN=Atp5b PE=1 SV=2	ATPB_MOUSE	TRUE	TRUE	iGLFGGAGVGk	1	iTRAQ8plex (+304), iTRAQ8plex (+304)	35.58	35.3983	35.58	3.02687	0	0.4863	1.042	1.884	38.54	87	94	112	0.615367	1.19313	8.37304	528.609	1582.8	3	0.1615	101.969	Locus:1.1.1.52.2 File:"Ivana_20131029_iTRAQ_LP_2_20.wiff"	LP	Ivanna-LP-B (LP-B)
LP	ATP synthase subunit beta, mitochondrial OS=Mus musculus GN=Atp5b PE=1 SV=2	ATPB_MOUSE	TRUE	TRUE	iGLFGGAGVGk	1	iTRAQ8plex (+304), iTRAQ8plex (+304)	38.23	35.3983	37.59		0	-0.4826	0.7917	2.289	59	75	115	218	0.611369	1.24126	8.86728	528.609	1582.8	3	0.16135	101.875	Locus:1.1.1.2145.6 File:"Ivana_20131029_iTRAQ_LP_2_19.wiff"	LP	Ivanna-LP-B (LP-B)
LP	ATP synthase subunit beta, mitochondrial OS=Mus musculus GN=Atp5b PE=1 SV=2	ATPB_MOUSE	TRUE	TRUE	iGLFGGAGVGk	1	iTRAQ8plex (+304), iTRAQ8plex (+304)	35.96	35.3983	35.96		0	-2.908	-2.549	-1.16	2086	497	461	887	0.608164	1.60138	11.9407	528.609	1582.8	3	0.16129	101.837	Locus:1.1.1.658.17 File:"Ivana_20131029_iTRAQ_LP_2_19.wiff"	LP	Ivanna-LP-B (LP-B)
LP	ATP synthase subunit beta, mitochondrial OS=Mus musculus GN=Atp5b PE=1 SV=2	ATPB_MOUSE	TRUE	TRUE	iGLFGGAGVGk	1	iTRAQ8plex (+304), iTRAQ8plex (+304)	29.25	35.3983	27.65		0	0.7613	0.6458	0.9692	41	111	82	68	0.616228	1.18071	8.2384	528.609	1582.8	3	0.16117	101.761	Locus:1.1.1.56.3 File:"Ivana_20131029_iTRAQ_LP_2_20.wiff"	LP	Ivanna-LP-B (LP-B)
LP	ATP synthase subunit beta, mitochondrial OS=Mus musculus GN=Atp5b PE=1 SV=2	ATPB_MOUSE	TRUE	TRUE	iGLFGGAGVGk	1	iTRAQ8plex (+304), iTRAQ8plex (+304)	32.73	35.3983	30.42	3.76955	0	2.506	0.1893	2.32	66	550	121	258	0.605472	1.37778	9.95855	528.609	1582.8	3	0.16105	101.685	Locus:1.1.1.1978.6 File:"Ivana_20131029_iTRAQ_LP_2_19.wiff"	LP	Ivanna-LP-B (LP-B)
LP	ATP synthase subunit beta, mitochondrial OS=Mus musculus GN=Atp5b PE=1 SV=2	ATPB_MOUSE	TRUE	TRUE	iGLFGGAGVGk	1	iTRAQ8plex (+304), iTRAQ8plex (+304)	33.06	35.3983	31.7		0	-2.204	-2.616	-2.593	2274	816	506	448	0.608164	1.61476	11.9816	528.609	1582.8	3	0.16093	101.609	Locus:1.1.1.652.18 File:"Ivana_20131029_iTRAQ_LP_2_19.wiff"	LP	Ivanna-LP-B (LP-B)
LP	ATP synthase subunit beta, mitochondrial OS=Mus musculus GN=Atp5b PE=1 SV=2	ATPB_MOUSE	TRUE	TRUE	iGLFGGAGVGk	1	iTRAQ8plex (+304), iTRAQ8plex (+304)	29.47	35.3983	27.78		0	-1.528	1.458	1.208	92	62	293	173	0.610027	1.27853	9.27612	528.609	1582.81	3	0.16081	101.534	Locus:1.1.1.50.5 File:"Ivana_20131029_iTRAQ_LP_2_20.wiff"	LP	Ivanna-LP-B (LP-B)
LP	ATP synthase subunit beta, mitochondrial OS=Mus musculus GN=Atp5b PE=1 SV=2	ATPB_MOUSE	TRUE	TRUE	iGLFGGAGVGk	1	iTRAQ8plex (+304), iTRAQ8plex (+304)	36.57	35.3983	33.18	2.74473	0	3.185	Value Missing (-6.643856)	-0.3291	51	731	Value Missing (-6.643856)	50.55	0.607877	1.33756	9.70139	528.609	1582.81	3	0.16039	101.268	Locus:1.1.1.1964.10 File:"Ivana_20131029_iTRAQ_LP_2_19.wiff"	LP	Ivanna-LP-B (LP-B)
LP	ATP synthase subunit beta, mitochondrial OS=Mus musculus GN=Atp5b PE=1 SV=2	ATPB_MOUSE	TRUE	TRUE	iGLFGGAGVGk	1	iTRAQ8plex (+304), iTRAQ8plex (+304)	30.76	35.3983	27.3		0	0.4018	-0.5978	1.558	48	102	43	114	0.615367	1.18071	8.26209	528.609	1582.81	3	0.16039	101.268	Locus:1.1.1.73.3 File:"Ivana_20131029_iTRAQ_LP_2_20.wiff"	LP	Ivanna-LP-B (LP-B)
LP	ATP synthase subunit beta, mitochondrial OS=Mus musculus GN=Atp5b PE=1 SV=2	ATPB_MOUSE	TRUE	TRUE	iGLFGGAGVGk	1	iTRAQ8plex (+304), iTRAQ8plex (+304)	31.99	35.3983	31.99	2.69897	0	-0.1832	0.06934	-0.3719	392	564	529	279	0.600341	1.48772	10.7846	528.609	1582.81	3	0.16039	101.268	Locus:1.1.1.1963.2 File:"Ivana_20131029_iTRAQ_LP_2_19.wiff"	LP	Ivanna-LP-B (LP-B)
LP	ATP synthase subunit beta, mitochondrial OS=Mus musculus GN=Atp5b PE=1 SV=2	ATPB_MOUSE	TRUE	TRUE	iGLFGGAGVGk	1	iTRAQ8plex (+304), iTRAQ8plex (+304)	26.23	35.3983	24.33		0	3.658	0.6428	1.721	147.1	2774	461	436	0.608164	1.60138	11.8986	528.609	1582.81	3	0.16036	101.249	Locus:1.1.1.649.16 File:"Ivana_20131029_iTRAQ_LP_2_19.wiff"	LP	Ivanna-LP-B (LP-B)
LP	ATP synthase subunit beta, mitochondrial OS=Mus musculus GN=Atp5b PE=1 SV=2	ATPB_MOUSE	TRUE	TRUE	iGLFGGAGVGk	1	iTRAQ8plex (+304), iTRAQ8plex (+304)	47.48	35.3983	41.22	3.37675	0	0.1989	0.02477	-0.4862	3811	7080	5124	2565	0.724008	1.55901	14.1815	528.609	1582.81	3	0.16036	101.249	Locus:1.1.1.1115.14 File:"Ivana_20131029_iTRAQ_LP_2_2.wiff"	LP	Ivanna-LP-B (LP-B)
LP	ATP synthase subunit beta, mitochondrial OS=Mus musculus GN=Atp5b PE=1 SV=2	ATPB_MOUSE	TRUE	TRUE	iGLFGGAGVGk	1	iTRAQ8plex (+304), iTRAQ8plex (+304)	43.67	35.3983	40.5	2.95861	0	0.3819	0.1826	-0.7293	3369	7087	5075	1984	0.724008	1.55901	14.0963	528.609	1582.81	3	0.16036	101.249	Locus:1.1.1.1116.5 File:"Ivana_20131029_iTRAQ_LP_2_2.wiff"	LP	Ivanna-LP-B (LP-B)
LP	ATP synthase subunit beta, mitochondrial OS=Mus musculus GN=Atp5b PE=1 SV=2	ATPB_MOUSE	TRUE	TRUE	iGLFGGAGVGk	1	iTRAQ8plex (+304), iTRAQ8plex (+304)	48.63	35.3983	42.88	3.39794	0	2.315	2.139	1.884	491	3695	2663	1479	0.647011	1.63186	13.0238	528.609	1582.81	3	0.16027	101.193	Locus:1.1.1.1119.6 File:"Ivana_20131029_iTRAQ_LP_2_2.wiff"	LP	Ivanna-LP-B (LP-B)
LP	ATP synthase subunit beta, mitochondrial OS=Mus musculus GN=Atp5b PE=1 SV=2	ATPB_MOUSE	TRUE	TRUE	iGLFGGAGVGk	1	iTRAQ8plex (+304), iTRAQ8plex (+304)	49.71	35.3983	44.26	3.95861	0	2.484	2.713	2.532	327.8	2676	2463	1447	0.639681	1.62867	12.7553	528.609	1582.81	3	0.16027	101.193	Locus:1.1.1.812.4 File:"Ivana_20131029_iTRAQ_LP_2_5.wiff"	LP	Ivanna-LP-B (LP-B)
LP	ATP synthase subunit beta, mitochondrial OS=Mus musculus GN=Atp5b PE=1 SV=2	ATPB_MOUSE	TRUE	TRUE	iGLFGGAGVGk	1	iTRAQ8plex (+304), iTRAQ8plex (+304)	57.22	35.3983	50.83	2.76955	0	0.2865	0.2188	-0.3892	2359	4654	3598	1687	0.683196	1.59607	13.5861	528.609	1582.81	3	0.16027	101.193	Locus:1.1.1.1118.4 File:"Ivana_20131029_iTRAQ_LP_2_2.wiff"	LP	Ivanna-LP-B (LP-B)
LP	ATP synthase subunit beta, mitochondrial OS=Mus musculus GN=Atp5b PE=1 SV=2	ATPB_MOUSE	TRUE	TRUE	iGLFGGAGVGk	1	iTRAQ8plex (+304), iTRAQ8plex (+304)	39.45	35.3983	36.9	3.85387	0	1.483	0.8601	0.5007	54	238.8	132	69	0.611369	1.24126	8.94778	528.609	1582.81	3	0.16018	101.136	Locus:1.1.1.2189.9 File:"Ivana_20131029_iTRAQ_LP_2_19.wiff"	LP	Ivanna-LP-B (LP-B)
LP	ATP synthase subunit beta, mitochondrial OS=Mus musculus GN=Atp5b PE=1 SV=2	ATPB_MOUSE	TRUE	TRUE	iGLFGGAGVGk	1	iTRAQ8plex (+304), iTRAQ8plex (+304)	25.32	35.3983	25.32		0	-0.06328	2.571	2.439	39	65	251	158	0.611369	1.2594	9.00282	528.609	1582.81	3	0.16003	101.041	Locus:1.1.1.337.2 File:"Ivana_20131029_iTRAQ_LP_2_20.wiff"	LP	Ivanna-LP-B (LP-B)
LP	ATP synthase subunit beta, mitochondrial OS=Mus musculus GN=Atp5b PE=1 SV=2	ATPB_MOUSE	TRUE	TRUE	iGLFGGAGVGk	1	iTRAQ8plex (+304), iTRAQ8plex (+304)	35.17	35.3983	31.68		0	-2.906	0.1286	-4.676	1967	454	2631	176	0.621144	1.62217	12.352	528.609	1582.81	3	0.15991	100.965	Locus:1.1.1.634.11 File:"Ivana_20131029_iTRAQ_LP_2_19.wiff"	LP	Ivanna-LP-B (LP-B)
LP	ATP synthase subunit beta, mitochondrial OS=Mus musculus GN=Atp5b PE=1 SV=2	ATPB_MOUSE	TRUE	TRUE	iGLFGGAGVGk	1	iTRAQ8plex (+304), iTRAQ8plex (+304)	41.21	35.3983	39.15		0	0.3187	-0.5442	-0.5447	294	591	283	192.1	0.602653	1.44305	10.4095	528.609	1582.81	3	0.15988	100.946	Locus:1.1.1.631.15 File:"Ivana_20131029_iTRAQ_LP_2_19.wiff"	LP	Ivanna-LP-B (LP-B)
LP	ATP synthase subunit beta, mitochondrial OS=Mus musculus GN=Atp5b PE=1 SV=2	ATPB_MOUSE	TRUE	TRUE	iGLFGGAGVGk	1	iTRAQ8plex (+304), iTRAQ8plex (+304)	38.12	35.3983	35.68		0	0.3654	3.286	2.716	243	528	2496	1162	0.610962	1.61476	12.1128	528.609	1582.81	3	0.15985	100.927	Locus:1.1.1.632.3 File:"Ivana_20131029_iTRAQ_LP_2_19.wiff"	LP	Ivanna-LP-B (LP-B)
LP	ATP synthase subunit beta, mitochondrial OS=Mus musculus GN=Atp5b PE=1 SV=2	ATPB_MOUSE	TRUE	TRUE	iGLFGGAGVGk	1	iTRAQ8plex (+304), iTRAQ8plex (+304)	43.85	35.3983	41.33	3.09151	0	-0.7152	-0.05079	2.372	273	305	302	1060	0.599909	1.50977	10.9218	528.609	1582.81	3	0.15982	100.908	Locus:1.1.1.637.14 File:"Ivana_20131029_iTRAQ_LP_2_19.wiff"	LP	Ivanna-LP-B (LP-B)
LP	ATP synthase subunit beta, mitochondrial OS=Mus musculus GN=Atp5b PE=1 SV=2	ATPB_MOUSE	TRUE	TRUE	iGLFGGAGVGk	1	iTRAQ8plex (+304), iTRAQ8plex (+304)	37.65	35.3983	33.1	2.72125	0	-2.846	0.2334	-0.1076	1581	445	2226	1284	0.621144	1.62217	12.4346	528.609	1582.81	3	0.15982	100.908	Locus:1.1.1.638.9 File:"Ivana_20131029_iTRAQ_LP_2_19.wiff"	LP	Ivanna-LP-B (LP-B)
LP	ATP synthase subunit beta, mitochondrial OS=Mus musculus GN=Atp5b PE=1 SV=2	ATPB_MOUSE	TRUE	TRUE	iGLFGGAGVGk	1	iTRAQ8plex (+304), iTRAQ8plex (+304)	33.96	35.3983	30.97	2.82391	0	-0.7186	-0.8492	1.962	415	449	284	1255	0.599181	1.54338	11.2306	528.609	1582.81	3	0.15982	100.908	Locus:1.1.1.635.4 File:"Ivana_20131029_iTRAQ_LP_2_19.wiff"	LP	Ivanna-LP-B (LP-B)
LP	ATP synthase subunit beta, mitochondrial OS=Mus musculus GN=Atp5b PE=1 SV=2	ATPB_MOUSE	TRUE	TRUE	iGLFGGAGVGk	1	iTRAQ8plex (+304), iTRAQ8plex (+304)	39.3	35.3983	35.25		0	0.233	2.511	-0.7133	348	681	2412	205.4	0.605572	1.60138	11.8323	528.609	1582.81	3	0.1597	100.833	Locus:1.1.1.626.19 File:"Ivana_20131029_iTRAQ_LP_2_19.wiff"	LP	Ivanna-LP-B (LP-B)
LP	ATP synthase subunit beta, mitochondrial OS=Mus musculus GN=Atp5b PE=1 SV=2	ATPB_MOUSE	TRUE	TRUE	iGLFGGAGVGk	1	iTRAQ8plex (+304), iTRAQ8plex (+304)	46.44	35.3983	45.02		0	3.072	-1.091	2.943	222	2582	294	1253	0.610962	1.61476	12.0871	528.609	1582.81	3	0.1597	100.833	Locus:1.1.1.625.13 File:"Ivana_20131029_iTRAQ_LP_2_19.wiff"	LP	Ivanna-LP-B (LP-B)
LP	ATP synthase subunit beta, mitochondrial OS=Mus musculus GN=Atp5b PE=1 SV=2	ATPB_MOUSE	TRUE	TRUE	iGLFGGAGVGk	1	iTRAQ8plex (+304), iTRAQ8plex (+304)	31.24	35.3983	30.41		0	-0.2745	2.545	-1.114	64	90	453	29.4	0.609326	1.29693	9.31379	528.609	1582.81	3	0.15967	100.814	Locus:1.1.1.2155.4 File:"Ivana_20131029_iTRAQ_LP_2_19.wiff"	LP	Ivanna-LP-B (LP-B)
LP	ATP synthase subunit beta, mitochondrial OS=Mus musculus GN=Atp5b PE=1 SV=2	ATPB_MOUSE	TRUE	TRUE	iGLFGGAGVGk	1	iTRAQ8plex (+304), iTRAQ8plex (+304)	44.91	35.3983	39.99		0	-1.569	0.1634	-0.5353	1234	718	1694	775	0.610962	1.61476	12.1102	528.609	1582.81	3	0.15964	100.795	Locus:1.1.1.803.18 File:"Ivana_20131029_iTRAQ_LP_2_3.wiff"	LP	Ivanna-LP-B (LP-B)
LP	ATP synthase subunit beta, mitochondrial OS=Mus musculus GN=Atp5b PE=1 SV=2	ATPB_MOUSE	TRUE	TRUE	iGLFGGAGVGk	1	iTRAQ8plex (+304), iTRAQ8plex (+304)	33.49	35.3983	30.52		0	0.2887	2.706	0.5014	48	98	373	59	0.610027	1.27853	9.17493	528.609	1582.81	3	0.15961	100.776	Locus:1.1.1.34.4 File:"Ivana_20131029_iTRAQ_LP_2_20.wiff"	LP	Ivanna-LP-B (LP-B)
LP	ATP synthase subunit beta, mitochondrial OS=Mus musculus GN=Atp5b PE=1 SV=2	ATPB_MOUSE	TRUE	TRUE	iGLFGGAGVGk	1	iTRAQ8plex (+304), iTRAQ8plex (+304)	37.18	35.3983	30.66		0	1.19	-2.8	-0.07112	149.1	540	65	134	0.60659	1.35824	9.79458	528.609	1582.81	3	0.15958	100.757	Locus:1.1.1.2177.7 File:"Ivana_20131029_iTRAQ_LP_2_19.wiff"	LP	Ivanna-LP-B (LP-B)
LP	ATP synthase subunit beta, mitochondrial OS=Mus musculus GN=Atp5b PE=1 SV=2	ATPB_MOUSE	TRUE	TRUE	iGLFGGAGVGk	1	iTRAQ8plex (+304), iTRAQ8plex (+304)	33.65	35.3983	30.85		0	-0.955	-0.2285	2.016	89	85	89	278	0.61072	1.2594	9.07949	528.609	1582.81	3	0.15958	100.757	Locus:1.1.1.1976.8 File:"Ivana_20131029_iTRAQ_LP_2_19.wiff"	LP	Ivanna-LP-B (LP-B)
LP	ATP synthase subunit beta, mitochondrial OS=Mus musculus GN=Atp5b PE=1 SV=2	ATPB_MOUSE	TRUE	TRUE	iGLFGGAGVGk	1	iTRAQ8plex (+304), iTRAQ8plex (+304)	28.52	35.3983	25.09		0	0.4464	-4.01	0.1	1182	2581	275	1140	0.621144	1.62217	12.3382	528.609	1582.81	3	0.15925	100.549	Locus:1.1.1.665.18 File:"Ivana_20131029_iTRAQ_LP_2_19.wiff"	LP	Ivanna-LP-B (LP-B)
LP	ATP synthase subunit beta, mitochondrial OS=Mus musculus GN=Atp5b PE=1 SV=2	ATPB_MOUSE	TRUE	TRUE	iGLFGGAGVGk	1	iTRAQ8plex (+304), iTRAQ8plex (+304)	31.34	35.3983	30.5		0	-0.5217	1.15	0.3184	86	101	231	93	0.611369	1.2594	8.99718	528.61	1582.81	3	0.15913	100.473	Locus:1.1.1.1983.5 File:"Ivana_20131029_iTRAQ_LP_2_19.wiff"	LP	Ivanna-LP-B (LP-B)
LP	ATP synthase subunit beta, mitochondrial OS=Mus musculus GN=Atp5b PE=1 SV=2	ATPB_MOUSE	TRUE	TRUE	iGLFGGAGVGk	1	iTRAQ8plex (+304), iTRAQ8plex (+304)	35.01	35.3983	28.61	2.69897	0	-0.6703	-0.2048	0.7629	110	117	119	157	0.611369	1.24126	8.97442	528.61	1582.81	3	0.15913	100.473	Locus:1.1.1.1982.6 File:"Ivana_20131029_iTRAQ_LP_2_19.wiff"	LP	Ivanna-LP-B (LP-B)
LP	ATP synthase subunit beta, mitochondrial OS=Mus musculus GN=Atp5b PE=1 SV=2	ATPB_MOUSE	TRUE	TRUE	iGLFGGAGVGk	1	iTRAQ8plex (+304), iTRAQ8plex (+304)	36.64	35.3983	35.1	3.09151	0	0.4237	-0.05761	1.553	97	206	118	226	0.609326	1.29693	9.33762	528.61	1582.81	3	0.15895	100.359	Locus:1.1.1.2173.6 File:"Ivana_20131029_iTRAQ_LP_2_19.wiff"	LP	Ivanna-LP-B (LP-B)
LP	ATP synthase subunit beta, mitochondrial OS=Mus musculus GN=Atp5b PE=1 SV=2	ATPB_MOUSE	TRUE	TRUE	iGLFGGAGVGk	1	iTRAQ8plex (+304), iTRAQ8plex (+304)	37.71	35.3983	34.02		0	-0.7388	1.755	1.287	135	144	529	268	0.604532	1.37778	10.0715	528.61	1582.81	3	0.15892	100.34	Locus:1.1.1.1981.3 File:"Ivana_20131029_iTRAQ_LP_2_19.wiff"	LP	Ivanna-LP-B (LP-B)
LP	ATP synthase subunit beta, mitochondrial OS=Mus musculus GN=Atp5b PE=1 SV=2	ATPB_MOUSE	TRUE	TRUE	iGLFGGAGVGk	1	iTRAQ8plex (+304), iTRAQ8plex (+304)	37.77	35.3983	36.04		0	-1.373	-0.7252	-0.3883	119	78	91	82	0.614224	1.20769	8.53138	528.61	1582.81	3	0.15883	100.283	Locus:1.1.1.2149.7 File:"Ivana_20131029_iTRAQ_LP_2_19.wiff"	LP	Ivanna-LP-B (LP-B)
LP	ATP synthase subunit beta, mitochondrial OS=Mus musculus GN=Atp5b PE=1 SV=2	ATPB_MOUSE	TRUE	TRUE	iGLFGGAGVGk	1	iTRAQ8plex (+304), iTRAQ8plex (+304)	30.98	35.3983	30.56		0	-0.3616	0.6406	-0.8986	43	55	84	22.28	0.61778	1.1447	7.6744	528.61	1582.81	3	0.15853	100.094	Locus:1.1.1.77.3 File:"Ivana_20131029_iTRAQ_LP_2_20.wiff"	LP	Ivanna-LP-B (LP-B)
LP	ATP synthase subunit beta, mitochondrial OS=Mus musculus GN=Atp5b PE=1 SV=2	ATPB_MOUSE	TRUE	TRUE	iGLFGGAGVGk	1	iTRAQ8plex (+304), iTRAQ8plex (+304)	44.81	35.3983	40.88		0	0.7506	3.65	1.534	20	56	287	47	0.613082	1.22258	8.67948	528.61	1582.81	3	0.15853	100.094	Locus:1.1.1.76.2 File:"Ivana_20131029_iTRAQ_LP_2_20.wiff"	LP	Ivanna-LP-B (LP-B)
LP	ATP synthase subunit beta, mitochondrial OS=Mus musculus GN=Atp5b PE=1 SV=2	ATPB_MOUSE	TRUE	TRUE	iGLFGGAGVGk	1	iTRAQ8plex (+304), iTRAQ8plex (+304)	41.67	35.3983	40.01	3.3279	0	-0.2764	1.696	-0.3215	153	211	603	112	0.604532	1.37778	10.0755	528.61	1582.81	3	0.15847	100.056	Locus:1.1.1.1958.9 File:"Ivana_20131029_iTRAQ_LP_2_19.wiff"	LP	Ivanna-LP-B (LP-B)
LP	ATP synthase subunit beta, mitochondrial OS=Mus musculus GN=Atp5b PE=1 SV=2	ATPB_MOUSE	TRUE	TRUE	iGLFGGAGVGk	1	iTRAQ8plex (+304), iTRAQ8plex (+304)	26.82	35.3983	26.82		0	-0.2569	0.7473	2.109	85	122	164	282	0.609326	1.29693	9.35094	528.61	1582.81	3	0.15847	100.056	Locus:1.1.1.1957.4 File:"Ivana_20131029_iTRAQ_LP_2_19.wiff"	LP	Ivanna-LP-B (LP-B)
LP	ATP synthase subunit beta, mitochondrial OS=Mus musculus GN=Atp5b PE=1 SV=2	ATPB_MOUSE	TRUE	TRUE	iGLFGGAGVGk	1	iTRAQ8plex (+304), iTRAQ8plex (+304)	41.29	35.3983	39.28		0	2.122	2.353	0.4816	93	639	602	122	0.601435	1.44305	10.5078	528.61	1582.81	3	0.15832	99.9613	Locus:1.1.1.1928.15 File:"Ivana_20131029_iTRAQ_LP_2_19.wiff"	LP	Ivanna-LP-B (LP-B)
LP	ATP synthase subunit beta, mitochondrial OS=Mus musculus GN=Atp5b PE=1 SV=2	ATPB_MOUSE	TRUE	TRUE	iGLFGGAGVGk	1	iTRAQ8plex (+304), iTRAQ8plex (+304)	29.72	35.3983	26.44		0	-2.63	-2.335	-0.386	309	92	79	211	0.609326	1.29693	9.43254	528.61	1582.81	3	0.15826	99.9234	Locus:1.1.1.1903.2 File:"Ivana_20131029_iTRAQ_LP_2_19.wiff"	LP	Ivanna-LP-B (LP-B)
LP	ATP synthase subunit beta, mitochondrial OS=Mus musculus GN=Atp5b PE=1 SV=2	ATPB_MOUSE	TRUE	TRUE	iGLFGGAGVGk	1	iTRAQ8plex (+304), iTRAQ8plex (+304)	40.59	35.3983	38.59	2.92082	0	2.009	-0.8038	1.581	435	2676	476	1083	0.615296	1.61919	12.1892	528.61	1582.81	3	0.15823	99.9045	Locus:1.1.1.851.18 File:"Ivana_20131029_iTRAQ_LP_2_4.wiff"	LP	Ivanna-LP-B (LP-B)
LP	ATP synthase subunit beta, mitochondrial OS=Mus musculus GN=Atp5b PE=1 SV=2	ATPB_MOUSE	TRUE	TRUE	iGLFGGAGVGk	1	iTRAQ8plex (+304), iTRAQ8plex (+304)	44.1	35.3983	40.75		0	0.2315	-0.7937	0.1688	251	476	205	251	0.603592	1.39972	10.2082	528.61	1582.81	3	0.15817	99.8666	Locus:1.1.1.662.17 File:"Ivana_20131029_iTRAQ_LP_2_19.wiff"	LP	Ivanna-LP-B (LP-B)
LP	ATP synthase subunit beta, mitochondrial OS=Mus musculus GN=Atp5b PE=1 SV=2	ATPB_MOUSE	TRUE	TRUE	iGLFGGAGVGk	1	iTRAQ8plex (+304), iTRAQ8plex (+304)	29.11	35.3983	26.23		0	0.4647	-0.4916	2.66	190	419	170	880	0.600341	1.46479	10.6961	528.61	1582.81	3	0.15817	99.8666	Locus:1.1.1.661.16 File:"Ivana_20131029_iTRAQ_LP_2_19.wiff"	LP	Ivanna-LP-B (LP-B)
LP	ATP synthase subunit beta, mitochondrial OS=Mus musculus GN=Atp5b PE=1 SV=2	ATPB_MOUSE	TRUE	TRUE	iGLFGGAGVGk	1	iTRAQ8plex (+304), iTRAQ8plex (+304)	34.61	35.3983	34.5		0	-2.161	0.1145	0.7517	42	18.63	54	59	0.617805	1.14831	7.43987	528.61	1582.81	3	0.15799	99.7529	Locus:1.1.1.68.3 File:"Ivana_20131029_iTRAQ_LP_2_20.wiff"	LP	Ivanna-LP-B (LP-B)
LP	ATP synthase subunit beta, mitochondrial OS=Mus musculus GN=Atp5b PE=1 SV=2	ATPB_MOUSE	TRUE	TRUE	iGLFGGAGVGk	1	iTRAQ8plex (+304), iTRAQ8plex (+304)	36.82	35.3983	36.23	4.16115	0	3.489	3.618	3.011	30	463	404	178	0.604532	1.37778	10.0701	528.61	1582.81	3	0.15793	99.715	Locus:1.1.1.2185.5 File:"Ivana_20131029_iTRAQ_LP_2_19.wiff"	LP	Ivanna-LP-B (LP-B)
LP	ATP synthase subunit beta, mitochondrial OS=Mus musculus GN=Atp5b PE=1 SV=2	ATPB_MOUSE	TRUE	TRUE	iGLFGGAGVGk	1	iTRAQ8plex (+304), iTRAQ8plex (+304)	39.32	35.3983	38.14		0	2.503	-0.2113	1.343	71	616	115	157	0.605472	1.35824	9.90539	528.61	1582.81	3	0.15781	99.6393	Locus:1.1.1.2153.6 File:"Ivana_20131029_iTRAQ_LP_2_19.wiff"	LP	Ivanna-LP-B (LP-B)
LP	ATP synthase subunit beta, mitochondrial OS=Mus musculus GN=Atp5b PE=1 SV=2	ATPB_MOUSE	TRUE	TRUE	iGLFGGAGVGk	1	iTRAQ8plex (+304), iTRAQ8plex (+304)	36.72	35.3983	33.52		0	-2.656	-1.913	-0.01749	368.5	112	123	317	0.60659	1.35824	9.84627	528.61	1582.81	3	0.15775	99.6014	Locus:1.1.1.1910.13 File:"Ivana_20131029_iTRAQ_LP_2_19.wiff"	LP	Ivanna-LP-B (LP-B)
LP	ATP synthase subunit beta, mitochondrial OS=Mus musculus GN=Atp5b PE=1 SV=2	ATPB_MOUSE	TRUE	TRUE	iGLFGGAGVGk	1	iTRAQ8plex (+304), iTRAQ8plex (+304)	39.53	35.3983	36.74		0	1.989	2.202	1.944	78	471	430	241	0.603592	1.42167	10.2527	528.61	1582.81	3	0.15763	99.5256	Locus:1.1.1.2147.5 File:"Ivana_20131029_iTRAQ_LP_2_19.wiff"	LP	Ivanna-LP-B (LP-B)
LP	ATP synthase subunit beta, mitochondrial OS=Mus musculus GN=Atp5b PE=1 SV=2	ATPB_MOUSE	TRUE	TRUE	iGLFGGAGVGk	1	iTRAQ8plex (+304), iTRAQ8plex (+304)	43.96	35.3983	37.88		0	0.1177	-0.06568	2.173	371	663	431	1282	0.600464	1.55805	11.4236	528.61	1582.81	3	0.15751	99.4498	Locus:1.1.1.643.14 File:"Ivana_20131029_iTRAQ_LP_2_19.wiff"	LP	Ivanna-LP-B (LP-B)
LP	ATP synthase subunit beta, mitochondrial OS=Mus musculus GN=Atp5b PE=1 SV=2	ATPB_MOUSE	TRUE	TRUE	iGLFGGAGVGk	1	iTRAQ8plex (+304), iTRAQ8plex (+304)	41.37	35.3983	37.73	3.06048	0	-0.3538	0.02774	1.972	350	470	425	1067	0.599181	1.52819	11.1749	528.61	1582.81	3	0.15751	99.4498	Locus:1.1.1.644.18 File:"Ivana_20131029_iTRAQ_LP_2_19.wiff"	LP	Ivanna-LP-B (LP-B)
LP	ATP synthase subunit beta, mitochondrial OS=Mus musculus GN=Atp5b PE=1 SV=2	ATPB_MOUSE	TRUE	TRUE	iGLFGGAGVGk	1	iTRAQ8plex (+304), iTRAQ8plex (+304)	41.45	35.3983	39.39		0	-2.898	0.08152	0.1381	1628	456	2057	1544	0.627386	1.62567	12.4729	528.61	1582.81	3	0.15751	99.4498	Locus:1.1.1.641.10 File:"Ivana_20131029_iTRAQ_LP_2_19.wiff"	LP	Ivanna-LP-B (LP-B)
LP	ATP synthase subunit beta, mitochondrial OS=Mus musculus GN=Atp5b PE=1 SV=2	ATPB_MOUSE	TRUE	TRUE	iGLFGGAGVGk	1	iTRAQ8plex (+304), iTRAQ8plex (+304)	32.99	35.3983	30.23		0	-2.306	-2.518	-2.324	302.8	102	71	68	0.61072	1.2594	9.08693	528.61	1582.81	3	0.15736	99.3551	Locus:1.1.1.2077.6 File:"Ivana_20131029_iTRAQ_LP_2_19.wiff"	LP	Ivanna-LP-B (LP-B)
LP	ATP synthase subunit beta, mitochondrial OS=Mus musculus GN=Atp5b PE=1 SV=2	ATPB_MOUSE	TRUE	TRUE	iGLFGGAGVGk	1	iTRAQ8plex (+304), iTRAQ8plex (+304)	32.34	35.3983	30.12		0	0.8183	0.6179	1.27	255	715	498	510	0.599477	1.50977	10.9498	528.61	1582.81	3	0.1573	99.3172	Locus:1.1.1.648.16 File:"Ivana_20131029_iTRAQ_LP_2_19.wiff"	LP	Ivanna-LP-B (LP-B)
LP	ATP synthase subunit beta, mitochondrial OS=Mus musculus GN=Atp5b PE=1 SV=2	ATPB_MOUSE	TRUE	TRUE	iGLFGGAGVGk	1	iTRAQ8plex (+304), iTRAQ8plex (+304)	33.97	35.3983	31.57		0	0.1504	-0.3344	-0.4766	475.1	853	510	321	0.599477	1.52819	11.0762	528.61	1582.81	3	0.15703	99.1467	Locus:1.1.1.1931.16 File:"Ivana_20131029_iTRAQ_LP_2_19.wiff"	LP	Ivanna-LP-B (LP-B)
LP	ATP synthase subunit beta, mitochondrial OS=Mus musculus GN=Atp5b PE=1 SV=2	ATPB_MOUSE	TRUE	TRUE	iGLFGGAGVGk	1	iTRAQ8plex (+304), iTRAQ8plex (+304)	36.56	35.3983	35.97	4.00436	0	0.5805	0.8922	1.777	76	182	170	207	0.609326	1.29693	9.31061	528.61	1582.81	3	0.157	99.1278	Locus:1.1.1.2055.4 File:"Ivana_20131029_iTRAQ_LP_2_19.wiff"	LP	Ivanna-LP-B (LP-B)
LP	ATP synthase subunit beta, mitochondrial OS=Mus musculus GN=Atp5b PE=1 SV=2	ATPB_MOUSE	TRUE	TRUE	iGLFGGAGVGk	1	iTRAQ8plex (+304), iTRAQ8plex (+304)	35.96	35.3983	30.5		0	0.02854	-0.5073	1.359	122	204	112	255	0.609326	1.29693	9.43671	528.61	1582.81	3	0.15685	99.0331	Locus:1.1.1.1913.20 File:"Ivana_20131029_iTRAQ_LP_2_19.wiff"	LP	Ivanna-LP-B (LP-B)
LP	ATP synthase subunit beta, mitochondrial OS=Mus musculus GN=Atp5b PE=1 SV=2	ATPB_MOUSE	TRUE	TRUE	iGLFGGAGVGk	1	iTRAQ8plex (+304), iTRAQ8plex (+304)	30.54	35.3983	30.25		0	0.6955	8.583e-05	-0.05346	62	161	85	55	0.614224	1.19313	8.50383	528.61	1582.81	3	0.1564	98.7489	Locus:1.1.1.2183.7 File:"Ivana_20131029_iTRAQ_LP_2_19.wiff"	LP	Ivanna-LP-B (LP-B)
LP	ATP synthase subunit beta, mitochondrial OS=Mus musculus GN=Atp5b PE=1 SV=2	ATPB_MOUSE	TRUE	TRUE	iGLFGGAGVGk	1	iTRAQ8plex (+304), iTRAQ8plex (+304)	45.35	35.3983	38.72	3.4437	0	0.509	0.2535	-0.2626	3488	7997	5511	2712	0.734335	1.54169	14.2665	528.61	1582.81	3	0.1564	98.7489	Locus:1.1.1.845.12 File:"Ivana_20131029_iTRAQ_LP_2_4.wiff"	LP	Ivanna-LP-B (LP-B)
LP	ATP synthase subunit beta, mitochondrial OS=Mus musculus GN=Atp5b PE=1 SV=2	ATPB_MOUSE	TRUE	TRUE	iGLFGGAGVGk	1	iTRAQ8plex (+304), iTRAQ8plex (+304)	50.62	35.3983	45.1	3.03621	0	0.4302	0.4429	-0.244	4185	9106	7403	3280	0.754706	1.49565	14.5492	528.61	1582.81	3	0.1564	98.7489	Locus:1.1.1.844.3 File:"Ivana_20131029_iTRAQ_LP_2_4.wiff"	LP	Ivanna-LP-B (LP-B)
LP	ATP synthase subunit beta, mitochondrial OS=Mus musculus GN=Atp5b PE=1 SV=2	ATPB_MOUSE	TRUE	TRUE	iGLFGGAGVGk	1	iTRAQ8plex (+304), iTRAQ8plex (+304)	37.36	35.3983	37.36	4.11351	0	0.3171	0.4313	0.2677	1656	3340	2864	1763	0.664907	1.62143	13.2323	528.611	1582.81	3	0.15616	98.5974	Locus:1.1.1.848.18 File:"Ivana_20131029_iTRAQ_LP_2_4.wiff"	LP	Ivanna-LP-B (LP-B)
LP	ATP synthase subunit beta, mitochondrial OS=Mus musculus GN=Atp5b PE=1 SV=2	ATPB_MOUSE	TRUE	TRUE	iGLFGGAGVGk	1	iTRAQ8plex (+304), iTRAQ8plex (+304)	45.34	35.3983	41.97	3.08092	0	2.854	2.972	2.602	440	4580	3956	2041	0.67426	1.60482	13.4274	528.611	1582.81	3	0.15616	98.5974	Locus:1.1.1.847.5 File:"Ivana_20131029_iTRAQ_LP_2_4.wiff"	LP	Ivanna-LP-B (LP-B)
LP	ATP synthase subunit beta, mitochondrial OS=Mus musculus GN=Atp5b PE=1 SV=2	ATPB_MOUSE	TRUE	TRUE	iGLFGGAGVGk	1	iTRAQ8plex (+304), iTRAQ8plex (+304)	41.31	35.3983	36.76	3.25964	0	-2.207	-2.616	-0.735	461.7	174	102	255	0.605472	1.37778	9.95521	528.611	1582.81	3	0.15601	98.5027	Locus:1.1.1.1937.13 File:"Ivana_20131029_iTRAQ_LP_2_19.wiff"	LP	Ivanna-LP-B (LP-B)
LP	ATP synthase subunit beta, mitochondrial OS=Mus musculus GN=Atp5b PE=1 SV=2	ATPB_MOUSE	TRUE	TRUE	iGLFGGAGVGk	1	iTRAQ8plex (+304), iTRAQ8plex (+304)	42.16	35.3983	42.16	3.03152	0	2.275	2.106	0.02174	67	514	378	69	0.605472	1.37778	10.0056	528.611	1582.81	3	0.15598	98.4837	Locus:1.1.1.2171.6 File:"Ivana_20131029_iTRAQ_LP_2_19.wiff"	LP	Ivanna-LP-B (LP-B)
LP	ATP synthase subunit beta, mitochondrial OS=Mus musculus GN=Atp5b PE=1 SV=2	ATPB_MOUSE	TRUE	TRUE	iGLFGGAGVGk	1	iTRAQ8plex (+304), iTRAQ8plex (+304)	42.17	35.3983	37.91		0	0.1489	-2.501	-0.2131	2031	3630	690	1606	0.647011	1.63186	12.958	528.611	1582.81	3	0.15589	98.4269	Locus:1.1.1.646.17 File:"Ivana_20131029_iTRAQ_LP_2_19.wiff"	LP	Ivanna-LP-B (LP-B)
LP	ATP synthase subunit beta, mitochondrial OS=Mus musculus GN=Atp5b PE=1 SV=2	ATPB_MOUSE	TRUE	TRUE	iGLFGGAGVGk	1	iTRAQ8plex (+304), iTRAQ8plex (+304)	38.97	35.3983	38.97		0	0.2568	-2.672	-0.1676	1913	3677	624	1560	0.647011	1.63186	12.9244	528.611	1582.81	3	0.15589	98.4269	Locus:1.1.1.841.13 File:"Ivana_20131029_iTRAQ_LP_2_4.wiff"	LP	Ivanna-LP-B (LP-B)
LP	ATP synthase subunit beta, mitochondrial OS=Mus musculus GN=Atp5b PE=1 SV=2	ATPB_MOUSE	TRUE	TRUE	iGLFGGAGVGk	1	iTRAQ8plex (+304), iTRAQ8plex (+304)	43.74	35.3983	38.66		0	0.07838	0.1	-2.247	3290	5622	4656	859	0.702191	1.58599	13.8165	528.611	1582.81	3	0.15589	98.4269	Locus:1.1.1.842.12 File:"Ivana_20131029_iTRAQ_LP_2_4.wiff"	LP	Ivanna-LP-B (LP-B)
LP	ATP synthase subunit beta, mitochondrial OS=Mus musculus GN=Atp5b PE=1 SV=2	ATPB_MOUSE	TRUE	TRUE	iGLFGGAGVGk	1	iTRAQ8plex (+304), iTRAQ8plex (+304)	35.14	35.3983	35.06		0	0.3629	0.869	2.116	58	121	124	194	0.611369	1.24126	8.9571	528.611	1582.81	3	0.1558	98.3701	Locus:1.1.1.2179.5 File:"Ivana_20131029_iTRAQ_LP_2_19.wiff"	LP	Ivanna-LP-B (LP-B)
LP	ATP synthase subunit beta, mitochondrial OS=Mus musculus GN=Atp5b PE=1 SV=2	ATPB_MOUSE	TRUE	TRUE	iGLFGGAGVGk	1	iTRAQ8plex (+304), iTRAQ8plex (+304)	45.11	35.3983	40.27		0	2.658	2.419	2.175	764	7149	4959	2759	0.702191	1.57504	13.9321	528.611	1582.81	3	0.15568	98.2943	Locus:1.1.1.807.4 File:"Ivana_20131029_iTRAQ_LP_2_5.wiff"	LP	Ivanna-LP-B (LP-B)
LP	ATP synthase subunit beta, mitochondrial OS=Mus musculus GN=Atp5b PE=1 SV=2	ATPB_MOUSE	TRUE	TRUE	iGLFGGAGVGk	1	iTRAQ8plex (+304), iTRAQ8plex (+304)	36.72	35.3983	32.57		0	0.1806	2.449	1.598	70	133	439	170	0.607877	1.33756	9.66534	528.611	1582.81	3	0.15502	97.8775	Locus:1.1.1.2081.7 File:"Ivana_20131029_iTRAQ_LP_2_19.wiff"	LP	Ivanna-LP-B (LP-B)
LP	ATP synthase subunit beta, mitochondrial OS=Mus musculus GN=Atp5b PE=1 SV=2	ATPB_MOUSE	TRUE	TRUE	iGLFGGAGVGk	1	iTRAQ8plex (+304), iTRAQ8plex (+304)	31.13	35.3983	31.13		0	-0.03961	3.313	2.823	51	89	526	259	0.60659	1.35824	9.85331	528.611	1582.81	3	0.15499	97.8586	Locus:1.1.1.1972.2 File:"Ivana_20131029_iTRAQ_LP_2_19.wiff"	LP	Ivanna-LP-B (LP-B)
LP	ATP synthase subunit beta, mitochondrial OS=Mus musculus GN=Atp5b PE=1 SV=2	ATPB_MOUSE	TRUE	TRUE	iGLFGGAGVGk	1	iTRAQ8plex (+304), iTRAQ8plex (+304)	39.4	35.3983	35.37	3.25964	0	2.277	-1.421	1.516	531	3925	511.7	1285	0.63361	1.62867	12.6103	528.611	1582.81	3	0.15496	97.8396	Locus:1.1.1.622.13 File:"Ivana_20131029_iTRAQ_LP_2_19.wiff"	LP	Ivanna-LP-B (LP-B)
LP	ATP synthase subunit beta, mitochondrial OS=Mus musculus GN=Atp5b PE=1 SV=2	ATPB_MOUSE	TRUE	TRUE	iGLFGGAGVGk	1	iTRAQ8plex (+304), iTRAQ8plex (+304)	44.64	35.3983	44.43		0	1.053	0.6259	1.076	92	302	185	164	0.608616	1.31694	9.53722	528.611	1582.81	3	0.1549	97.8018	Locus:1.1.1.1225.20 File:"Ivana_20131029_iTRAQ_LP_2_17.wiff"	LP	Ivanna-LP-B (LP-B)
LP	ATP synthase subunit beta, mitochondrial OS=Mus musculus GN=Atp5b PE=1 SV=2	ATPB_MOUSE	TRUE	TRUE	iGLFGGAGVGk	1	iTRAQ8plex (+304), iTRAQ8plex (+304)	40.7	35.3983	40.7		0	1.693	2.081	0.1601	67.02	345	359	71	0.607877	1.33756	9.71771	528.611	1582.81	3	0.15478	97.726	Locus:1.1.1.1889.4 File:"Ivana_20131029_iTRAQ_LP_2_19.wiff"	LP	Ivanna-LP-B (LP-B)
LP	ATP synthase subunit beta, mitochondrial OS=Mus musculus GN=Atp5b PE=1 SV=2	ATPB_MOUSE	TRUE	TRUE	iGLFGGAGVGk	0.99	iTRAQ8plex (+304), iTRAQ8plex (+304)	21.47	35.3983	21.31		0	0.09557	0.527	2.064	30	53	51	97	0.617671	1.14704	7.85175	528.611	1582.81	3	0.15478	97.726	Locus:1.1.1.89.2 File:"Ivana_20131029_iTRAQ_LP_2_20.wiff"	LP	Ivanna-LP-B (LP-B)
LP	ATP synthase subunit beta, mitochondrial OS=Mus musculus GN=Atp5b PE=1 SV=2	ATPB_MOUSE	TRUE	TRUE	iGLFGGAGVGk	1	iTRAQ8plex (+304), iTRAQ8plex (+304)	40.32	35.3983	36.03		0	4.438	4.356	3.963	164	4214	3223	1620	0.655555	1.62143	13.1707	528.611	1582.81	3	0.15475	97.707	Locus:1.1.1.620.3 File:"Ivana_20131029_iTRAQ_LP_2_19.wiff"	LP	Ivanna-LP-B (LP-B)
LP	ATP synthase subunit beta, mitochondrial OS=Mus musculus GN=Atp5b PE=1 SV=2	ATPB_MOUSE	TRUE	TRUE	iGLFGGAGVGk	1	iTRAQ8plex (+304), iTRAQ8plex (+304)	43.79	35.3983	43.23	2.74473	0	2.052	-0.1535	0.5108	339	2203	518	450	0.605572	1.58782	11.7773	528.611	1582.81	3	0.15472	97.6881	Locus:1.1.1.640.13 File:"Ivana_20131029_iTRAQ_LP_2_19.wiff"	LP	Ivanna-LP-B (LP-B)
LP	ATP synthase subunit beta, mitochondrial OS=Mus musculus GN=Atp5b PE=1 SV=2	ATPB_MOUSE	TRUE	TRUE	iGLFGGAGVGk	1	iTRAQ8plex (+304), iTRAQ8plex (+304)	38.4	35.3983	38.4	2.76955	0	2.506	-0.5498	2.005	632	5352	866	2057	0.655555	1.62143	13.1207	528.611	1582.81	3	0.15472	97.6881	Locus:1.1.1.618.9 File:"Ivana_20131029_iTRAQ_LP_2_19.wiff"	LP	Ivanna-LP-B (LP-B)
LP	ATP synthase subunit beta, mitochondrial OS=Mus musculus GN=Atp5b PE=1 SV=2	ATPB_MOUSE	TRUE	TRUE	iGLFGGAGVGk	1	iTRAQ8plex (+304), iTRAQ8plex (+304)	33.01	35.3983	30.36		0	0.4497	-0.05086	1.446	92	202	115	204	0.610027	1.27853	9.25974	528.611	1582.81	3	0.15457	97.5934	Locus:1.1.1.2051.6 File:"Ivana_20131029_iTRAQ_LP_2_19.wiff"	LP	Ivanna-LP-B (LP-B)
LP	ATP synthase subunit beta, mitochondrial OS=Mus musculus GN=Atp5b PE=1 SV=2	ATPB_MOUSE	TRUE	TRUE	iGLFGGAGVGk	1	iTRAQ8plex (+304), iTRAQ8plex (+304)	40.86	35.3983	36.66		0	1.315	0.9676	3.091	303	1113	668	1805	0.608164	1.60138	11.9252	528.611	1582.81	3	0.15454	97.5744	Locus:1.1.1.803.10 File:"Ivana_20131029_iTRAQ_LP_2_5.wiff"	LP	Ivanna-LP-B (LP-B)
LP	ATP synthase subunit beta, mitochondrial OS=Mus musculus GN=Atp5b PE=1 SV=2	ATPB_MOUSE	TRUE	TRUE	iGLFGGAGVGk	1	iTRAQ8plex (+304), iTRAQ8plex (+304)	46.8	35.3983	42.16	3.07058	0	0.6016	0.5652	-0.1726	2976	7272	5741	2450	0.724008	1.55901	14.1705	528.611	1582.81	3	0.15454	97.5744	Locus:1.1.1.804.10 File:"Ivana_20131029_iTRAQ_LP_2_5.wiff"	LP	Ivanna-LP-B (LP-B)
LP	ATP synthase subunit beta, mitochondrial OS=Mus musculus GN=Atp5b PE=1 SV=2	ATPB_MOUSE	TRUE	TRUE	iGLFGGAGVGk	1	iTRAQ8plex (+304), iTRAQ8plex (+304)	36.76	35.3983	36.76	2.76955	0	1.358	1.934	3.22	240	903	961	1536	0.605572	1.60138	11.8297	528.611	1582.81	3	0.15448	97.5365	Locus:1.1.1.619.19 File:"Ivana_20131029_iTRAQ_LP_2_19.wiff"	LP	Ivanna-LP-B (LP-B)
LP	ATP synthase subunit beta, mitochondrial OS=Mus musculus GN=Atp5b PE=1 SV=2	ATPB_MOUSE	TRUE	TRUE	iGLFGGAGVGk	1	iTRAQ8plex (+304), iTRAQ8plex (+304)	39.56	35.3983	38.5	2.92082	0	3.204	-0.4698	2.659	422	5503	721	2045	0.655555	1.62143	13.0853	528.611	1582.81	3	0.15445	97.5176	Locus:1.1.1.611.3 File:"Ivana_20131029_iTRAQ_LP_2_19.wiff"	LP	Ivanna-LP-B (LP-B)
LP	ATP synthase subunit beta, mitochondrial OS=Mus musculus GN=Atp5b PE=1 SV=2	ATPB_MOUSE	TRUE	TRUE	iGLFGGAGVGk	1	iTRAQ8plex (+304), iTRAQ8plex (+304)	33.79	35.3983	29.68		0	-0.25	-1.154	0.5006	189.1	261	118	230	0.607877	1.33756	9.64043	528.611	1582.81	3	0.15439	97.4797	Locus:1.1.1.1987.13 File:"Ivana_20131029_iTRAQ_LP_2_19.wiff"	LP	Ivanna-LP-B (LP-B)
LP	ATP synthase subunit beta, mitochondrial OS=Mus musculus GN=Atp5b PE=1 SV=2	ATPB_MOUSE	TRUE	TRUE	iGLFGGAGVGk	1	iTRAQ8plex (+304), iTRAQ8plex (+304)	26.18	35.3983	26.18		0	-0.2568	0.7882	2.114	55	79	109	183	0.612115	1.22258	8.73471	528.611	1582.81	3	0.15436	97.4608	Locus:1.1.1.2037.8 File:"Ivana_20131029_iTRAQ_LP_2_19.wiff"	LP	Ivanna-LP-B (LP-B)
LP	ATP synthase subunit beta, mitochondrial OS=Mus musculus GN=Atp5b PE=1 SV=2	ATPB_MOUSE	TRUE	TRUE	iGLFGGAGVGk	1	iTRAQ8plex (+304), iTRAQ8plex (+304)	36.42	35.3983	33.8		0	0.1627	-0.04944	1.319	74	135	91	151	0.612115	1.22258	8.81698	528.611	1582.81	3	0.15424	97.385	Locus:1.1.1.1881.4 File:"Ivana_20131029_iTRAQ_LP_2_19.wiff"	LP	Ivanna-LP-B (LP-B)
LP	ATP synthase subunit beta, mitochondrial OS=Mus musculus GN=Atp5b PE=1 SV=2	ATPB_MOUSE	TRUE	TRUE	iGLFGGAGVGk	1	iTRAQ8plex (+304), iTRAQ8plex (+304)	38.8	35.3983	38.8		0	0.4046	-0.7158	0.2641	77	164	67	82	0.613082	1.20769	8.60733	528.611	1582.81	3	0.15421	97.3661	Locus:1.1.1.2069.6 File:"Ivana_20131029_iTRAQ_LP_2_19.wiff"	LP	Ivanna-LP-B (LP-B)
LP	ATP synthase subunit beta, mitochondrial OS=Mus musculus GN=Atp5b PE=1 SV=2	ATPB_MOUSE	TRUE	TRUE	iGLFGGAGVGk	1	iTRAQ8plex (+304), iTRAQ8plex (+304)	32.53	35.3983	30.43		0	1.902	2.131	1.716	524	3010	2783	1410	0.647011	1.63176	12.9157	528.611	1582.81	3	0.15397	97.2145	Locus:1.1.1.810.18 File:"Ivana_20131029_iTRAQ_LP_2_5.wiff"	LP	Ivanna-LP-B (LP-B)
LP	ATP synthase subunit beta, mitochondrial OS=Mus musculus GN=Atp5b PE=1 SV=2	ATPB_MOUSE	TRUE	TRUE	iGLFGGAGVGk	1	iTRAQ8plex (+304), iTRAQ8plex (+304)	43.32	35.3983	38.41	3.05552	0	0.6416	3.518	1.591	260	677	3396	632	0.615296	1.61919	12.2776	528.611	1582.81	3	0.15397	97.2145	Locus:1.1.1.809.7 File:"Ivana_20131029_iTRAQ_LP_2_5.wiff"	LP	Ivanna-LP-B (LP-B)
LP	ATP synthase subunit beta, mitochondrial OS=Mus musculus GN=Atp5b PE=1 SV=2	ATPB_MOUSE	TRUE	TRUE	iGLFGGAGVGk	1	iTRAQ8plex (+304), iTRAQ8plex (+304)	39.44	35.3983	38.22		0	2.978	-0.02869	2.316	291	3335	551	1153	0.621144	1.62217	12.3799	528.611	1582.81	3	0.15397	97.2145	Locus:1.1.1.623.5 File:"Ivana_20131029_iTRAQ_LP_2_19.wiff"	LP	Ivanna-LP-B (LP-B)
LP	ATP synthase subunit beta, mitochondrial OS=Mus musculus GN=Atp5b PE=1 SV=2	ATPB_MOUSE	TRUE	TRUE	iGLFGGAGVGk	1	iTRAQ8plex (+304), iTRAQ8plex (+304)	33.93	35.3983	29		0	2.158	1.931	1.672	95	648	453	251	0.602653	1.44305	10.4988	528.611	1582.81	3	0.15391	97.1766	Locus:1.1.1.1989.7 File:"Ivana_20131029_iTRAQ_LP_2_19.wiff"	LP	Ivanna-LP-B (LP-B)
LP	ATP synthase subunit beta, mitochondrial OS=Mus musculus GN=Atp5b PE=1 SV=2	ATPB_MOUSE	TRUE	TRUE	iGLFGGAGVGk	1	iTRAQ8plex (+304), iTRAQ8plex (+304)	37.18	35.3983	35.67	3.01323	0	0.4441	-0.3746	1.562	81	177	83	193	0.61072	1.2594	9.0607	528.611	1582.81	3	0.15385	97.1387	Locus:1.1.1.2057.6 File:"Ivana_20131029_iTRAQ_LP_2_19.wiff"	LP	Ivanna-LP-B (LP-B)
LP	ATP synthase subunit beta, mitochondrial OS=Mus musculus GN=Atp5b PE=1 SV=2	ATPB_MOUSE	TRUE	TRUE	iGLFGGAGVGk	1	iTRAQ8plex (+304), iTRAQ8plex (+304)	28.65	35.3983	25.12		0	0.9367	-2.157	-1.139	164	502	81	80	0.607877	1.33756	9.69174	528.611	1582.81	3	0.15385	97.1387	Locus:1.1.1.2049.6 File:"Ivana_20131029_iTRAQ_LP_2_19.wiff"	LP	Ivanna-LP-B (LP-B)
LP	ATP synthase subunit beta, mitochondrial OS=Mus musculus GN=Atp5b PE=1 SV=2	ATPB_MOUSE	TRUE	TRUE	iGLFGGAGVGk	1	iTRAQ8plex (+304), iTRAQ8plex (+304)	31.06	35.3983	30.73		0	0.0872	0.4068	2.522	69	122	105	294	0.610027	1.27853	9.20457	528.611	1582.81	3	0.15382	97.1198	Locus:1.1.1.2017.6 File:"Ivana_20131029_iTRAQ_LP_2_19.wiff"	LP	Ivanna-LP-B (LP-B)
LP	ATP synthase subunit beta, mitochondrial OS=Mus musculus GN=Atp5b PE=1 SV=2	ATPB_MOUSE	TRUE	TRUE	iGLFGGAGVGk	1	iTRAQ8plex (+304), iTRAQ8plex (+304)	31.87	35.3983	27.36		0	1.822	-1.552	-2.521	82	464	68	25.51	0.609326	1.29693	9.32082	528.611	1582.81	3	0.15379	97.1008	Locus:1.1.1.2113.7 File:"Ivana_20131029_iTRAQ_LP_2_19.wiff"	LP	Ivanna-LP-B (LP-B)
LP	ATP synthase subunit beta, mitochondrial OS=Mus musculus GN=Atp5b PE=1 SV=2	ATPB_MOUSE	TRUE	TRUE	iGLFGGAGVGk	1	iTRAQ8plex (+304), iTRAQ8plex (+304)	37.97	35.3983	31.51		0	-2.427	0.6866	0.173	320.2	118	614	311	0.602653	1.44305	10.4128	528.611	1582.81	3	0.15373	97.063	Locus:1.1.1.1940.16 File:"Ivana_20131029_iTRAQ_LP_2_19.wiff"	LP	Ivanna-LP-B (LP-B)
LP	ATP synthase subunit beta, mitochondrial OS=Mus musculus GN=Atp5b PE=1 SV=2	ATPB_MOUSE	TRUE	TRUE	iGLFGGAGVGk	1	iTRAQ8plex (+304), iTRAQ8plex (+304)	38.01	35.3983	38.01		0	3.229	0.5082	2.816	31	406	75	164	0.609326	1.29693	9.40088	528.611	1582.81	3	0.15373	97.063	Locus:1.1.1.35.2 File:"Ivana_20131029_iTRAQ_LP_2_20.wiff"	LP	Ivanna-LP-B (LP-B)
LP	ATP synthase subunit beta, mitochondrial OS=Mus musculus GN=Atp5b PE=1 SV=2	ATPB_MOUSE	TRUE	TRUE	iGLFGGAGVGk	1	iTRAQ8plex (+304), iTRAQ8plex (+304)	43.3	35.3983	41.2		0	-3.097	-1.297	-2.162	381.1	78	192	92	0.608616	1.31694	9.53741	528.611	1582.81	3	0.15361	96.9872	Locus:1.1.1.2013.6 File:"Ivana_20131029_iTRAQ_LP_2_19.wiff"	LP	Ivanna-LP-B (LP-B)
LP	ATP synthase subunit beta, mitochondrial OS=Mus musculus GN=Atp5b PE=1 SV=2	ATPB_MOUSE	TRUE	TRUE	iGLFGGAGVGk	1	iTRAQ8plex (+304), iTRAQ8plex (+304)	40.64	35.3983	38.87	3.17393	0	2.422	-0.282	2.056	64	511	95	214	0.60659	1.35824	9.7879	528.611	1582.81	3	0.15358	96.9682	Locus:1.1.1.2083.8 File:"Ivana_20131029_iTRAQ_LP_2_19.wiff"	LP	Ivanna-LP-B (LP-B)
LP	ATP synthase subunit beta, mitochondrial OS=Mus musculus GN=Atp5b PE=1 SV=2	ATPB_MOUSE	TRUE	TRUE	iGLFGGAGVGk	1	iTRAQ8plex (+304), iTRAQ8plex (+304)	38.22	35.3983	35.55		0	3.213	2.979	1.432	41	580	409	100	0.604532	1.39972	10.1421	528.611	1582.81	3	0.15355	96.9493	Locus:1.1.1.2063.5 File:"Ivana_20131029_iTRAQ_LP_2_19.wiff"	LP	Ivanna-LP-B (LP-B)
LP	ATP synthase subunit beta, mitochondrial OS=Mus musculus GN=Atp5b PE=1 SV=2	ATPB_MOUSE	TRUE	TRUE	iGLFGGAGVGk	1	iTRAQ8plex (+304), iTRAQ8plex (+304)	33.1	35.3983	33.1	3.5376	0	2.117	-0.4329	0.374	81.05	552	111	100	0.607877	1.33756	9.72119	528.611	1582.81	3	0.15334	96.8167	Locus:1.1.1.1995.6 File:"Ivana_20131029_iTRAQ_LP_2_19.wiff"	LP	Ivanna-LP-B (LP-B)
LP	ATP synthase subunit beta, mitochondrial OS=Mus musculus GN=Atp5b PE=1 SV=2	ATPB_MOUSE	TRUE	TRUE	iGLFGGAGVGk	1	iTRAQ8plex (+304), iTRAQ8plex (+304)	52.1	35.3983	48.03		0	2.59	2.81	2.913	195	1661	1511	1070	0.610962	1.61476	12.1154	528.612	1582.81	3	0.15274	96.4378	Locus:1.1.1.1875.16 File:"Ivana_20131029_iTRAQ_LP_2_1.wiff"	LP	Ivanna-LP-B (LP-B)
LP	ATP synthase subunit beta, mitochondrial OS=Mus musculus GN=Atp5b PE=1 SV=2	ATPB_MOUSE	TRUE	TRUE	iGLFGGAGVGk	1	iTRAQ8plex (+304), iTRAQ8plex (+304)	38.39	35.3983	36.08	2.69897	0	3.4	1.239	3.008	384	5546	1317	2268	0.664907	1.62143	13.216	528.612	1582.81	3	0.15262	96.3621	Locus:1.1.1.615.11 File:"Ivana_20131029_iTRAQ_LP_2_19.wiff"	LP	Ivanna-LP-B (LP-B)
LP	ATP synthase subunit beta, mitochondrial OS=Mus musculus GN=Atp5b PE=1 SV=2	ATPB_MOUSE	TRUE	TRUE	iGLFGGAGVGk	1	iTRAQ8plex (+304), iTRAQ8plex (+304)	31.02	35.3983	31.02	3.85387	0	2.746	2.777	2.132	633	6310	5186	2238	0.702191	1.58599	13.8105	528.612	1582.81	3	0.15262	96.3621	Locus:1.1.1.616.17 File:"Ivana_20131029_iTRAQ_LP_2_19.wiff"	LP	Ivanna-LP-B (LP-B)
LP	ATP synthase subunit beta, mitochondrial OS=Mus musculus GN=Atp5b PE=1 SV=2	ATPB_MOUSE	TRUE	TRUE	iGLFGGAGVGk	1	iTRAQ8plex (+304), iTRAQ8plex (+304)	38.49	35.3983	37.08		0	1.036	-1.524	0.6224	137	445	88	185	0.607877	1.33756	9.73978	528.612	1582.81	3	0.15259	96.3431	Locus:1.1.1.2127.7 File:"Ivana_20131029_iTRAQ_LP_2_19.wiff"	LP	Ivanna-LP-B (LP-B)
LP	ATP synthase subunit beta, mitochondrial OS=Mus musculus GN=Atp5b PE=1 SV=2	ATPB_MOUSE	TRUE	TRUE	iGLFGGAGVGk	1	iTRAQ8plex (+304), iTRAQ8plex (+304)	43.13	35.3983	42.12	2.88606	0	0.3311	3.305	2.628	483	1030	5063	2193	0.655555	1.62143	13.0982	528.612	1582.81	3	0.15259	96.3431	Locus:1.1.1.610.17 File:"Ivana_20131029_iTRAQ_LP_2_19.wiff"	LP	Ivanna-LP-B (LP-B)
LP	ATP synthase subunit beta, mitochondrial OS=Mus musculus GN=Atp5b PE=1 SV=2	ATPB_MOUSE	TRUE	TRUE	iGLFGGAGVGk	1	iTRAQ8plex (+304), iTRAQ8plex (+304)	42.26	35.3983	40.78		0	0.3561	0.2758	-0.4275	3562	7367	5659	2497	0.724008	1.54169	14.2202	528.612	1582.81	3	0.15259	96.3431	Locus:1.1.1.608.3 File:"Ivana_20131029_iTRAQ_LP_2_19.wiff"	LP	Ivanna-LP-B (LP-B)
LP	ATP synthase subunit beta, mitochondrial OS=Mus musculus GN=Atp5b PE=1 SV=2	ATPB_MOUSE	TRUE	TRUE	iGLFGGAGVGk	1	iTRAQ8plex (+304), iTRAQ8plex (+304)	35.75	35.3983	34.74		0	0.9193	-0.2306	0.1319	58	175	71	58	0.614224	1.19313	8.49985	528.612	1582.81	3	0.1525	96.2863	Locus:1.1.1.2071.10 File:"Ivana_20131029_iTRAQ_LP_2_19.wiff"	LP	Ivanna-LP-B (LP-B)
LP	ATP synthase subunit beta, mitochondrial OS=Mus musculus GN=Atp5b PE=1 SV=2	ATPB_MOUSE	TRUE	TRUE	iGLFGGAGVGk	1	iTRAQ8plex (+304), iTRAQ8plex (+304)	32.41	35.3983	32.41		0	2.658	3.068	2.63	48	438	453	225	0.604532	1.39972	10.1849	528.612	1582.81	3	0.1525	96.2863	Locus:1.1.1.2047.5 File:"Ivana_20131029_iTRAQ_LP_2_19.wiff"	LP	Ivanna-LP-B (LP-B)
LP	ATP synthase subunit beta, mitochondrial OS=Mus musculus GN=Atp5b PE=1 SV=2	ATPB_MOUSE	TRUE	TRUE	iGLFGGAGVGk	1	iTRAQ8plex (+304), iTRAQ8plex (+304)	35.33	35.3983	34.56		0	0.08358	-0.426	2.017	98	171	92	308	0.609326	1.29693	9.38586	528.612	1582.81	3	0.15241	96.2295	Locus:1.1.1.1999.8 File:"Ivana_20131029_iTRAQ_LP_2_19.wiff"	LP	Ivanna-LP-B (LP-B)
LP	ATP synthase subunit beta, mitochondrial OS=Mus musculus GN=Atp5b PE=1 SV=2	ATPB_MOUSE	TRUE	TRUE	iGLFGGAGVGk	1	iTRAQ8plex (+304), iTRAQ8plex (+304)	35.7	35.3983	32.38		0	-1.412	-0.5295	1.844	87	64	71	244	0.611369	1.24126	8.86419	528.612	1582.81	3	0.1522	96.0969	Locus:1.1.1.2011.6 File:"Ivana_20131029_iTRAQ_LP_2_19.wiff"	LP	Ivanna-LP-B (LP-B)
LP	ATP synthase subunit beta, mitochondrial OS=Mus musculus GN=Atp5b PE=1 SV=2	ATPB_MOUSE	TRUE	TRUE	iGLFGGAGVGk	1	iTRAQ8plex (+304), iTRAQ8plex (+304)	37.99	35.3983	35.74		0	-1.926	-3.202	-2.585	271	117	44	54	0.611369	1.24126	8.92481	528.612	1582.81	3	0.1522	96.0969	Locus:1.1.1.1891.3 File:"Ivana_20131029_iTRAQ_LP_2_19.wiff"	LP	Ivanna-LP-B (LP-B)
LP	ATP synthase subunit beta, mitochondrial OS=Mus musculus GN=Atp5b PE=1 SV=2	ATPB_MOUSE	TRUE	TRUE	iGLFGGAGVGk	1	iTRAQ8plex (+304), iTRAQ8plex (+304)	48.39	35.3983	46.46		0	2.013	-0.6431	0.7255	82	517	99	123	0.607877	1.33756	9.68124	528.612	1582.81	3	0.1519	95.9074	Locus:1.1.1.1993.7 File:"Ivana_20131029_iTRAQ_LP_2_19.wiff"	LP	Ivanna-LP-B (LP-B)
LP	ATP synthase subunit beta, mitochondrial OS=Mus musculus GN=Atp5b PE=1 SV=2	ATPB_MOUSE	TRUE	TRUE	iGLFGGAGVGk	1	iTRAQ8plex (+304), iTRAQ8plex (+304)	45.55	35.3983	42.98		0	1.304	-3.9	-2.899	144.7	572	54	35.25	0.607877	1.33756	9.65455	528.612	1582.81	3	0.15172	95.7938	Locus:1.1.1.2031.7 File:"Ivana_20131029_iTRAQ_LP_2_19.wiff"	LP	Ivanna-LP-B (LP-B)
LP	ATP synthase subunit beta, mitochondrial OS=Mus musculus GN=Atp5b PE=1 SV=2	ATPB_MOUSE	TRUE	TRUE	iGLFGGAGVGk	1	iTRAQ8plex (+304), iTRAQ8plex (+304)	35.35	35.3983	32.21	3.07572	0	1.243	1.15	3.036	36	127	89	208	0.612115	1.24126	8.84549	528.612	1582.81	3	0.15166	95.7559	Locus:1.1.1.2065.5 File:"Ivana_20131029_iTRAQ_LP_2_19.wiff"	LP	Ivanna-LP-B (LP-B)
LP	ATP synthase subunit beta, mitochondrial OS=Mus musculus GN=Atp5b PE=1 SV=2	ATPB_MOUSE	TRUE	TRUE	iGLFGGAGVGk	1	iTRAQ8plex (+304), iTRAQ8plex (+304)	34.76	35.3983	32.84		0	0.3624	2.621	1.905	75	156	508	215	0.60659	1.35824	9.89785	528.612	1582.81	3	0.15163	95.7369	Locus:1.1.1.2039.7 File:"Ivana_20131029_iTRAQ_LP_2_19.wiff"	LP	Ivanna-LP-B (LP-B)
LP	ATP synthase subunit beta, mitochondrial OS=Mus musculus GN=Atp5b PE=1 SV=2	ATPB_MOUSE	TRUE	TRUE	iGLFGGAGVGk	1	iTRAQ8plex (+304), iTRAQ8plex (+304)	36.09	35.3983	34.08	3.61979	0	-1.588	-2.74	-1.673	291.6	160	64	94	0.610027	1.27853	9.25172	528.612	1582.81	3	0.1516	95.718	Locus:1.1.1.2109.4 File:"Ivana_20131029_iTRAQ_LP_2_19.wiff"	LP	Ivanna-LP-B (LP-B)
LP	ATP synthase subunit beta, mitochondrial OS=Mus musculus GN=Atp5b PE=1 SV=2	ATPB_MOUSE	TRUE	TRUE	iGLFGGAGVGk	1	iTRAQ8plex (+304), iTRAQ8plex (+304)	27.59	35.3983	24.04		0	-0.4531	-0.6168	1.707	92	115	75	238	0.61072	1.2594	9.02237	528.612	1582.81	3	0.15157	95.699	Locus:1.1.1.2123.5 File:"Ivana_20131029_iTRAQ_LP_2_19.wiff"	LP	Ivanna-LP-B (LP-B)
LP	ATP synthase subunit beta, mitochondrial OS=Mus musculus GN=Atp5b PE=1 SV=2	ATPB_MOUSE	TRUE	TRUE	iGLFGGAGVGk	1	iTRAQ8plex (+304), iTRAQ8plex (+304)	29.96	35.3983	29.96		0	-0.1299	-0.1019	-0.5937	410	610	499	256	0.600341	1.48772	10.7936	528.612	1582.81	3	0.15139	95.5854	Locus:1.1.1.1945.2 File:"Ivana_20131029_iTRAQ_LP_2_19.wiff"	LP	Ivanna-LP-B (LP-B)
LP	ATP synthase subunit beta, mitochondrial OS=Mus musculus GN=Atp5b PE=1 SV=2	ATPB_MOUSE	TRUE	TRUE	iGLFGGAGVGk	1	iTRAQ8plex (+304), iTRAQ8plex (+304)	39.56	35.3983	37.84		0	2.741	Value Missing (-6.643856)	0.6996	50	519	Value Missing (-6.643856)	78	0.609326	1.29693	9.33762	528.612	1582.81	3	0.15124	95.4907	Locus:1.1.1.2089.5 File:"Ivana_20131029_iTRAQ_LP_2_19.wiff"	LP	Ivanna-LP-B (LP-B)
LP	ATP synthase subunit beta, mitochondrial OS=Mus musculus GN=Atp5b PE=1 SV=2	ATPB_MOUSE	TRUE	TRUE	iGLFGGAGVGk	1	iTRAQ8plex (+304), iTRAQ8plex (+304)	25.99	35.3983	24.35	2.92082	0	-1.815	-3.324	-2.49	363	169	56	76	0.609326	1.29693	9.37504	528.612	1582.81	3	0.15109	95.3959	Locus:1.1.1.2019.11 File:"Ivana_20131029_iTRAQ_LP_2_19.wiff"	LP	Ivanna-LP-B (LP-B)
LP	ATP synthase subunit beta, mitochondrial OS=Mus musculus GN=Atp5b PE=1 SV=2	ATPB_MOUSE	TRUE	TRUE	iGLFGGAGVGk	1	iTRAQ8plex (+304), iTRAQ8plex (+304)	43.72	35.3983	36.86		0	0.8066	-0.5427	1.449	43	119	42	96	0.616228	1.18071	8.22882	528.612	1582.82	3	0.15061	95.0929	Locus:1.1.1.117.2 File:"Ivana_20131029_iTRAQ_LP_2_20.wiff"	LP	Ivanna-LP-B (LP-B)
LP	ATP synthase subunit beta, mitochondrial OS=Mus musculus GN=Atp5b PE=1 SV=2	ATPB_MOUSE	TRUE	TRUE	iGLFGGAGVGk	1	iTRAQ8plex (+304), iTRAQ8plex (+304)	32.86	35.3983	32.86		0	-0.6433	2.616	-0.9852	52	58	385	25.4	0.61072	1.2594	9.02348	528.612	1582.82	3	0.1504	94.9603	Locus:1.1.1.2193.3 File:"Ivana_20131029_iTRAQ_LP_2_19.wiff"	LP	Ivanna-LP-B (LP-B)
LP	ATP synthase subunit beta, mitochondrial OS=Mus musculus GN=Atp5b PE=1 SV=2	ATPB_MOUSE	TRUE	TRUE	iGLFGGAGVGk	1	iTRAQ8plex (+304), iTRAQ8plex (+304)	46.89	35.3983	41.73		0	0.525	-0.6026	1.89	37	85	33	108	0.617042	1.15742	8.03892	528.613	1582.82	3	0.15016	94.8087	Locus:1.1.1.1006.4 File:"Ivana_20131029_iTRAQ_LP_2_6.wiff"	LP	Ivanna-LP-B (LP-B)
LP	ATP synthase subunit beta, mitochondrial OS=Mus musculus GN=Atp5b PE=1 SV=2	ATPB_MOUSE	TRUE	TRUE	iGLFGGAGVGk	1	iTRAQ8plex (+304), iTRAQ8plex (+304)	42.25	35.3983	36.34	4.52288	0	0.1007	-2.058	-0.7061	605.7	1047	250	357	0.599181	1.52819	11.1419	528.613	1582.82	3	0.15016	94.8087	Locus:1.1.1.1003.4 File:"Ivana_20131029_iTRAQ_LP_2_6.wiff"	LP	Ivanna-LP-B (LP-B)
LP	ATP synthase subunit beta, mitochondrial OS=Mus musculus GN=Atp5b PE=1 SV=2	ATPB_MOUSE	TRUE	TRUE	iGLFGGAGVGk	1	iTRAQ8plex (+304), iTRAQ8plex (+304)	23.55	35.3983	23.55		0	0.2723	3.503	3.137	25	52	284	152	0.611369	1.2594	9.00282	528.613	1582.82	3	0.15016	94.8087	Locus:1.1.1.2194.2 File:"Ivana_20131029_iTRAQ_LP_2_19.wiff"	LP	Ivanna-LP-B (LP-B)
LP	ATP synthase subunit beta, mitochondrial OS=Mus musculus GN=Atp5b PE=1 SV=2	ATPB_MOUSE	TRUE	TRUE	iGLFGGAGVGk	1	iTRAQ8plex (+304), iTRAQ8plex (+304)	39.09	35.3983	35.22		0	-2.05	-1.347	-2.178	263	106	132	64	0.61072	1.2594	9.14211	528.613	1582.82	3	0.14959	94.4488	Locus:1.1.1.1013.4 File:"Ivana_20131029_iTRAQ_LP_2_7.wiff"	LP	Ivanna-LP-B (LP-B)
LP	ATP synthase subunit beta, mitochondrial OS=Mus musculus GN=Atp5b PE=1 SV=2	ATPB_MOUSE	TRUE	TRUE	iGLFGGAGVGk	1	iTRAQ8plex (+304), iTRAQ8plex (+304)	40.02	35.3983	40.02	3.13668	0	3.091	2.566	1.978	38	482	283	125	0.60659	1.35824	9.85798	528.613	1582.82	3	0.14959	94.4488	Locus:1.1.1.1014.3 File:"Ivana_20131029_iTRAQ_LP_2_7.wiff"	LP	Ivanna-LP-B (LP-B)
LP	ATP synthase subunit beta, mitochondrial OS=Mus musculus GN=Atp5b PE=1 SV=2	ATPB_MOUSE	TRUE	TRUE	iGLFGGAGVGk	1	iTRAQ8plex (+304), iTRAQ8plex (+304)	35.43	35.3983	34.96	3	0	-2.084	0.2732	-0.3013	170.3	73	249	123	0.610027	1.27853	9.26515	528.613	1582.82	3	0.14944	94.3541	Locus:1.1.1.84.2 File:"Ivana_20131029_iTRAQ_LP_2_20.wiff"	LP	Ivanna-LP-B (LP-B)
LP	ATP synthase subunit beta, mitochondrial OS=Mus musculus GN=Atp5b PE=1 SV=2	ATPB_MOUSE	TRUE	TRUE	iGLFGGAGVGk	1	iTRAQ8plex (+304), iTRAQ8plex (+304)	23.35	35.3983	23.35		0	-1.475	2.211	1.763	48	36	250	128	0.612115	1.24126	8.85175	528.613	1582.82	3	0.14944	94.3541	Locus:1.1.1.83.2 File:"Ivana_20131029_iTRAQ_LP_2_20.wiff"	LP	Ivanna-LP-B (LP-B)
LP	ATP synthase subunit beta, mitochondrial OS=Mus musculus GN=Atp5b PE=1 SV=2	ATPB_MOUSE	TRUE	TRUE	iGLFGGAGVGk	1	iTRAQ8plex (+304), iTRAQ8plex (+304)	40.97	35.3983	39.85		0	-3.009	-1.166	-5.409	381	79	211	29.04	0.609326	1.29693	9.45129	528.613	1582.82	3	0.1489	94.0131	Locus:1.1.1.2129.5 File:"Ivana_20131029_iTRAQ_LP_2_19.wiff"	LP	Ivanna-LP-B (LP-B)
LP	ATP synthase subunit beta, mitochondrial OS=Mus musculus GN=Atp5b PE=1 SV=2	ATPB_MOUSE	TRUE	TRUE	iGLFGGAGVGk	0.95	iTRAQ8plex (+304), iTRAQ8plex (+304)	22.57	35.3983	10.44		0	-2.177	-1.394	0.3219	1343	555.7	637	1435	0.608164	1.60138	11.9552	528.613	1582.82	3	0.14869	93.8805	Locus:1.1.1.682.14 File:"Ivana_20131029_iTRAQ_LP_2_19.wiff"	LP	Ivanna-LP-B (LP-B)
LP	ATP synthase subunit beta, mitochondrial OS=Mus musculus GN=Atp5b PE=1 SV=2	ATPB_MOUSE	TRUE	TRUE	iGLFGGAGVGk	1	iTRAQ8plex (+304), iTRAQ8plex (+304)	33.36	35.3983	29.76		0	-2.691	0.118	-0.1636	388.8	118	507	305	0.602653	1.42167	10.365	528.613	1582.82	3	0.14866	93.8615	Locus:1.1.1.792.3 File:"Ivana_20131029_iTRAQ_LP_2_19.wiff"	LP	Ivanna-LP-B (LP-B)
LP	ATP synthase subunit beta, mitochondrial OS=Mus musculus GN=Atp5b PE=1 SV=2	ATPB_MOUSE	TRUE	TRUE	iGLFGGAGVGk	1	iTRAQ8plex (+304), iTRAQ8plex (+304)	38.31	35.3983	35.42		0	3.097	2.967	2.719	265	3218	2384	1323	0.639681	1.63176	12.8118	528.613	1582.82	3	0.14863	93.8426	Locus:1.1.1.1863.17 File:"Ivana_20131029_iTRAQ_LP_2_1.wiff"	LP	Ivanna-LP-B (LP-B)
LP	ATP synthase subunit beta, mitochondrial OS=Mus musculus GN=Atp5b PE=1 SV=2	ATPB_MOUSE	TRUE	TRUE	iGLFGGAGVGk	1	iTRAQ8plex (+304), iTRAQ8plex (+304)	45.12	35.3983	38.4	3.01323	0	2.561	2.45	1.777	748	6680	5039	2136	0.702191	1.58599	13.834	528.613	1582.82	3	0.14863	93.8426	Locus:1.1.1.1867.16 File:"Ivana_20131029_iTRAQ_LP_2_1.wiff"	LP	Ivanna-LP-B (LP-B)
LP	ATP synthase subunit beta, mitochondrial OS=Mus musculus GN=Atp5b PE=1 SV=2	ATPB_MOUSE	TRUE	TRUE	iGLFGGAGVGk	1	iTRAQ8plex (+304), iTRAQ8plex (+304)	40.08	35.3983	36.09	3.16749	0	0.1626	0.2121	0.1398	2348	4267	3511	2302	0.683196	1.59607	13.6013	528.613	1582.82	3	0.14863	93.8426	Locus:1.1.1.1864.5 File:"Ivana_20131029_iTRAQ_LP_2_1.wiff"	LP	Ivanna-LP-B (LP-B)
LP	ATP synthase subunit beta, mitochondrial OS=Mus musculus GN=Atp5b PE=1 SV=2	ATPB_MOUSE	TRUE	TRUE	iGLFGGAGVGk	1	iTRAQ8plex (+304), iTRAQ8plex (+304)	43.87	35.3983	38.98	2.69897	0	0.3449	-4.944	-0.5492	3959	8070	745	2583	0.702191	1.57504	13.9066	528.613	1582.82	3	0.14863	93.8426	Locus:1.1.1.1866.5 File:"Ivana_20131029_iTRAQ_LP_2_1.wiff"	LP	Ivanna-LP-B (LP-B)
LP	ATP synthase subunit beta, mitochondrial OS=Mus musculus GN=Atp5b PE=1 SV=2	ATPB_MOUSE	TRUE	TRUE	iGLFGGAGVGk	0.99	iTRAQ8plex (+304), iTRAQ8plex (+304)	22.13	35.3983	19.7		0	3.2	0.4544	1.199	199	2797	518	426	0.608164	1.60138	11.944	528.613	1582.82	3	0.1486	93.8237	Locus:1.1.1.722.18 File:"Ivana_20131029_iTRAQ_LP_2_19.wiff"	LP	Ivanna-LP-B (LP-B)
LP	ATP synthase subunit beta, mitochondrial OS=Mus musculus GN=Atp5b PE=1 SV=2	ATPB_MOUSE	TRUE	TRUE	iGLFGGAGVGk	1	iTRAQ8plex (+304), iTRAQ8plex (+304)	41.24	35.3983	39.9		0	-1.497	1.447	-0.1693	118	75	386	93	0.609326	1.29693	9.39232	528.613	1582.82	3	0.1486	93.8237	Locus:1.1.1.2121.6 File:"Ivana_20131029_iTRAQ_LP_2_19.wiff"	LP	Ivanna-LP-B (LP-B)
LP	ATP synthase subunit beta, mitochondrial OS=Mus musculus GN=Atp5b PE=1 SV=2	ATPB_MOUSE	TRUE	TRUE	iGLFGGAGVGk	1	iTRAQ8plex (+304), iTRAQ8plex (+304)	36.93	35.3983	32.52		0	-0.335	0.6732	2.055	87	119	160	279	0.609326	1.29693	9.33316	528.613	1582.82	3	0.14854	93.7858	Locus:1.1.1.2023.10 File:"Ivana_20131029_iTRAQ_LP_2_19.wiff"	LP	Ivanna-LP-B (LP-B)
LP	ATP synthase subunit beta, mitochondrial OS=Mus musculus GN=Atp5b PE=1 SV=2	ATPB_MOUSE	TRUE	TRUE	iGLFGGAGVGk	1	iTRAQ8plex (+304), iTRAQ8plex (+304)	36.68	35.3983	34.34		0	-1.806	0.2646	-0.2591	362	184	528	269	0.602653	1.42167	10.3912	528.613	1582.82	3	0.14839	93.6911	Locus:1.1.1.2025.3 File:"Ivana_20131029_iTRAQ_LP_2_19.wiff"	LP	Ivanna-LP-B (LP-B)
LP	ATP synthase subunit beta, mitochondrial OS=Mus musculus GN=Atp5b PE=1 SV=2	ATPB_MOUSE	TRUE	TRUE	iGLFGGAGVGk	1	iTRAQ8plex (+304), iTRAQ8plex (+304)	42.63	35.3983	37.7	3.82391	0	0.1643	0.1661	-0.2109	2314	4205	3380	1833	0.683196	1.60482	13.5182	528.613	1582.82	3	0.148	93.4448	Locus:1.1.1.1869.19 File:"Ivana_20131029_iTRAQ_LP_2_1.wiff"	LP	Ivanna-LP-B (LP-B)
LP	ATP synthase subunit beta, mitochondrial OS=Mus musculus GN=Atp5b PE=1 SV=2	ATPB_MOUSE	TRUE	TRUE	iGLFGGAGVGk	1	iTRAQ8plex (+304), iTRAQ8plex (+304)	36.98	35.3983	36.98		0	1.16	-1.319	0.8028	187	659	135	283	0.603592	1.42167	10.3038	528.613	1582.82	3	0.14731	93.0091	Locus:1.1.1.795.5 File:"Ivana_20131029_iTRAQ_LP_2_19.wiff"	LP	Ivanna-LP-B (LP-B)
LP	ATP synthase subunit beta, mitochondrial OS=Mus musculus GN=Atp5b PE=1 SV=2	ATPB_MOUSE	TRUE	TRUE	iGLFGGAGVGk	0.95	iTRAQ8plex (+304), iTRAQ8plex (+304)	15.31	35.3983	15.31		0	-2.365	0.4954	-1.782	1554	533	2668	465	0.621144	1.62217	12.3498	528.614	1582.82	3	0.14644	92.4597	Locus:1.1.1.726.15 File:"Ivana_20131029_iTRAQ_LP_2_19.wiff"	LP	Ivanna-LP-B (LP-B)
LP	ATP synthase subunit beta, mitochondrial OS=Mus musculus GN=Atp5b PE=1 SV=2	ATPB_MOUSE	TRUE	TRUE	iGLFGGAGVGk	1	iTRAQ8plex (+304), iTRAQ8plex (+304)	37.86	35.3983	37.1		0	-0.6607	0.4886	0.6198	69	74	118	90	0.614224	1.19313	8.45533	528.614	1582.82	3	0.14554	91.8914	Locus:1.1.1.2105.5 File:"Ivana_20131029_iTRAQ_LP_2_19.wiff"	LP	Ivanna-LP-B (LP-B)
LP	ATP synthase subunit beta, mitochondrial OS=Mus musculus GN=Atp5b PE=1 SV=2	ATPB_MOUSE	TRUE	TRUE	iGLFGGAGVGk	1	iTRAQ8plex (+304), iTRAQ8plex (+304)	44.63	35.3983	40.3	4	0	1.96	-4.294	1.45	1360	8120	673	3126	0.692339	1.59607	13.6969	528.614	1582.82	3	0.14431	91.1148	Locus:1.1.1.607.19 File:"Ivana_20131029_iTRAQ_LP_2_19.wiff"	LP	Ivanna-LP-B (LP-B)
LP	ATP synthase subunit beta, mitochondrial OS=Mus musculus GN=Atp5b PE=1 SV=2	ATPB_MOUSE	TRUE	TRUE	iGLFGGAGVGk	1	iTRAQ8plex (+304), iTRAQ8plex (+304)	46.61	35.3983	43.51	2.79588	0	0.4332	0.408	-0.1642	4996	10890	8637	4107	0.766204	1.46845	14.8052	528.614	1582.82	3	0.14431	91.1148	Locus:1.1.1.605.2 File:"Ivana_20131029_iTRAQ_LP_2_19.wiff"	LP	Ivanna-LP-B (LP-B)
LP	ATP synthase subunit beta, mitochondrial OS=Mus musculus GN=Atp5b PE=1 SV=2	ATPB_MOUSE	TRUE	TRUE	iGLFGGAGVGk	1	iTRAQ8plex (+304), iTRAQ8plex (+304)	35.05	35.3983	32.72		0	0.4641	-0.804	-0.2183	69	153	58	55	0.615367	1.19313	8.38802	528.615	1582.82	3	0.14173	89.4857	Locus:1.1.1.2095.7 File:"Ivana_20131029_iTRAQ_LP_2_19.wiff"	LP	Ivanna-LP-B (LP-B)
LP	ATP synthase subunit beta, mitochondrial OS=Mus musculus GN=Atp5b PE=1 SV=2	ATPB_MOUSE	TRUE	TRUE	iGLFGGAGVGk	1	iTRAQ8plex (+304), iTRAQ8plex (+304)	28.67	35.3983	26.5		0	1.299	2.696	0.0003195	45	179	357	42.42	0.610027	1.27853	9.28406	528.615	1582.82	3	0.14134	89.2394	Locus:1.1.1.2093.10 File:"Ivana_20131029_iTRAQ_LP_2_19.wiff"	LP	Ivanna-LP-B (LP-B)
LP	ATP synthase subunit beta, mitochondrial OS=Mus musculus GN=Atp5b PE=1 SV=2	ATPB_MOUSE	TRUE	TRUE	iGLFGGAGVGk	1	iTRAQ8plex (+304), iTRAQ8plex (+304)	48.38	35.3983	43.05	3.26761	0	-4.205	0.5298	-0.6705	6617	908.7	11430	3767	0.744347	1.52075	14.4718	528.616	1582.82	3	0.1411	89.0879	Locus:1.1.1.604.19 File:"Ivana_20131029_iTRAQ_LP_2_19.wiff"	LP	Ivanna-LP-B (LP-B)
LP	ATP synthase subunit beta, mitochondrial OS=Mus musculus GN=Atp5b PE=1 SV=2	ATPB_MOUSE	TRUE	TRUE	iGLFGGAGVGk	1	iTRAQ8plex (+304), iTRAQ8plex (+304)	30.42	35.3983	29.7		0	-0.4392	2.731	2.444	52	71	372	211	0.608616	1.31694	9.46353	528.616	1582.83	3	0.13864	87.5345	Locus:1.1.1.2101.5 File:"Ivana_20131029_iTRAQ_LP_2_19.wiff"	LP	Ivanna-LP-B (LP-B)
LP	ATP synthase subunit beta, mitochondrial OS=Mus musculus GN=Atp5b PE=1 SV=2	ATPB_MOUSE	TRUE	TRUE	iGLFGGAGVGk	1	iTRAQ8plex (+304), iTRAQ8plex (+304)	51.02	35.3983	47.17	3	0	0.1933	0.2646	-0.5693	12160	22530	19020	7792	0.841289	1.14477	15.9083	528.617	1582.83	3	0.13747	86.7958	Locus:1.1.1.598.3 File:"Ivana_20131029_iTRAQ_LP_2_19.wiff"	LP	Ivanna-LP-B (LP-B)
LP	ATP synthase subunit beta, mitochondrial OS=Mus musculus GN=Atp5b PE=1 SV=2	ATPB_MOUSE	TRUE	TRUE	iGLFGGAGVGk	1	iTRAQ8plex (+304), iTRAQ8plex (+304)	51.57	35.3983	45.99	2.85387	0	0.2549	0.237	-0.5763	12910	24930	19920	8259	0.841289	1.08965	16.0106	528.617	1582.83	3	0.13747	86.7958	Locus:1.1.1.595.2 File:"Ivana_20131029_iTRAQ_LP_2_19.wiff"	LP	Ivanna-LP-B (LP-B)
LP	ATP synthase subunit beta, mitochondrial OS=Mus musculus GN=Atp5b PE=1 SV=2	ATPB_MOUSE	TRUE	TRUE	iGLFGGAGVGk	1	iTRAQ8plex (+304), iTRAQ8plex (+304)	42.66	35.3983	39.07	2.79588	0	0.3508	0.2816	-0.5521	14140	29140	22570	9212	0.851989	1.03411	16.1958	528.617	1582.83	3	0.13747	86.7958	Locus:1.1.1.596.3 File:"Ivana_20131029_iTRAQ_LP_2_19.wiff"	LP	Ivanna-LP-B (LP-B)
LP	ATP synthase subunit beta, mitochondrial OS=Mus musculus GN=Atp5b PE=1 SV=2	ATPB_MOUSE	TRUE	TRUE	iGLFGGAGVGk	1	iTRAQ8plex (+304), iTRAQ8plex (+304)	36.39	35.3983	36.39		0	-0.2646	0.4567	0.3155	72	99	123	78	0.614224	1.20769	8.53916	528.617	1582.83	3	0.13726	86.6631	Locus:1.1.1.2167.5 File:"Ivana_20131029_iTRAQ_LP_2_19.wiff"	LP	Ivanna-LP-B (LP-B)
LP	ATP synthase subunit beta, mitochondrial OS=Mus musculus GN=Atp5b PE=1 SV=2	ATPB_MOUSE	TRUE	TRUE	iGLFGGAGVGk	1	iTRAQ8plex (+304), iTRAQ8plex (+304)	59.24	35.3983	54.76	3.14874	0	0.1404	0.2316	-0.4855	10370	18540	15820	6967	0.825072	1.1959	15.6578	528.617	1582.83	3	0.13726	86.6631	Locus:1.1.1.599.6 File:"Ivana_20131029_iTRAQ_LP_2_19.wiff"	LP	Ivanna-LP-B (LP-B)
LP	ATP synthase subunit beta, mitochondrial OS=Mus musculus GN=Atp5b PE=1 SV=2	ATPB_MOUSE	TRUE	TRUE	iGLFGGAGVGk	1	iTRAQ8plex (+304), iTRAQ8plex (+304)	44.53	35.3983	39.77	3.69897	0	2.098	5.414	5.008	385.4	1932	11100	5748	0.724008	1.54169	14.2262	528.617	1582.83	3	0.13708	86.5495	Locus:1.1.1.602.10 File:"Ivana_20131029_iTRAQ_LP_2_19.wiff"	LP	Ivanna-LP-B (LP-B)
LP	ATP synthase subunit beta, mitochondrial OS=Mus musculus GN=Atp5b PE=1 SV=2	ATPB_MOUSE	TRUE	TRUE	iGLFGGAGVGk	1	iTRAQ8plex (+304), iTRAQ8plex (+304)	49.1	35.3983	43.2	2.79588	0	3.524	-1.987	2.754	1007	16170	1449	5206	0.754706	1.49565	14.5406	528.617	1582.83	3	0.13708	86.5495	Locus:1.1.1.601.7 File:"Ivana_20131029_iTRAQ_LP_2_19.wiff"	LP	Ivanna-LP-B (LP-B)
LP	ATP synthase subunit beta, mitochondrial OS=Mus musculus GN=Atp5b PE=1 SV=2	ATPB_MOUSE	TRUE	TRUE	iGLFGGAGVGk	1	iTRAQ8plex (+304), iTRAQ8plex (+304)	46.36	35.3983	42.52		0	-0.6579	2.544	2.073	918.7	1089	5930	2976	0.67426	1.60482	13.4139	528.617	1582.83	3	0.13642	86.1327	Locus:1.1.1.592.11 File:"Ivana_20131029_iTRAQ_LP_2_19.wiff"	LP	Ivanna-LP-B (LP-B)
LP	ATP synthase subunit beta, mitochondrial OS=Mus musculus GN=Atp5b PE=1 SV=2	ATPB_MOUSE	TRUE	TRUE	iGLFGGAGVGk	1	iTRAQ8plex (+304), iTRAQ8plex (+304)	45.59	35.3983	41.79	2.79588	0	0.2221	0.0886	-0.4719	7194	13580	10080	4887	0.788649	1.39081	15.1253	528.617	1582.83	3	0.13642	86.1327	Locus:1.1.1.593.9 File:"Ivana_20131029_iTRAQ_LP_2_19.wiff"	LP	Ivanna-LP-B (LP-B)
LP	ATP synthase subunit beta, mitochondrial OS=Mus musculus GN=Atp5b PE=1 SV=2	ATPB_MOUSE	TRUE	TRUE	iGLFGGAGVGk	1	iTRAQ8plex (+304), iTRAQ8plex (+304)	35.63	35.3983	33.52	3.284	0	0.4943	-0.8872	0.01537	61	138	49	56	0.616228	1.18071	8.24793	528.617	1582.83	3	0.13579	85.7349	Locus:1.1.1.2099.5 File:"Ivana_20131029_iTRAQ_LP_2_19.wiff"	LP	Ivanna-LP-B (LP-B)
LP	ATP synthase subunit beta, mitochondrial OS=Mus musculus GN=Atp5b PE=1 SV=2	ATPB_MOUSE	TRUE	TRUE	iGLFGGAGVGk	1	iTRAQ8plex (+304), iTRAQ8plex (+304)	34.51	35.3983	31.18		0	-0.007928	0.1471	-0.5546	455.1	736	653	292	0.599477	1.52819	11.0608	528.618	1582.83	3	0.13408	84.6552	Locus:1.1.1.1919.15 File:"Ivana_20131029_iTRAQ_LP_2_19.wiff"	LP	Ivanna-LP-B (LP-B)
LP	ATP synthase subunit beta, mitochondrial OS=Mus musculus GN=Atp5b PE=1 SV=2	ATPB_MOUSE	TRUE	TRUE	iGLFGGAGVGk	1	iTRAQ8plex (+304), iTRAQ8plex (+304)	32.25	35.3983	30.29		0	-0.3107	0.02904	-0.5146	447	590	585	291	0.599909	1.50977	10.9016	528.619	1582.84	3	0.13084	82.6094	Locus:1.1.1.1948.2 File:"Ivana_20131029_iTRAQ_LP_2_19.wiff"	LP	Ivanna-LP-B (LP-B)
LP	ATP synthase subunit beta, mitochondrial OS=Mus musculus GN=Atp5b PE=1 SV=2	ATPB_MOUSE	TRUE	TRUE	iGLFGGAGVGk	1	iTRAQ8plex (+304), iTRAQ8plex (+304)	29.01	35.3983	28.16		0	0.1222	-0.4359	1.405	85	151	82	183	0.611369	1.24126	8.96867	528.619	1582.84	3	0.13051	82.401	Locus:1.1.1.2165.5 File:"Ivana_20131029_iTRAQ_LP_2_19.wiff"	LP	Ivanna-LP-B (LP-B)
LP	ATP synthase subunit beta, mitochondrial OS=Mus musculus GN=Atp5b PE=1 SV=2	ATPB_MOUSE	TRUE	TRUE	iGLFGGAGVGk	1	iTRAQ8plex (+304), iTRAQ8plex (+304)	29.23	35.3983	22.56		0	-4.767	-2.582	-0.5762	396.4	38.23	81	239	0.608616	1.31694	9.55963	528.619	1582.84	3	0.12934	81.6622	Locus:1.1.1.1952.15 File:"Ivana_20131029_iTRAQ_LP_2_19.wiff"	LP	Ivanna-LP-B (LP-B)
LP	ATP synthase subunit beta, mitochondrial OS=Mus musculus GN=Atp5b PE=1 SV=2	ATPB_MOUSE	TRUE	TRUE	iGLFGGAGVGk	1	iTRAQ8plex (+304), iTRAQ8plex (+304)	30.22	35.3983	29.36	2.69897	0	0.191	-4.235	-0.2503	273.8	503	54	212	0.605472	1.37778	10.0262	528.665	1582.97	3	0.00631979	3.98982	Locus:1.1.1.2159.4 File:"Ivana_20131029_iTRAQ_LP_2_19.wiff"	LP	Ivanna-LP-B (LP-B)
LP	ATP synthase subunit beta, mitochondrial OS=Mus musculus GN=Atp5b PE=1 SV=2	ATPB_MOUSE	TRUE	TRUE	iGLFGGAGVGk	1	iTRAQ8plex (+304), iTRAQ8plex (+304)	54.98	35.3983	49.5	3.46852	0	-0.1171	0.03476	-0.6822	54040	81120	71840	32040	0.89119	0.511924	17.8669	792.498	1582.98	2	0.0155958	9.8459	Locus:1.1.1.594.21 File:"Ivana_20131029_iTRAQ_LP_2_19.wiff"	LP	Ivanna-LP-B (LP-B)
LP	ATP synthase subunit beta, mitochondrial OS=Mus musculus GN=Atp5b PE=1 SV=2	ATPB_MOUSE	TRUE	TRUE	iGLFGGAGVGk	1	iTRAQ8plex (+304), iTRAQ8plex (+304)	45.31	35.3983	40.82	2.37675	0	0.215	0.2313	-0.6044	39690	74580	60870	24930	0.886356	0.595478	17.6101	792.498	1582.98	2	0.0158358	9.99741	Locus:1.1.1.600.13 File:"Ivana_20131029_iTRAQ_LP_2_19.wiff"	LP	Ivanna-LP-B (LP-B)
LP	ATP synthase subunit beta, mitochondrial OS=Mus musculus GN=Atp5b PE=1 SV=2	ATPB_MOUSE	TRUE	TRUE	iGLFGGAGVGk	1	iTRAQ8plex (+304), iTRAQ8plex (+304)	52.43	35.3983	49.22	2.85387	0	0.1588	0.1587	-0.5051	60310	109100	87960	40070	0.896303	0.438321	18.1822	792.498	1582.98	2	0.0158358	9.99741	Locus:1.1.1.597.11 File:"Ivana_20131029_iTRAQ_LP_2_19.wiff"	LP	Ivanna-LP-B (LP-B)
LP	ATP synthase subunit beta, mitochondrial OS=Mus musculus GN=Atp5b PE=1 SV=2	ATPB_MOUSE	TRUE	TRUE	iGLFGGAGVGk	1	iTRAQ8plex (+304), iTRAQ8plex (+304)	49.67	35.3983	44.81	3.01773	0	0.402	0.2096	-0.4178	27990	59690	42790	19770	0.877374	0.681572	17.1969	792.498	1582.98	2	0.0163958	10.3509	Locus:1.1.1.603.13 File:"Ivana_20131029_iTRAQ_LP_2_19.wiff"	LP	Ivanna-LP-B (LP-B)
LP	ATP synthase subunit beta, mitochondrial OS=Mus musculus GN=Atp5b PE=1 SV=2	ATPB_MOUSE	TRUE	TRUE	iGLFGGAGVGk	1	iTRAQ8plex (+304), iTRAQ8plex (+304)	50.47	35.3983	47.64	2.25964	0	0.3314	0.2465	-0.347	20750	42200	32280	15240	0.866784	0.820661	16.7533	792.499	1582.98	2	0.0166158	10.4898	Locus:1.1.1.606.13 File:"Ivana_20131029_iTRAQ_LP_2_19.wiff"	LP	Ivanna-LP-B (LP-B)
LP	ATP synthase subunit beta, mitochondrial OS=Mus musculus GN=Atp5b PE=1 SV=2	ATPB_MOUSE	TRUE	TRUE	iGLFGGAGVGk	1	iTRAQ8plex (+304), iTRAQ8plex (+304)				2.69897	0	0.4373	0.3882	-0.0513	1057	2310	1802	930	0.627386	1.62567	12.5744	528.937	1583.79	3	0.82244	518.956	Locus:1.1.1.819.17 File:"Ivana_20131029_iTRAQ_LP_2_5.wiff"	LP	Ivanna-LP-B (LP-B)
LP	ATP synthase subunit beta, mitochondrial OS=Mus musculus GN=Atp5b PE=1 SV=2	ATPB_MOUSE	TRUE	TRUE	iGLFGGAGVGk	1	iTRAQ8plex (+304), iTRAQ8plex (+304)				3.11351	0	0.5732	-1.082	1.587	97	230	68	235	0.610027	1.27853	9.29921	528.944	1583.81	3	0.8456	533.562	Locus:1.1.1.2005.7 File:"Ivana_20131029_iTRAQ_LP_2_19.wiff"	LP	Ivanna-LP-B (LP-B)
LP	ATP synthase subunit beta, mitochondrial OS=Mus musculus GN=Atp5b PE=1 SV=2	ATPB_MOUSE	TRUE	TRUE	iGLFGGAGVGk	1	iTRAQ8plex (+304), iTRAQ8plex (+304)				3.09691	0	-3.411	-3.256	-0.4824	234	44	32	150	0.612115	1.24126	8.84549	528.945	1583.81	3	0.8468	534.319	Locus:1.1.1.49.2 File:"Ivana_20131029_iTRAQ_LP_2_20.wiff"	LP	Ivanna-LP-B (LP-B)
LP	ATP synthase subunit beta, mitochondrial OS=Mus musculus GN=Atp5b PE=1 SV=2	ATPB_MOUSE	TRUE	TRUE	iGLFGGAGVGk	1	iTRAQ8plex (+304), iTRAQ8plex (+304)				4.50864	0	2.73	0.2145	1.248	41	417	85	87	0.610027	1.27853	9.29921	528.947	1583.82	3	0.85448	539.163	Locus:1.1.1.2135.6 File:"Ivana_20131029_iTRAQ_LP_2_19.wiff"	LP	Ivanna-LP-B (LP-B)
LP	ATP synthase subunit beta, mitochondrial OS=Mus musculus GN=Atp5b PE=1 SV=2	ATPB_MOUSE	TRUE	TRUE	iMDPNIVGNEHYDVAR	1	iTRAQ8plex (+304)	48.97	36.0498	44.96	4.49485	0	3.134	3.282	3.064	571	5355	5427	3343	0.702191	1.58599	13.8431	716.373	2146.1	3	0.017681	8.2348	Locus:1.1.1.1096.10 File:"Ivana_20131029_iTRAQ_LP_1_7.wiff"	LP	Ivanna-LP-A (LP-A)
LP	ATP synthase subunit beta, mitochondrial OS=Mus musculus GN=Atp5b PE=1 SV=2	ATPB_MOUSE	TRUE	TRUE	iMDPNIVGNEHYDVAR	1	iTRAQ8plex (+304)	56.14	36.0498	56.14	4.0655	0	0.2957	0.2895	0.161	4368	6709	6169	4210	0.744347	1.52075	14.3891	716.373	2146.1	3	0.017681	8.2348	Locus:1.1.1.1095.13 File:"Ivana_20131029_iTRAQ_LP_1_7.wiff"	LP	Ivanna-LP-A (LP-A)
LP	ATP synthase subunit beta, mitochondrial OS=Mus musculus GN=Atp5b PE=1 SV=2	ATPB_MOUSE	TRUE	TRUE	iMDPNIVGNEHYDVAR	1	iTRAQ8plex (+304)	37.88	36.0498	37.03		0	1.414	2.807	2.906	176	555	1177	922	0.600464	1.55805	11.4666	537.533	2146.1	4	0.024295	11.3152	Locus:1.1.1.1095.5 File:"Ivana_20131029_iTRAQ_LP_1_7.wiff"	LP	Ivanna-LP-A (LP-A)
LP	ATP synthase subunit beta, mitochondrial OS=Mus musculus GN=Atp5b PE=1 SV=2	ATPB_MOUSE	TRUE	TRUE	iMDPNIVGNEHYDVAR	1	iTRAQ8plex (+304)	63.06	36.0498	62.91	3.82391	0	0.5465	0.7005	0.269	6124	11140	11380	6344	0.788649	1.39081	15.0946	716.376	2146.11	3	0.028451	13.2508	Locus:1.1.1.1132.13 File:"Ivana_20131029_iTRAQ_LP_1_6.wiff"	LP	Ivanna-LP-A (LP-A)
LP	ATP synthase subunit beta, mitochondrial OS=Mus musculus GN=Atp5b PE=1 SV=2	ATPB_MOUSE	TRUE	TRUE	iMDPNIVGNEHYDVAR	1	iTRAQ8plex (+304)	69.71	36.0498	69.71	2.20761	0	3.404	3.779	3.247	145	1602	1881	943	0.615296	1.61919	12.1583	537.535	2146.11	4	0.030775	14.3332	Locus:1.1.1.1133.8 File:"Ivana_20131029_iTRAQ_LP_1_6.wiff"	LP	Ivanna-LP-A (LP-A)
LP	ATP synthase subunit beta, mitochondrial OS=Mus musculus GN=Atp5b PE=1 SV=2	ATPB_MOUSE	TRUE	TRUE	iMDPNIVGNEHYDVAR	1	iTRAQ8plex (+304)	81.95	36.0498	81.95	0.21467	0	0.499	0.65	-0.1041	2083	3666	3762	1716	0.67426	1.60482	13.4547	537.535	2146.11	4	0.030775	14.3332	Locus:1.1.1.1131.7 File:"Ivana_20131029_iTRAQ_LP_1_6.wiff"	LP	Ivanna-LP-A (LP-A)
LP	ATP synthase subunit beta, mitochondrial OS=Mus musculus GN=Atp5b PE=1 SV=2	ATPB_MOUSE	TRUE	TRUE	iMDPNIVGNEHYDVAR	1	iTRAQ8plex (+304)	50.92	36.0498	50.92		0	0.5599	0.6329	0.08596	1900	3484	3394	1760	0.67426	1.61216	13.3633	537.535	2146.11	4	0.030775	14.3332	Locus:1.1.1.1129.6 File:"Ivana_20131029_iTRAQ_LP_1_6.wiff"	LP	Ivanna-LP-A (LP-A)
LP	ATP synthase subunit beta, mitochondrial OS=Mus musculus GN=Atp5b PE=1 SV=2	ATPB_MOUSE	TRUE	TRUE	iMDPNIVGNEHYDVAR	1	iTRAQ8plex (+304)	56.07	36.0498	56.07	0.337242	0	-1.728	0.4403	-0.08244	2923	1244	4325	2361	0.67426	1.60482	13.4058	537.535	2146.11	4	0.030775	14.3332	Locus:1.1.1.1130.10 File:"Ivana_20131029_iTRAQ_LP_1_6.wiff"	LP	Ivanna-LP-A (LP-A)
LP	ATP synthase subunit beta, mitochondrial OS=Mus musculus GN=Atp5b PE=1 SV=2	ATPB_MOUSE	TRUE	TRUE	iMDPNIVGNEHYDVAR	0.99	iTRAQ8plex (+304)	64.44	40.4856	62.02		0	0.1523	-2.571	-0.06516	3278	5874	1080	2835	0.692339	1.59607	13.6736	716.369	2861.45	4	715.368	249914	Locus:1.1.1.992.11 File:"Ivana_20131029_iTRAQ_LP_2_7.wiff"	LP	Ivanna-LP-B (LP-B)
LP	ATP synthase subunit beta, mitochondrial OS=Mus musculus GN=Atp5b PE=1 SV=2	ATPB_MOUSE	TRUE	TRUE	iMDPNIVGNEHYDVAR	1	iTRAQ8plex (+304)	35.25	36.7006	30.08		0	0.4747	0.6806	0.2691	1227	2753	2509	1313	0.647011	1.63186	12.9296	537.481	2145.89	4	0.184425	85.9029	Locus:1.1.1.989.2 File:"Ivana_20131029_iTRAQ_LP_2_7.wiff"	LP	Ivanna-LP-B (LP-B)
LP	ATP synthase subunit beta, mitochondrial OS=Mus musculus GN=Atp5b PE=1 SV=2	ATPB_MOUSE	TRUE	TRUE	iMDPNIVGNEHYDVAR	1	iTRAQ8plex (+304)	45.31	36.6068	42.37		0	2.477	3.211	2.67	165	1333	1690	788	0.608164	1.60138	11.9571	537.484	2145.91	4	0.173065	80.6111	Locus:1.1.1.984.7 File:"Ivana_20131029_iTRAQ_LP_2_6.wiff"	LP	Ivanna-LP-B (LP-B)
LP	ATP synthase subunit beta, mitochondrial OS=Mus musculus GN=Atp5b PE=1 SV=2	ATPB_MOUSE	TRUE	TRUE	iMDPNIVGNEHYDVAR	1	iTRAQ8plex (+304)	67.74	36.56	60.04		0	-0.05289	0.1841	-1.487	2429	3802	3587	918	0.67426	1.61216	13.3902	537.484	2145.91	4	0.169665	79.0273	Locus:1.1.1.980.7 File:"Ivana_20131029_iTRAQ_LP_2_6.wiff"	LP	Ivanna-LP-B (LP-B)
LP	ATP synthase subunit beta, mitochondrial OS=Mus musculus GN=Atp5b PE=1 SV=2	ATPB_MOUSE	TRUE	TRUE	iMDPNIVGNEHYDVAR	0.98	iTRAQ8plex (+304)	86.07	36.56	84.3		0	2.475	2.524	2.053	604	5032	4172	2020	0.683196	1.60482	13.5299	537.484	2145.91	4	0.169665	79.0273	Locus:1.1.1.981.5 File:"Ivana_20131029_iTRAQ_LP_2_6.wiff"	LP	Ivanna-LP-B (LP-B)
LP	ATP synthase subunit beta, mitochondrial OS=Mus musculus GN=Atp5b PE=1 SV=2	ATPB_MOUSE	TRUE	TRUE	iMDPNIVGNEHYDVAR	1	iTRAQ8plex (+304)	58.22	36.0498	55.94	3.55284	0	-0.05393	0.6167	-0.2312	4446	7004	8581	3457	0.744347	1.49565	14.5196	716.359	2146.06	3	0.022489	10.4743	Locus:1.1.1.991.13 File:"Ivana_20131029_iTRAQ_LP_2_7.wiff"	LP	Ivanna-LP-B (LP-B)
LP	ATP synthase subunit beta, mitochondrial OS=Mus musculus GN=Atp5b PE=1 SV=2	ATPB_MOUSE	TRUE	TRUE	iMDPNIVGNEHYDVAR	1	iTRAQ8plex (+304)	65.26	36.0498	64.68	4.11919	0	0.2177	0.6389	-0.2254	7995	15100	15840	6289	0.816088	1.245	15.4648	716.359	2146.06	3	0.022489	10.4743	Locus:1.1.1.989.10 File:"Ivana_20131029_iTRAQ_LP_2_7.wiff"	LP	Ivanna-LP-B (LP-B)
LP	ATP synthase subunit beta, mitochondrial OS=Mus musculus GN=Atp5b PE=1 SV=2	ATPB_MOUSE	TRUE	TRUE	iMDPNIVGNEHYDVAR	1	iTRAQ8plex (+304)	72.51	36.0498	71.91	4.09152	0	0.501	0.7709	-0.1535	7327	16750	16010	6077	0.816088	1.245	15.4945	716.361	2146.06	3	0.018559	8.6439	Locus:1.1.1.982.14 File:"Ivana_20131029_iTRAQ_LP_2_6.wiff"	LP	Ivanna-LP-B (LP-B)
LP	ATP synthase subunit beta, mitochondrial OS=Mus musculus GN=Atp5b PE=1 SV=2	ATPB_MOUSE	TRUE	TRUE	iMDPNIVGNEHyDVAR	1	iTRAQ8plex (+304), iTRAQ8plex (+304)	46.51	36.4237	46.51		0	-2.452	0.3674	-0.1087	5521	1554	7719	4371	0.724008	1.54169	14.2262	491.07	2450.31	5	0.0305567	12.4654	Locus:1.1.1.927.12 File:"Ivana_20131029_iTRAQ_LP_1_8.wiff"	LP	Ivanna-LP-A (LP-A)
LP	ATP synthase subunit beta, mitochondrial OS=Mus musculus GN=Atp5b PE=1 SV=2	ATPB_MOUSE	TRUE	TRUE	iMDPNIVGNEHyDVAR	0.99	iTRAQ8plex (+304), iTRAQ8plex (+304)	23.01	36.4237	23.01		0	2.936	-1.233	2.51	746	6340	767	3185	0.67426	1.60482	13.4302	491.07	2450.31	5	0.0305567	12.4654	Locus:1.1.1.928.12 File:"Ivana_20131029_iTRAQ_LP_1_8.wiff"	LP	Ivanna-LP-A (LP-A)
LP	ATP synthase subunit beta, mitochondrial OS=Mus musculus GN=Atp5b PE=1 SV=2	ATPB_MOUSE	TRUE	TRUE	iMDPNIVGNEHyDVAR	1	iTRAQ8plex (+304), iTRAQ8plex (+304)	26.76	36.4237	25.53		0	-2.906	0.112	-2.091	1763	332	2095	432	0.615296	1.61919	12.1743	491.071	2450.32	5	0.0365067	14.8926	Locus:1.1.1.766.6 File:"Ivana_20131029_iTRAQ_LP_1_4.wiff"	LP	Ivanna-LP-A (LP-A)
LP	ATP synthase subunit beta, mitochondrial OS=Mus musculus GN=Atp5b PE=1 SV=2	ATPB_MOUSE	TRUE	TRUE	iMDPNIVGNEHyDVAR	1	iTRAQ8plex (+304), iTRAQ8plex (+304)	43.93	36.4237	43.93		0	-0.1599	0.2484	-0.4067	11190	12650	15190	7547	0.816088	1.245	15.5073	491.073	2450.33	5	0.0457067	18.6456	Locus:1.1.1.907.14 File:"Ivana_20131029_iTRAQ_LP_1_9.wiff"	LP	Ivanna-LP-A (LP-A)
LP	ATP synthase subunit beta, mitochondrial OS=Mus musculus GN=Atp5b PE=1 SV=2	ATPB_MOUSE	TRUE	TRUE	iMDPNIVGNEHyDVAR	0.95	iTRAQ8plex (+304), iTRAQ8plex (+304)	17.3	36.4237	17.03		0	0.4289	0.4118	-4.908	9449	15760	14900	1067	0.807229	1.2914	15.3295	491.073	2450.33	5	0.0457067	18.6456	Locus:1.1.1.900.10 File:"Ivana_20131029_iTRAQ_LP_1_9.wiff"	LP	Ivanna-LP-A (LP-A)
LP	ATP synthase subunit beta, mitochondrial OS=Mus musculus GN=Atp5b PE=1 SV=2	ATPB_MOUSE	TRUE	TRUE	iMDPNIVGNEHyDVAR	1	iTRAQ8plex (+304), iTRAQ8plex (+304)	51.2	36.4237	51.2	3.74473	0	0.2924	0.4126	0.1231	38810	59510	59340	36540	0.886356	0.595478	17.5672	613.592	2450.34	4	0.0552527	22.5397	Locus:1.1.1.906.18 File:"Ivana_20131029_iTRAQ_LP_1_9.wiff"	LP	Ivanna-LP-A (LP-A)
LP	ATP synthase subunit beta, mitochondrial OS=Mus musculus GN=Atp5b PE=1 SV=2	ATPB_MOUSE	TRUE	TRUE	iMDPNIVGNEHyDVAR	1	iTRAQ8plex (+304), iTRAQ8plex (+304)	50.26	36.4237	50.26	2.92082	0	0.07706	0.2495	-0.1432	46830	62080	64060	37270	0.888687	0.55509	17.6817	613.592	2450.34	4	0.0552527	22.5397	Locus:1.1.1.900.17 File:"Ivana_20131029_iTRAQ_LP_1_9.wiff"	LP	Ivanna-LP-A (LP-A)
LP	ATP synthase subunit beta, mitochondrial OS=Mus musculus GN=Atp5b PE=1 SV=2	ATPB_MOUSE	TRUE	TRUE	iMDPNIVGNEHyDVAR	1	iTRAQ8plex (+304), iTRAQ8plex (+304)	50.34	36.4237	50.32	2.72125	0	0.2295	0.4002	0.04608	56360	82850	85340	50540	0.893885	0.476788	18.0695	613.592	2450.34	4	0.0552527	22.5397	Locus:1.1.1.903.15 File:"Ivana_20131029_iTRAQ_LP_1_9.wiff"	LP	Ivanna-LP-A (LP-A)
LP	ATP synthase subunit beta, mitochondrial OS=Mus musculus GN=Atp5b PE=1 SV=2	ATPB_MOUSE	TRUE	TRUE	iMDPNIVGNEHyDVAR	0.99	iTRAQ8plex (+304), iTRAQ8plex (+304)	23.15	37.5381	23.15		0	0.07909	-1.682	-0.2731	1942	3314	959	1478	0.647011	1.63176	12.9093	491.008	2450	5	0.282343	115.195	Locus:1.1.1.728.13 File:"Ivana_20131029_iTRAQ_LP_2_3.wiff"	LP	Ivanna-LP-B (LP-B)
LP	ATP synthase subunit beta, mitochondrial OS=Mus musculus GN=Atp5b PE=1 SV=2	ATPB_MOUSE	TRUE	TRUE	iMDPNIVGNEHyDVAR	1	iTRAQ8plex (+304), iTRAQ8plex (+304)	31.43	37.4304	31.43		0	0.02381	-1.863	0.4587	1622	2676	715	1931	0.639681	1.62867	12.7616	491.01	2450.01	5	0.271593	110.808	Locus:1.1.1.736.11 File:"Ivana_20131029_iTRAQ_LP_2_5.wiff"	LP	Ivanna-LP-B (LP-B)
LP	ATP synthase subunit beta, mitochondrial OS=Mus musculus GN=Atp5b PE=1 SV=2	ATPB_MOUSE	TRUE	TRUE	iMDPNIVGNEHyDVAR	1	iTRAQ8plex (+304), iTRAQ8plex (+304)	52.28	37.3592	52.28		0	1.859	2.278	1.943	777	4305	4469	2392	0.683196	1.60482	13.5439	491.011	2450.02	5	0.267393	109.095	Locus:1.1.1.1235.7 File:"Ivana_20131029_iTRAQ_LP_2_10.wiff"	LP	Ivanna-LP-B (LP-B)
LP	ATP synthase subunit beta, mitochondrial OS=Mus musculus GN=Atp5b PE=1 SV=2	ATPB_MOUSE	TRUE	TRUE	iMDPNIVGNEHyDVAR	1	iTRAQ8plex (+304), iTRAQ8plex (+304)	50.08	37.0303	50.08		0	-0.1567	-4.211	-0.4376	7342	10660	1249	5027	0.754706	1.49565	14.5674	491.017	2450.05	5	0.236543	96.5067	Locus:1.1.1.956.11 File:"Ivana_20131029_iTRAQ_LP_2_9.wiff"	LP	Ivanna-LP-B (LP-B)
LP	ATP synthase subunit beta, mitochondrial OS=Mus musculus GN=Atp5b PE=1 SV=2	ATPB_MOUSE	TRUE	TRUE	iMDPNIVGNEHyDVAR	1	iTRAQ8plex (+304), iTRAQ8plex (+304)	38.67	36.4709	38.14		0	-0.04651	0.3028	0.03554	42030	66480	65950	38460	0.888687	0.55509	17.7	613.548	2450.16	4	0.119587	48.7878	Locus:1.1.1.955.21 File:"Ivana_20131029_iTRAQ_LP_2_9.wiff"	LP	Ivanna-LP-B (LP-B)
LP	ATP synthase subunit beta, mitochondrial OS=Mus musculus GN=Atp5b PE=1 SV=2	ATPB_MOUSE	TRUE	TRUE	iMDPNIVGNEHyDVAR	1	iTRAQ8plex (+304), iTRAQ8plex (+304)	41.74	36.4709	41.74	3	0	-0.182	0.1782	0.06386	43840	63360	63040	40700	0.888687	0.55509	17.6865	613.548	2450.16	4	0.119587	48.7878	Locus:1.1.1.954.16 File:"Ivana_20131029_iTRAQ_LP_2_9.wiff"	LP	Ivanna-LP-B (LP-B)
LP	ATP synthase subunit beta, mitochondrial OS=Mus musculus GN=Atp5b PE=1 SV=2	ATPB_MOUSE	TRUE	TRUE	iMDPNIVGNEHyDVAR	1	iTRAQ8plex (+304), iTRAQ8plex (+304)	33.21	36.4709	33.21	1.20761	0	-0.35	0.2474	0.0273	60720	78580	90670	54930	0.893885	0.438321	18.1201	613.548	2450.16	4	0.119587	48.7878	Locus:1.1.1.952.15 File:"Ivana_20131029_iTRAQ_LP_2_9.wiff"	LP	Ivanna-LP-B (LP-B)
LP	ATP synthase subunit beta, mitochondrial OS=Mus musculus GN=Atp5b PE=1 SV=2	ATPB_MOUSE	TRUE	TRUE	iMDPNIVGNEHyDVAR	1	iTRAQ8plex (+304), iTRAQ8plex (+304)	49.24	36.4709	49.24	3.72125	0	-0.2241	0.09857	0.0752	48850	68640	66590	45630	0.888687	0.511924	17.8095	613.548	2450.16	4	0.119587	48.7878	Locus:1.1.1.951.16 File:"Ivana_20131029_iTRAQ_LP_2_9.wiff"	LP	Ivanna-LP-B (LP-B)
LP	ATP synthase subunit beta, mitochondrial OS=Mus musculus GN=Atp5b PE=1 SV=2	ATPB_MOUSE	TRUE	TRUE	imDPNIVGNEHyDVAR	1	iTRAQ8plex (+304), Oxidation (+16), iTRAQ8plex (+304)	34.11	36.4375	33.71		0	-0.00175	0.3698	-0.2201	4671	5879	6891	3541	0.734335	1.52075	14.3569	494.274	2466.34	5	0.0571395	23.1583	Locus:1.1.1.857.18 File:"Ivana_20131029_iTRAQ_LP_1_9.wiff"	LP	Ivanna-LP-A (LP-A)
LP	ATP synthase subunit beta, mitochondrial OS=Mus musculus GN=Atp5b PE=1 SV=2	ATPB_MOUSE	TRUE	TRUE	imDPNIVGNEHyDVAR	0.96	iTRAQ8plex (+304), Oxidation (+16), iTRAQ8plex (+304)	18.28	36.4375	18.28		0	2.723	3.051	2.795	1426	10420	11800	7129	0.777703	1.4328	14.9095	494.275	2466.34	5	0.0585895	23.746	Locus:1.1.1.854.17 File:"Ivana_20131029_iTRAQ_LP_1_9.wiff"	LP	Ivanna-LP-A (LP-A)
LP	ATP synthase subunit beta, mitochondrial OS=Mus musculus GN=Atp5b PE=1 SV=2	ATPB_MOUSE	TRUE	TRUE	iMNVIGEPIDER	1	iTRAQ8plex (+304)	61.02	35.7322	56.92	0.958607	0	0.4853	0.4552	Value Missing (-6.643856)	1427	2474	2322	Value Missing (-6.643856)	0.63361	1.62567	12.6034	563.975	1688.9	3	0.00560267	3.31537	Locus:1.1.1.850.20 File:"Ivana_20131029_iTRAQ_LP_1_3.wiff"	LP	Ivanna-LP-A (LP-A)
LP	ATP synthase subunit beta, mitochondrial OS=Mus musculus GN=Atp5b PE=1 SV=2	ATPB_MOUSE	TRUE	TRUE	iMNVIGEPIDER	1	iTRAQ8plex (+304)	57.09	35.7322	50.74		0	0.283	0.4962	0.6253	1326	2030	2117	1705	0.639681	1.63176	12.8094	563.975	1688.9	3	0.00560267	3.31537	Locus:1.1.1.849.9 File:"Ivana_20131029_iTRAQ_LP_1_3.wiff"	LP	Ivanna-LP-A (LP-A)
LP	ATP synthase subunit beta, mitochondrial OS=Mus musculus GN=Atp5b PE=1 SV=2	ATPB_MOUSE	TRUE	TRUE	iMNVIGEPIDER	1	iTRAQ8plex (+304)	46.62	35.7322	36.11		0	0.2644	0.292	0.1042	1516	2280	2143	1410	0.639681	1.63176	12.8433	563.975	1688.9	3	0.00443267	2.62302	Locus:1.1.1.1485.11 File:"Ivana_20131029_iTRAQ_LP_1_1.wiff"	LP	Ivanna-LP-A (LP-A)
LP	ATP synthase subunit beta, mitochondrial OS=Mus musculus GN=Atp5b PE=1 SV=2	ATPB_MOUSE	TRUE	TRUE	iMNVIGEPIDER	1	iTRAQ8plex (+304)	45.74	35.7322	42.28	0.508638	0	-1.065	0.7422	0.2386	1583	1026	2886	1572	0.639681	1.63176	12.7869	563.975	1688.9	3	0.00440267	2.60527	Locus:1.1.1.1483.20 File:"Ivana_20131029_iTRAQ_LP_1_1.wiff"	LP	Ivanna-LP-A (LP-A)
LP	ATP synthase subunit beta, mitochondrial OS=Mus musculus GN=Atp5b PE=1 SV=2	ATPB_MOUSE	TRUE	TRUE	iMNVIGEPIDER	1	iTRAQ8plex (+304)	60.12	35.7322	51.96	0.251812	0	0.3642	0.3914	-0.09457	2046	3286	3108	1689	0.664907	1.61216	13.3062	563.975	1688.9	3	0.00440267	2.60527	Locus:1.1.1.1482.9 File:"Ivana_20131029_iTRAQ_LP_1_1.wiff"	LP	Ivanna-LP-A (LP-A)
LP	ATP synthase subunit beta, mitochondrial OS=Mus musculus GN=Atp5b PE=1 SV=2	ATPB_MOUSE	TRUE	TRUE	iMNVIGEPIDER	1	iTRAQ8plex (+304)	60.03	35.7322	54.69	0.00877392	0	0.1817	0.4627	-1.893	2308	3260	3695	686	0.664907	1.61216	13.2803	563.975	1688.9	3	0.00362267	2.1437	Locus:1.1.1.844.21 File:"Ivana_20131029_iTRAQ_LP_1_3.wiff"	LP	Ivanna-LP-A (LP-A)
LP	ATP synthase subunit beta, mitochondrial OS=Mus musculus GN=Atp5b PE=1 SV=2	ATPB_MOUSE	TRUE	TRUE	iMNVIGEPIDER	1	iTRAQ8plex (+304)	58.99	35.7322	52.62	0.677781	0	0.4202	0.6673	0.04365	2545	4253	4620	2289	0.692339	1.58599	13.7426	563.975	1688.9	3	0.00362267	2.1437	Locus:1.1.1.843.5 File:"Ivana_20131029_iTRAQ_LP_1_3.wiff"	LP	Ivanna-LP-A (LP-A)
LP	ATP synthase subunit beta, mitochondrial OS=Mus musculus GN=Atp5b PE=1 SV=2	ATPB_MOUSE	TRUE	TRUE	iMNVIGEPIDER	1	iTRAQ8plex (+304)	61.06	35.7322	50.6		0	-0.01246	0.301	-0.1263	2234	2793	3146	1793	0.664907	1.61216	13.2828	563.975	1688.9	3	0.00353267	2.09045	Locus:1.1.1.846.6 File:"Ivana_20131029_iTRAQ_LP_1_3.wiff"	LP	Ivanna-LP-A (LP-A)
LP	ATP synthase subunit beta, mitochondrial OS=Mus musculus GN=Atp5b PE=1 SV=2	ATPB_MOUSE	TRUE	TRUE	iMNVIGEPIDER	1	iTRAQ8plex (+304)	39.3	35.7322	29.33		0	-1.249	0.4702	-0.3528	1792	1008	2735	1228	0.63361	1.62867	12.7234	563.976	1688.9	3	0.00278267	1.64663	Locus:1.1.1.887.20 File:"Ivana_20131029_iTRAQ_LP_1_4.wiff"	LP	Ivanna-LP-A (LP-A)
LP	ATP synthase subunit beta, mitochondrial OS=Mus musculus GN=Atp5b PE=1 SV=2	ATPB_MOUSE	TRUE	TRUE	iMNVIGEPIDER	1	iTRAQ8plex (+304)	55.99	35.7322	46.55	0.29243	0	0.4271	0.4636	0.07276	2694	4517	4289	2467	0.692339	1.58599	13.7697	563.976	1688.91	3	0.00260267	1.54012	Locus:1.1.1.841.21 File:"Ivana_20131029_iTRAQ_LP_1_3.wiff"	LP	Ivanna-LP-A (LP-A)
LP	ATP synthase subunit beta, mitochondrial OS=Mus musculus GN=Atp5b PE=1 SV=2	ATPB_MOUSE	TRUE	TRUE	iMNVIGEPIDER	1	iTRAQ8plex (+304)	62.54	35.7322	58.8		0	0.4546	0.6671	0.1762	2284	3907	4143	2230	0.683196	1.59607	13.617	563.976	1688.91	3	0.00260267	1.54012	Locus:1.1.1.840.7 File:"Ivana_20131029_iTRAQ_LP_1_3.wiff"	LP	Ivanna-LP-A (LP-A)
LP	ATP synthase subunit beta, mitochondrial OS=Mus musculus GN=Atp5b PE=1 SV=2	ATPB_MOUSE	TRUE	TRUE	iMNVIGEPIDER	1	iTRAQ8plex (+304)	47.27	35.7322	43.84		0	0.2489	0.6352	-1.897	2134	3159	3833	636	0.664907	1.61216	13.253	563.976	1688.91	3	0.00215267	1.27383	Locus:1.1.1.884.21 File:"Ivana_20131029_iTRAQ_LP_1_4.wiff"	LP	Ivanna-LP-A (LP-A)
LP	ATP synthase subunit beta, mitochondrial OS=Mus musculus GN=Atp5b PE=1 SV=2	ATPB_MOUSE	TRUE	TRUE	iMNVIGEPIDER	1	iTRAQ8plex (+304)	45.02	35.7322	44.02	-0.0413927	0	-0.2499	3.185	2.702	259	328	2243	1196	0.608164	1.60138	11.9751	563.976	1688.91	3	0.00215267	1.27383	Locus:1.1.1.1488.12 File:"Ivana_20131029_iTRAQ_LP_1_1.wiff"	LP	Ivanna-LP-A (LP-A)
LP	ATP synthase subunit beta, mitochondrial OS=Mus musculus GN=Atp5b PE=1 SV=2	ATPB_MOUSE	TRUE	TRUE	iMNVIGEPIDER	1	iTRAQ8plex (+304)	36.36	35.7322	33.37	0.508638	0	0.1204	0.4112	0.3263	1167	1601	1762	1242	0.627386	1.62567	12.4949	563.976	1688.91	3	0.00212267	1.25608	Locus:1.1.1.1489.19 File:"Ivana_20131029_iTRAQ_LP_1_1.wiff"	LP	Ivanna-LP-A (LP-A)
LP	ATP synthase subunit beta, mitochondrial OS=Mus musculus GN=Atp5b PE=1 SV=2	ATPB_MOUSE	TRUE	TRUE	iMNVIGEPIDER	1	iTRAQ8plex (+304)	53.83	35.7322	45.47		0	5.003	5.311	4.783	153.5	3773	4252	2125	0.664907	1.61216	13.3308	563.976	1688.91	3	0.00200267	1.18507	Locus:1.1.1.835.4 File:"Ivana_20131029_iTRAQ_LP_1_2.wiff"	LP	Ivanna-LP-A (LP-A)
LP	ATP synthase subunit beta, mitochondrial OS=Mus musculus GN=Atp5b PE=1 SV=2	ATPB_MOUSE	TRUE	TRUE	iMNVIGEPIDER	1	iTRAQ8plex (+304)	45.66	35.7322	42.37		0	2.279	2.244	1.814	414	2358	2146	1153	0.627386	1.62567	12.5677	563.976	1688.91	3	0.00182267	1.07856	Locus:1.1.1.840.14 File:"Ivana_20131029_iTRAQ_LP_1_2.wiff"	LP	Ivanna-LP-A (LP-A)
LP	ATP synthase subunit beta, mitochondrial OS=Mus musculus GN=Atp5b PE=1 SV=2	ATPB_MOUSE	TRUE	TRUE	iMNVIGEPIDER	1	iTRAQ8plex (+304)	78.07	35.7322	70.36	0.39794	0	0.3829	0.5369	-0.0494	2979	4850	4970	2529	0.702191	1.57504	13.9039	563.976	1688.91	3	0.00155267	0.918786	Locus:1.1.1.1478.6 File:"Ivana_20131029_iTRAQ_LP_1_1.wiff"	LP	Ivanna-LP-A (LP-A)
LP	ATP synthase subunit beta, mitochondrial OS=Mus musculus GN=Atp5b PE=1 SV=2	ATPB_MOUSE	TRUE	TRUE	iMNVIGEPIDER	1	iTRAQ8plex (+304)	62.86	35.7322	52.3	0.585027	0	0.3035	0.5097	-1.656	2843	4365	4713	961	0.692339	1.59607	13.6531	563.976	1688.91	3	0.00155267	0.918786	Locus:1.1.1.1479.10 File:"Ivana_20131029_iTRAQ_LP_1_1.wiff"	LP	Ivanna-LP-A (LP-A)
LP	ATP synthase subunit beta, mitochondrial OS=Mus musculus GN=Atp5b PE=1 SV=2	ATPB_MOUSE	TRUE	TRUE	iMNVIGEPIDER	1	iTRAQ8plex (+304)	47.9	35.7322	31.67		0	0.511	-2.657	-1.899	1476	2588	445	448	0.615296	1.61919	12.2753	563.976	1688.91	3	0.000952668	0.563738	Locus:1.1.1.838.21 File:"Ivana_20131029_iTRAQ_LP_1_2.wiff"	LP	Ivanna-LP-A (LP-A)
LP	ATP synthase subunit beta, mitochondrial OS=Mus musculus GN=Atp5b PE=1 SV=2	ATPB_MOUSE	TRUE	TRUE	iMNVIGEPIDER	1	iTRAQ8plex (+304)	63.47	35.7322	60.14	0.481486	0	0.5413	0.4503	0.06111	2963	5360	4707	2702	0.7131	1.57504	13.9414	563.976	1688.91	3	0.000532668	0.315204	Locus:1.1.1.1477.19 File:"Ivana_20131029_iTRAQ_LP_1_1.wiff"	LP	Ivanna-LP-A (LP-A)
LP	ATP synthase subunit beta, mitochondrial OS=Mus musculus GN=Atp5b PE=1 SV=2	ATPB_MOUSE	TRUE	TRUE	iMNVIGEPIDER	1	iTRAQ8plex (+304)	61.5	35.7322	55.92	0.376751	0	0.4743	0.5356	0.1684	2440	4225	4071	2372	0.692339	1.59607	13.6782	563.976	1688.91	3	0.000532668	0.315204	Locus:1.1.1.1476.9 File:"Ivana_20131029_iTRAQ_LP_1_1.wiff"	LP	Ivanna-LP-A (LP-A)
LP	ATP synthase subunit beta, mitochondrial OS=Mus musculus GN=Atp5b PE=1 SV=2	ATPB_MOUSE	TRUE	TRUE	iMNVIGEPIDER	1	iTRAQ8plex (+304)	48.56	35.7322	36.41	0.69897	0	-1.459	-1.208	-1.288	1236	579.7	621	482	0.600464	1.57378	11.5111	563.976	1688.91	3	0.000502668	0.297452	Locus:1.1.1.842.20 File:"Ivana_20131029_iTRAQ_LP_1_2.wiff"	LP	Ivanna-LP-A (LP-A)
LP	ATP synthase subunit beta, mitochondrial OS=Mus musculus GN=Atp5b PE=1 SV=2	ATPB_MOUSE	TRUE	TRUE	iMNVIGEPIDER	1	iTRAQ8plex (+304)	30.79	35.7322	30.74	-0.0413927	0	2.413	-0.2184	0.5096	269	1720	371	348.3	0.600464	1.55805	11.4032	563.976	1688.91	3	0.000202668	0.119928	Locus:1.1.1.1491.10 File:"Ivana_20131029_iTRAQ_LP_1_1.wiff"	LP	Ivanna-LP-A (LP-A)
LP	ATP synthase subunit beta, mitochondrial OS=Mus musculus GN=Atp5b PE=1 SV=2	ATPB_MOUSE	TRUE	TRUE	iMNVIGEPIDER	1	iTRAQ8plex (+304)	55.09	35.7322	44.24	0.69897	0	-1.571	0.7581	-1.113	2280	1030	4243	983	0.655555	1.63186	13.0593	563.977	1688.91	3	0.000787332	0.4659	Locus:1.1.1.881.20 File:"Ivana_20131029_iTRAQ_LP_1_4.wiff"	LP	Ivanna-LP-A (LP-A)
LP	ATP synthase subunit beta, mitochondrial OS=Mus musculus GN=Atp5b PE=1 SV=2	ATPB_MOUSE	TRUE	TRUE	iMNVIGEPIDER	1	iTRAQ8plex (+304)	54.05	35.7322	46.77	0.136677	0	0.2244	-2.467	-0.1411	2460	3569	736	1967	0.655555	1.62143	13.0921	563.977	1688.91	3	0.00108733	0.643423	Locus:1.1.1.834.20 File:"Ivana_20131029_iTRAQ_LP_1_2.wiff"	LP	Ivanna-LP-A (LP-A)
LP	ATP synthase subunit beta, mitochondrial OS=Mus musculus GN=Atp5b PE=1 SV=2	ATPB_MOUSE	TRUE	TRUE	iMNVIGEPIDER	1	iTRAQ8plex (+304)	66.02	35.7322	53.53	0.552842	0	0.5325	0.734	-0.01315	2309	4159	4403	2012	0.692339	1.59607	13.6532	563.977	1688.91	3	0.00132733	0.785442	Locus:1.1.1.831.7 File:"Ivana_20131029_iTRAQ_LP_1_2.wiff"	LP	Ivanna-LP-A (LP-A)
LP	ATP synthase subunit beta, mitochondrial OS=Mus musculus GN=Atp5b PE=1 SV=2	ATPB_MOUSE	TRUE	TRUE	iMNVIGEPIDER	1	iTRAQ8plex (+304)	81.87	35.7322	73.2		0	0.4269	0.3431	0.04456	2591	4340	3821	2332	0.692339	1.59607	13.6755	563.977	1688.91	3	0.00150733	0.891956	Locus:1.1.1.832.20 File:"Ivana_20131029_iTRAQ_LP_1_2.wiff"	LP	Ivanna-LP-A (LP-A)
LP	ATP synthase subunit beta, mitochondrial OS=Mus musculus GN=Atp5b PE=1 SV=2	ATPB_MOUSE	TRUE	TRUE	iMNVIGEPIDER	1	iTRAQ8plex (+304)	32.72	35.7322	28.28	0.744727	0	0.1695	0.317	0.3504	1120	1586	1594	1211	0.621144	1.62217	12.4281	563.978	1688.91	3	0.00444733	2.63168	Locus:1.1.1.848.15 File:"Ivana_20131029_iTRAQ_LP_1_2.wiff"	LP	Ivanna-LP-A (LP-A)
LP	ATP synthase subunit beta, mitochondrial OS=Mus musculus GN=Atp5b PE=1 SV=2	ATPB_MOUSE	TRUE	TRUE	iMNVIGEPIDER	1	iTRAQ8plex (+304)	67.88	35.7322	58.46	0.113509	0	3.444	3.442	3.187	408	4647	4300	2571	0.683196	1.60482	13.5418	563.978	1688.91	3	0.00444733	2.63168	Locus:1.1.1.878.21 File:"Ivana_20131029_iTRAQ_LP_1_4.wiff"	LP	Ivanna-LP-A (LP-A)
LP	ATP synthase subunit beta, mitochondrial OS=Mus musculus GN=Atp5b PE=1 SV=2	ATPB_MOUSE	TRUE	TRUE	iMNVIGEPIDER	1	iTRAQ8plex (+304)	51.82	35.7322	50.01		0	0.6452	0.7862	0.3981	2187	4251	4304	2459	0.692339	1.59607	13.6884	563.978	1688.91	3	0.00444733	2.63168	Locus:1.1.1.877.7 File:"Ivana_20131029_iTRAQ_LP_1_4.wiff"	LP	Ivanna-LP-A (LP-A)
LP	ATP synthase subunit beta, mitochondrial OS=Mus musculus GN=Atp5b PE=1 SV=2	ATPB_MOUSE	TRUE	TRUE	iMNVIGEPIDER	1	iTRAQ8plex (+304)	48.13	35.7322	41.81		0	0.4213	0.2573	0.2163	1597	2666	2223	1597	0.647011	1.63186	12.9807	563.978	1688.91	3	0.00513733	3.03998	Locus:1.1.1.919.16 File:"Ivana_20131029_iTRAQ_LP_1_5.wiff"	LP	Ivanna-LP-A (LP-A)
LP	ATP synthase subunit beta, mitochondrial OS=Mus musculus GN=Atp5b PE=1 SV=2	ATPB_MOUSE	TRUE	TRUE	iMNVIGEPIDER	1	iTRAQ8plex (+304)	56.62	35.7322	52.74	0.173925	0	0.5619	-2.674	0.2375	2430	4427	727	2470	0.664907	1.61216	13.2955	563.978	1688.91	3	0.00594733	3.5193	Locus:1.1.1.913.11 File:"Ivana_20131029_iTRAQ_LP_1_5.wiff"	LP	Ivanna-LP-A (LP-A)
LP	ATP synthase subunit beta, mitochondrial OS=Mus musculus GN=Atp5b PE=1 SV=2	ATPB_MOUSE	TRUE	TRUE	iMNVIGEPIDER	1	iTRAQ8plex (+304)	56.8	35.7322	52.81		0	2.108	2.553	-0.2247	434	2294	2897	363	0.627386	1.62567	12.5479	563.979	1688.91	3	0.00675733	3.99861	Locus:1.1.1.917.20 File:"Ivana_20131029_iTRAQ_LP_1_5.wiff"	LP	Ivanna-LP-A (LP-A)
LP	ATP synthase subunit beta, mitochondrial OS=Mus musculus GN=Atp5b PE=1 SV=2	ATPB_MOUSE	TRUE	TRUE	iMNVIGEPIDER	1	iTRAQ8plex (+304)	45.63	35.7322	44.56	-0.0413927	0	0.1171	0.3509	-1.771	2064	2789	3063	650	0.655555	1.63186	13.0644	563.979	1688.91	3	0.00675733	3.99861	Locus:1.1.1.916.11 File:"Ivana_20131029_iTRAQ_LP_1_5.wiff"	LP	Ivanna-LP-A (LP-A)
LP	ATP synthase subunit beta, mitochondrial OS=Mus musculus GN=Atp5b PE=1 SV=2	ATPB_MOUSE	TRUE	TRUE	iMNVIGEPIDER	1	iTRAQ8plex (+304)	39.52	35.7322	33.19	0.455932	0	-0.2949	-0.1744	-0.06835	139	144	142	115	0.61072	1.2594	9.07682	563.979	1688.91	3	0.00708733	4.19388	Locus:1.1.1.1150.3 File:"Ivana_20131029_iTRAQ_LP_1_7.wiff"	LP	Ivanna-LP-A (LP-A)
LP	ATP synthase subunit beta, mitochondrial OS=Mus musculus GN=Atp5b PE=1 SV=2	ATPB_MOUSE	TRUE	TRUE	iMNVIGEPIDER	1	iTRAQ8plex (+304)	45.27	35.7322	34.72	0.537602	0	-2.067	0.5665	-1.98	438	141	715	115	0.602653	1.44305	10.4605	563.979	1688.91	3	0.00708733	4.19388	Locus:1.1.1.1151.2 File:"Ivana_20131029_iTRAQ_LP_1_7.wiff"	LP	Ivanna-LP-A (LP-A)
LP	ATP synthase subunit beta, mitochondrial OS=Mus musculus GN=Atp5b PE=1 SV=2	ATPB_MOUSE	TRUE	TRUE	iMNVIGEPIDER	1	iTRAQ8plex (+304)	67.51	35.7322	62.21	1.01773	0	0.3996	-2.215	-1.902	376	611	133	113	0.603592	1.42167	10.268	563.979	1688.91	3	0.00723733	4.28264	Locus:1.1.1.1153.3 File:"Ivana_20131029_iTRAQ_LP_1_7.wiff"	LP	Ivanna-LP-A (LP-A)
LP	ATP synthase subunit beta, mitochondrial OS=Mus musculus GN=Atp5b PE=1 SV=2	ATPB_MOUSE	TRUE	TRUE	iMNVIGEPIDER	1	iTRAQ8plex (+304)	60.87	35.7322	50.39	-0.0413927	0	0.04802	2.74	0.9188	61	84	432	94	0.609326	1.29693	9.39017	563.979	1688.91	3	0.00723733	4.28264	Locus:1.1.1.1154.3 File:"Ivana_20131029_iTRAQ_LP_1_7.wiff"	LP	Ivanna-LP-A (LP-A)
LP	ATP synthase subunit beta, mitochondrial OS=Mus musculus GN=Atp5b PE=1 SV=2	ATPB_MOUSE	TRUE	TRUE	iMNVIGEPIDER	1	iTRAQ8plex (+304)	54.31	35.7322	48.83	0.920819	0	0.2353	2.687	2.62	682	1086	4245	3005	0.655555	1.62143	13.1386	563.979	1688.92	3	0.00774733	4.58443	Locus:1.1.1.911.20 File:"Ivana_20131029_iTRAQ_LP_1_5.wiff"	LP	Ivanna-LP-A (LP-A)
LP	ATP synthase subunit beta, mitochondrial OS=Mus musculus GN=Atp5b PE=1 SV=2	ATPB_MOUSE	TRUE	TRUE	iMNVIGEPIDER	1	iTRAQ8plex (+304)	61.65	35.7322	51.76		0	0.5781	0.5554	0.3831	2396	4448	4054	2665	0.692339	1.58599	13.7274	563.979	1688.92	3	0.00774733	4.58443	Locus:1.1.1.910.5 File:"Ivana_20131029_iTRAQ_LP_1_5.wiff"	LP	Ivanna-LP-A (LP-A)
LP	ATP synthase subunit beta, mitochondrial OS=Mus musculus GN=Atp5b PE=1 SV=2	ATPB_MOUSE	TRUE	TRUE	iMNVIGEPIDER	1	iTRAQ8plex (+304)	48.01	35.7322	45.03		0	0.5396	3.53	-0.2564	202	387	2528	152	0.603018	1.58782	11.6746	563.98	1688.92	3	0.0105673	6.25313	Locus:1.1.1.890.20 File:"Ivana_20131029_iTRAQ_LP_1_4.wiff"	LP	Ivanna-LP-A (LP-A)
LP	ATP synthase subunit beta, mitochondrial OS=Mus musculus GN=Atp5b PE=1 SV=2	ATPB_MOUSE	TRUE	TRUE	iMNVIGEPIDER	1	iTRAQ8plex (+304)	45.38	35.7322	41.7		0	0.4038	0.7004	-1.842	1421	2338	2680	440	0.639681	1.62867	12.748	563.98	1688.92	3	0.0105673	6.25313	Locus:1.1.1.889.6 File:"Ivana_20131029_iTRAQ_LP_1_4.wiff"	LP	Ivanna-LP-A (LP-A)
LP	ATP synthase subunit beta, mitochondrial OS=Mus musculus GN=Atp5b PE=1 SV=2	ATPB_MOUSE	TRUE	TRUE	iMNVIGEPIDER	1	iTRAQ8plex (+304)	60.96	35.7322	53.05	0.920819	0	0.2279	-3.335	-1.904	1818	2624	389	539	0.621144	1.62217	12.3907	563.981	1688.92	3	0.0143173	8.47215	Locus:1.1.1.886.5 File:"Ivana_20131029_iTRAQ_LP_1_4.wiff"	LP	Ivanna-LP-A (LP-A)
LP	ATP synthase subunit beta, mitochondrial OS=Mus musculus GN=Atp5b PE=1 SV=2	ATPB_MOUSE	TRUE	TRUE	iMNVIGEPIDER	1	iTRAQ8plex (+304)	46.62	40.8146	41.64		0	0.05411	0.3981	-0.1701	1374	2323	2311	1112	0.639681	1.63176	12.7977	563.93	1688.77	3	0.140153	82.9416	Locus:1.1.1.900.20 File:"Ivana_20131029_iTRAQ_LP_2_4.wiff"	LP	Ivanna-LP-B (LP-B)
LP	ATP synthase subunit beta, mitochondrial OS=Mus musculus GN=Atp5b PE=1 SV=2	ATPB_MOUSE	TRUE	TRUE	iMNVIGEPIDER	1	iTRAQ8plex (+304)	46.44	40.8987	45.76		0	-2.18	0.3056	-2.392	1167	442	1768	254	0.605572	1.60138	11.8262	563.935	1688.78	3	0.124673	73.78	Locus:1.1.1.1171.3 File:"Ivana_20131029_iTRAQ_LP_2_2.wiff"	LP	Ivanna-LP-B (LP-B)
LP	ATP synthase subunit beta, mitochondrial OS=Mus musculus GN=Atp5b PE=1 SV=2	ATPB_MOUSE	TRUE	TRUE	iMNVIGEPIDER	1	iTRAQ8plex (+304)	50.76	40.8994	36.04		0	0.7723	0.891	0.8692	718.9	1964	1684	1121	0.621144	1.62217	12.422	563.935	1688.78	3	0.123713	73.2118	Locus:1.1.1.1916.20 File:"Ivana_20131029_iTRAQ_LP_2_1.wiff"	LP	Ivanna-LP-B (LP-B)
LP	ATP synthase subunit beta, mitochondrial OS=Mus musculus GN=Atp5b PE=1 SV=2	ATPB_MOUSE	TRUE	TRUE	iMNVIGEPIDER	1	iTRAQ8plex (+304)	58.35	40.9019	51.54		0	-2.558	0.5122	-0.1564	833.2	276	1424	657	0.603018	1.57378	11.6394	563.943	1688.81	3	0.0992027	58.7062	Locus:1.1.1.1056.3 File:"Ivana_20131029_iTRAQ_LP_2_7.wiff"	LP	Ivanna-LP-B (LP-B)
LP	ATP synthase subunit beta, mitochondrial OS=Mus musculus GN=Atp5b PE=1 SV=2	ATPB_MOUSE	TRUE	TRUE	iMNVIGEPIDER	1	iTRAQ8plex (+304)	55.42	35.7322	49.79		0	2.059	2.521	1.989	631.7	3997	4276	2008	0.67426	1.60482	13.4137	563.928	1688.76	3	0.144593	85.5694	Locus:1.1.1.843.21 File:"Ivana_20131029_iTRAQ_LP_2_3.wiff"	LP	Ivanna-LP-B (LP-B)
LP	ATP synthase subunit beta, mitochondrial OS=Mus musculus GN=Atp5b PE=1 SV=2	ATPB_MOUSE	TRUE	TRUE	iMNVIGEPIDER	1	iTRAQ8plex (+304)	64.98	35.7322	56.08		0	0.3029	0.2503	Value Missing (-6.643856)	2366	4716	3748	Value Missing (-6.643856)	0.67426	1.60482	13.4027	563.928	1688.76	3	0.144593	85.5694	Locus:1.1.1.842.7 File:"Ivana_20131029_iTRAQ_LP_2_3.wiff"	LP	Ivanna-LP-B (LP-B)
LP	ATP synthase subunit beta, mitochondrial OS=Mus musculus GN=Atp5b PE=1 SV=2	ATPB_MOUSE	TRUE	TRUE	iMNVIGEPIDER	1	iTRAQ8plex (+304)	47.72	35.7322	39.2		0	-0.6627	-0.3039	-3.273	1271	1305	1338	202	0.610962	1.61476	12.007	563.928	1688.76	3	0.144203	85.3386	Locus:1.1.1.1174.5 File:"Ivana_20131029_iTRAQ_LP_2_2.wiff"	LP	Ivanna-LP-B (LP-B)
LP	ATP synthase subunit beta, mitochondrial OS=Mus musculus GN=Atp5b PE=1 SV=2	ATPB_MOUSE	TRUE	TRUE	iMNVIGEPIDER	1	iTRAQ8plex (+304)	66.6	35.7322	57.6		0	1.606	1.746	1.45	859	4070	3556	1953	0.67426	1.61216	13.3496	563.928	1688.76	3	0.144113	85.2853	Locus:1.1.1.840.20 File:"Ivana_20131029_iTRAQ_LP_2_3.wiff"	LP	Ivanna-LP-B (LP-B)
LP	ATP synthase subunit beta, mitochondrial OS=Mus musculus GN=Atp5b PE=1 SV=2	ATPB_MOUSE	TRUE	TRUE	iMNVIGEPIDER	1	iTRAQ8plex (+304)	53.88	35.7322	47.31		0	0.1159	0.4534	-1.82	2111	3710	3744	679	0.664907	1.61216	13.3225	563.928	1688.76	3	0.144113	85.2853	Locus:1.1.1.839.6 File:"Ivana_20131029_iTRAQ_LP_2_3.wiff"	LP	Ivanna-LP-B (LP-B)
LP	ATP synthase subunit beta, mitochondrial OS=Mus musculus GN=Atp5b PE=1 SV=2	ATPB_MOUSE	TRUE	TRUE	iMNVIGEPIDER	1	iTRAQ8plex (+304)	56.46	35.7322	45.9		0	-0.1225	0.03864	-0.106	1995	2993	2639	1671	0.655555	1.62143	13.1827	563.93	1688.77	3	0.139853	82.7641	Locus:1.1.1.1166.21 File:"Ivana_20131029_iTRAQ_LP_2_2.wiff"	LP	Ivanna-LP-B (LP-B)
LP	ATP synthase subunit beta, mitochondrial OS=Mus musculus GN=Atp5b PE=1 SV=2	ATPB_MOUSE	TRUE	TRUE	iMNVIGEPIDER	1	iTRAQ8plex (+304)	56.49	35.7322	46.23		0	-0.1715	0.238	0.05797	1926	2804	2880	1782	0.664907	1.62143	13.1972	563.93	1688.77	3	0.139853	82.7641	Locus:1.1.1.1165.6 File:"Ivana_20131029_iTRAQ_LP_2_2.wiff"	LP	Ivanna-LP-B (LP-B)
LP	ATP synthase subunit beta, mitochondrial OS=Mus musculus GN=Atp5b PE=1 SV=2	ATPB_MOUSE	TRUE	TRUE	iMNVIGEPIDER	1	iTRAQ8plex (+304)	41.31	35.7322	32.95		0	0.1117	-0.1026	-0.1573	1300	2278	1598	1062	0.63361	1.62567	12.6069	563.93	1688.77	3	0.139463	82.5333	Locus:1.1.1.1169.21 File:"Ivana_20131029_iTRAQ_LP_2_2.wiff"	LP	Ivanna-LP-B (LP-B)
LP	ATP synthase subunit beta, mitochondrial OS=Mus musculus GN=Atp5b PE=1 SV=2	ATPB_MOUSE	TRUE	TRUE	iMNVIGEPIDER	1	iTRAQ8plex (+304)	40.51	35.7322	29.16		0	0.1034	0.3878	-1.909	1483	2583	2521	456	0.639681	1.63176	12.782	563.93	1688.77	3	0.139463	82.5333	Locus:1.1.1.1168.8 File:"Ivana_20131029_iTRAQ_LP_2_2.wiff"	LP	Ivanna-LP-B (LP-B)
LP	ATP synthase subunit beta, mitochondrial OS=Mus musculus GN=Atp5b PE=1 SV=2	ATPB_MOUSE	TRUE	TRUE	iMNVIGEPIDER	1	iTRAQ8plex (+304)	59.32	35.7322	54.84		0	-1.508	-2.301	-4.365	2369	1349	680	247.2	0.615296	1.61919	12.1815	563.931	1688.77	3	0.137213	81.2016	Locus:1.1.1.852.21 File:"Ivana_20131029_iTRAQ_LP_2_5.wiff"	LP	Ivanna-LP-B (LP-B)
LP	ATP synthase subunit beta, mitochondrial OS=Mus musculus GN=Atp5b PE=1 SV=2	ATPB_MOUSE	TRUE	TRUE	iMNVIGEPIDER	1	iTRAQ8plex (+304)	45.11	35.7322	38.98		0	0.1451	0.1735	-0.09822	2007	3602	2937	1701	0.664907	1.61216	13.3229	563.931	1688.77	3	0.136943	81.0418	Locus:1.1.1.845.6 File:"Ivana_20131029_iTRAQ_LP_2_3.wiff"	LP	Ivanna-LP-B (LP-B)
LP	ATP synthase subunit beta, mitochondrial OS=Mus musculus GN=Atp5b PE=1 SV=2	ATPB_MOUSE	TRUE	TRUE	iMNVIGEPIDER	1	iTRAQ8plex (+304)	42.85	35.7322	37.52		0	-0.01695	0.58	-2.263	1895	3044	3632	487	0.655555	1.62143	13.145	563.931	1688.77	3	0.136403	80.7222	Locus:1.1.1.855.21 File:"Ivana_20131029_iTRAQ_LP_2_5.wiff"	LP	Ivanna-LP-B (LP-B)
LP	ATP synthase subunit beta, mitochondrial OS=Mus musculus GN=Atp5b PE=1 SV=2	ATPB_MOUSE	TRUE	TRUE	iMNVIGEPIDER	1	iTRAQ8plex (+304)	55.17	35.7322	52.42		0	0.1051	0.4853	-0.07455	2118	3708	3772	1819	0.67426	1.60482	13.4789	563.931	1688.77	3	0.136403	80.7222	Locus:1.1.1.854.5 File:"Ivana_20131029_iTRAQ_LP_2_5.wiff"	LP	Ivanna-LP-B (LP-B)
LP	ATP synthase subunit beta, mitochondrial OS=Mus musculus GN=Atp5b PE=1 SV=2	ATPB_MOUSE	TRUE	TRUE	iMNVIGEPIDER	1	iTRAQ8plex (+304)	52.5	35.7322	48.9		0	-2.604	0.453	-1.489	204.6	61	340	72	0.609326	1.29693	9.40429	563.931	1688.77	3	0.135893	80.4204	Locus:1.1.1.1070.4 File:"Ivana_20131029_iTRAQ_LP_2_7.wiff"	LP	Ivanna-LP-B (LP-B)
LP	ATP synthase subunit beta, mitochondrial OS=Mus musculus GN=Atp5b PE=1 SV=2	ATPB_MOUSE	TRUE	TRUE	iMNVIGEPIDER	1	iTRAQ8plex (+304)	69.89	35.7322	61.02		0	0.1982	0.3693	0.3033	2340	4360	3862	2539	0.692339	1.59607	13.6774	563.931	1688.77	3	0.135683	80.2961	Locus:1.1.1.1163.21 File:"Ivana_20131029_iTRAQ_LP_2_2.wiff"	LP	Ivanna-LP-B (LP-B)
LP	ATP synthase subunit beta, mitochondrial OS=Mus musculus GN=Atp5b PE=1 SV=2	ATPB_MOUSE	TRUE	TRUE	iMNVIGEPIDER	1	iTRAQ8plex (+304)	72.64	35.7322	63.99		0	-0.1021	-2.349	-0.1489	1961	2962	671	1601	0.639681	1.63176	12.8128	563.931	1688.77	3	0.135683	80.2961	Locus:1.1.1.1162.6 File:"Ivana_20131029_iTRAQ_LP_2_2.wiff"	LP	Ivanna-LP-B (LP-B)
LP	ATP synthase subunit beta, mitochondrial OS=Mus musculus GN=Atp5b PE=1 SV=2	ATPB_MOUSE	TRUE	TRUE	iMNVIGEPIDER	1	iTRAQ8plex (+304)	40.1	35.7322	29.02		0	-0.3768	2.248	1.808	642.4	873	3452	1769	0.63361	1.62867	12.7178	563.932	1688.77	3	0.134963	79.87	Locus:1.1.1.1911.17 File:"Ivana_20131029_iTRAQ_LP_2_1.wiff"	LP	Ivanna-LP-B (LP-B)
LP	ATP synthase subunit beta, mitochondrial OS=Mus musculus GN=Atp5b PE=1 SV=2	ATPB_MOUSE	TRUE	TRUE	iMNVIGEPIDER	1	iTRAQ8plex (+304)	50.22	35.7322	39.88		0	2.493	2.64	2.773	413	3332	2897	2091	0.655555	1.62143	13.0923	563.932	1688.77	3	0.134963	79.87	Locus:1.1.1.1912.14 File:"Ivana_20131029_iTRAQ_LP_2_1.wiff"	LP	Ivanna-LP-B (LP-B)
LP	ATP synthase subunit beta, mitochondrial OS=Mus musculus GN=Atp5b PE=1 SV=2	ATPB_MOUSE	TRUE	TRUE	iMNVIGEPIDER	1	iTRAQ8plex (+304)	42.34	35.7322	39.28		0	2.514	2.816	2.436	39	327	316	163	0.607877	1.33756	9.72281	563.932	1688.77	3	0.133193	78.8224	Locus:1.1.1.1073.6 File:"Ivana_20131029_iTRAQ_LP_2_7.wiff"	LP	Ivanna-LP-B (LP-B)
LP	ATP synthase subunit beta, mitochondrial OS=Mus musculus GN=Atp5b PE=1 SV=2	ATPB_MOUSE	TRUE	TRUE	iMNVIGEPIDER	1	iTRAQ8plex (+304)	56.31	35.7322	50.54		0	1.108	3.39	2.938	35	117	380	191	0.608616	1.31694	9.49785	563.932	1688.77	3	0.132863	78.6271	Locus:1.1.1.1066.4 File:"Ivana_20131029_iTRAQ_LP_2_7.wiff"	LP	Ivanna-LP-B (LP-B)
LP	ATP synthase subunit beta, mitochondrial OS=Mus musculus GN=Atp5b PE=1 SV=2	ATPB_MOUSE	TRUE	TRUE	iMNVIGEPIDER	1	iTRAQ8plex (+304)	45.77	35.7322	41.51		0	1.388	1.518	0.5646	84	349	306	111	0.607877	1.33756	9.73132	563.932	1688.78	3	0.132623	78.4851	Locus:1.1.1.1067.4 File:"Ivana_20131029_iTRAQ_LP_2_7.wiff"	LP	Ivanna-LP-B (LP-B)
LP	ATP synthase subunit beta, mitochondrial OS=Mus musculus GN=Atp5b PE=1 SV=2	ATPB_MOUSE	TRUE	TRUE	iMNVIGEPIDER	1	iTRAQ8plex (+304)	47.79	35.7322	44.28		0	0.09613	0.3644	0.1466	1290	2245	2117	1268	0.639681	1.62867	12.7566	563.932	1688.78	3	0.132353	78.3253	Locus:1.1.1.1915.7 File:"Ivana_20131029_iTRAQ_LP_2_1.wiff"	LP	Ivanna-LP-B (LP-B)
LP	ATP synthase subunit beta, mitochondrial OS=Mus musculus GN=Atp5b PE=1 SV=2	ATPB_MOUSE	TRUE	TRUE	iMNVIGEPIDER	1	iTRAQ8plex (+304)	63.28	35.7322	54.2		0	-0.07637	0.3337	0.03008	2381	3693	3806	2170	0.683196	1.59607	13.5567	563.933	1688.78	3	0.131843	78.0234	Locus:1.1.1.893.4 File:"Ivana_20131029_iTRAQ_LP_2_4.wiff"	LP	Ivanna-LP-B (LP-B)
LP	ATP synthase subunit beta, mitochondrial OS=Mus musculus GN=Atp5b PE=1 SV=2	ATPB_MOUSE	TRUE	TRUE	iMNVIGEPIDER	1	iTRAQ8plex (+304)	50.41	35.7322	41.08		0	-2.617	-1.555	0.02818	393	123	166	348	0.605472	1.37778	10.0084	563.933	1688.78	3	0.130763	77.3842	Locus:1.1.1.1062.4 File:"Ivana_20131029_iTRAQ_LP_2_7.wiff"	LP	Ivanna-LP-B (LP-B)
LP	ATP synthase subunit beta, mitochondrial OS=Mus musculus GN=Atp5b PE=1 SV=2	ATPB_MOUSE	TRUE	TRUE	iMNVIGEPIDER	1	iTRAQ8plex (+304)	64.54	35.7322	60.87		0	-0.4339	2.164	1.39	115	149	595	244	0.604532	1.39972	10.1072	563.933	1688.78	3	0.130763	77.3842	Locus:1.1.1.1063.4 File:"Ivana_20131029_iTRAQ_LP_2_7.wiff"	LP	Ivanna-LP-B (LP-B)
LP	ATP synthase subunit beta, mitochondrial OS=Mus musculus GN=Atp5b PE=1 SV=2	ATPB_MOUSE	TRUE	TRUE	iMNVIGEPIDER	1	iTRAQ8plex (+304)	55.99	35.7322	50.29		0	-1.847	-1.851	-0.0644	509	249	184	427	0.602653	1.44305	10.4189	563.933	1688.78	3	0.130763	77.3842	Locus:1.1.1.1060.5 File:"Ivana_20131029_iTRAQ_LP_2_7.wiff"	LP	Ivanna-LP-B (LP-B)
LP	ATP synthase subunit beta, mitochondrial OS=Mus musculus GN=Atp5b PE=1 SV=2	ATPB_MOUSE	TRUE	TRUE	iMNVIGEPIDER	1	iTRAQ8plex (+304)	55.28	35.7322	49.52		0	-0.1755	0.9742	0.9751	122	180	289	200	0.607877	1.33756	9.62753	563.933	1688.78	3	0.130763	77.3842	Locus:1.1.1.1058.4 File:"Ivana_20131029_iTRAQ_LP_2_7.wiff"	LP	Ivanna-LP-B (LP-B)
LP	ATP synthase subunit beta, mitochondrial OS=Mus musculus GN=Atp5b PE=1 SV=2	ATPB_MOUSE	TRUE	TRUE	iMNVIGEPIDER	1	iTRAQ8plex (+304)	60.86	35.7322	52.02		0	-1.683	0.7031	-0.0138	549	307	1076	476	0.599181	1.54338	11.2336	563.933	1688.78	3	0.130763	77.3842	Locus:1.1.1.1059.2 File:"Ivana_20131029_iTRAQ_LP_2_7.wiff"	LP	Ivanna-LP-B (LP-B)
LP	ATP synthase subunit beta, mitochondrial OS=Mus musculus GN=Atp5b PE=1 SV=2	ATPB_MOUSE	TRUE	TRUE	iMNVIGEPIDER	1	iTRAQ8plex (+304)	46.57	35.7322	34.39		0	2.204	2.67	2.268	662	4555	4874	2491	0.683196	1.59607	13.6191	563.933	1688.78	3	0.130733	77.3665	Locus:1.1.1.894.21 File:"Ivana_20131029_iTRAQ_LP_2_4.wiff"	LP	Ivanna-LP-B (LP-B)
LP	ATP synthase subunit beta, mitochondrial OS=Mus musculus GN=Atp5b PE=1 SV=2	ATPB_MOUSE	TRUE	TRUE	iMNVIGEPIDER	0.99	iTRAQ8plex (+304)	21.18	35.7322	21.18		0	-0.1927	0.2463	-0.1156	166	238	250	138	0.607877	1.33756	9.62936	563.933	1688.78	3	0.130523	77.2422	Locus:1.1.1.2502.5 File:"Ivana_20131029_iTRAQ_LP_2_7.wiff"	LP	Ivanna-LP-B (LP-B)
LP	ATP synthase subunit beta, mitochondrial OS=Mus musculus GN=Atp5b PE=1 SV=2	ATPB_MOUSE	TRUE	TRUE	iMNVIGEPIDER	1	iTRAQ8plex (+304)	37.79	35.7322	34.82		0	3.401	3.698	3.216	169	2406	2324	1115	0.627386	1.62567	12.5541	563.933	1688.78	3	0.130493	77.2244	Locus:1.1.1.849.19 File:"Ivana_20131029_iTRAQ_LP_2_3.wiff"	LP	Ivanna-LP-B (LP-B)
LP	ATP synthase subunit beta, mitochondrial OS=Mus musculus GN=Atp5b PE=1 SV=2	ATPB_MOUSE	TRUE	TRUE	iMNVIGEPIDER	1	iTRAQ8plex (+304)	53.2	35.7322	39.36		0	-0.0786	0.00447	-0.02481	1851	2860	2399	1631	0.655555	1.62143	13.0936	563.933	1688.78	3	0.130493	77.2244	Locus:1.1.1.848.8 File:"Ivana_20131029_iTRAQ_LP_2_3.wiff"	LP	Ivanna-LP-B (LP-B)
LP	ATP synthase subunit beta, mitochondrial OS=Mus musculus GN=Atp5b PE=1 SV=2	ATPB_MOUSE	TRUE	TRUE	iMNVIGEPIDER	1	iTRAQ8plex (+304)	25.7	35.7322	22.83		0	-0.595	-0.5644	0.122	112	123	98	107	0.612115	1.22258	8.78136	563.933	1688.78	3	0.130163	77.0291	Locus:1.1.1.2280.8 File:"Ivana_20131029_iTRAQ_LP_2_7.wiff"	LP	Ivanna-LP-B (LP-B)
LP	ATP synthase subunit beta, mitochondrial OS=Mus musculus GN=Atp5b PE=1 SV=2	ATPB_MOUSE	TRUE	TRUE	iMNVIGEPIDER	1	iTRAQ8plex (+304)	67.28	35.7322	61.32		0	-4.266	0.3709	-2.38	1082	119.5	1692	231	0.603018	1.57378	11.6094	563.933	1688.78	3	0.130103	76.9936	Locus:1.1.1.1057.3 File:"Ivana_20131029_iTRAQ_LP_2_7.wiff"	LP	Ivanna-LP-B (LP-B)
LP	ATP synthase subunit beta, mitochondrial OS=Mus musculus GN=Atp5b PE=1 SV=2	ATPB_MOUSE	TRUE	TRUE	iMNVIGEPIDER	1	iTRAQ8plex (+304)	59.58	35.7322	53.31		0	0.4359	0.4006	2.536	92	200	142	396	0.607877	1.33756	9.69697	563.933	1688.78	3	0.130073	76.9759	Locus:1.1.1.1053.3 File:"Ivana_20131029_iTRAQ_LP_2_7.wiff"	LP	Ivanna-LP-B (LP-B)
LP	ATP synthase subunit beta, mitochondrial OS=Mus musculus GN=Atp5b PE=1 SV=2	ATPB_MOUSE	TRUE	TRUE	iMNVIGEPIDER	1	iTRAQ8plex (+304)	55.58	35.7322	50.77		0	0.1225	0.4966	0.03657	686.3	1216	1230	631	0.608164	1.60138	11.8778	563.933	1688.78	3	0.130073	76.9759	Locus:1.1.1.1054.4 File:"Ivana_20131029_iTRAQ_LP_2_7.wiff"	LP	Ivanna-LP-B (LP-B)
LP	ATP synthase subunit beta, mitochondrial OS=Mus musculus GN=Atp5b PE=1 SV=2	ATPB_MOUSE	TRUE	TRUE	iMNVIGEPIDER	1	iTRAQ8plex (+304)	70.57	35.7322	64.47		0	-0.09732	-2.19	-0.09165	2841	4307	1049	2402	0.67426	1.61216	13.3716	563.933	1688.78	3	0.129743	76.7806	Locus:1.1.1.1909.20 File:"Ivana_20131029_iTRAQ_LP_2_1.wiff"	LP	Ivanna-LP-B (LP-B)
LP	ATP synthase subunit beta, mitochondrial OS=Mus musculus GN=Atp5b PE=1 SV=2	ATPB_MOUSE	TRUE	TRUE	iMNVIGEPIDER	1	iTRAQ8plex (+304)	64.49	35.7322	58.52		0	0.06367	-2.655	-0.09217	2459	4151	764	2087	0.664907	1.62143	13.2078	563.933	1688.78	3	0.129743	76.7806	Locus:1.1.1.1908.6 File:"Ivana_20131029_iTRAQ_LP_2_1.wiff"	LP	Ivanna-LP-B (LP-B)
LP	ATP synthase subunit beta, mitochondrial OS=Mus musculus GN=Atp5b PE=1 SV=2	ATPB_MOUSE	TRUE	TRUE	iMNVIGEPIDER	1	iTRAQ8plex (+304)	43.61	35.7322	36.52		0	-0.09824	0.2709	-0.1435	1797	2743	2763	1472	0.655555	1.62143	13.0992	563.934	1688.78	3	0.127313	75.3424	Locus:1.1.1.897.21 File:"Ivana_20131029_iTRAQ_LP_2_4.wiff"	LP	Ivanna-LP-B (LP-B)
LP	ATP synthase subunit beta, mitochondrial OS=Mus musculus GN=Atp5b PE=1 SV=2	ATPB_MOUSE	TRUE	TRUE	iMNVIGEPIDER	0.97	iTRAQ8plex (+304)	17.85	35.7322	17.85		0	-1.68	0.09567	-1.435	204	108	269	75	0.609326	1.29693	9.35755	563.935	1688.78	3	0.125603	74.3304	Locus:1.1.1.2390.10 File:"Ivana_20131029_iTRAQ_LP_2_7.wiff"	LP	Ivanna-LP-B (LP-B)
LP	ATP synthase subunit beta, mitochondrial OS=Mus musculus GN=Atp5b PE=1 SV=2	ATPB_MOUSE	TRUE	TRUE	iMNVIGEPIDER	0.99	iTRAQ8plex (+304)	28.9	35.7322	20.8		0	1.817	-1.245	1.982	27	144	23	85	0.616228	1.16744	8.12412	563.949	1688.83	3	0.0816527	48.32	Locus:1.1.1.113.4 File:"Ivana_20131029_iTRAQ_LP_2_8.wiff"	LP	Ivanna-LP-B (LP-B)
LP	ATP synthase subunit beta, mitochondrial OS=Mus musculus GN=Atp5b PE=1 SV=2	ATPB_MOUSE	TRUE	TRUE	iMNVIGEPIDER	0.98	iTRAQ8plex (+304)	21.07	35.7322	21.07		0	1.219	1.244	0.496	27	100	82	34	0.617671	1.15742	7.92481	563.957	1688.85	3	0.0576227	34.0991	Locus:1.1.1.791.6 File:"Ivana_20131029_iTRAQ_LP_2_8.wiff"	LP	Ivanna-LP-B (LP-B)
LP	ATP synthase subunit beta, mitochondrial OS=Mus musculus GN=Atp5b PE=1 SV=2	ATPB_MOUSE	TRUE	TRUE	iMNVIGEPIDER	1	iTRAQ8plex (+304)	64.37	35.7322	59.66		0	2.281	2.253	0.2966	542	4162	3337	649	0.655555	1.62143	13.0851	564.01	1689.01	3	0.101737	60.199	Locus:1.1.1.851.7 File:"Ivana_20131029_iTRAQ_LP_2_5.wiff"	LP	Ivanna-LP-B (LP-B)
LP	ATP synthase subunit beta, mitochondrial OS=Mus musculus GN=Atp5b PE=1 SV=2	ATPB_MOUSE	TRUE	TRUE	imNVIGEPIDER	0.99	iTRAQ8plex (+304), Oxidation (+16)	16.69	35.5835	14.45	1.04576	0	2.089	2.633	0.3188	327	1683	2256	368	0.615296	1.61919	12.178	569.303	1704.89	3	0.0163857	9.60536	Locus:1.1.1.759.20 File:"Ivana_20131029_iTRAQ_LP_1_3.wiff"	LP	Ivanna-LP-A (LP-A)
LP	ATP synthase subunit beta, mitochondrial OS=Mus musculus GN=Atp5b PE=1 SV=2	ATPB_MOUSE	TRUE	TRUE	imNVIGEPIDER	1	iTRAQ8plex (+304), Oxidation (+16)	20.08	35.5835	16.62	0.585027	0	0.2108	0.297	-2.246	1374	1976	1982	345	0.627386	1.62567	12.4709	569.307	1704.9	3	0.00237572	1.39264	Locus:1.1.1.750.19 File:"Ivana_20131029_iTRAQ_LP_1_2.wiff"	LP	Ivanna-LP-A (LP-A)
LP	ATP synthase subunit beta, mitochondrial OS=Mus musculus GN=Atp5b PE=1 SV=2	ATPB_MOUSE	TRUE	TRUE	iPVGPETLGR	0.99	iTRAQ8plex (+304)	23.16	39.0466	23.16		0	1.069	0.9139	1.118	35	90	75	62	0.617042	1.15742	8.03342	448.268	1341.78	3	0.0109804	8.17728	Locus:1.1.1.2337.5 File:"Ivana_20131029_iTRAQ_LP_1_14.wiff"	LP	Ivanna-LP-A (LP-A)
LP	ATP synthase subunit beta, mitochondrial OS=Mus musculus GN=Atp5b PE=1 SV=2	ATPB_MOUSE	TRUE	TRUE	iPVGPETLGR	1	iTRAQ8plex (+304)	29.39	39.0466	24.82		0	0.351	-2.608	0.3034	1284	2033	371	1353	0.621144	1.62217	12.2995	448.271	1789.06	4	447.264	249859	Locus:1.1.1.1364.13 File:"Ivana_20131029_iTRAQ_LP_1_1.wiff"	LP	Ivanna-LP-A (LP-A)
LP	ATP synthase subunit beta, mitochondrial OS=Mus musculus GN=Atp5b PE=1 SV=2	ATPB_MOUSE	TRUE	TRUE	iPVGPETLGR	1	iTRAQ8plex (+304)	23.59	39.0466	19.97	0.236572	0	1.144	0.6904	-1.026	18	49	35	9	0.609223	1.19106	6.79442	448.273	1341.8	3	0.00506964	3.77541	Locus:1.1.1.25.2 File:"Ivana_20131029_iTRAQ_LP_1_15.wiff"	LP	Ivanna-LP-A (LP-A)
LP	ATP synthase subunit beta, mitochondrial OS=Mus musculus GN=Atp5b PE=1 SV=2	ATPB_MOUSE	TRUE	TRUE	iPVGPETLGR	0.97	iTRAQ8plex (+304)	26.49	39.0466	16.12		0	1.158	1.097	3.293	30	79	62	195	0.614224	1.19313	8.5157	448.273	1789.06	4	447.272	249863	Locus:1.1.1.1148.2 File:"Ivana_20131029_iTRAQ_LP_1_13.wiff"	LP	Ivanna-LP-A (LP-A)
LP	ATP synthase subunit beta, mitochondrial OS=Mus musculus GN=Atp5b PE=1 SV=2	ATPB_MOUSE	TRUE	TRUE	iPVGPETLGR	1	iTRAQ8plex (+304)	30.39	39.0466	24.14		0	3.699	3.434	2.376	198	2868	2287	806	0.627386	1.62567	12.5885	448.273	1789.06	4	447.272	249863	Locus:1.1.1.901.7 File:"Ivana_20131029_iTRAQ_LP_1_9.wiff"	LP	Ivanna-LP-A (LP-A)
LP	ATP synthase subunit beta, mitochondrial OS=Mus musculus GN=Atp5b PE=1 SV=2	ATPB_MOUSE	TRUE	TRUE	iPVGPETLGR	1	iTRAQ8plex (+304)	20.98	39.0466	14	0.958607	0	0.6079	1.5	1.221	80	153	245	150	0.610027	1.27853	9.29462	448.274	1341.8	3	0.00737964	5.49568	Locus:1.1.1.2059.8 File:"Ivana_20131029_iTRAQ_LP_1_13.wiff"	LP	Ivanna-LP-A (LP-A)
LP	ATP synthase subunit beta, mitochondrial OS=Mus musculus GN=Atp5b PE=1 SV=2	ATPB_MOUSE	TRUE	TRUE	iPVGPETLGR	0.98	iTRAQ8plex (+304)	27.84	39.0466	18.98		0	0.7014	0.8008	0.1498	1207	2435	2416	1167	0.639681	1.63176	12.8188	448.274	1789.07	4	447.274	249864	Locus:1.1.1.1365.9 File:"Ivana_20131029_iTRAQ_LP_1_1.wiff"	LP	Ivanna-LP-A (LP-A)
LP	ATP synthase subunit beta, mitochondrial OS=Mus musculus GN=Atp5b PE=1 SV=2	ATPB_MOUSE	TRUE	TRUE	iPVGPETLGR	0.99	iTRAQ8plex (+304)	28.47	39.0466	21.72		0	-1.762	0.1245	-2.561	1312	502	1594	258	0.605572	1.60138	11.84	448.274	1789.07	4	447.276	249864	Locus:1.1.1.796.7 File:"Ivana_20131029_iTRAQ_LP_1_5.wiff"	LP	Ivanna-LP-A (LP-A)
LP	ATP synthase subunit beta, mitochondrial OS=Mus musculus GN=Atp5b PE=1 SV=2	ATPB_MOUSE	TRUE	TRUE	iPVGPETLGR	0.99	iTRAQ8plex (+304)	33.11	39.0472	18.05		0	2.836	3.01	1.081	60	511	540	111	0.603592	1.42167	10.255	448.276	1789.07	4	447.282	249867	Locus:1.1.1.1190.16 File:"Ivana_20131029_iTRAQ_LP_1_13.wiff"	LP	Ivanna-LP-A (LP-A)
LP	ATP synthase subunit beta, mitochondrial OS=Mus musculus GN=Atp5b PE=1 SV=2	ATPB_MOUSE	TRUE	TRUE	iPVGPETLGR	0.97	iTRAQ8plex (+304)	16.44	34.5301	9.89	0.744727	0	0.317	0.01838	-0.05235	65	101	77.69	55	0.616228	1.18071	8.22251	448.265	1341.77	3	0.0204304	15.215	Locus:1.1.1.2310.9 File:"Ivana_20131029_iTRAQ_LP_1_14.wiff"	LP	Ivanna-LP-A (LP-A)
LP	ATP synthase subunit beta, mitochondrial OS=Mus musculus GN=Atp5b PE=1 SV=2	ATPB_MOUSE	TRUE	TRUE	iPVGPETLGR	0.98	iTRAQ8plex (+304)	18.05	34.5301	10.45	0.769551	0	0.6981	-1.082	-0.9529	40.09	80.09	26.34	20.27	0.617805	1.15569	7.38189	448.265	1341.77	3	0.0193504	14.4107	Locus:1.1.1.167.10 File:"Ivana_20131029_iTRAQ_LP_1_14.wiff"	LP	Ivanna-LP-A (LP-A)
LP	ATP synthase subunit beta, mitochondrial OS=Mus musculus GN=Atp5b PE=1 SV=2	ATPB_MOUSE	TRUE	TRUE	iPVGPETLGR	0.95	iTRAQ8plex (+304)	15.64	34.5301	7.74	0	0	-0.145	1.003	0.5389	30	35	66	36.34	0.617805	1.15569	7.38664	448.265	1341.77	3	0.0180304	13.4276	Locus:1.1.1.489.9 File:"Ivana_20131029_iTRAQ_LP_1_14.wiff"	LP	Ivanna-LP-A (LP-A)
LP	ATP synthase subunit beta, mitochondrial OS=Mus musculus GN=Atp5b PE=1 SV=2	ATPB_MOUSE	TRUE	TRUE	iPVGPETLGR	0.96	iTRAQ8plex (+304)	14.84	34.5301	9.79	0.508638	0	-0.1033	0.8827	0.5324	25.09	30	51	30.27	0.615845	1.18196	7.09128	448.266	1341.77	3	0.0177304	13.2042	Locus:1.1.1.369.8 File:"Ivana_20131029_iTRAQ_LP_1_14.wiff"	LP	Ivanna-LP-A (LP-A)
LP	ATP synthase subunit beta, mitochondrial OS=Mus musculus GN=Atp5b PE=1 SV=2	ATPB_MOUSE	TRUE	TRUE	iPVGPETLGR	0.99	iTRAQ8plex (+304)	21.28	34.5301	13.79	0.823909	0	-0.3529	-0.1975	0.06862	50	50	50.09	45	0.61789	1.1447	7.608	448.266	1341.77	3	0.0176104	13.1148	Locus:1.1.1.155.5 File:"Ivana_20131029_iTRAQ_LP_1_14.wiff"	LP	Ivanna-LP-A (LP-A)
LP	ATP synthase subunit beta, mitochondrial OS=Mus musculus GN=Atp5b PE=1 SV=2	ATPB_MOUSE	TRUE	TRUE	iPVGPETLGR	0.99	iTRAQ8plex (+304)	22.44	34.5301	12.7	0.0705811	0	0.4638	-0.4392	0.7541	50.09	86	45	70	0.617042	1.15742	7.97206	448.266	1341.78	3	0.0172504	12.8467	Locus:1.1.1.153.4 File:"Ivana_20131029_iTRAQ_LP_1_14.wiff"	LP	Ivanna-LP-A (LP-A)
LP	ATP synthase subunit beta, mitochondrial OS=Mus musculus GN=Atp5b PE=1 SV=2	ATPB_MOUSE	TRUE	TRUE	iPVGPETLGR	0.99	iTRAQ8plex (+304)	14.87	34.5301	14.87	0.221849	0	0.627	-0.5736	0.1308	51	96	43	48	0.617671	1.15742	7.89482	448.266	1341.78	3	0.0171304	12.7574	Locus:1.1.1.2398.4 File:"Ivana_20131029_iTRAQ_LP_1_14.wiff"	LP	Ivanna-LP-A (LP-A)
LP	ATP synthase subunit beta, mitochondrial OS=Mus musculus GN=Atp5b PE=1 SV=2	ATPB_MOUSE	TRUE	TRUE	iPVGPETLGR	0.95	iTRAQ8plex (+304)	15.15	34.5301	8.59	1	0	-0.3942	1.717	1.848	16	17	54	44	0.612534	1.18196	7.03342	448.266	1341.78	3	0.0169504	12.6233	Locus:1.1.1.151.5 File:"Ivana_20131029_iTRAQ_LP_1_14.wiff"	LP	Ivanna-LP-A (LP-A)
LP	ATP synthase subunit beta, mitochondrial OS=Mus musculus GN=Atp5b PE=1 SV=2	ATPB_MOUSE	TRUE	TRUE	iPVGPETLGR	0.99	iTRAQ8plex (+304)	19.96	34.5301	12.92	0.920819	0	-1.03	-0.9599	-0.8706	50	31.39	30	25.09	0.615845	1.18196	7.09255	448.266	1341.78	3	0.0167104	12.4446	Locus:1.1.1.471.12 File:"Ivana_20131029_iTRAQ_LP_1_14.wiff"	LP	Ivanna-LP-A (LP-A)
LP	ATP synthase subunit beta, mitochondrial OS=Mus musculus GN=Atp5b PE=1 SV=2	ATPB_MOUSE	TRUE	TRUE	iPVGPETLGR	1	iTRAQ8plex (+304)	28.7	34.5301	14.52	0.657577	0	0.107	2.132	0.7652	10	14	47	14	0.600138	1.22695	6.40939	448.266	1341.78	3	0.0164704	12.2658	Locus:1.1.1.238.2 File:"Ivana_20131029_iTRAQ_LP_1_14.wiff"	LP	Ivanna-LP-A (LP-A)
LP	ATP synthase subunit beta, mitochondrial OS=Mus musculus GN=Atp5b PE=1 SV=2	ATPB_MOUSE	TRUE	TRUE	iPVGPETLGR	1	iTRAQ8plex (+304)	32.34	34.5301	20.34	1.10791	0	0.5668	-2.642	-0.03228	20	36	6	17	0.597603	1.24201	6.30378	448.266	1341.78	3	0.0158404	11.7967	Locus:1.1.1.232.3 File:"Ivana_20131029_iTRAQ_LP_1_14.wiff"	LP	Ivanna-LP-A (LP-A)
LP	ATP synthase subunit beta, mitochondrial OS=Mus musculus GN=Atp5b PE=1 SV=2	ATPB_MOUSE	TRUE	TRUE	iPVGPETLGR	1	iTRAQ8plex (+304)	32.98	34.5301	27.05	3.04096	0	-0.1857	-1.358	-0.6387	60	66	30	35.18	0.61789	1.1447	7.57879	448.266	1341.78	3	0.0157804	11.752	Locus:1.1.1.149.5 File:"Ivana_20131029_iTRAQ_LP_1_14.wiff"	LP	Ivanna-LP-A (LP-A)
LP	ATP synthase subunit beta, mitochondrial OS=Mus musculus GN=Atp5b PE=1 SV=2	ATPB_MOUSE	TRUE	TRUE	iPVGPETLGR	0.96	iTRAQ8plex (+304)	15.78	34.5301	6.43	0.744727	0	-0.6189	-0.3917	-0.2783	46.75	39	41	33.81	0.617235	1.15569	7.32697	448.266	1341.78	3	0.0154204	11.4839	Locus:1.1.1.292.7 File:"Ivana_20131029_iTRAQ_LP_1_14.wiff"	LP	Ivanna-LP-A (LP-A)
LP	ATP synthase subunit beta, mitochondrial OS=Mus musculus GN=Atp5b PE=1 SV=2	ATPB_MOUSE	TRUE	TRUE	iPVGPETLGR	1	iTRAQ8plex (+304)	22.96	34.5301	15.31	0.769551	0	-0.429	-1.059	-0.4166	60	56.35	35	40	0.61789	1.1447	7.58007	448.266	1341.78	3	0.0149404	11.1264	Locus:1.1.1.173.16 File:"Ivana_20131029_iTRAQ_LP_1_14.wiff"	LP	Ivanna-LP-A (LP-A)
LP	ATP synthase subunit beta, mitochondrial OS=Mus musculus GN=Atp5b PE=1 SV=2	ATPB_MOUSE	TRUE	TRUE	iPVGPETLGR	1	iTRAQ8plex (+304)	21.43	34.5301	18.02	0.886057	0	-2.882	-1.311	0.4733	195	46	86	223	0.61072	1.2594	9.10329	448.267	1341.78	3	0.0148804	11.0817	Locus:1.1.1.1140.2 File:"Ivana_20131029_iTRAQ_LP_1_13.wiff"	LP	Ivanna-LP-A (LP-A)
LP	ATP synthase subunit beta, mitochondrial OS=Mus musculus GN=Atp5b PE=1 SV=2	ATPB_MOUSE	TRUE	TRUE	iPVGPETLGR	1	iTRAQ8plex (+304)	30.84	34.5301	27.28	0.744727	0	-1.956	-1.955	-2.161	230	76	70	55	0.612115	1.22258	8.75154	448.267	1341.78	3	0.0148804	11.0817	Locus:1.1.1.1138.2 File:"Ivana_20131029_iTRAQ_LP_1_13.wiff"	LP	Ivanna-LP-A (LP-A)
LP	ATP synthase subunit beta, mitochondrial OS=Mus musculus GN=Atp5b PE=1 SV=2	ATPB_MOUSE	TRUE	TRUE	iPVGPETLGR	0.98	iTRAQ8plex (+304)	27.49	34.5301	14.47		0	0.6521	-0.1023	2.622	50	98	51	221	0.612115	1.22258	8.71425	448.267	1341.78	3	0.0148804	11.0817	Locus:1.1.1.1139.2 File:"Ivana_20131029_iTRAQ_LP_1_13.wiff"	LP	Ivanna-LP-A (LP-A)
LP	ATP synthase subunit beta, mitochondrial OS=Mus musculus GN=Atp5b PE=1 SV=2	ATPB_MOUSE	TRUE	TRUE	iPVGPETLGR	0.99	iTRAQ8plex (+304)	15.45	34.5301	11.41	1.48149	0	-0.7055	-0.6324	-0.5089	40	31.34	30	25.09	0.612534	1.18196	6.98219	448.267	1341.78	3	0.0144304	10.7466	Locus:1.1.1.131.5 File:"Ivana_20131029_iTRAQ_LP_1_14.wiff"	LP	Ivanna-LP-A (LP-A)
LP	ATP synthase subunit beta, mitochondrial OS=Mus musculus GN=Atp5b PE=1 SV=2	ATPB_MOUSE	TRUE	TRUE	iPVGPETLGR	0.99	iTRAQ8plex (+304)	24.43	34.5301	20.84		0	-2.069	-1.953	-1.565	109.1	34	33	36	0.61778	1.1447	7.7286	448.267	1341.78	3	0.0143104	10.6572	Locus:1.1.1.1414.5 File:"Ivana_20131029_iTRAQ_LP_1_13.wiff"	LP	Ivanna-LP-A (LP-A)
LP	ATP synthase subunit beta, mitochondrial OS=Mus musculus GN=Atp5b PE=1 SV=2	ATPB_MOUSE	TRUE	TRUE	iPVGPETLGR	0.99	iTRAQ8plex (+304)	17.63	34.5301	13.47	0.721246	0	-0.5004	0.2472	0.3031	49.05	45	65	51	0.61778	1.1447	7.71459	448.267	1341.78	3	0.0141304	10.5232	Locus:1.1.1.405.9 File:"Ivana_20131029_iTRAQ_LP_1_14.wiff"	LP	Ivanna-LP-A (LP-A)
LP	ATP synthase subunit beta, mitochondrial OS=Mus musculus GN=Atp5b PE=1 SV=2	ATPB_MOUSE	TRUE	TRUE	iPVGPETLGR	0.98	iTRAQ8plex (+304)	22.02	34.5301	19.26		0	-1.572	0.8823	-1.024	22	10	44.54	10	0.600138	1.22695	6.43529	448.267	1341.78	3	0.0140104	10.4338	Locus:1.1.1.229.2 File:"Ivana_20131029_iTRAQ_LP_1_14.wiff"	LP	Ivanna-LP-A (LP-A)
LP	ATP synthase subunit beta, mitochondrial OS=Mus musculus GN=Atp5b PE=1 SV=2	ATPB_MOUSE	TRUE	TRUE	iPVGPETLGR	1	iTRAQ8plex (+304)	24.5	34.5301	17.07	0.721246	0	-0.6348	0.8723	0.5038	35.09	30	70	41.34	0.617805	1.14831	7.46295	448.267	1341.78	3	0.0138904	10.3444	Locus:1.1.1.204.15 File:"Ivana_20131029_iTRAQ_LP_1_14.wiff"	LP	Ivanna-LP-A (LP-A)
LP	ATP synthase subunit beta, mitochondrial OS=Mus musculus GN=Atp5b PE=1 SV=2	ATPB_MOUSE	TRUE	TRUE	iPVGPETLGR	1	iTRAQ8plex (+304)	22.13	34.5301	17.84	0.455932	0	0.2355	0.4539	-1.253	244	358	388	102	0.604532	1.39972	10.0928	448.267	1341.78	3	0.0137704	10.2551	Locus:1.1.1.1135.18 File:"Ivana_20131029_iTRAQ_LP_1_13.wiff"	LP	Ivanna-LP-A (LP-A)
LP	ATP synthase subunit beta, mitochondrial OS=Mus musculus GN=Atp5b PE=1 SV=2	ATPB_MOUSE	TRUE	TRUE	iPVGPETLGR	0.96	iTRAQ8plex (+304)	10.93	34.5301	10.93	1.09691	0	0.2478	0.7832	-1.049	64	95	126	30	0.615367	1.18071	8.29921	448.267	1341.78	3	0.0136504	10.1657	Locus:1.1.1.2332.5 File:"Ivana_20131029_iTRAQ_LP_1_14.wiff"	LP	Ivanna-LP-A (LP-A)
LP	ATP synthase subunit beta, mitochondrial OS=Mus musculus GN=Atp5b PE=1 SV=2	ATPB_MOUSE	TRUE	TRUE	iPVGPETLGR	1	iTRAQ8plex (+304)	28.54	34.5301	10.04	1.5376	0	0.8763	1.788	1.657	15.81	36	58	39	0.617235	1.16808	7.21733	448.267	1341.78	3	0.0135604	10.0987	Locus:1.1.1.199.5 File:"Ivana_20131029_iTRAQ_LP_1_14.wiff"	LP	Ivanna-LP-A (LP-A)
LP	ATP synthase subunit beta, mitochondrial OS=Mus musculus GN=Atp5b PE=1 SV=2	ATPB_MOUSE	TRUE	TRUE	iPVGPETLGR	0.99	iTRAQ8plex (+304)	13.68	34.5301	13.68	0.387216	0	1.496	1.317	0.9056	7	24	20	11	0.592442	1.2758	5.9542	448.267	1341.78	3	0.0134404	10.0093	Locus:1.1.1.26.2 File:"Ivana_20131029_iTRAQ_LP_1_15.wiff"	LP	Ivanna-LP-A (LP-A)
LP	ATP synthase subunit beta, mitochondrial OS=Mus musculus GN=Atp5b PE=1 SV=2	ATPB_MOUSE	TRUE	TRUE	iPVGPETLGR	1	iTRAQ8plex (+304)	31.95	34.5301	23.57	0.920819	0	1.882	1.755	2.042	12	52	44	38	0.615845	1.16808	7.18982	448.267	1341.78	3	0.0134104	9.98697	Locus:1.1.1.136.2 File:"Ivana_20131029_iTRAQ_LP_1_14.wiff"	LP	Ivanna-LP-A (LP-A)
LP	ATP synthase subunit beta, mitochondrial OS=Mus musculus GN=Atp5b PE=1 SV=2	ATPB_MOUSE	TRUE	TRUE	iPVGPETLGR	0.99	iTRAQ8plex (+304)	14.58	34.5301	14.58	0.30103	0	0.9831	-1.461	-0.9216	21.02	51	12	11	0.602639	1.21323	6.57016	448.267	1341.78	3	0.0133804	9.96463	Locus:1.1.1.315.3 File:"Ivana_20131029_iTRAQ_LP_1_14.wiff"	LP	Ivanna-LP-A (LP-A)
LP	ATP synthase subunit beta, mitochondrial OS=Mus musculus GN=Atp5b PE=1 SV=2	ATPB_MOUSE	TRUE	TRUE	iPVGPETLGR	0.98	iTRAQ8plex (+304)	15.52	34.5301	11.47	0.455932	0	0.3568	0.2524	Value Missing (-6.643856)	31.62	50.09	45	Value Missing (-6.643856)	0.612534	1.18196	6.98539	448.267	1341.78	3	0.0132904	9.8976	Locus:1.1.1.191.13 File:"Ivana_20131029_iTRAQ_LP_1_14.wiff"	LP	Ivanna-LP-A (LP-A)
LP	ATP synthase subunit beta, mitochondrial OS=Mus musculus GN=Atp5b PE=1 SV=2	ATPB_MOUSE	TRUE	TRUE	iPVGPETLGR	0.98	iTRAQ8plex (+304)	23.34	34.5301	16.7		0	-2.067	-1.578	0.8636	24	9	9	35.27	0.597603	1.24201	6.27184	448.267	1341.78	3	0.0132304	9.85292	Locus:1.1.1.260.3 File:"Ivana_20131029_iTRAQ_LP_1_14.wiff"	LP	Ivanna-LP-A (LP-A)
LP	ATP synthase subunit beta, mitochondrial OS=Mus musculus GN=Atp5b PE=1 SV=2	ATPB_MOUSE	TRUE	TRUE	iPVGPETLGR	1	iTRAQ8plex (+304)	25.98	34.5301	22.23	1.74473	0	1.735	2.641	1.721	15	60	99	39	0.61778	1.14704	7.73471	448.267	1341.78	3	0.0130504	9.71887	Locus:1.1.1.143.5 File:"Ivana_20131029_iTRAQ_LP_1_14.wiff"	LP	Ivanna-LP-A (LP-A)
LP	ATP synthase subunit beta, mitochondrial OS=Mus musculus GN=Atp5b PE=1 SV=2	ATPB_MOUSE	TRUE	TRUE	iPVGPETLGR	0.99	iTRAQ8plex (+304)	25.24	34.5301	19.08		0	-0.7472	0.9191	-1.659	111	84.79	234	35.74	0.611369	1.24126	8.86273	448.267	1341.78	3	0.0130504	9.71887	Locus:1.1.1.1132.18 File:"Ivana_20131029_iTRAQ_LP_1_13.wiff"	LP	Ivanna-LP-A (LP-A)
LP	ATP synthase subunit beta, mitochondrial OS=Mus musculus GN=Atp5b PE=1 SV=2	ATPB_MOUSE	TRUE	TRUE	iPVGPETLGR	1	iTRAQ8plex (+304)	30.25	34.5301	24.07	3.16115	0	0.3711	-0.1691	-0.07686	133	214	142	111	0.610027	1.27853	9.22882	448.267	1341.78	3	0.0129004	9.60716	Locus:1.1.1.2098.7 File:"Ivana_20131029_iTRAQ_LP_1_13.wiff"	LP	Ivanna-LP-A (LP-A)
LP	ATP synthase subunit beta, mitochondrial OS=Mus musculus GN=Atp5b PE=1 SV=2	ATPB_MOUSE	TRUE	TRUE	iPVGPETLGR	0.98	iTRAQ8plex (+304)	13.86	34.5301	11.42	0	0	0.2707	0.6964	0.7936	42	64	76	60	0.617671	1.15742	7.91886	448.267	1341.78	3	0.0126904	9.45076	Locus:1.1.1.2351.5 File:"Ivana_20131029_iTRAQ_LP_1_14.wiff"	LP	Ivanna-LP-A (LP-A)
LP	ATP synthase subunit beta, mitochondrial OS=Mus musculus GN=Atp5b PE=1 SV=2	ATPB_MOUSE	TRUE	TRUE	iPVGPETLGR	1	iTRAQ8plex (+304)	27.38	34.5301	19.88	0.657577	0	1.14	2.184	1.424	7	19	34	15	0.597603	1.24201	6.22882	448.267	1341.78	3	0.0126304	9.40608	Locus:1.1.1.399.4 File:"Ivana_20131029_iTRAQ_LP_1_14.wiff"	LP	Ivanna-LP-A (LP-A)
LP	ATP synthase subunit beta, mitochondrial OS=Mus musculus GN=Atp5b PE=1 SV=2	ATPB_MOUSE	TRUE	TRUE	iPVGPETLGR	1	iTRAQ8plex (+304)	36.48	34.5301	28.7	-0.0791813	0	-0.1881	-1.1	-0.1474	19	21	11	15	0.595032	1.25839	6.04439	448.267	1341.78	3	0.0126304	9.40608	Locus:1.1.1.398.2 File:"Ivana_20131029_iTRAQ_LP_1_14.wiff"	LP	Ivanna-LP-A (LP-A)
LP	ATP synthase subunit beta, mitochondrial OS=Mus musculus GN=Atp5b PE=1 SV=2	ATPB_MOUSE	TRUE	TRUE	iPVGPETLGR	1	iTRAQ8plex (+304)	27.04	34.5301	19.51	0.677781	0	-0.4667	-0.4443	-0.1675	143	132	122	111	0.611369	1.24126	8.98869	448.267	1341.78	3	0.0125704	9.3614	Locus:1.1.1.1075.17 File:"Ivana_20131029_iTRAQ_LP_1_13.wiff"	LP	Ivanna-LP-A (LP-A)
LP	ATP synthase subunit beta, mitochondrial OS=Mus musculus GN=Atp5b PE=1 SV=2	ATPB_MOUSE	TRUE	TRUE	iPVGPETLGR	1	iTRAQ8plex (+304)	40.58	34.5301	34.93	0.187087	0	-0.1255	1.89	0.9855	101	122.2	399	162	0.607877	1.31694	9.61508	448.267	1341.78	3	0.0122104	9.09329	Locus:1.1.1.1214.18 File:"Ivana_20131029_iTRAQ_LP_1_13.wiff"	LP	Ivanna-LP-A (LP-A)
LP	ATP synthase subunit beta, mitochondrial OS=Mus musculus GN=Atp5b PE=1 SV=2	ATPB_MOUSE	TRUE	TRUE	iPVGPETLGR	1	iTRAQ8plex (+304)	45.92	34.5301	39.05	1.95861	0	0.6053	0.9083	1.072	26.34	50	55	45	0.617805	1.14831	7.46222	448.267	1341.78	3	0.0121204	9.02627	Locus:1.1.1.2359.5 File:"Ivana_20131029_iTRAQ_LP_1_13.wiff"	LP	Ivanna-LP-A (LP-A)
LP	ATP synthase subunit beta, mitochondrial OS=Mus musculus GN=Atp5b PE=1 SV=2	ATPB_MOUSE	TRUE	TRUE	iPVGPETLGR	1	iTRAQ8plex (+304)	39.79	34.5301	31.8	0.958607	0	-0.06848	-1.269	0.06227	51	60	26.48	45.09	0.61789	1.14831	7.51231	448.267	1341.78	3	0.0121204	9.02627	Locus:1.1.1.2358.5 File:"Ivana_20131029_iTRAQ_LP_1_13.wiff"	LP	Ivanna-LP-A (LP-A)
LP	ATP synthase subunit beta, mitochondrial OS=Mus musculus GN=Atp5b PE=1 SV=2	ATPB_MOUSE	TRUE	TRUE	iPVGPETLGR	1	iTRAQ8plex (+304)	36.85	34.5301	29.61	1.3098	0	0.2919	0.3331	-1.6	46	70	68	16	0.61789	1.1447	7.64386	448.267	1341.78	3	0.0121204	9.02627	Locus:1.1.1.2361.4 File:"Ivana_20131029_iTRAQ_LP_1_13.wiff"	LP	Ivanna-LP-A (LP-A)
LP	ATP synthase subunit beta, mitochondrial OS=Mus musculus GN=Atp5b PE=1 SV=2	ATPB_MOUSE	TRUE	TRUE	iPVGPETLGR	0.98	iTRAQ8plex (+304)	23.29	34.5301	16		0	-1.085	-1.63	-0.7283	337	204	132	184	0.607877	1.33756	9.74315	448.267	1341.78	3	0.0120904	9.00393	Locus:1.1.1.1181.16 File:"Ivana_20131029_iTRAQ_LP_1_13.wiff"	LP	Ivanna-LP-A (LP-A)
LP	ATP synthase subunit beta, mitochondrial OS=Mus musculus GN=Atp5b PE=1 SV=2	ATPB_MOUSE	TRUE	TRUE	iPVGPETLGR	1	iTRAQ8plex (+304)	29.03	34.5301	23.64	2.10791	0	-2.308	-1.479	-1.594	71.05	19.05	29	23	0.615845	1.16808	7.15076	448.267	1341.78	3	0.0120304	8.95924	Locus:1.1.1.125.4 File:"Ivana_20131029_iTRAQ_LP_1_14.wiff"	LP	Ivanna-LP-A (LP-A)
LP	ATP synthase subunit beta, mitochondrial OS=Mus musculus GN=Atp5b PE=1 SV=2	ATPB_MOUSE	TRUE	TRUE	iPVGPETLGR	1	iTRAQ8plex (+304)	37.46	34.5301	19.99	1	No Values (0.0)	No Values (0.0)	Reference Missing (6.643856)	No Values (0.0)	No Values (0.0)	No Values (0.0)	Reference Missing (6.643856)	No Values (0.0)	0.589989	1.29466	5.72219	448.267	1341.78	3	0.0119104	8.86988	Locus:1.1.1.177.16 File:"Ivana_20131029_iTRAQ_LP_1_14.wiff"	LP	Ivanna-LP-A (LP-A)
LP	ATP synthase subunit beta, mitochondrial OS=Mus musculus GN=Atp5b PE=1 SV=2	ATPB_MOUSE	TRUE	TRUE	iPVGPETLGR	1	iTRAQ8plex (+304)	20.76	34.5301	17.42	0.958607	0	-1.019	0.704	0.2491	18	12	32	18	0.600138	1.22695	6.32193	448.268	1341.78	3	0.0116404	8.6688	Locus:1.1.1.250.2 File:"Ivana_20131029_iTRAQ_LP_1_14.wiff"	LP	Ivanna-LP-A (LP-A)
LP	ATP synthase subunit beta, mitochondrial OS=Mus musculus GN=Atp5b PE=1 SV=2	ATPB_MOUSE	TRUE	TRUE	iPVGPETLGR	1	iTRAQ8plex (+304)	33.49	34.5301	25.67	1.12494	0	-1.443	0.05052	-0.13	28	14	32	22	0.602639	1.21323	6.58496	448.268	1341.78	3	0.0116104	8.64646	Locus:1.1.1.213.3 File:"Ivana_20131029_iTRAQ_LP_1_14.wiff"	LP	Ivanna-LP-A (LP-A)
LP	ATP synthase subunit beta, mitochondrial OS=Mus musculus GN=Atp5b PE=1 SV=2	ATPB_MOUSE	TRUE	TRUE	iPVGPETLGR	1	iTRAQ8plex (+304)	21.87	34.5301	15.27	0.0604807	0	-0.8614	0.2973	0.4251	34	25	46	38.05	0.615845	1.16808	7.16038	448.268	1341.78	3	0.0114604	8.53475	Locus:1.1.1.210.3 File:"Ivana_20131029_iTRAQ_LP_1_14.wiff"	LP	Ivanna-LP-A (LP-A)
LP	ATP synthase subunit beta, mitochondrial OS=Mus musculus GN=Atp5b PE=1 SV=2	ATPB_MOUSE	TRUE	TRUE	iPVGPETLGR	0.98	iTRAQ8plex (+304)	18.7	34.5301	18.7		0	2.376	1.237	2.053	9	54	25	29	0.609223	1.19106	6.87036	448.268	1341.78	3	0.0114304	8.51241	Locus:1.1.1.14.2 File:"Ivana_20131029_iTRAQ_LP_1_15.wiff"	LP	Ivanna-LP-A (LP-A)
LP	ATP synthase subunit beta, mitochondrial OS=Mus musculus GN=Atp5b PE=1 SV=2	ATPB_MOUSE	TRUE	TRUE	iPVGPETLGR	1	iTRAQ8plex (+304)	22.39	34.5301	12.98	0.408935	0	-0.9423	-0.9447	0.5299	204.2	142	122	244	0.608616	1.31694	9.47614	448.268	1341.78	3	0.0113704	8.46773	Locus:1.1.1.1129.15 File:"Ivana_20131029_iTRAQ_LP_1_13.wiff"	LP	Ivanna-LP-A (LP-A)
LP	ATP synthase subunit beta, mitochondrial OS=Mus musculus GN=Atp5b PE=1 SV=2	ATPB_MOUSE	TRUE	TRUE	iPVGPETLGR	0.98	iTRAQ8plex (+304)	15.27	34.5301	9.62	0.431798	0	-1.15	0.3768	-0.2274	150	90	215	111.2	0.61072	1.2594	9.14517	448.268	1341.78	3	0.0112204	8.35602	Locus:1.1.1.2077.8 File:"Ivana_20131029_iTRAQ_LP_1_13.wiff"	LP	Ivanna-LP-A (LP-A)
LP	ATP synthase subunit beta, mitochondrial OS=Mus musculus GN=Atp5b PE=1 SV=2	ATPB_MOUSE	TRUE	TRUE	iPVGPETLGR	0.99	iTRAQ8plex (+304)	16.46	34.5301	14.33	0.568636	0	0.9447	0.1541	0.4682	60	142	81	71	0.614224	1.19313	8.46761	448.268	1341.78	3	0.0111604	8.31133	Locus:1.1.1.899.6 File:"Ivana_20131029_iTRAQ_LP_1_13.wiff"	LP	Ivanna-LP-A (LP-A)
LP	ATP synthase subunit beta, mitochondrial OS=Mus musculus GN=Atp5b PE=1 SV=2	ATPB_MOUSE	TRUE	TRUE	iPVGPETLGR	0.98	iTRAQ8plex (+304)	15.64	34.5301	9.83	0.585027	0	-0.1878	0.7961	-0.03395	41.34	46.34	80	35	0.61778	1.1447	7.66306	448.268	1341.78	3	0.0110704	8.24431	Locus:1.1.1.2313.5 File:"Ivana_20131029_iTRAQ_LP_1_13.wiff"	LP	Ivanna-LP-A (LP-A)
LP	ATP synthase subunit beta, mitochondrial OS=Mus musculus GN=Atp5b PE=1 SV=2	ATPB_MOUSE	TRUE	TRUE	iPVGPETLGR	0.99	iTRAQ8plex (+304)	18.64	34.5301	12.03	0.853872	0	0.5666	0.06023	0.04146	122	224	152	110	0.610027	1.27853	9.24793	448.268	1341.78	3	0.0110404	8.22197	Locus:1.1.1.2086.8 File:"Ivana_20131029_iTRAQ_LP_1_13.wiff"	LP	Ivanna-LP-A (LP-A)
LP	ATP synthase subunit beta, mitochondrial OS=Mus musculus GN=Atp5b PE=1 SV=2	ATPB_MOUSE	TRUE	TRUE	iPVGPETLGR	1	iTRAQ8plex (+304)	35.8	34.5301	27.46	1.31876	0	1.092	0.5641	-0.04151	40.09	105	71	35	0.617042	1.15742	7.97206	448.268	1341.78	3	0.0110104	8.19962	Locus:1.1.1.103.5 File:"Ivana_20131029_iTRAQ_LP_1_14.wiff"	LP	Ivanna-LP-A (LP-A)
LP	ATP synthase subunit beta, mitochondrial OS=Mus musculus GN=Atp5b PE=1 SV=2	ATPB_MOUSE	TRUE	TRUE	iPVGPETLGR	1	iTRAQ8plex (+304)	25.36	34.5301	17.79	0.769551	0	0.3199	0.6204	0.4671	23	36.05	40	26.81	0.612534	1.18196	6.97568	448.268	1341.78	3	0.0110104	8.19962	Locus:1.1.1.282.6 File:"Ivana_20131029_iTRAQ_LP_1_14.wiff"	LP	Ivanna-LP-A (LP-A)
LP	ATP synthase subunit beta, mitochondrial OS=Mus musculus GN=Atp5b PE=1 SV=2	ATPB_MOUSE	TRUE	TRUE	iPVGPETLGR	1	iTRAQ8plex (+304)	24.54	34.5301	17.19	1.02687	0	-2.071	-2.851	-2.569	46.28	14	8	9	0.597603	1.24201	6.27202	448.268	1341.78	3	0.0110104	8.19962	Locus:1.1.1.32.2 File:"Ivana_20131029_iTRAQ_LP_1_15.wiff"	LP	Ivanna-LP-A (LP-A)
LP	ATP synthase subunit beta, mitochondrial OS=Mus musculus GN=Atp5b PE=1 SV=2	ATPB_MOUSE	TRUE	TRUE	iPVGPETLGR	0.99	iTRAQ8plex (+304)	16.31	34.5301	11.55	0.823909	0	-0.2588	0.6052	0.3522	65.09	70	110	70	0.615367	1.18071	8.29962	448.268	1341.78	3	0.0108004	8.04323	Locus:1.1.1.97.5 File:"Ivana_20131029_iTRAQ_LP_1_14.wiff"	LP	Ivanna-LP-A (LP-A)
LP	ATP synthase subunit beta, mitochondrial OS=Mus musculus GN=Atp5b PE=1 SV=2	ATPB_MOUSE	TRUE	TRUE	iPVGPETLGR	0.96	iTRAQ8plex (+304)	10.84	34.5301	4.44	1.33724	0	1.222	-0.1432	0.7605	19	54	22	27.09	0.612534	1.19106	6.9318	448.268	1341.78	3	0.0107104	7.97621	Locus:1.1.1.301.4 File:"Ivana_20131029_iTRAQ_LP_1_14.wiff"	LP	Ivanna-LP-A (LP-A)
LP	ATP synthase subunit beta, mitochondrial OS=Mus musculus GN=Atp5b PE=1 SV=2	ATPB_MOUSE	TRUE	TRUE	iPVGPETLGR	1	iTRAQ8plex (+304)	20.94	34.5301	14.08	1.46852	0	0.06774	-0.3533	1.032	122.2	163	111.2	202.2	0.610027	1.27853	9.22545	448.268	1341.78	3	0.0106804	7.95387	Locus:1.1.1.2107.10 File:"Ivana_20131029_iTRAQ_LP_1_13.wiff"	LP	Ivanna-LP-A (LP-A)
LP	ATP synthase subunit beta, mitochondrial OS=Mus musculus GN=Atp5b PE=1 SV=2	ATPB_MOUSE	TRUE	TRUE	iPVGPETLGR	1	iTRAQ8plex (+304)	23.02	34.5301	18.55	0.920819	0	-1.819	0.08094	-0.828	561.2	215	653	285	0.600341	1.48772	10.7433	448.268	1341.78	3	0.0106504	7.93152	Locus:1.1.1.681.4 File:"Ivana_20131029_iTRAQ_LP_1_13.wiff"	LP	Ivanna-LP-A (LP-A)
LP	ATP synthase subunit beta, mitochondrial OS=Mus musculus GN=Atp5b PE=1 SV=2	ATPB_MOUSE	TRUE	TRUE	iPVGPETLGR	0.98	iTRAQ8plex (+304)	16.15	34.5301	9.54	0.0457575	0	-1.083	0.2701	-0.2568	166.1	103.7	222	121	0.610027	1.27853	9.25927	448.268	1341.78	3	0.0106204	7.90918	Locus:1.1.1.2080.9 File:"Ivana_20131029_iTRAQ_LP_1_13.wiff"	LP	Ivanna-LP-A (LP-A)
LP	ATP synthase subunit beta, mitochondrial OS=Mus musculus GN=Atp5b PE=1 SV=2	ATPB_MOUSE	TRUE	TRUE	iPVGPETLGR	1	iTRAQ8plex (+304)	34.56	34.5301	28.33	1.63827	0	-0.0004511	-3.513	-0.7963	54	67	10	29	0.617235	1.15569	7.32193	448.268	1341.78	3	0.0105904	7.88684	Locus:1.1.1.73.2 File:"Ivana_20131029_iTRAQ_LP_1_14.wiff"	LP	Ivanna-LP-A (LP-A)
LP	ATP synthase subunit beta, mitochondrial OS=Mus musculus GN=Atp5b PE=1 SV=2	ATPB_MOUSE	TRUE	TRUE	iPVGPETLGR	0.99	iTRAQ8plex (+304)	18.7	34.5301	12.99	0.769551	0	-0.3589	-0.4285	-0.8104	55	54	48	29	0.61789	1.14831	7.53916	448.268	1341.78	3	0.0105604	7.8645	Locus:1.1.1.438.6 File:"Ivana_20131029_iTRAQ_LP_1_14.wiff"	LP	Ivanna-LP-A (LP-A)
LP	ATP synthase subunit beta, mitochondrial OS=Mus musculus GN=Atp5b PE=1 SV=2	ATPB_MOUSE	TRUE	TRUE	iPVGPETLGR	1	iTRAQ8plex (+304)	20.9	34.5301	17.01	1.11351	0	-1.381	0.1278	0.6574	112	61	133	144.7	0.612115	1.22258	8.81602	448.268	1341.78	3	0.0105004	7.81981	Locus:1.1.1.1087.17 File:"Ivana_20131029_iTRAQ_LP_1_13.wiff"	LP	Ivanna-LP-A (LP-A)
LP	ATP synthase subunit beta, mitochondrial OS=Mus musculus GN=Atp5b PE=1 SV=2	ATPB_MOUSE	TRUE	TRUE	iPVGPETLGR	1	iTRAQ8plex (+304)	38.38	34.5301	30.66	2.05061	0	-0.3386	0.04254	-0.778	65.09	65	77	35	0.617671	1.15742	7.9194	448.268	1341.78	3	0.0104704	7.79747	Locus:1.1.1.105.6 File:"Ivana_20131029_iTRAQ_LP_1_14.wiff"	LP	Ivanna-LP-A (LP-A)
LP	ATP synthase subunit beta, mitochondrial OS=Mus musculus GN=Atp5b PE=1 SV=2	ATPB_MOUSE	TRUE	TRUE	iPVGPETLGR	1	iTRAQ8plex (+304)	21.15	34.5301	18.7	1.45593	0	-0.1711	0.01425	1.196	71	82	80	130	0.614224	1.19313	8.50383	448.268	1341.78	3	0.0104104	7.75279	Locus:1.1.1.2101.9 File:"Ivana_20131029_iTRAQ_LP_1_13.wiff"	LP	Ivanna-LP-A (LP-A)
LP	ATP synthase subunit beta, mitochondrial OS=Mus musculus GN=Atp5b PE=1 SV=2	ATPB_MOUSE	TRUE	TRUE	iPVGPETLGR	0.99	iTRAQ8plex (+304)	27.2	34.5301	20.35		0	1.702	-0.08043	0.1563	101	399	131	102	0.608616	1.31694	9.51767	448.268	1341.78	3	0.0103504	7.70811	Locus:1.1.1.1211.15 File:"Ivana_20131029_iTRAQ_LP_1_13.wiff"	LP	Ivanna-LP-A (LP-A)
LP	ATP synthase subunit beta, mitochondrial OS=Mus musculus GN=Atp5b PE=1 SV=2	ATPB_MOUSE	TRUE	TRUE	iPVGPETLGR	1	iTRAQ8plex (+304)	24.11	34.5301	17.79	-0.0413927	0	0.02381	-0.1807	-0.1698	62.69	80	65	49.03	0.617042	1.15742	8.00405	448.268	1341.78	3	0.0102304	7.61874	Locus:1.1.1.445.9 File:"Ivana_20131029_iTRAQ_LP_1_14.wiff"	LP	Ivanna-LP-A (LP-A)
LP	ATP synthase subunit beta, mitochondrial OS=Mus musculus GN=Atp5b PE=1 SV=2	ATPB_MOUSE	TRUE	TRUE	iPVGPETLGR	0.96	iTRAQ8plex (+304)	11.73	34.5301	9.94	0.356547	0	-0.01131	-0.3273	0.1287	36	45	33.81	33.81	0.617235	1.16808	7.21548	448.268	1341.78	3	0.0102304	7.61874	Locus:1.1.1.444.7 File:"Ivana_20131029_iTRAQ_LP_1_14.wiff"	LP	Ivanna-LP-A (LP-A)
LP	ATP synthase subunit beta, mitochondrial OS=Mus musculus GN=Atp5b PE=1 SV=2	ATPB_MOUSE	TRUE	TRUE	iPVGPETLGR	1	iTRAQ8plex (+304)	24.74	34.5301	18.19	1.65758	0	-0.826	-1.497	-0.7977	53	38	23	27.88	0.615845	1.16808	7.14853	448.268	1341.78	3	0.0102304	7.61874	Locus:1.1.1.447.7 File:"Ivana_20131029_iTRAQ_LP_1_14.wiff"	LP	Ivanna-LP-A (LP-A)
LP	ATP synthase subunit beta, mitochondrial OS=Mus musculus GN=Atp5b PE=1 SV=2	ATPB_MOUSE	TRUE	TRUE	iPVGPETLGR	1	iTRAQ8plex (+304)	23.96	34.5301	18.74	0.79588	0	0.02421	0.402	0.5393	25.54	33	38	31	0.612534	1.18196	6.99481	448.268	1341.78	3	0.0101704	7.57406	Locus:1.1.1.220.2 File:"Ivana_20131029_iTRAQ_LP_1_14.wiff"	LP	Ivanna-LP-A (LP-A)
LP	ATP synthase subunit beta, mitochondrial OS=Mus musculus GN=Atp5b PE=1 SV=2	ATPB_MOUSE	TRUE	TRUE	iPVGPETLGR	1	iTRAQ8plex (+304)	30.56	34.5301	17.5	1.52288	0	0.3064	-0.8864	-0.2109	39.06	60	27	30	0.617235	1.15569	7.28596	448.268	1341.78	3	0.0101404	7.55171	Locus:1.1.1.441.6 File:"Ivana_20131029_iTRAQ_LP_1_14.wiff"	LP	Ivanna-LP-A (LP-A)
LP	ATP synthase subunit beta, mitochondrial OS=Mus musculus GN=Atp5b PE=1 SV=2	ATPB_MOUSE	TRUE	TRUE	iPVGPETLGR	1	iTRAQ8plex (+304)	27.37	34.5301	17.88	1.55284	0	-0.5791	0.6361	-0.8128	42	36	73	22	0.617805	1.14831	7.43463	448.268	1341.78	3	0.0101104	7.52937	Locus:1.1.1.121.4 File:"Ivana_20131029_iTRAQ_LP_1_14.wiff"	LP	Ivanna-LP-A (LP-A)
LP	ATP synthase subunit beta, mitochondrial OS=Mus musculus GN=Atp5b PE=1 SV=2	ATPB_MOUSE	TRUE	TRUE	iPVGPETLGR	0.99	iTRAQ8plex (+304)	19.31	34.5301	11.25	0.585027	0	-1.068	0.5276	-0.4332	115.5	72.69	184	75.48	0.612115	1.22258	8.80629	448.268	1341.78	3	0.0100204	7.46235	Locus:1.1.1.2309.7 File:"Ivana_20131029_iTRAQ_LP_1_13.wiff"	LP	Ivanna-LP-A (LP-A)
LP	ATP synthase subunit beta, mitochondrial OS=Mus musculus GN=Atp5b PE=1 SV=2	ATPB_MOUSE	TRUE	TRUE	iPVGPETLGR	1	iTRAQ8plex (+304)	29.87	34.5301	21.26	0.366532	0	-1.663	-1.412	-1.191	85.09	35	37.11	35	0.61789	1.1447	7.58646	448.268	1341.78	3	0.00993036	7.39532	Locus:1.1.1.69.7 File:"Ivana_20131029_iTRAQ_LP_1_14.wiff"	LP	Ivanna-LP-A (LP-A)
LP	ATP synthase subunit beta, mitochondrial OS=Mus musculus GN=Atp5b PE=1 SV=2	ATPB_MOUSE	TRUE	TRUE	iPVGPETLGR	1	iTRAQ8plex (+304)	25.86	34.5301	16.01	0.721246	0	0.3248	0.383	0.2197	40	62.69	60	40	0.61778	1.1447	7.66313	448.268	1341.78	3	0.00990036	7.37298	Locus:1.1.1.35.7 File:"Ivana_20131029_iTRAQ_LP_1_14.wiff"	LP	Ivanna-LP-A (LP-A)
LP	ATP synthase subunit beta, mitochondrial OS=Mus musculus GN=Atp5b PE=1 SV=2	ATPB_MOUSE	TRUE	TRUE	iPVGPETLGR	1	iTRAQ8plex (+304)	38.43	34.5301	29.69	1.22185	0	-0.000515	1.135	Value Missing (-6.643856)	20	25	50	Value Missing (-6.643856)	0.602639	1.21323	6.56986	448.268	1341.78	3	0.00981036	7.30596	Locus:1.1.1.37.2 File:"Ivana_20131029_iTRAQ_LP_1_14.wiff"	LP	Ivanna-LP-A (LP-A)
LP	ATP synthase subunit beta, mitochondrial OS=Mus musculus GN=Atp5b PE=1 SV=2	ATPB_MOUSE	TRUE	TRUE	iPVGPETLGR	0.99	iTRAQ8plex (+304)	23.02	34.5301	17.09		0	0.2283	2.036	0.8622	102	154	449	152	0.607877	1.33756	9.74315	448.268	1341.78	3	0.00981036	7.30596	Locus:1.1.1.1078.17 File:"Ivana_20131029_iTRAQ_LP_1_13.wiff"	LP	Ivanna-LP-A (LP-A)
LP	ATP synthase subunit beta, mitochondrial OS=Mus musculus GN=Atp5b PE=1 SV=2	ATPB_MOUSE	TRUE	TRUE	iPVGPETLGR	1	iTRAQ8plex (+304)	20.03	34.5301	16.18	1.92082	0	-1.085	-0.1576	-0.02919	56	35	56.09	47	0.61789	1.1447	7.60058	448.268	1341.78	3	0.00978036	7.28361	Locus:1.1.1.450.5 File:"Ivana_20131029_iTRAQ_LP_1_14.wiff"	LP	Ivanna-LP-A (LP-A)
LP	ATP synthase subunit beta, mitochondrial OS=Mus musculus GN=Atp5b PE=1 SV=2	ATPB_MOUSE	TRUE	TRUE	iPVGPETLGR	0.99	iTRAQ8plex (+304)	26.01	34.5301	18.11		0	-0.7185	1.725	0.03884	174	142	624	153	0.604532	1.39972	10.0941	448.268	1341.78	3	0.00978036	7.28361	Locus:1.1.1.682.4 File:"Ivana_20131029_iTRAQ_LP_1_13.wiff"	LP	Ivanna-LP-A (LP-A)
LP	ATP synthase subunit beta, mitochondrial OS=Mus musculus GN=Atp5b PE=1 SV=2	ATPB_MOUSE	TRUE	TRUE	iPVGPETLGR	0.96	iTRAQ8plex (+304)	13.96	34.5301	8.71	0.356547	0	0.6518	2.342	2.012	16.39	32.69	85	50.18	0.61789	1.14831	7.5256	448.268	1341.78	3	0.00969036	7.21659	Locus:1.1.1.424.10 File:"Ivana_20131029_iTRAQ_LP_1_14.wiff"	LP	Ivanna-LP-A (LP-A)
LP	ATP synthase subunit beta, mitochondrial OS=Mus musculus GN=Atp5b PE=1 SV=2	ATPB_MOUSE	TRUE	TRUE	iPVGPETLGR	1	iTRAQ8plex (+304)	23.59	34.5301	15.14	0.677781	0	-0.02237	1.608	0.6707	40	51	132	52.69	0.617042	1.16744	8.1069	448.268	1341.78	3	0.00969036	7.21659	Locus:1.1.1.2253.5 File:"Ivana_20131029_iTRAQ_LP_1_13.wiff"	LP	Ivanna-LP-A (LP-A)
LP	ATP synthase subunit beta, mitochondrial OS=Mus musculus GN=Atp5b PE=1 SV=2	ATPB_MOUSE	TRUE	TRUE	iPVGPETLGR	0.96	iTRAQ8plex (+304)	18.4	34.5301	15.85		0	0.5206	0.5335	1.619	10	18	16	24	0.595032	1.25839	6.08746	448.268	1341.78	3	0.00969036	7.21659	Locus:1.1.1.114.2 File:"Ivana_20131029_iTRAQ_LP_1_15.wiff"	LP	Ivanna-LP-A (LP-A)
LP	ATP synthase subunit beta, mitochondrial OS=Mus musculus GN=Atp5b PE=1 SV=2	ATPB_MOUSE	TRUE	TRUE	iPVGPETLGR	1	iTRAQ8plex (+304)	20.5	34.5301	17.83	2.5376	0	0.1816	0.7839	0.2331	25.86	37	50	26	0.615845	1.16808	7.11749	448.268	1341.78	3	0.00966036	7.19425	Locus:1.1.1.432.4 File:"Ivana_20131029_iTRAQ_LP_1_14.wiff"	LP	Ivanna-LP-A (LP-A)
LP	ATP synthase subunit beta, mitochondrial OS=Mus musculus GN=Atp5b PE=1 SV=2	ATPB_MOUSE	TRUE	TRUE	iPVGPETLGR	0.99	iTRAQ8plex (+304)	17.66	34.5301	9.52	0.823909	0	0.8906	0.5788	1.318	71	162	121	142	0.611369	1.24126	8.9542	448.268	1341.78	3	0.00960036	7.14956	Locus:1.1.1.1072.17 File:"Ivana_20131029_iTRAQ_LP_1_13.wiff"	LP	Ivanna-LP-A (LP-A)
LP	ATP synthase subunit beta, mitochondrial OS=Mus musculus GN=Atp5b PE=1 SV=2	ATPB_MOUSE	TRUE	TRUE	iPVGPETLGR	1	iTRAQ8plex (+304)	21.29	34.5301	16.74	0.853872	0	-2.357	-2.835	-2.378	334.1	84	57	71	0.61072	1.2594	9.09302	448.268	1341.78	3	0.00951036	7.08254	Locus:1.1.1.1149.5 File:"Ivana_20131029_iTRAQ_LP_1_13.wiff"	LP	Ivanna-LP-A (LP-A)
LP	ATP synthase subunit beta, mitochondrial OS=Mus musculus GN=Atp5b PE=1 SV=2	ATPB_MOUSE	TRUE	TRUE	iPVGPETLGR	0.99	iTRAQ8plex (+304)	16.36	34.5301	10.82	0.408935	0	1.803	0.773	0.6163	9	38	19	12	0.597603	1.24201	6.2854	448.268	1341.78	3	0.00948036	7.0602	Locus:1.1.1.54.2 File:"Ivana_20131029_iTRAQ_LP_1_15.wiff"	LP	Ivanna-LP-A (LP-A)
LP	ATP synthase subunit beta, mitochondrial OS=Mus musculus GN=Atp5b PE=1 SV=2	ATPB_MOUSE	TRUE	TRUE	iPVGPETLGR	1	iTRAQ8plex (+304)	23.89	34.5301	13.72	1.76955	0	1.311	1.04	0.177	25	76	60.27	25.09	0.61789	1.14831	7.54195	448.268	1341.78	3	0.00939036	6.99317	Locus:1.1.1.123.5 File:"Ivana_20131029_iTRAQ_LP_1_14.wiff"	LP	Ivanna-LP-A (LP-A)
LP	ATP synthase subunit beta, mitochondrial OS=Mus musculus GN=Atp5b PE=1 SV=2	ATPB_MOUSE	TRUE	TRUE	iPVGPETLGR	1	iTRAQ8plex (+304)	21.25	34.5301	14.02	1.09691	0	-1.227	-0.637	-1.053	49	27	36	22	0.615845	1.18196	7.06609	448.268	1341.78	3	0.00939036	6.99317	Locus:1.1.1.122.2 File:"Ivana_20131029_iTRAQ_LP_1_14.wiff"	LP	Ivanna-LP-A (LP-A)
LP	ATP synthase subunit beta, mitochondrial OS=Mus musculus GN=Atp5b PE=1 SV=2	ATPB_MOUSE	TRUE	TRUE	iPVGPETLGR	1	iTRAQ8plex (+304)	22.13	34.5301	13.06	1.02228	0	-1.967	-0.2454	-0.6964	75	26.34	70	41.35	0.61778	1.14704	7.73261	448.268	1341.78	3	0.00936036	6.97083	Locus:1.1.1.67.3 File:"Ivana_20131029_iTRAQ_LP_1_14.wiff"	LP	Ivanna-LP-A (LP-A)
LP	ATP synthase subunit beta, mitochondrial OS=Mus musculus GN=Atp5b PE=1 SV=2	ATPB_MOUSE	TRUE	TRUE	iPVGPETLGR	0.98	iTRAQ8plex (+304)	15.36	34.5301	10.6	0.69897	0	-0.8353	1.067	1.462	50	40	110	107.8	0.615367	1.18071	8.26585	448.268	1341.78	3	0.00936036	6.97083	Locus:1.1.1.2247.6 File:"Ivana_20131029_iTRAQ_LP_1_13.wiff"	LP	Ivanna-LP-A (LP-A)
LP	ATP synthase subunit beta, mitochondrial OS=Mus musculus GN=Atp5b PE=1 SV=2	ATPB_MOUSE	TRUE	TRUE	iPVGPETLGR	1	iTRAQ8plex (+304)	27.06	34.5301	17.47	0.619789	0	-0.4677	0.387	-1.333	234	214	347	91	0.60659	1.35824	9.79116	448.268	1341.78	3	0.00933036	6.94849	Locus:1.1.1.675.2 File:"Ivana_20131029_iTRAQ_LP_1_12.wiff"	LP	Ivanna-LP-A (LP-A)
LP	ATP synthase subunit beta, mitochondrial OS=Mus musculus GN=Atp5b PE=1 SV=2	ATPB_MOUSE	TRUE	TRUE	iPVGPETLGR	1	iTRAQ8plex (+304)	33.54	34.5301	25.82	1.40894	0	0.582	0.583	0.1779	1127	2097	1949	1105	0.63361	1.62867	12.6161	448.268	1341.78	3	0.00930036	6.92615	Locus:1.1.1.799.12 File:"Ivana_20131029_iTRAQ_LP_1_15.wiff"	LP	Ivanna-LP-A (LP-A)
LP	ATP synthase subunit beta, mitochondrial OS=Mus musculus GN=Atp5b PE=1 SV=2	ATPB_MOUSE	TRUE	TRUE	iPVGPETLGR	1	iTRAQ8plex (+304)	28.5	34.5301	23.01	1.76955	0	-2.06	-3.021	-4.621	1846	552	289	168.8	0.600464	1.55805	11.4797	448.268	1341.78	3	0.00930036	6.92615	Locus:1.1.1.801.10 File:"Ivana_20131029_iTRAQ_LP_1_15.wiff"	LP	Ivanna-LP-A (LP-A)
LP	ATP synthase subunit beta, mitochondrial OS=Mus musculus GN=Atp5b PE=1 SV=2	ATPB_MOUSE	TRUE	TRUE	iPVGPETLGR	0.99	iTRAQ8plex (+304)	14.43	34.5301	14.37	0.537602	0	0.8399	0.4705	0.6564	27.17	60	44	36	0.617805	1.15569	7.38517	448.268	1341.78	3	0.00927036	6.9038	Locus:1.1.1.452.3 File:"Ivana_20131029_iTRAQ_LP_1_14.wiff"	LP	Ivanna-LP-A (LP-A)
LP	ATP synthase subunit beta, mitochondrial OS=Mus musculus GN=Atp5b PE=1 SV=2	ATPB_MOUSE	TRUE	TRUE	iPVGPETLGR	1	iTRAQ8plex (+304)	39.12	34.5301	31.99	3.92082	0	0.9132	0.6068	1.317	19	44	33	38	0.615845	1.18196	7.06609	448.268	1341.78	3	0.00924036	6.88146	Locus:1.1.1.448.4 File:"Ivana_20131029_iTRAQ_LP_1_14.wiff"	LP	Ivanna-LP-A (LP-A)
LP	ATP synthase subunit beta, mitochondrial OS=Mus musculus GN=Atp5b PE=1 SV=2	ATPB_MOUSE	TRUE	TRUE	iPVGPETLGR	0.97	iTRAQ8plex (+304)	20.3	34.5301	15.65		0	0.235	-0.6532	1.688	8	12	6	20	0.588563	1.33604	5.52356	448.268	1341.78	3	0.00921036	6.85912	Locus:1.1.1.172.2 File:"Ivana_20131029_iTRAQ_LP_1_15.wiff"	LP	Ivanna-LP-A (LP-A)
LP	ATP synthase subunit beta, mitochondrial OS=Mus musculus GN=Atp5b PE=1 SV=2	ATPB_MOUSE	TRUE	TRUE	iPVGPETLGR	0.99	iTRAQ8plex (+304)	16.52	34.5301	9.91	0.537602	0	1.272	0.2748	0.3069	60	177	90	65	0.613082	1.20769	8.61471	448.268	1341.78	3	0.00912036	6.7921	Locus:1.1.1.2213.4 File:"Ivana_20131029_iTRAQ_LP_1_13.wiff"	LP	Ivanna-LP-A (LP-A)
LP	ATP synthase subunit beta, mitochondrial OS=Mus musculus GN=Atp5b PE=1 SV=2	ATPB_MOUSE	TRUE	TRUE	iPVGPETLGR	1	iTRAQ8plex (+304)	19.66	34.5301	13.66	0.251812	0	0.2527	1.982	1.128	80	123	337	141	0.609326	1.29693	9.41151	448.268	1341.78	3	0.00909036	6.76975	Locus:1.1.1.1126.16 File:"Ivana_20131029_iTRAQ_LP_1_13.wiff"	LP	Ivanna-LP-A (LP-A)
LP	ATP synthase subunit beta, mitochondrial OS=Mus musculus GN=Atp5b PE=1 SV=2	ATPB_MOUSE	TRUE	TRUE	iPVGPETLGR	1	iTRAQ8plex (+304)	27.31	34.5301	20.71		0	2.679	0.6698	2.804	61.18	430	122	307	0.60659	1.35824	9.84577	448.268	1341.78	3	0.00909036	6.76975	Locus:1.1.1.1184.16 File:"Ivana_20131029_iTRAQ_LP_1_13.wiff"	LP	Ivanna-LP-A (LP-A)
LP	ATP synthase subunit beta, mitochondrial OS=Mus musculus GN=Atp5b PE=1 SV=2	ATPB_MOUSE	TRUE	TRUE	iPVGPETLGR	1	iTRAQ8plex (+304)	36.58	34.5301	27.45	1.85387	0	0.7185	0.7436	0.446	25	51	48	29	0.617235	1.15569	7.25739	448.268	1341.78	3	0.00903036	6.72507	Locus:1.1.1.2330.4 File:"Ivana_20131029_iTRAQ_LP_1_13.wiff"	LP	Ivanna-LP-A (LP-A)
LP	ATP synthase subunit beta, mitochondrial OS=Mus musculus GN=Atp5b PE=1 SV=2	ATPB_MOUSE	TRUE	TRUE	iPVGPETLGR	0.99	iTRAQ8plex (+304)	21.79	34.5301	18.28		0	-1.963	-1.394	-2.796	1056	345	463	185	0.599477	1.50977	11.0007	448.268	1341.78	3	0.00900036	6.70273	Locus:1.1.1.667.6 File:"Ivana_20131029_iTRAQ_LP_1_14.wiff"	LP	Ivanna-LP-A (LP-A)
LP	ATP synthase subunit beta, mitochondrial OS=Mus musculus GN=Atp5b PE=1 SV=2	ATPB_MOUSE	TRUE	TRUE	iPVGPETLGR	1	iTRAQ8plex (+304)	30.34	34.5301	29.49	0.0809219	0	2.977	3.165	3.061	200	1691	1751	1166	0.615296	1.61919	12.2312	448.268	1341.78	3	0.00900036	6.70273	Locus:1.1.1.666.4 File:"Ivana_20131029_iTRAQ_LP_1_14.wiff"	LP	Ivanna-LP-A (LP-A)
LP	ATP synthase subunit beta, mitochondrial OS=Mus musculus GN=Atp5b PE=1 SV=2	ATPB_MOUSE	TRUE	TRUE	iPVGPETLGR	1	iTRAQ8plex (+304)	31.62	34.5301	26.76	1.67778	0	1.868	1.033	0.4809	90	398	224	111	0.607877	1.33756	9.68475	448.268	1341.78	3	0.00897036	6.68039	Locus:1.1.1.1067.17 File:"Ivana_20131029_iTRAQ_LP_1_13.wiff"	LP	Ivanna-LP-A (LP-A)
LP	ATP synthase subunit beta, mitochondrial OS=Mus musculus GN=Atp5b PE=1 SV=2	ATPB_MOUSE	TRUE	TRUE	iPVGPETLGR	1	iTRAQ8plex (+304)	28.06	34.5301	27.27	1.76955	0	-0.09545	0.1927	0.5487	41	49	53	50	0.61789	1.1447	7.59246	448.268	1341.78	3	0.00897036	6.68039	Locus:1.1.1.1066.2 File:"Ivana_20131029_iTRAQ_LP_1_13.wiff"	LP	Ivanna-LP-A (LP-A)
LP	ATP synthase subunit beta, mitochondrial OS=Mus musculus GN=Atp5b PE=1 SV=2	ATPB_MOUSE	TRUE	TRUE	iPVGPETLGR	0.98	iTRAQ8plex (+304)	21.95	34.5301	16.39		0	-0.757	0.7199	-1.27	25.02	19	46	10	0.605903	1.20113	6.64414	448.268	1341.78	3	0.00891036	6.6357	Locus:1.1.1.263.3 File:"Ivana_20131029_iTRAQ_LP_1_14.wiff"	LP	Ivanna-LP-A (LP-A)
LP	ATP synthase subunit beta, mitochondrial OS=Mus musculus GN=Atp5b PE=1 SV=2	ATPB_MOUSE	TRUE	TRUE	iPVGPETLGR	1	iTRAQ8plex (+304)	31.42	34.5301	26.79	1.69897	0	0.5718	-1.352	-1.501	58.98	108	33	22	0.61778	1.14704	7.79429	448.269	1341.78	3	0.00885036	6.59102	Locus:1.1.1.2356.5 File:"Ivana_20131029_iTRAQ_LP_1_13.wiff"	LP	Ivanna-LP-A (LP-A)
LP	ATP synthase subunit beta, mitochondrial OS=Mus musculus GN=Atp5b PE=1 SV=2	ATPB_MOUSE	TRUE	TRUE	iPVGPETLGR	0.99	iTRAQ8plex (+304)	24.17	34.5301	19.87		0	-1.192	-0.8449	-1.258	253.4	142	163	101	0.609326	1.29693	9.36501	448.269	1341.78	3	0.00885036	6.59102	Locus:1.1.1.1122.16 File:"Ivana_20131029_iTRAQ_LP_1_13.wiff"	LP	Ivanna-LP-A (LP-A)
LP	ATP synthase subunit beta, mitochondrial OS=Mus musculus GN=Atp5b PE=1 SV=2	ATPB_MOUSE	TRUE	TRUE	iPVGPETLGR	0.98	iTRAQ8plex (+304)	19.37	34.5301	18.69		0	0.2057	0.3753	2.236	8	12	11	28	0.592442	1.2758	5.88264	448.269	1341.78	3	0.00885036	6.59102	Locus:1.1.1.17.2 File:"Ivana_20131029_iTRAQ_LP_1_15.wiff"	LP	Ivanna-LP-A (LP-A)
LP	ATP synthase subunit beta, mitochondrial OS=Mus musculus GN=Atp5b PE=1 SV=2	ATPB_MOUSE	TRUE	TRUE	iPVGPETLGR	0.96	iTRAQ8plex (+304)	21.76	34.5301	13.1		0	-0.3304	-0.3838	-0.8958	50	50	45	25.09	0.617805	1.15569	7.41015	448.269	1341.78	3	0.00876036	6.524	Locus:1.1.1.31.2 File:"Ivana_20131029_iTRAQ_LP_1_14.wiff"	LP	Ivanna-LP-A (LP-A)
LP	ATP synthase subunit beta, mitochondrial OS=Mus musculus GN=Atp5b PE=1 SV=2	ATPB_MOUSE	TRUE	TRUE	iPVGPETLGR	1	iTRAQ8plex (+304)	21.43	34.5301	15.38	1.25964	0	-0.8165	-0.6023	0.4363	40	30	30	45.09	0.615845	1.16808	7.1808	448.269	1341.78	3	0.00864036	6.43463	Locus:1.1.1.63.5 File:"Ivana_20131029_iTRAQ_LP_1_14.wiff"	LP	Ivanna-LP-A (LP-A)
LP	ATP synthase subunit beta, mitochondrial OS=Mus musculus GN=Atp5b PE=1 SV=2	ATPB_MOUSE	TRUE	TRUE	iPVGPETLGR	0.96	iTRAQ8plex (+304)	13.85	34.5301	7.71	0.19382	0	-0.9473	-1.144	-0.02317	96	65	51	81	0.616228	1.16744	8.19476	448.269	1341.78	3	0.00858036	6.38995	Locus:1.1.1.2055.4 File:"Ivana_20131029_iTRAQ_LP_1_13.wiff"	LP	Ivanna-LP-A (LP-A)
LP	ATP synthase subunit beta, mitochondrial OS=Mus musculus GN=Atp5b PE=1 SV=2	ATPB_MOUSE	TRUE	TRUE	iPVGPETLGR	1	iTRAQ8plex (+304)	23.88	34.5301	14.82	0.0362122	0	-0.05086	1.645	0.5976	163	204	552	205	0.604532	1.39972	10.1344	448.269	1341.78	3	0.00855036	6.3676	Locus:1.1.1.698.4 File:"Ivana_20131029_iTRAQ_LP_1_13.wiff"	LP	Ivanna-LP-A (LP-A)
LP	ATP synthase subunit beta, mitochondrial OS=Mus musculus GN=Atp5b PE=1 SV=2	ATPB_MOUSE	TRUE	TRUE	iPVGPETLGR	0.96	iTRAQ8plex (+304)	14.96	34.5301	6.76	0.920819	0	-0.6344	0.05114	-0.049	60	50	70	50	0.617671	1.14704	7.84549	448.269	1341.78	3	0.00852036	6.34526	Locus:1.1.1.57.5 File:"Ivana_20131029_iTRAQ_LP_1_14.wiff"	LP	Ivanna-LP-A (LP-A)
LP	ATP synthase subunit beta, mitochondrial OS=Mus musculus GN=Atp5b PE=1 SV=2	ATPB_MOUSE	TRUE	TRUE	iPVGPETLGR	0.96	iTRAQ8plex (+304)	17.27	34.5301	15.52		0	2.404	2.264	-1.902	303	1956	1710	119.6	0.610962	1.61476	11.9974	448.269	1341.78	3	0.00849036	6.32292	Locus:1.1.1.674.2 File:"Ivana_20131029_iTRAQ_LP_1_13.wiff"	LP	Ivanna-LP-A (LP-A)
LP	ATP synthase subunit beta, mitochondrial OS=Mus musculus GN=Atp5b PE=1 SV=2	ATPB_MOUSE	TRUE	TRUE	iPVGPETLGR	1	iTRAQ8plex (+304)	24.46	34.5301	22.15	2.26761	0	0.8327	0.8449	1.168	50	110	101	91	0.614224	1.19313	8.45943	448.269	1341.78	3	0.00837036	6.23355	Locus:1.1.1.2205.6 File:"Ivana_20131029_iTRAQ_LP_1_13.wiff"	LP	Ivanna-LP-A (LP-A)
LP	ATP synthase subunit beta, mitochondrial OS=Mus musculus GN=Atp5b PE=1 SV=2	ATPB_MOUSE	TRUE	TRUE	iPVGPETLGR	1	iTRAQ8plex (+304)	26.29	34.5301	18.08	1.63827	0	-0.04973	-0.6653	-0.7582	91.18	110	70	50	0.615367	1.18071	8.32724	448.269	1341.78	3	0.00834036	6.21121	Locus:1.1.1.2301.7 File:"Ivana_20131029_iTRAQ_LP_1_13.wiff"	LP	Ivanna-LP-A (LP-A)
LP	ATP synthase subunit beta, mitochondrial OS=Mus musculus GN=Atp5b PE=1 SV=2	ATPB_MOUSE	TRUE	TRUE	iPVGPETLGR	1	iTRAQ8plex (+304)	31.12	34.5301	22.4	0.267606	0	-0.6003	0.3736	0.06845	70	60	101	62.79	0.616228	1.16744	8.19864	448.269	1341.78	3	0.00831036	6.18887	Locus:1.1.1.2237.7 File:"Ivana_20131029_iTRAQ_LP_1_13.wiff"	LP	Ivanna-LP-A (LP-A)
LP	ATP synthase subunit beta, mitochondrial OS=Mus musculus GN=Atp5b PE=1 SV=2	ATPB_MOUSE	TRUE	TRUE	iPVGPETLGR	1	iTRAQ8plex (+304)	28.58	34.5301	15.26	1.88606	0	1.736	1.6	1.359	22	88	75	45.88	0.617671	1.14704	7.851	448.269	1341.78	3	0.00831036	6.18887	Locus:1.1.1.2355.4 File:"Ivana_20131029_iTRAQ_LP_1_13.wiff"	LP	Ivanna-LP-A (LP-A)
LP	ATP synthase subunit beta, mitochondrial OS=Mus musculus GN=Atp5b PE=1 SV=2	ATPB_MOUSE	TRUE	TRUE	iPVGPETLGR	1	iTRAQ8plex (+304)	35.45	34.5301	26.98	1.07572	0	-1.282	-0.3444	-1.217	64	34	57	26.09	0.617805	1.14831	7.50056	448.269	1341.78	3	0.00828036	6.16653	Locus:1.1.1.2344.4 File:"Ivana_20131029_iTRAQ_LP_1_13.wiff"	LP	Ivanna-LP-A (LP-A)
LP	ATP synthase subunit beta, mitochondrial OS=Mus musculus GN=Atp5b PE=1 SV=2	ATPB_MOUSE	TRUE	TRUE	iPVGPETLGR	1	iTRAQ8plex (+304)	25.76	34.5301	19.03	1.88606	0	0.5741	-1.054	0.8153	22	40.56	14.04	32	0.609223	1.20113	6.76288	448.269	1341.78	3	0.00828036	6.16653	Locus:1.1.1.2343.3 File:"Ivana_20131029_iTRAQ_LP_1_13.wiff"	LP	Ivanna-LP-A (LP-A)
LP	ATP synthase subunit beta, mitochondrial OS=Mus musculus GN=Atp5b PE=1 SV=2	ATPB_MOUSE	TRUE	TRUE	iPVGPETLGR	1	iTRAQ8plex (+304)	23.61	34.5301	10.25	1.01323	0	-1.504	-0.08132	0.2143	187.7	92	195	183	0.609326	1.29693	9.36129	448.269	1341.78	3	0.00828036	6.16653	Locus:1.1.1.1199.18 File:"Ivana_20131029_iTRAQ_LP_1_13.wiff"	LP	Ivanna-LP-A (LP-A)
LP	ATP synthase subunit beta, mitochondrial OS=Mus musculus GN=Atp5b PE=1 SV=2	ATPB_MOUSE	TRUE	TRUE	iPVGPETLGR	0.99	iTRAQ8plex (+304)	22.63	34.5301	17		0	-1.741	-1.69	-0.3356	249.4	101	90	172	0.610027	1.27853	9.25833	448.269	1341.78	3	0.00828036	6.16653	Locus:1.1.1.1160.16 File:"Ivana_20131029_iTRAQ_LP_1_13.wiff"	LP	Ivanna-LP-A (LP-A)
LP	ATP synthase subunit beta, mitochondrial OS=Mus musculus GN=Atp5b PE=1 SV=2	ATPB_MOUSE	TRUE	TRUE	iPVGPETLGR	0.99	iTRAQ8plex (+304)	21.94	34.5301	17.96		0	0.158	-0.8267	3.076	46	69	28	264	0.613082	1.20769	8.66888	448.269	1341.78	3	0.00828036	6.16653	Locus:1.1.1.1159.3 File:"Ivana_20131029_iTRAQ_LP_1_13.wiff"	LP	Ivanna-LP-A (LP-A)
LP	ATP synthase subunit beta, mitochondrial OS=Mus musculus GN=Atp5b PE=1 SV=2	ATPB_MOUSE	TRUE	TRUE	iPVGPETLGR	1	iTRAQ8plex (+304)	33.21	34.5301	26.57	1.4318	0	0.9901	0.1057	0.8284	23	56	30	34	0.615845	1.16808	7.15987	448.269	1341.78	3	0.00822036	6.12185	Locus:1.1.1.55.2 File:"Ivana_20131029_iTRAQ_LP_1_14.wiff"	LP	Ivanna-LP-A (LP-A)
LP	ATP synthase subunit beta, mitochondrial OS=Mus musculus GN=Atp5b PE=1 SV=2	ATPB_MOUSE	TRUE	TRUE	iPVGPETLGR	0.95	iTRAQ8plex (+304)	20.61	34.5301	11.8		0	0.9659	1.106	1.575	42.69	102.4	101	100.2	0.614224	1.19313	8.43584	448.269	1341.78	3	0.00816036	6.07716	Locus:1.1.1.2271.7 File:"Ivana_20131029_iTRAQ_LP_1_13.wiff"	LP	Ivanna-LP-A (LP-A)
LP	ATP synthase subunit beta, mitochondrial OS=Mus musculus GN=Atp5b PE=1 SV=2	ATPB_MOUSE	TRUE	TRUE	iPVGPETLGR	0.99	iTRAQ8plex (+304)	23.83	34.5301	17.06		0	0.4729	0.2309	0.2144	82.79	143	113.7	82.79	0.612115	1.22258	8.72206	448.269	1341.78	3	0.00816036	6.07716	Locus:1.1.1.2211.6 File:"Ivana_20131029_iTRAQ_LP_1_13.wiff"	LP	Ivanna-LP-A (LP-A)
LP	ATP synthase subunit beta, mitochondrial OS=Mus musculus GN=Atp5b PE=1 SV=2	ATPB_MOUSE	TRUE	TRUE	iPVGPETLGR	1	iTRAQ8plex (+304)	23.1	34.5301	10.89	0.920819	0	-0.2555	-1.499	-0.3804	57	60	26	38.98	0.617805	1.14831	7.50764	448.269	1341.78	3	0.00816036	6.07716	Locus:1.1.1.87.4 File:"Ivana_20131029_iTRAQ_LP_1_14.wiff"	LP	Ivanna-LP-A (LP-A)
LP	ATP synthase subunit beta, mitochondrial OS=Mus musculus GN=Atp5b PE=1 SV=2	ATPB_MOUSE	TRUE	TRUE	iPVGPETLGR	1	iTRAQ8plex (+304)	25.42	34.5301	12.1	-0.0413927	0	0.6311	0.4669	0.05527	101	194	163	92	0.61072	1.2594	9.10329	448.269	1341.78	3	0.00804036	5.9878	Locus:1.1.1.1178.16 File:"Ivana_20131029_iTRAQ_LP_1_13.wiff"	LP	Ivanna-LP-A (LP-A)
LP	ATP synthase subunit beta, mitochondrial OS=Mus musculus GN=Atp5b PE=1 SV=2	ATPB_MOUSE	TRUE	TRUE	iPVGPETLGR	1	iTRAQ8plex (+304)	22.29	34.5301	17.76	1.27572	0	-2.089	0.5385	0.3257	23	8.269	36	24	0.602639	1.21323	6.51205	448.269	1341.78	3	0.00801036	5.96545	Locus:1.1.1.339.4 File:"Ivana_20131029_iTRAQ_LP_1_14.wiff"	LP	Ivanna-LP-A (LP-A)
LP	ATP synthase subunit beta, mitochondrial OS=Mus musculus GN=Atp5b PE=1 SV=2	ATPB_MOUSE	TRUE	TRUE	iPVGPETLGR	0.96	iTRAQ8plex (+304)	18.39	34.5301	14.79		0	0.3446	-1.618	-1.714	307	481	144	101	0.605472	1.37778	10.0126	448.269	1341.78	3	0.00789036	5.87609	Locus:1.1.1.1090.12 File:"Ivana_20131029_iTRAQ_LP_1_13.wiff"	LP	Ivanna-LP-A (LP-A)
LP	ATP synthase subunit beta, mitochondrial OS=Mus musculus GN=Atp5b PE=1 SV=2	ATPB_MOUSE	TRUE	TRUE	iPVGPETLGR	1	iTRAQ8plex (+304)	26.92	34.5301	26.15	0.853872	0	0.4493	2.65	-1.122	60	105	415	27.26	0.610027	1.27853	9.24617	448.269	1341.78	3	0.00789036	5.87609	Locus:1.1.1.1153.3 File:"Ivana_20131029_iTRAQ_LP_1_13.wiff"	LP	Ivanna-LP-A (LP-A)
LP	ATP synthase subunit beta, mitochondrial OS=Mus musculus GN=Atp5b PE=1 SV=2	ATPB_MOUSE	TRUE	TRUE	iPVGPETLGR	1	iTRAQ8plex (+304)	30.63	34.5301	22.43	1.92082	0	-1.477	-0.1549	-0.5538	48	23	48	29	0.615845	1.16808	7.20945	448.269	1341.78	3	0.00777036	5.78672	Locus:1.1.1.49.2 File:"Ivana_20131029_iTRAQ_LP_1_14.wiff"	LP	Ivanna-LP-A (LP-A)
[truncated: 81,202 more rows]
