# Supplementary material for: Changes in protein expression after treatment with Ancylostoma caninum excretory/secretory products in a mouse model of colitis
Source: Sci Rep. 2017 Feb 13;7:41883. doi: 10.1038/srep41883 (PMC5304188; doi:10.1038/srep41883)
Supplement: Supplementary Table 5 [file srep41883-s6.zip › Supplementary_Table_5.xlsx]

## Sheet: Quantitative Samples View Repor
#LP, Quantitative Samples View Report created on 06/09/2015
LP	Displaying:Log? Fold Change								Reference	DSS	DSS/ES	ES
#	Visible?	Starred?	Identified Proteins (385)	Accession Number	Molecular Weight	Protein Grouping Ambiguity	Kruskal-Wallis Test (P-Value)	Taxonomy	Reference	DSS	DSS/ES	ES
1	TRUE	Empty	Cluster of ADP/ATP translocase 2 OS=Mus musculus GN=Slc25a5 PE=1 SV=3 (ADT2_MOUSE)	ADT2_MOUSE	33 kDa	TRUE	95% (< 0.0001)	unknown	0	0.6	0.5	-0.1
2	TRUE	Empty	Cluster of Beta-globin OS=Mus musculus GN=Hbbt1 PE=3 SV=1 (A8DUK4_MOUSE)	A8DUK4_MOUSE	16 kDa	TRUE	95% (< 0.0001)	unknown	0	-1.2	-1	0.4
3	TRUE	Empty	Ornithine aminotransferase, mitochondrial OS=Mus musculus GN=Oat PE=1 SV=1	OAT_MOUSE	48 kDa		95% (< 0.0001)	unknown	0	-0.7	-0.2	-0.4
4	TRUE	Empty	Isoform Smooth muscle of Myosin light polypeptide 6 OS=Mus musculus GN=Myl6	sp|Q60605-2|MYL6_MOUSE (+1)	17 kDa	TRUE	95% (< 0.0001)	unknown	0	0.3	0.7	0.6
5	TRUE	Empty	Amine oxidase [flavin-containing] A OS=Mus musculus GN=Maoa PE=1 SV=3	AOFA_MOUSE	60 kDa	TRUE	95% (< 0.0001)	unknown	0	0.7	1	0.1
6	TRUE	Empty	Isoform Mt-VDAC1 of Voltage-dependent anion-selective channel protein 1 OS=Mus musculus GN=Vdac1	sp|Q60932-2|VDAC1_MOUSE (+1)	31 kDa	TRUE	95% (< 0.0001)	unknown	0	0.6	0.5	0.3
7	TRUE	Empty	Cluster of Hemoglobin subunit alpha OS=Mus musculus GN=Hba PE=1 SV=2 (HBA_MOUSE)	HBA_MOUSE [2]	15 kDa	TRUE	95% (< 0.0001)	unknown	0	-1	-0.7	0.5
8	TRUE	Empty	Cluster of Cytochrome c oxidase subunit 5B, mitochondrial OS=Mus musculus GN=Cox5b PE=1 SV=1 (COX5B_MOUSE)	COX5B_MOUSE	14 kDa	TRUE	95% (< 0.0001)	unknown	0	0.5	0.8	-0.1
9	TRUE	Empty	ATP synthase subunit delta, mitochondrial OS=Mus musculus GN=Atp5d PE=1 SV=1	ATPD_MOUSE	18 kDa		95% (< 0.0001)	unknown	0	0.5	1	0.1
10	TRUE	Empty	Apolipoprotein A-I OS=Mus musculus GN=Apoa1 PE=1 SV=2	APOA1_MOUSE	31 kDa		95% (< 0.0001)	unknown	0	0.7	1.4	-0.1
11	TRUE	Empty	Prothymosin alpha OS=Mus musculus GN=Ptma PE=1 SV=2	PTMA_MOUSE	12 kDa		95% (< 0.0001)	unknown	0	-0.3	-1	0.1
12	TRUE	Empty	Fatty acid-binding protein, liver OS=Mus musculus GN=Fabp1 PE=1 SV=2	FABPL_MOUSE	14 kDa		95% (< 0.0001)	unknown	0	-0.7	-0.6	-1.6
13	TRUE	Empty	Cytochrome c oxidase subunit 5A, mitochondrial OS=Mus musculus GN=Cox5a PE=1 SV=2	COX5A_MOUSE	16 kDa		95% (< 0.0001)	unknown	0	0.6	0.9	0.1
14	TRUE	Empty	Cluster of Keratin, type II cytoskeletal 8 OS=Mus musculus GN=Krt8 PE=1 SV=4 (K2C8_MOUSE)	K2C8_MOUSE [2]	55 kDa	TRUE	95% (< 0.0001)	unknown	0	-0.1	-0.1	-0.1
15	TRUE	Empty	Heat shock protein HSP 90-alpha OS=Mus musculus GN=Hsp90aa1 PE=1 SV=4	HS90A_MOUSE	85 kDa	TRUE	95% (< 0.0001)	unknown	0	-0.5	-1.2	-0.2
16	TRUE	Empty	Cluster of Cytochrome b5 OS=Mus musculus GN=Cyb5a PE=1 SV=2 (CYB5_MOUSE)	CYB5_MOUSE	15 kDa	TRUE	95% (< 0.0001)	unknown	0	0.1	0.7	-0.1
17	TRUE	Empty	Cluster of Creatine kinase U-type, mitochondrial OS=Mus musculus GN=Ckmt1 PE=1 SV=1 (KCRU_MOUSE)	KCRU_MOUSE	47 kDa	TRUE	95% (< 0.0001)	unknown	0	-0.2	-0.2	-0.8
18	TRUE	Empty	Transmembrane emp24 domain-containing protein 10 OS=Mus musculus GN=Tmed10 PE=2 SV=1	sp|Q9D1D4|TMEDA_MOUSE	25 kDa		95% (< 0.0001)	unknown	0	0.8	1.1	0.2
19	TRUE	Empty	Apolipoprotein A-IV OS=Mus musculus GN=Apoa4 PE=1 SV=3	APOA4_MOUSE	45 kDa		95% (< 0.0001)	unknown	0	0.6	1.4	0.4
20	TRUE	Empty	Cytochrome b-c1 complex subunit 7 OS=Mus musculus GN=Uqcrb PE=1 SV=1	Q9CQB4_MOUSE	14 kDa		95% (< 0.0001)	unknown	0	0.2	0.7	-0.1
21	TRUE	Empty	Voltage-dependent anion-selective channel protein 2 OS=Mus musculus GN=Vdac2 PE=1 SV=2	VDAC2_MOUSE	32 kDa	TRUE	95% (< 0.0001)	unknown	0	0.6	0.6	0.4
22	TRUE	Empty	Cytochrome c, somatic OS=Mus musculus GN=Cycs PE=1 SV=2	CYC_MOUSE	12 kDa		95% (< 0.0001)	unknown	0	-0.9	-0.6	-0.6
23	TRUE	Empty	Cytochrome c oxidase subunit 6B1 OS=Mus musculus GN=Cox6b1 PE=1 SV=2	CX6B1_MOUSE	10 kDa		95% (< 0.0001)	unknown	0	0.3	0.6	-0.1
24	TRUE	Empty	Cluster of Cytochrome c oxidase subunit 4 isoform 1, mitochondrial OS=Mus musculus GN=Cox4i1 PE=1 SV=2 (COX41_MOUSE)	COX41_MOUSE	20 kDa	TRUE	95% (< 0.0001)	unknown	0	0.4	0.7	0
25	TRUE	Empty	Cluster of Tubulin beta-2A chain OS=Mus musculus GN=Tubb2a PE=1 SV=1 (TBB2A_MOUSE)	TBB2A_MOUSE [3]	50 kDa	TRUE	95% (< 0.0001)	unknown	0	-0.8	-0.8	0.1
26	TRUE	Empty	MCG10343, isoform CRA_b OS=Mus musculus GN=Slc25a3 PE=1 SV=1	G5E902_MOUSE (+1)	40 kDa		95% (< 0.0001)	unknown	0	0.6	0.6	0.7
27	TRUE	Empty	Electron transfer flavoprotein subunit beta OS=Mus musculus GN=Etfb PE=1 SV=3	ETFB_MOUSE	28 kDa		95% (< 0.0001)	unknown	0	-0.7	-0.6	-0.8
28	TRUE	Empty	Cluster of L-lactate dehydrogenase A chain OS=Mus musculus GN=Ldha PE=1 SV=1 (G5E8N5_MOUSE)	G5E8N5_MOUSE [2]	40 kDa	TRUE	95% (< 0.0001)	unknown	0	-0.3	-0.6	-0.3
29	TRUE	Empty	Alpha-enolase OS=Mus musculus GN=Eno1 PE=1 SV=3	ENOA_MOUSE	47 kDa		95% (< 0.0001)	unknown	0	-0.5	-0.4	-1.2
30	TRUE	Empty	ATP synthase subunit d, mitochondrial OS=Mus musculus GN=Atp5h PE=1 SV=3	ATP5H_MOUSE (+1)	19 kDa	TRUE	95% (< 0.0001)	unknown	0	0.7	1.1	-0.1
31	TRUE	Empty	NADH dehydrogenase [ubiquinone] flavoprotein 2, mitochondrial OS=Mus musculus GN=Ndufv2 PE=1 SV=2	sp|Q9D6J6|NDUV2_MOUSE	27 kDa		95% (< 0.0001)	unknown	0	0.5	0.7	0.2
32	TRUE	Empty	Trifunctional enzyme subunit beta, mitochondrial OS=Mus musculus GN=Hadhb PE=1 SV=1	ECHB_MOUSE	51 kDa		95% (< 0.0001)	unknown	0	0.5	0.7	0.4
33	TRUE	Empty	Dolichyl-diphosphooligosaccharide--protein glycosyltransferase subunit 1 OS=Mus musculus GN=Rpn1 PE=1 SV=1	RPN1_MOUSE	69 kDa	TRUE	95% (< 0.0001)	unknown	0	0.7	0.9	0.8
34	TRUE	Empty	Cluster of Annexin A4 OS=Mus musculus GN=Anxa4 PE=2 SV=4 (ANXA4_MOUSE)	ANXA4_MOUSE	36 kDa	TRUE	95% (< 0.0001)	unknown	0	-0.6	-0.8	-0.2
35	TRUE	Empty	Mucin-13 OS=Mus musculus GN=Muc13 PE=2 SV=1	MUC13_MOUSE	59 kDa		95% (< 0.0001)	unknown	0	0.3	1	0.4
36	TRUE	Empty	Cluster of Sodium/potassium-transporting ATPase subunit alpha-1 OS=Mus musculus GN=Atp1a1 PE=1 SV=1 (AT1A1_MOUSE)	AT1A1_MOUSE	113 kDa	TRUE	95% (< 0.0001)	unknown	0	0.1	0.2	-0.1
37	TRUE	Empty	Cluster of NADH dehydrogenase [ubiquinone] iron-sulfur protein 2, mitochondrial OS=Mus musculus GN=Ndufs2 PE=1 SV=1 (D3YXT0_MOUSE)	D3YXT0_MOUSE [2]	50 kDa	TRUE	95% (< 0.0001)	unknown	0	0.5	0.8	0.8
38	TRUE	Empty	NADH dehydrogenase [ubiquinone] 1 alpha subcomplex subunit 2 OS=Mus musculus GN=Ndufa2 PE=1 SV=3	NDUA2_MOUSE	11 kDa	TRUE	95% (< 0.0001)	unknown	0	0.9	1.2	0.5
39	TRUE	Empty	Cluster of Heat shock protein HSP 90-beta OS=Mus musculus GN=Hsp90ab1 PE=1 SV=3 (HS90B_MOUSE)	HS90B_MOUSE	83 kDa	TRUE	95% (< 0.0001)	unknown	0	-0.5	-0.7	-0.2
40	TRUE	Empty	Cluster of Glutathione S-transferase omega-1 OS=Mus musculus GN=Gsto1 PE=2 SV=2 (GSTO1_MOUSE)	GSTO1_MOUSE	27 kDa	TRUE	95% (< 0.0001)	unknown	0	-0.4	-0.7	-0.5
41	TRUE	Empty	Cluster of Nucleoside diphosphate kinase B OS=Mus musculus GN=Nme2 PE=1 SV=1 (NDKB_MOUSE)	NDKB_MOUSE	17 kDa	TRUE	95% (< 0.0001)	unknown	0	-0.5	-1	-0.6
42	TRUE	Empty	Fatty acid-binding protein, intestinal OS=Mus musculus GN=Fabp2 PE=2 SV=2	FABPI_MOUSE	15 kDa		95% (< 0.0001)	unknown	0	-1.6	-1.7	-1.6
43	TRUE	Empty	Sodium/potassium-transporting ATPase subunit beta-1 OS=Mus musculus GN=Atp1b1 PE=1 SV=1	AT1B1_MOUSE	35 kDa	TRUE	75% (< 0.0001)	unknown	0	0.5	0.7	0
44	TRUE	Empty	Cluster of Alpha-actinin-4 OS=Mus musculus GN=Actn4 PE=1 SV=1 (ACTN4_MOUSE)	ACTN4_MOUSE [3]	105 kDa	TRUE	95% (< 0.0001)	unknown	0	-0.6	-0.6	-0.8
45	TRUE	Empty	Prohibitin-2 OS=Mus musculus GN=Phb2 PE=1 SV=1	PHB2_MOUSE	33 kDa		95% (< 0.0001)	unknown	0	0.7	0.6	0.2
46	TRUE	Empty	Cluster of NADH-ubiquinone oxidoreductase 75 kDa subunit, mitochondrial OS=Mus musculus GN=Ndufs1 PE=1 SV=2 (NDUS1_MOUSE)	NDUS1_MOUSE	80 kDa	TRUE	95% (< 0.0001)	unknown	0	0.4	0.3	0.6
47	TRUE	Empty	Cluster of Actin, cytoplasmic 2 (Fragment) OS=Mus musculus GN=Actg1 PE=3 SV=1 (G3UZ07_MOUSE)	G3UZ07_MOUSE	29 kDa	TRUE	75% (< 0.0001)	unknown	0	0	0	0.4
48	TRUE	Empty	Cluster of Mitochondrial amidoxime reducing component 2 OS=Mus musculus GN=Marc2 PE=1 SV=1 (MARC2_MOUSE)	MARC2_MOUSE	38 kDa	TRUE	95% (< 0.0001)	unknown	0	1.2	1.1	1.1
49	TRUE	Empty	Calcium-activated chloride channel regulator 1 OS=Mus musculus GN=Clca1 PE=1 SV=2	CLCA1_MOUSE	100 kDa		95% (< 0.0001)	unknown	0	1.2	1.5	1.3
50	TRUE	Empty	Cytochrome b-c1 complex subunit 2, mitochondrial OS=Mus musculus GN=Uqcrc2 PE=1 SV=1	QCR2_MOUSE	48 kDa		95% (< 0.0001)	unknown	0	0.5	0.7	0.1
51	TRUE	Empty	Cluster of ADP-ribosylation factor 1 OS=Mus musculus GN=Arf1 PE=1 SV=2 (ARF1_MOUSE)	ARF1_MOUSE [2]	21 kDa	TRUE	95% (< 0.0001)	unknown	0	0.7	0.9	0.6
52	TRUE	Empty	Heterogeneous nuclear ribonucleoprotein U, isoform CRA_b OS=Mus musculus GN=Gm28062 PE=4 SV=1	G3XA10_MOUSE (+1)	87 kDa	TRUE	95% (0.00010)	unknown	0	-0.1	-0.1	-1
53	TRUE	Empty	High mobility group protein B1 OS=Mus musculus GN=Hmgb1 PE=1 SV=2	HMGB1_MOUSE	25 kDa		95% (0.00012)	unknown	0	-1	-1.1	-1
54	TRUE	Empty	Nucleolin OS=Mus musculus GN=Ncl PE=1 SV=2	NUCL_MOUSE	77 kDa	TRUE	95% (0.00015)	unknown	0	-0.4	-0.7	-0.2
55	TRUE	Empty	Cytochrome P450 4V2 OS=Mus musculus GN=Cyp4v2 PE=1 SV=1	CP4V2_MOUSE	61 kDa		95% (0.00017)	unknown	0	0.9	1.3	0.7
56	TRUE	Empty	Destrin OS=Mus musculus GN=Dstn PE=1 SV=3	DEST_MOUSE	19 kDa	TRUE	95% (0.00021)	unknown	0	-0.8	-0.9	-1
57	TRUE	Empty	40S ribosomal protein SA OS=Mus musculus GN=Rpsa PE=1 SV=4	RSSA_MOUSE	33 kDa		95% (0.00021)	unknown	0	-0.7	-0.6	0.1
58	TRUE	Empty	Cluster of Histone H2A OS=Mus musculus GN=Hist1h2al PE=3 SV=1 (F8WIX8_MOUSE)	F8WIX8_MOUSE [11]	14 kDa	TRUE	75% (0.00027)	unknown	0	-0.2	-0.6	-0.9
59	TRUE	Empty	Cluster of Amine oxidase [flavin-containing] B OS=Mus musculus GN=Maob PE=1 SV=4 (AOFB_MOUSE)	AOFB_MOUSE	59 kDa	TRUE	95% (0.00038)	unknown	0	1.6	1.4	0.9
60	TRUE	Empty	Glycerol-3-phosphate dehydrogenase OS=Mus musculus GN=Gpd2 PE=3 SV=1	A2AQR0_MOUSE (+1)	83 kDa		95% (0.00039)	unknown	0	0.6	0.3	0.4
61	TRUE	Empty	Succinate dehydrogenase [ubiquinone] flavoprotein subunit, mitochondrial OS=Mus musculus GN=Sdha PE=1 SV=1	SDHA_MOUSE	73 kDa	TRUE	75% (0.00040)	unknown	0	0.6	0.6	0.7
62	TRUE	Empty	NADH dehydrogenase [ubiquinone] iron-sulfur protein 6, mitochondrial OS=Mus musculus GN=Ndufs6 PE=1 SV=2	NDUS6_MOUSE	13 kDa		95% (0.00055)	unknown	0	0.8	1.1	0.4
63	TRUE	Empty	Peptidyl-prolyl cis-trans isomerase B OS=Mus musculus GN=Ppib PE=1 SV=2	PPIB_MOUSE	24 kDa	TRUE	95% (0.00071)	unknown	0	-0.7	-0.6	-0.5
64	TRUE	Empty	Cluster of UDP-glucuronosyltransferase 1-7C OS=Mus musculus GN=Ugt1a7c PE=2 SV=1 (UD17C_MOUSE)	UD17C_MOUSE [2]	60 kDa	TRUE	75% (0.00078)	unknown	0	0.8	0.6	0.5
65	TRUE	Empty	Guanine deaminase OS=Mus musculus GN=Gda PE=1 SV=1	GUAD_MOUSE	51 kDa		95% (0.00086)	unknown	0	-0.8	-0.7	-0.3
66	TRUE	Empty	Dipeptidase 1 OS=Mus musculus GN=Dpep1 PE=1 SV=2	DPEP1_MOUSE	46 kDa		95% (0.0011)	unknown	0	0.6	1	1.2
67	TRUE	Empty	Aminoacylase-1 OS=Mus musculus GN=Acy1 PE=1 SV=1	ACY1_MOUSE	46 kDa		95% (0.0012)	unknown	0	-0.8	-0.9	-0.2
68	TRUE	Empty	3-ketoacyl-CoA thiolase, mitochondrial OS=Mus musculus GN=Acaa2 PE=1 SV=3	THIM_MOUSE	42 kDa		95% (0.0012)	unknown	0	-1.3	-1.2	-0.4
69	TRUE	Empty	Cluster of NADH dehydrogenase [ubiquinone] flavoprotein 1, mitochondrial OS=Mus musculus GN=Ndufv1 PE=1 SV=1 (D3YUM1_MOUSE)	D3YUM1_MOUSE [2]	50 kDa	TRUE	95% (0.0013)	unknown	0	-0.3	0	0.7
70	TRUE	Empty	Cluster of UDP-glucuronosyltransferase 2A3 OS=Mus musculus GN=Ugt2a3 PE=1 SV=1 (UD2A3_MOUSE)	UD2A3_MOUSE [2]	61 kDa	TRUE	95% (0.0013)	unknown	0	0.5	0.9	0.5
71	TRUE	Empty	Calumenin OS=Mus musculus GN=Calu PE=1 SV=1	Q6XLQ8_MOUSE	37 kDa		95% (0.0016)	unknown	0	-0.1	0.8	0.1
72	TRUE	Empty	Cluster of D-beta-hydroxybutyrate dehydrogenase, mitochondrial OS=Mus musculus GN=Bdh1 PE=1 SV=2 (BDH_MOUSE)	BDH_MOUSE	38 kDa	TRUE	75% (0.0018)	unknown	0	0.5	0.3	0.7
73	TRUE	Empty	Peroxiredoxin-6 OS=Mus musculus GN=Prdx6 PE=1 SV=1	D3Z0Y2_MOUSE	22 kDa	TRUE	95% (0.0019)	unknown	0	0.1	-0.7	0.4
74	TRUE	Empty	Choline dehydrogenase, mitochondrial OS=Mus musculus GN=Chdh PE=1 SV=1	CHDH_MOUSE	66 kDa		75% (0.0022)	unknown	0	1.9	0.5	1.7
75	TRUE	Empty	3'(2'),5'-bisphosphate nucleotidase 1 OS=Mus musculus GN=Bpnt1 PE=1 SV=2	BPNT1_MOUSE	33 kDa		95% (0.0027)	unknown	0	-0.7	-1.6	-0.9
76	TRUE	Empty	Protein S100-G OS=Mus musculus GN=S100g PE=2 SV=3	S100G_MOUSE	9 kDa		95% (0.0028)	unknown	0	-0.3	-1.7	0.6
77	TRUE	Empty	Transmembrane 9 superfamily member 2 OS=Mus musculus GN=Tm9sf2 PE=2 SV=1	TM9S2_MOUSE	75 kDa		95% (0.0031)	unknown	0	-0.3	1	0
78	TRUE	Empty	Calreticulin OS=Mus musculus GN=Calr PE=1 SV=1	CALR_MOUSE	48 kDa		95% (0.0032)	unknown	0	-0.3	-0.4	-0.7
79	TRUE	Empty	Alcohol dehydrogenase 1 OS=Mus musculus GN=Adh1 PE=1 SV=2	ADH1_MOUSE	40 kDa		95% (0.0040)	unknown	0	-0.1	-0.8	-0.9
80	TRUE	Empty	Beta-1,4 N-acetylgalactosaminyltransferase 1 OS=Mus musculus GN=B4galnt1 PE=2 SV=1	B4GN1_MOUSE	59 kDa		95% (0.0044)	unknown	0	0.1	0.5	0.6
81	TRUE	Empty	Inorganic pyrophosphatase OS=Mus musculus GN=Ppa1 PE=1 SV=1	IPYR_MOUSE	33 kDa		95% (0.0047)	unknown	0	-0.7	-1.3	-0.2
82	TRUE	Empty	Desmin OS=Mus musculus GN=Des PE=1 SV=3	DESM_MOUSE	53 kDa	TRUE	95% (0.0048)	unknown	0	-0.3	0.6	0.6
83	TRUE	Empty	Isoform 3 of Elongation factor 1-delta OS=Mus musculus GN=Eef1d	sp|P57776-3|EF1D_MOUSE	73 kDa		75% (0.0052)	unknown	0	-1.4	-1.6	-0.4
84	TRUE	Empty	Prosaposin OS=Mus musculus GN=Psap PE=4 SV=1	E9PZ00_MOUSE (+4)	61 kDa		95% (0.0057)	unknown	0	-0.7	0.6	-1.1
85	TRUE	Empty	Cluster of 60S ribosomal protein L10-like OS=Mus musculus GN=Rpl10l PE=2 SV=1 (RL10L_MOUSE)	RL10L_MOUSE	25 kDa	TRUE	95% (0.0060)	unknown	0	1	0.5	0.3
86	TRUE	Empty	Annexin A2 OS=Mus musculus GN=Anxa2 PE=1 SV=2	ANXA2_MOUSE	39 kDa	TRUE	95% (0.0062)	unknown	0	-0.4	-0.6	-0.3
87	TRUE	Empty	Acetyl-CoA acetyltransferase, mitochondrial OS=Mus musculus GN=Acat1 PE=1 SV=1	THIL_MOUSE	45 kDa		75% (0.0063)	unknown	0	-0.2	-1.9	-1.4
88	TRUE	Empty	4-trimethylaminobutyraldehyde dehydrogenase OS=Mus musculus GN=Aldh9a1 PE=1 SV=1	AL9A1_MOUSE (+1)	54 kDa		75% (0.0070)	unknown	0	-1.7	-0.5	-0.2
89	TRUE	Empty	Cluster of Cytochrome P450 3A13 OS=Mus musculus GN=Cyp3a13 PE=2 SV=1 (CP3AD_MOUSE)	CP3AD_MOUSE	57 kDa	TRUE	95% (0.0074)	unknown	0	0.5	0.6	0.7
90	TRUE	Empty	Xaa-Pro dipeptidase OS=Mus musculus GN=Pepd PE=2 SV=3	PEPD_MOUSE	55 kDa	TRUE	95% (0.0091)	unknown	0	-0.7	-1.6	-0.8
91	TRUE	Empty	Ornithine carbamoyltransferase, mitochondrial OS=Mus musculus GN=Otc PE=1 SV=1	OTC_MOUSE (+1)	40 kDa		95% (0.0091)	unknown	0	-0.7	-0.7	-0.1
92	TRUE	Empty	ATP-binding cassette sub-family D member 3 OS=Mus musculus GN=Abcd3 PE=1 SV=2	ABCD3_MOUSE	75 kDa	TRUE	75% (0.0091)	unknown	0	0.6	0.5	-0.1
93	TRUE	Empty	Protein AU040320 OS=Mus musculus GN=AU040320 PE=4 SV=1	Z4YK56_MOUSE (+2)	119 kDa		95% (0.0094)	unknown	0	-0.3	0.8	0.5
94	TRUE	Empty	Cytochrome P450 2D26 OS=Mus musculus GN=Cyp2d26 PE=2 SV=1	CP2DQ_MOUSE	57 kDa	TRUE	95% (0.0095)	unknown	0	0.7	0.9	0.5
95	TRUE	Empty	FACT complex subunit SSRP1 (Fragment) OS=Mus musculus GN=Ssrp1 PE=1 SV=1	A2AW05_MOUSE (+2)	72 kDa		95% (0.010)	unknown	0	-1.4	-2.1	-0.7
96	TRUE	Empty	Gastrotropin OS=Mus musculus GN=Fabp6 PE=2 SV=2	FABP6_MOUSE	14 kDa		95% (0.010)	unknown	0	-0.6	0	0
97	TRUE	Empty	Cluster of 14-3-3 protein eta OS=Mus musculus GN=Ywhah PE=1 SV=2 (1433F_MOUSE)	1433F_MOUSE [5]	28 kDa	TRUE	95% (0.011)	unknown	0	-0.6	-1.4	-0.3
98	TRUE	Empty	Cytochrome c oxidase subunit 7A2, mitochondrial OS=Mus musculus GN=Cox7a2 PE=1 SV=2	CX7A2_MOUSE	9 kDa		95% (0.011)	unknown	0	1.5	1.2	1.2
99	TRUE	Empty	Dehydrogenase/reductase SDR family member 1 OS=Mus musculus GN=Dhrs1 PE=2 SV=1	DHRS1_MOUSE	34 kDa		95% (0.011)	unknown	0	-0.4	0.3	1.3
100	TRUE	Empty	Spliceosome RNA helicase Ddx39b OS=Mus musculus GN=Ddx39b PE=1 SV=1	DX39B_MOUSE	49 kDa	TRUE	75% (0.012)	unknown	0	-0.5	-0.7	-0.3
101	TRUE	Empty	Heterogeneous nuclear ribonucleoprotein A/B OS=Mus musculus GN=Hnrnpab PE=1 SV=1	ROAA_MOUSE	31 kDa		75% (0.012)	unknown	0	-0.6	-0.7	-0.2
102	TRUE	Empty	RNA-binding protein with serine-rich domain 1 OS=Mus musculus GN=Rnps1 PE=2 SV=1	sp|Q99M28|RNPS1_MOUSE	34 kDa		95% (0.012)	unknown	0	-0.6	-0.1	0.9
103	TRUE	Empty	Actin, cytoplasmic 2 (Fragment) OS=Mus musculus GN=Actg1 PE=4 SV=1	F8WGM8_MOUSE	12 kDa	TRUE	95% (0.012)	unknown	0	-0.9	-0.4	-0.3
104	TRUE	Empty	Cluster of EH domain-containing protein 1 OS=Mus musculus GN=Ehd1 PE=1 SV=1 (EHD1_MOUSE)	EHD1_MOUSE	61 kDa	TRUE	95% (0.012)	unknown	0	0.8	1	0.1
105	TRUE	Empty	Cluster of Uncharacterized protein OS=Mus musculus GN=Gm17190 PE=4 SV=1 (V9GX38_MOUSE)	V9GX38_MOUSE	38 kDa	TRUE	95% (0.012)	unknown	0	-0.2	-0.6	-1.1
106	TRUE	Empty	T-complex protein 1 subunit epsilon OS=Mus musculus GN=Cct5 PE=1 SV=1	TCPE_MOUSE	60 kDa		95% (0.013)	unknown	0	-0.2	-1	-0.1
107	TRUE	Empty	Calcium-binding mitochondrial carrier protein SCaMC-1 OS=Mus musculus GN=Slc25a24 PE=1 SV=1	SCMC1_MOUSE	53 kDa		95% (0.015)	unknown	0	1.3	0.2	0.5
108	TRUE	Empty	Fumarate hydratase, mitochondrial OS=Mus musculus GN=Fh PE=1 SV=3	sp|P97807|FUMH_MOUSE	54 kDa	TRUE	95% (0.015)	unknown	0	-1.2	0	-1.9
109	TRUE	Empty	Cluster of Lamin-B2 OS=Mus musculus GN=Lmnb2 PE=1 SV=2 (sp|P21619|LMNB2_MOUSE)	sp|P21619|LMNB2_MOUSE	67 kDa	TRUE	95% (0.015)	unknown	0	1.6	0.8	1.7
110	TRUE	Empty	Transaldolase OS=Mus musculus GN=Taldo1 PE=1 SV=2	TALDO_MOUSE	37 kDa		75% (0.016)	unknown	0	-1.2	-0.7	-0.9
111	TRUE	Empty	X-prolyl aminopeptidase (Aminopeptidase P) 1, soluble, isoform CRA_b OS=Mus musculus GN=Xpnpep1 PE=2 SV=1	Q3UE92_MOUSE (+1)	75 kDa		95% (0.017)	unknown	0	-1.8	-0.1	-0.7
112	TRUE	Empty	Cluster of Plastin-1 OS=Mus musculus GN=Pls1 PE=2 SV=1 (PLSI_MOUSE)	PLSI_MOUSE	70 kDa	TRUE	95% (0.017)	unknown	0	-1.1	-0.9	-0.9
113	TRUE	Empty	Calcineurin B homologous protein 1 OS=Mus musculus GN=Chp1 PE=4 SV=1	B0R091_MOUSE (+1)	22 kDa		95% (0.019)	unknown	0	-0.3	1	-0.1
114	TRUE	Empty	Peroxiredoxin-5, mitochondrial OS=Mus musculus GN=Prdx5 PE=1 SV=2	sp|P99029|PRDX5_MOUSE	22 kDa		95% (0.021)	unknown	0	-0.5	-0.5	-0.7
115	TRUE	Empty	LETM1 and EF-hand domain-containing protein 1, mitochondrial OS=Mus musculus GN=Letm1 PE=2 SV=1	LETM1_MOUSE	83 kDa		95% (0.021)	unknown	0	2.3	2.1	2
116	TRUE	Empty	Protein Dnajc13 OS=Mus musculus GN=Dnajc13 PE=2 SV=1	D4AFX7_MOUSE (+1)	255 kDa	TRUE	95% (0.022)	unknown	0	-1.3	-0.8	0.5
117	TRUE	Empty	Cluster of Puromycin-sensitive aminopeptidase OS=Mus musculus GN=Npepps PE=1 SV=1 (E9Q039_MOUSE)	E9Q039_MOUSE [2]	100 kDa	TRUE	95% (0.022)	unknown	0	-1	-2.1	-0.7
118	TRUE	Empty	Transitional endoplasmic reticulum ATPase OS=Mus musculus GN=Vcp PE=1 SV=4	TERA_MOUSE	89 kDa		95% (0.022)	unknown	0	-0.4	-0.9	-0.4
119	TRUE	Empty	Cluster of Isoform 1 of Core histone macro-H2A.1 OS=Mus musculus GN=H2afy (sp|Q9QZQ8-2|H2AY_MOUSE)	sp|Q9QZQ8-2|H2AY_MOUSE [2]	39 kDa	TRUE	95% (0.024)	unknown	0	-0.1	-0.3	0.8
120	TRUE	Empty	Cluster of Spectrin beta chain, non-erythrocytic 1 OS=Mus musculus GN=Sptbn1 PE=1 SV=2 (sp|Q62261|SPTB2_MOUSE)	sp|Q62261|SPTB2_MOUSE	274 kDa	TRUE	95% (0.024)	unknown	0	-0.1	-1.1	-0.6
121	TRUE	Empty	Programmed cell death protein 6 OS=Mus musculus GN=Pdcd6 PE=1 SV=2	sp|P12815|PDCD6_MOUSE	22 kDa		95% (0.025)	unknown	0	0.1	0.8	1.8
122	TRUE	Empty	Transmembrane emp24 domain-containing protein 9 OS=Mus musculus GN=Tmed9 PE=1 SV=2	TMED9_MOUSE	27 kDa	TRUE	95% (0.026)	unknown	0	0.4	0.8	0.9
123	TRUE	Empty	Eukaryotic translation initiation factor 3 subunit B OS=Mus musculus GN=Eif3b PE=1 SV=1	EIF3B_MOUSE	91 kDa		95% (0.026)	unknown	0	-0.3	0.3	1
124	TRUE	Empty	Electron transfer flavoprotein-ubiquinone oxidoreductase, mitochondrial OS=Mus musculus GN=Etfdh PE=1 SV=1	ETFD_MOUSE	68 kDa		75% (0.026)	unknown	0	1	0.6	0.2
125	TRUE	Empty	Cluster of Ribosome-binding protein 1 OS=Mus musculus GN=Rrbp1 PE=1 SV=1 (A2AVJ7_MOUSE)	A2AVJ7_MOUSE [2]	158 kDa	TRUE	95% (0.027)	unknown	0	-0.5	-1	-0.7
126	TRUE	Empty	Isoform Alpha-6X1A of Integrin alpha-6 OS=Mus musculus GN=Itga6	sp|Q61739-2|ITA6_MOUSE (+1)	120 kDa	TRUE	95% (0.031)	unknown	0	-2.4	-0.2	0.3
127	TRUE	Empty	Isoform 2 of Adenylate kinase 2, mitochondrial OS=Mus musculus GN=Ak2	sp|Q9WTP6-2|KAD2_MOUSE (+1)	26 kDa		75% (0.031)	unknown	0	-0.5	-0.5	-1.1
128	TRUE	Empty	Fructose-bisphosphate aldolase B OS=Mus musculus GN=Aldob PE=1 SV=3	ALDOB_MOUSE	40 kDa	TRUE	95% (0.031)	unknown	0	-0.6	-0.5	-0.6
129	TRUE	Empty	Leucine-rich repeat-containing protein 59 OS=Mus musculus GN=Lrrc59 PE=1 SV=1	LRC59_MOUSE	35 kDa	TRUE	75% (0.032)	unknown	0	0.8	-0.1	0.3
130	TRUE	Empty	Glyoxalase domain-containing protein 5 OS=Mus musculus GN=Glod5 PE=2 SV=1	GLOD5_MOUSE	17 kDa		75% (0.033)	unknown	0	-0.8	-0.8	0.2
131	TRUE	Empty	Solute carrier family 12 member 2 OS=Mus musculus GN=Slc12a2 PE=1 SV=2	S12A2_MOUSE	131 kDa	TRUE	75% (0.033)	unknown	0	-0.2	-0.7	0.5
132	TRUE	Empty	Actin-related protein 2/3 complex subunit 2 OS=Mus musculus GN=Arpc2 PE=1 SV=3	ARPC2_MOUSE	34 kDa		75% (0.034)	unknown	0	0.1	1	1
133	TRUE	Empty	Bifunctional epoxide hydrolase 2 OS=Mus musculus GN=Ephx2 PE=1 SV=2	sp|P34914|HYES_MOUSE	63 kDa		75% (0.034)	unknown	0	-0.2	-0.8	0.1
134	TRUE	Empty	Dynactin subunit 2 OS=Mus musculus GN=Dctn2 PE=1 SV=3	DCTN2_MOUSE	44 kDa		95% (0.035)	unknown	0	-0.2	-0.2	0.7
135	TRUE	Empty	Endoplasmic reticulum resident protein 44 OS=Mus musculus GN=Erp44 PE=1 SV=1	ERP44_MOUSE	47 kDa	TRUE	95% (0.035)	unknown	0	1.1	-0.1	0.8
136	TRUE	Empty	Rab GDP dissociation inhibitor beta OS=Mus musculus GN=Gdi2 PE=1 SV=1	sp|Q61598|GDIB_MOUSE	51 kDa		75% (0.035)	unknown	0	1	-1	0.3
137	TRUE	Empty	Up-regulated during skeletal muscle growth protein 5 OS=Mus musculus GN=Usmg5 PE=1 SV=1	USMG5_MOUSE	6 kDa		95% (0.037)	unknown	0	-1.5	0.8	-0.3
138	TRUE	Empty	Cluster of Cytochrome P450, family 2, subfamily c, polypeptide 65 OS=Mus musculus GN=Cyp2c65 PE=2 SV=1 (Q148B1_MOUSE)	Q148B1_MOUSE	56 kDa	TRUE	75% (0.037)	unknown	0	0.9	0.4	0.4
139	TRUE	Empty	ATP-dependent 6-phosphofructokinase, platelet type OS=Mus musculus GN=Pfkp PE=1 SV=1	Q8C605_MOUSE (+1)	86 kDa	TRUE	95% (0.037)	unknown	0	-1.1	-0.5	0.2
140	TRUE	Empty	SGLT1 protein OS=Mus musculus GN=Slc5a1 PE=2 SV=1	Q9QXI6_MOUSE (+1)	73 kDa		75% (0.039)	unknown	0	0.7	-0.1	0.8
141	TRUE	Empty	Glutathione S-transferase A1 OS=Mus musculus GN=Gsta1 PE=1 SV=2	GSTA1_MOUSE	26 kDa	TRUE	95% (0.040)	unknown	0	0.5	1.1	0.9
142	TRUE	Empty	Dehydrogenase/reductase SDR family member 4 OS=Mus musculus GN=Dhrs4 PE=1 SV=3	DHRS4_MOUSE	30 kDa		75% (0.041)	unknown	0	0.3	0.4	0.7
143	TRUE	Empty	Isoform 3 of Serine/arginine repetitive matrix protein 2 OS=Mus musculus GN=Srrm2	sp|Q8BTI8-3|SRRM2_MOUSE (+1)	285 kDa		75% (0.042)	unknown	0	0.8	-1	0.4
144	TRUE	Empty	Cytochrome b-c1 complex subunit 8 OS=Mus musculus GN=Uqcrq PE=1 SV=3	QCR8_MOUSE	10 kDa		75% (0.042)	unknown	0	0.7	0.7	0
145	TRUE	Empty	Cluster of 26S proteasome non-ATPase regulatory subunit 2 OS=Mus musculus GN=Psmd2 PE=1 SV=1 (PSMD2_MOUSE)	PSMD2_MOUSE	100 kDa	TRUE	75% (0.042)	unknown	0	-1.3	-0.5	0
146	TRUE	Empty	Serine/threonine-protein phosphatase 2A 65 kDa regulatory subunit A alpha isoform OS=Mus musculus GN=Ppp2r1a PE=1 SV=3	2AAA_MOUSE	65 kDa	TRUE	75% (0.044)	unknown	0	-0.6	-0.6	-0.1
147	TRUE	Empty	Glutathione reductase, mitochondrial OS=Mus musculus GN=Gsr PE=1 SV=3	sp|P47791|GSHR_MOUSE	54 kDa		75% (0.044)	unknown	0	-0.7	-0.5	0.6
148	TRUE	Empty	Intelectin-1a OS=Mus musculus GN=Itln1 PE=1 SV=1	ITL1A_MOUSE	35 kDa		95% (0.045)	unknown	0	0	-0.2	0.6
149	TRUE	Empty	Phospholipase B1, membrane-associated OS=Mus musculus GN=Plb1 PE=2 SV=2	sp|Q3TTY0|PLB1_MOUSE	165 kDa		95% (0.045)	unknown	0	0.9	1.4	1
150	TRUE	Empty	Ribosomal protein L19 OS=Mus musculus GN=Rpl19 PE=3 SV=1	A2A547_MOUSE (+1)	23 kDa		75% (0.047)	unknown	0	1.5	0.3	0.3
151	TRUE	Empty	Protein disulfide-isomerase A4 OS=Mus musculus GN=Pdia4 PE=1 SV=3	PDIA4_MOUSE	72 kDa	TRUE	95% (0.049)	unknown	0	-0.8	0	-0.3
152	TRUE	Empty	Cluster of T-complex protein 1 subunit zeta OS=Mus musculus GN=Cct6a PE=1 SV=1 (E9QPA6_MOUSE)	E9QPA6_MOUSE [2]	59 kDa	TRUE	75% (0.049)	unknown	0	0.2	0.9	1.4
153	TRUE	Empty	Nucleoprotein TPR OS=Mus musculus GN=Tpr PE=1 SV=1	TPR_MOUSE	274 kDa		75% (0.050)	unknown	0	0.7	0.1	0.4
154	TRUE	Empty	MCG49183 OS=Mus musculus GN=1700009N14Rik PE=2 SV=1	Q14AA6_MOUSE	24 kDa		0% (0.052)	unknown	0	1.5	1	0.4
155	TRUE	Empty	Cytochrome b5 type B OS=Mus musculus GN=Cyb5b PE=1 SV=1	CYB5B_MOUSE	16 kDa		0% (0.053)	unknown	0	-0.1	0.6	0
156	TRUE	Empty	Cluster of 40S ribosomal protein S4, X isoform OS=Mus musculus GN=Rps4x PE=2 SV=2 (RS4X_MOUSE)	RS4X_MOUSE	30 kDa	TRUE	75% (0.053)	unknown	0	-0.6	-0.7	-1
157	TRUE	Empty	Phosphoglycerate mutase 2 OS=Mus musculus GN=Pgam2 PE=1 SV=3	PGAM2_MOUSE	29 kDa		0% (0.055)	unknown	0	-0.6	-0.7	0.1
158	TRUE	Empty	Protein FAM162A OS=Mus musculus GN=Fam162a PE=2 SV=1	F162A_MOUSE	18 kDa		75% (0.056)	unknown	0	0.8	1.4	0
159	TRUE	Empty	Beta-1,4 N-acetylgalactosaminyltransferase 2 OS=Mus musculus GN=B4galnt2 PE=2 SV=1	B4GN2_MOUSE	58 kDa		0% (0.057)	unknown	0	0.8	0.7	0.4
160	TRUE	Empty	MCG12140, isoform CRA_a OS=Mus musculus GN=Smim24 PE=4 SV=1	D3Z3Y2_MOUSE	8 kDa		75% (0.058)	unknown	0	0.8	0.7	0.7
161	TRUE	Empty	Protein Gm20425 OS=Mus musculus GN=Gm20425 PE=4 SV=1	E9Q035_MOUSE	108 kDa		75% (0.059)	unknown	0	-0.2	0.2	1.5
162	TRUE	Empty	Isoform 3 of Plasminogen activator inhibitor 1 RNA-binding protein OS=Mus musculus GN=Serbp1	sp|Q9CY58-3|PAIRB_MOUSE (+2)	42 kDa		0% (0.060)	unknown	0	-1.1	-1.6	-0.7
163	TRUE	Empty	Thioredoxin domain-containing protein 12 OS=Mus musculus GN=Txndc12 PE=2 SV=1	TXD12_MOUSE	19 kDa		75% (0.060)	unknown	0	-0.1	0.7	0.2
164	TRUE	Empty	Cluster of Filamin-B OS=Mus musculus GN=Flnb PE=1 SV=3 (FLNB_MOUSE)	FLNB_MOUSE [3]	278 kDa	TRUE	0% (0.062)	unknown	0	0.4	1	-0.2
165	TRUE	Empty	Selenium-binding protein 1 OS=Mus musculus GN=Selenbp1 PE=4 SV=1	D6RHN2_MOUSE (+2)	14 kDa		0% (0.062)	unknown	0	-0.2	-0.8	-0.1
166	TRUE	Empty	NADH dehydrogenase [ubiquinone] 1 alpha subcomplex subunit 10, mitochondrial OS=Mus musculus GN=Ndufa10 PE=1 SV=1	NDUAA_MOUSE	41 kDa		0% (0.064)	unknown	0	-0.9	-1	-0.7
167	TRUE	Empty	Peroxiredoxin-2 OS=Mus musculus GN=Prdx2 PE=1 SV=3	PRDX2_MOUSE	22 kDa	TRUE	0% (0.065)	unknown	0	0.2	-1.4	-0.3
168	TRUE	Empty	Annexin A11 OS=Mus musculus GN=Anxa11 PE=1 SV=2	ANX11_MOUSE	54 kDa	TRUE	0% (0.066)	unknown	0	-0.2	-0.3	0.8
169	TRUE	Empty	Cluster of Nectin-2 OS=Mus musculus GN=Pvrl2 PE=1 SV=2 (sp|P32507|PVRL2_MOUSE)	sp|P32507|PVRL2_MOUSE	57 kDa	TRUE	75% (0.066)	unknown	0	1	0.2	-1.1
170	TRUE	Empty	Cluster of Mitochondrial import inner membrane translocase subunit Tim8 A OS=Mus musculus GN=Timm8a1 PE=1 SV=1 (TIM8A_MOUSE)	TIM8A_MOUSE	11 kDa	TRUE	0% (0.069)	unknown	0	-0.2	-1.5	0.3
171	TRUE	Empty	ATP-binding cassette sub-family B member 7, mitochondrial OS=Mus musculus GN=Abcb7 PE=1 SV=3	ABCB7_MOUSE	83 kDa	TRUE	0% (0.069)	unknown	0	0.1	-0.4	0.7
172	TRUE	Empty	Collagen alpha-1(VI) chain OS=Mus musculus GN=Col6a1 PE=2 SV=1	CO6A1_MOUSE	108 kDa		0% (0.070)	unknown	0	-0.3	-0.5	1.1
173	TRUE	Empty	Cytosol aminopeptidase OS=Mus musculus GN=Lap3 PE=1 SV=3	sp|Q9CPY7|AMPL_MOUSE	56 kDa		0% (0.072)	unknown	0	-1	0.3	-0.2
174	TRUE	Empty	B-cell receptor-associated protein 31 OS=Mus musculus GN=Bcap31 PE=1 SV=4	BAP31_MOUSE	28 kDa		0% (0.072)	unknown	0	2	-0.7	1.5
175	TRUE	Empty	Sec11-like 1 (S. cerevisiae), isoform CRA_d OS=Mus musculus GN=Sec11a PE=4 SV=1	D3YTS1_MOUSE	28 kDa	TRUE	0% (0.073)	unknown	0	0.5	0.8	0.4
176	TRUE	Empty	Serine protease inhibitor Kazal-type 3 OS=Mus musculus GN=Spink3 PE=1 SV=1	ISK3_MOUSE	8 kDa		0% (0.078)	unknown	0	-1	-0.2	0.7
177	TRUE	Empty	Tripartite motif-containing protein 65 OS=Mus musculus GN=Trim65 PE=2 SV=1	sp|Q8BFW4|TRI65_MOUSE	58 kDa		0% (0.082)	unknown	0	0.6	-2.8	-0.9
178	TRUE	Empty	Pyrroline-5-carboxylate reductase 3 OS=Mus musculus GN=Pycrl PE=2 SV=2	P5CR3_MOUSE	29 kDa		75% (0.082)	unknown	0	-2	-1	-0.3
179	TRUE	Empty	Serum albumin OS=Mus musculus GN=Alb PE=1 SV=3	ALBU_MOUSE	69 kDa		0% (0.089)	unknown	0	-1	-1.4	0
180	TRUE	Empty	Lactoylglutathione lyase OS=Mus musculus GN=Glo1 PE=1 SV=3	LGUL_MOUSE	21 kDa		0% (0.090)	unknown	0	0	-0.7	0.2
181	TRUE	Empty	Splicing factor, proline- and glutamine-rich OS=Mus musculus GN=Sfpq PE=1 SV=1	SFPQ_MOUSE	75 kDa	TRUE	0% (0.090)	unknown	0	1	0.8	0.9
182	TRUE	Empty	Protein-glutamine gamma-glutamyltransferase 2 OS=Mus musculus GN=Tgm2 PE=1 SV=4	TGM2_MOUSE	77 kDa		75% (0.094)	unknown	0	-0.7	-1.1	-0.4
183	TRUE	Empty	Golgi integral membrane protein 4 OS=Mus musculus GN=Golim4 PE=1 SV=1	D3YVW2_MOUSE (+1)	80 kDa		0% (0.096)	unknown	0	0.8	2.4	2.5
184	TRUE	Empty	Acyl-CoA dehydrogenase family member 11 OS=Mus musculus GN=Acad11 PE=1 SV=2	ACD11_MOUSE (+1)	87 kDa		0% (0.098)	unknown	0	1.4	0.8	0.7
185	TRUE	Empty	T-complex protein 1 subunit beta OS=Mus musculus GN=Cct2 PE=1 SV=4	TCPB_MOUSE	57 kDa		0% (0.098)	unknown	0	0.6	-0.1	-0.2
186	TRUE	Empty	Peroxisomal 2,4-dienoyl-CoA reductase OS=Mus musculus GN=Decr2 PE=1 SV=1	DECR2_MOUSE	31 kDa		0% (0.099)	unknown	0	1.2	1.6	-0.7
187	TRUE	Empty	Galectin-3 OS=Mus musculus GN=Lgals3 PE=1 SV=3	LEG3_MOUSE (+1)	28 kDa		75% (0.099)	unknown	0	-0.7	-2.5	-0.7
188	TRUE	Empty	Cluster of Carnitine O-palmitoyltransferase 2, mitochondrial OS=Mus musculus GN=Cpt2 PE=1 SV=2 (CPT2_MOUSE)	CPT2_MOUSE	74 kDa	TRUE	0% (0.100)	unknown	0	0.9	0.7	0.3
189	TRUE	Empty	Heterogeneous nuclear ribonucleoprotein L (Fragment) OS=Mus musculus GN=Hnrnpl PE=4 SV=1	G5E924_MOUSE	67 kDa		0% (0.100)	unknown	0	-0.5	-0.9	-0.1
190	TRUE	Empty	Cluster of Phosphoglycerate kinase 1 OS=Mus musculus GN=Pgk1 PE=1 SV=4 (PGK1_MOUSE)	PGK1_MOUSE	45 kDa	TRUE	0% (0.10)	unknown	0	-0.7	-0.6	-0.8
191	TRUE	Empty	Eukaryotic translation initiation factor 5 OS=Mus musculus GN=Eif5 PE=1 SV=1	IF5_MOUSE	49 kDa		0% (0.10)	unknown	0	-1.4	-3	-0.3
192	TRUE	Empty	Niemann-Pick C1-like protein 1 OS=Mus musculus GN=Npc1l1 PE=2 SV=1	NPCL1_MOUSE (+1)	147 kDa		0% (0.10)	unknown	0	0	-0.2	0.6
193	TRUE	Empty	Surfeit locus protein 4 OS=Mus musculus GN=Surf4 PE=2 SV=1	SURF4_MOUSE	30 kDa	TRUE	0% (0.11)	unknown	0	1	1.3	0.8
194	TRUE	Empty	Cluster of Serpin B6 OS=Mus musculus GN=Serpinb6a PE=1 SV=1 (F8WIV2_MOUSE)	F8WIV2_MOUSE	45 kDa	TRUE	0% (0.11)	unknown	0	0.1	-0.8	0
195	TRUE	Empty	40S ribosomal protein S18 OS=Mus musculus GN=Rps18 PE=1 SV=3	RS18_MOUSE	18 kDa		0% (0.12)	unknown	0	-0.7	0	0
196	TRUE	Empty	40S ribosomal protein S3a OS=Mus musculus GN=Rps3a PE=1 SV=3	RS3A_MOUSE	30 kDa		0% (0.12)	unknown	0	-1	-0.7	-0.6
197	TRUE	Empty	Cullin-associated NEDD8-dissociated protein 1 OS=Mus musculus GN=Cand1 PE=2 SV=2	CAND1_MOUSE	136 kDa		0% (0.12)	unknown	0	0.7	-0.8	0.4
198	TRUE	Empty	Cluster of V-type proton ATPase catalytic subunit A OS=Mus musculus GN=Atp6v1a PE=1 SV=2 (sp|P50516|VATA_MOUSE)	sp|P50516|VATA_MOUSE	68 kDa	TRUE	0% (0.12)	unknown	0	-1.1	0	-0.1
199	TRUE	Empty	40S ribosomal protein S10 OS=Mus musculus GN=Rps10 PE=1 SV=1	RS10_MOUSE	19 kDa	TRUE	0% (0.12)	unknown	0	-0.7	-0.2	-0.5
200	TRUE	Empty	Cytochrome b-c1 complex subunit Rieske, mitochondrial OS=Mus musculus GN=Uqcrfs1 PE=1 SV=1	UCRI_MOUSE	29 kDa		0% (0.12)	unknown	0	0.3	0.7	0.4
201	TRUE	Empty	28S ribosomal protein S34, mitochondrial OS=Mus musculus GN=Mrps34 PE=2 SV=1	RT34_MOUSE	26 kDa		0% (0.13)	unknown	0	-1	0.1	-0.7
202	TRUE	Empty	Importin subunit beta-1 OS=Mus musculus GN=Kpnb1 PE=1 SV=2	IMB1_MOUSE	97 kDa		0% (0.13)	unknown	0	1.2	-0.8	0.5
203	TRUE	Empty	NADH dehydrogenase [ubiquinone] iron-sulfur protein 3, mitochondrial OS=Mus musculus GN=Ndufs3 PE=1 SV=2	NDUS3_MOUSE	30 kDa		0% (0.13)	unknown	0	0.4	0.9	0.7
204	TRUE	Empty	Leukotriene A-4 hydrolase OS=Mus musculus GN=Lta4h PE=1 SV=4	LKHA4_MOUSE	69 kDa		0% (0.13)	unknown	0	-1.1	-0.8	-0.5
205	TRUE	Empty	Peroxisomal acyl-coenzyme A oxidase 1 (Fragment) OS=Mus musculus GN=Acox1 PE=1 SV=1	A2A848_MOUSE (+2)	70 kDa		0% (0.14)	unknown	0	0.7	0.9	1.6
206	TRUE	Empty	Aldehyde dehydrogenase, mitochondrial OS=Mus musculus GN=Aldh2 PE=1 SV=1	ALDH2_MOUSE	57 kDa	TRUE	0% (0.14)	unknown	0	0.3	0.2	0.9
207	TRUE	Empty	Actin-related protein 3 OS=Mus musculus GN=Actr3 PE=1 SV=3	ARP3_MOUSE	47 kDa		0% (0.14)	unknown	0	-0.9	-0.6	-0.9
208	TRUE	Empty	DNA repair protein XRCC1 OS=Mus musculus GN=Xrcc1 PE=1 SV=2	XRCC1_MOUSE	69 kDa		0% (0.14)	unknown	0	0.6	-1.2	0.5
209	TRUE	Empty	60S ribosomal protein L27a OS=Mus musculus GN=Rpl27a PE=2 SV=5	RL27A_MOUSE	17 kDa		0% (0.14)	unknown	0	-0.3	0.4	1.3
210	TRUE	Empty	Protein FAM83H OS=Mus musculus GN=Fam83h PE=1 SV=1	FA83H_MOUSE	131 kDa		0% (0.14)	unknown	0	-0.2	-0.1	2.3
211	TRUE	Empty	Mitochondrial dicarboxylate carrier OS=Mus musculus GN=Slc25a10 PE=1 SV=2	DIC_MOUSE	32 kDa		0% (0.14)	unknown	0	0.2	-0.6	0.4
212	TRUE	Empty	NADH dehydrogenase [ubiquinone] 1 alpha subcomplex subunit 13 OS=Mus musculus GN=Ndufa13 PE=1 SV=3	NDUAD_MOUSE	17 kDa		0% (0.14)	unknown	0	0.3	0.6	0.1
213	TRUE	Empty	Desmoglein-2 OS=Mus musculus GN=Dsg2 PE=1 SV=3	DSG2_MOUSE	122 kDa		0% (0.15)	unknown	0	0	-1	0.6
214	TRUE	Empty	Cluster of Protein FAM98B OS=Mus musculus GN=Fam98b PE=2 SV=1 (FA98B_MOUSE)	FA98B_MOUSE	45 kDa	TRUE	0% (0.15)	unknown	0	0.4	0.9	1
215	TRUE	Empty	Cluster of T-complex protein 1 subunit theta OS=Mus musculus GN=Cct8 PE=1 SV=3 (TCPQ_MOUSE)	TCPQ_MOUSE	60 kDa	TRUE	75% (0.16)	unknown	0	-0.3	-1	0.3
216	TRUE	Empty	26S protease regulatory subunit 8 OS=Mus musculus GN=Psmc5 PE=1 SV=1	PRS8_MOUSE	46 kDa		0% (0.16)	unknown	0	2.1	1.4	1.8
217	TRUE	Empty	NADH dehydrogenase [ubiquinone] 1 beta subcomplex subunit 2, mitochondrial OS=Mus musculus GN=Ndufb2 PE=3 SV=1	NDUB2_MOUSE	12 kDa		0% (0.16)	unknown	0	3	0.2	1.1
218	TRUE	Empty	Cluster of Isoform 2 of Transcription intermediary factor 1-beta OS=Mus musculus GN=Trim28 (sp|Q62318-2|TIF1B_MOUSE)	sp|Q62318-2|TIF1B_MOUSE	54 kDa	TRUE	0% (0.16)	unknown	0	-1.1	-0.6	0.2
219	TRUE	Empty	Isoform C1 of Heterogeneous nuclear ribonucleoproteins C1/C2 OS=Mus musculus GN=Hnrnpc	sp|Q9Z204-2|HNRPC_MOUSE (+4)	33 kDa		0% (0.16)	unknown	0	-0.2	-0.7	-0.3
220	TRUE	Empty	Protein Ahnak OS=Mus musculus GN=Ahnak PE=1 SV=1	E9Q616_MOUSE	604 kDa		0% (0.17)	unknown	0	0.3	0.2	1.9
221	TRUE	Empty	T-complex protein 1 subunit alpha OS=Mus musculus GN=Tcp1 PE=1 SV=3	sp|P11983|TCPA_MOUSE	60 kDa		0% (0.17)	unknown	0	-0.5	-1.5	-0.4
222	TRUE	Empty	Cluster of H-2 class I histocompatibility antigen, Q10 alpha chain OS=Mus musculus GN=H2-Q10 PE=1 SV=3 (HA10_MOUSE)	HA10_MOUSE [2]	37 kDa	TRUE	0% (0.17)	unknown	0	-0.6	0.4	0.1
223	TRUE	Empty	39S ribosomal protein L12, mitochondrial OS=Mus musculus GN=Mrpl12 PE=1 SV=2	RM12_MOUSE	22 kDa		0% (0.18)	unknown	0	-0.1	0.7	-0.4
224	TRUE	Empty	GTP-binding protein SAR1b OS=Mus musculus GN=Sar1b PE=1 SV=1	SAR1B_MOUSE	22 kDa	TRUE	0% (0.18)	unknown	0	0.1	1.3	0
225	TRUE	Empty	Cluster of Splicing factor 3B subunit 1 OS=Mus musculus GN=Sf3b1 PE=1 SV=1 (G5E866_MOUSE)	G5E866_MOUSE [2]	146 kDa	TRUE	0% (0.18)	unknown	0	-0.9	-0.2	-0.7
226	TRUE	Empty	sp|Q3V3R1|C1TM_MOUSE-DECOY Monofunctional C1-tetrahydrofolate synthase, mitochondrial...	sp|Q3V3R1|C1TM_MOUSE-DECOY	?		0% (0.19)	unknown	0	-2.5	Value Missing	Value Missing
227	TRUE	Empty	Isoform 2 of Serine/arginine-rich splicing factor 7 OS=Mus musculus GN=Srsf7	sp|Q8BL97-2|SRSF7_MOUSE (+1)	27 kDa		0% (0.19)	unknown	0	-0.5	-0.7	-0.4
228	TRUE	Empty	Cluster of Tropomyosin alpha-1 chain OS=Mus musculus GN=Tpm1 PE=3 SV=1 (E9Q448_MOUSE)	E9Q448_MOUSE	33 kDa	TRUE	0% (0.19)	unknown	0	0.1	0.4	0.6
229	TRUE	Empty	Kinesin-1 heavy chain OS=Mus musculus GN=Kif5b PE=1 SV=3	KINH_MOUSE	110 kDa	TRUE	0% (0.19)	unknown	0	1.4	1.2	1.2
230	TRUE	Empty	Triosephosphate isomerase OS=Mus musculus GN=Tpi1 PE=1 SV=4	TPIS_MOUSE	32 kDa		0% (0.19)	unknown	0	-0.4	-0.2	-0.6
231	TRUE	Empty	Inositol 1,4,5-trisphosphate receptor type 3 OS=Mus musculus GN=Itpr3 PE=1 SV=3	ITPR3_MOUSE	304 kDa	TRUE	0% (0.20)	unknown	0	-0.6	-0.2	1
232	TRUE	Empty	Mitochondrial ornithine transporter 1 OS=Mus musculus GN=Slc25a15 PE=1 SV=1	ORNT1_MOUSE	33 kDa		0% (0.20)	unknown	0	0.1	-1.7	0.4
233	TRUE	Empty	Cytochrome c oxidase subunit NDUFA4 OS=Mus musculus GN=Ndufa4 PE=1 SV=2	NDUA4_MOUSE	9 kDa		0% (0.20)	unknown	0	-0.3	-0.6	-0.8
234	TRUE	Empty	60S ribosomal protein L5 OS=Mus musculus GN=Rpl5 PE=1 SV=3	RL5_MOUSE	34 kDa		0% (0.21)	unknown	0	-0.7	-0.7	-1.6
235	TRUE	Empty	26S proteasome non-ATPase regulatory subunit 5 OS=Mus musculus GN=Psmd5 PE=1 SV=4	PSMD5_MOUSE	56 kDa		0% (0.21)	unknown	0	0.9	0.2	1.4
236	TRUE	Empty	Desmoplakin OS=Mus musculus GN=Dsp PE=1 SV=1	DESP_MOUSE	333 kDa	TRUE	0% (0.21)	unknown	0	1.5	0.7	0.8
237	TRUE	Empty	Cluster of Isocitrate dehydrogenase [NADP] cytoplasmic OS=Mus musculus GN=Idh1 PE=1 SV=2 (IDHC_MOUSE)	IDHC_MOUSE	47 kDa	TRUE	0% (0.21)	unknown	0	-2.1	-2	-4.4
238	TRUE	Empty	Caspase-1 OS=Mus musculus GN=Casp1 PE=1 SV=1	CASP1_MOUSE	46 kDa	TRUE	0% (0.22)	unknown	0	-0.5	0.1	1.1
239	TRUE	Empty	sp|Q91ZI0|CELR3_MOUSE-DECOY Cadherin EGF LAG seven-pass G-type receptor 3 OS=Mus...	sp|Q91ZI0|CELR3_MOUSE-DECOY	?		0% (0.22)	unknown	0	-1.1	-0.5	-0.7
240	TRUE	Empty	Protein SCO1 homolog, mitochondrial OS=Mus musculus GN=Sco1 PE=4 SV=1	Q5SUD5_MOUSE (+1)	32 kDa		0% (0.22)	unknown	0	-0.7	-0.4	-0.5
241	TRUE	Empty	Cytoplasmic aconitate hydratase OS=Mus musculus GN=Aco1 PE=1 SV=3	ACOC_MOUSE	98 kDa		0% (0.22)	unknown	0	-0.4	-1	-0.2
242	TRUE	Empty	Chloride intracellular channel protein 1 OS=Mus musculus GN=Clic1 PE=1 SV=3	CLIC1_MOUSE	27 kDa		0% (0.23)	unknown	0	-0.5	-0.8	0.2
243	TRUE	Empty	Proteasome subunit alpha type-1 OS=Mus musculus GN=Psma1 PE=1 SV=1	PSA1_MOUSE	30 kDa		0% (0.23)	unknown	0	-0.1	-0.7	-0.2
244	TRUE	Empty	Alpha-(1,6)-fucosyltransferase OS=Mus musculus GN=Fut8 PE=2 SV=2	FUT8_MOUSE	67 kDa		0% (0.23)	unknown	0	1.4	-1.3	0.5
245	TRUE	Empty	Retinol dehydrogenase 7 OS=Mus musculus GN=Rdh7 PE=2 SV=1	RDH7_MOUSE	36 kDa	TRUE	0% (0.24)	unknown	0	-1.5	-0.1	-0.4
246	TRUE	Empty	Protein Col6a3 OS=Mus musculus GN=Col6a3 PE=1 SV=2	E9PWQ3_MOUSE	354 kDa		0% (0.24)	unknown	0	-0.1	0.2	0.6
247	TRUE	Empty	Cluster of Isoform 2 of Cyclin-G-associated kinase OS=Mus musculus GN=Gak (sp|Q99KY4-2|GAK_MOUSE)	sp|Q99KY4-2|GAK_MOUSE [2]	138 kDa	TRUE	0% (0.24)	unknown	0	1	2.1	0.7
248	TRUE	Empty	Cluster of Catenin alpha-1 OS=Mus musculus GN=Ctnna1 PE=1 SV=1 (CTNA1_MOUSE)	CTNA1_MOUSE	100 kDa	TRUE	0% (0.24)	unknown	0	-0.6	-0.4	-0.6
249	TRUE	Empty	Isoform 2 of Sorcin OS=Mus musculus GN=Sri	sp|Q6P069-2|SORCN_MOUSE (+1)	20 kDa		0% (0.24)	unknown	0	-0.1	-1	-0.1
250	TRUE	Empty	Splicing factor, arginine/serine-rich 19 OS=Mus musculus GN=Scaf1 PE=1 SV=1	SFR19_MOUSE	134 kDa	TRUE	0% (0.25)	unknown	0	0.8	0.1	-0.1
251	TRUE	Empty	Cluster of Serine hydroxymethyltransferase (Fragment) OS=Mus musculus GN=Shmt1 PE=3 SV=1 (G3UZ26_MOUSE)	G3UZ26_MOUSE [2]	48 kDa	TRUE	0% (0.25)	unknown	0	-0.1	-1.1	-1
252	TRUE	Empty	Vesicular integral-membrane protein VIP36 OS=Mus musculus GN=Lman2 PE=2 SV=2	LMAN2_MOUSE	40 kDa		0% (0.25)	unknown	0	-0.1	0.8	-0.2
253	TRUE	Empty	Cluster of Guanine nucleotide-binding protein subunit alpha-13 OS=Mus musculus GN=Gna13 PE=1 SV=1 (GNA13_MOUSE)	GNA13_MOUSE	44 kDa	TRUE	0% (0.26)	unknown	0	-0.3	1	0.5
254	TRUE	Empty	Fatty acid synthase OS=Mus musculus GN=Fasn PE=1 SV=2	FAS_MOUSE	272 kDa	TRUE	0% (0.26)	unknown	0	0.7	-0.1	0.5
255	TRUE	Empty	28S ribosomal protein S7, mitochondrial OS=Mus musculus GN=Mrps7 PE=2 SV=1	RT07_MOUSE	28 kDa		0% (0.26)	unknown	0	-0.2	-1	0.4
256	TRUE	Empty	Isoform 2 of Nuclear pore complex protein Nup93 OS=Mus musculus GN=Nup93	sp|Q8BJ71-2|NUP93_MOUSE (+1)	80 kDa		0% (0.26)	unknown	0	-0.1	0.8	0.4
257	TRUE	Empty	Cluster of NHP2-like protein 1 OS=Mus musculus GN=Nhp2l1 PE=1 SV=4 (NH2L1_MOUSE)	NH2L1_MOUSE	14 kDa	TRUE	0% (0.26)	unknown	0	-0.2	-0.8	-0.8
258	TRUE	Empty	Long-chain-fatty-acid--CoA ligase 1 OS=Mus musculus GN=Acsl1 PE=1 SV=2	ACSL1_MOUSE (+1)	78 kDa	TRUE	0% (0.27)	unknown	0	1.3	1.1	1
259	TRUE	Empty	Ferritin heavy chain OS=Mus musculus GN=Fth1 PE=1 SV=2	FRIH_MOUSE	21 kDa		0% (0.28)	unknown	0	-0.6	-0.7	-1
260	TRUE	Empty	Neprilysin OS=Mus musculus GN=Mme PE=1 SV=3	NEP_MOUSE	86 kDa		0% (0.28)	unknown	0	-0.3	-0.7	-0.3
261	TRUE	Empty	Non-POU domain-containing octamer-binding protein OS=Mus musculus GN=Nono PE=1 SV=3	sp|Q99K48|NONO_MOUSE	55 kDa	TRUE	0% (0.28)	unknown	0	-0.4	-1	-0.5
262	TRUE	Empty	ES1 protein homolog, mitochondrial OS=Mus musculus GN=D10Jhu81e PE=1 SV=1	ES1_MOUSE	28 kDa		0% (0.29)	unknown	0	-0.5	-0.3	-1.5
263	TRUE	Empty	Kinesin light chain 4 OS=Mus musculus GN=Klc4 PE=1 SV=1	KLC4_MOUSE	69 kDa	TRUE	0% (0.29)	unknown	0	0.9	0.1	0.9
264	TRUE	Empty	Thioredoxin domain-containing protein 17 OS=Mus musculus GN=Txndc17 PE=1 SV=1	TXD17_MOUSE	14 kDa		0% (0.30)	unknown	0	1.6	0	0.8
265	TRUE	Empty	Zinc-binding alcohol dehydrogenase domain-containing protein 2 OS=Mus musculus GN=Zadh2 PE=1 SV=1	ZADH2_MOUSE	41 kDa		0% (0.31)	unknown	0	0.9	0.8	1
266	TRUE	Empty	Protein transport protein Sec23A OS=Mus musculus GN=Sec23a PE=4 SV=1	E9Q1S3_MOUSE (+1)	83 kDa		0% (0.31)	unknown	0	0.9	0.5	-0.1
267	TRUE	Empty	Prostaglandin E synthase 2 OS=Mus musculus GN=Ptges2 PE=1 SV=3	PGES2_MOUSE	43 kDa		0% (0.31)	unknown	0	0.6	0.9	0.8
268	TRUE	Empty	Isoform 2 of Unconventional myosin-Id OS=Mus musculus GN=Myo1d	sp|Q5SYD0-2|MYO1D_MOUSE	109 kDa	TRUE	0% (0.31)	unknown	0	-1.1	-1.2	-2.7
269	TRUE	Empty	ATPase inhibitor, mitochondrial OS=Mus musculus GN=Atpif1 PE=1 SV=2	ATIF1_MOUSE	12 kDa		0% (0.32)	unknown	0	-0.1	0.8	0
270	TRUE	Empty	Medium-chain specific acyl-CoA dehydrogenase, mitochondrial OS=Mus musculus GN=Acadm PE=1 SV=1	ACADM_MOUSE	46 kDa		0% (0.32)	unknown	0	-1.2	-0.2	-1.6
271	TRUE	Empty	NADH-cytochrome b5 reductase OS=Mus musculus GN=Cyb5r3 PE=3 SV=1	F2Z456_MOUSE	35 kDa		0% (0.32)	unknown	0	0.4	0.8	0
272	TRUE	Empty	Isoform 2 of Butyrophilin-like protein 2 OS=Mus musculus GN=Btnl2	sp|O70355-2|BTNL2_MOUSE (+1)	58 kDa		0% (0.32)	unknown	0	0.2	-0.9	-0.6
273	TRUE	Empty	Ras GTPase-activating-like protein IQGAP2 OS=Mus musculus GN=Iqgap2 PE=1 SV=2	IQGA2_MOUSE	181 kDa	TRUE	0% (0.33)	unknown	0	0.6	-0.1	0.7
274	TRUE	Empty	Cluster of Protein phosphatase 1 regulatory subunit 7 (Fragment) OS=Mus musculus GN=Ppp1r7 PE=4 SV=1 (F6TGJ2_MOUSE)	F6TGJ2_MOUSE	12 kDa	TRUE	0% (0.33)	unknown	0	-1.1	-0.4	-0.9
275	TRUE	Empty	Vesicle-fusing ATPase OS=Mus musculus GN=Nsf PE=1 SV=2	NSF_MOUSE	83 kDa		0% (0.34)	unknown	0	-1.8	-0.2	-1.8
276	TRUE	Empty	Cluster of MCG1048875, isoform CRA_c OS=Mus musculus GN=Gm9755 PE=3 SV=1 (D3YVN7_MOUSE)	D3YVN7_MOUSE [3]	50 kDa	TRUE	0% (0.34)	unknown	0	-0.3	1.2	1.9
277	TRUE	Empty	Protein diaphanous homolog 1 OS=Mus musculus GN=Diap1 PE=1 SV=1	E9PV41_MOUSE	140 kDa	TRUE	0% (0.35)	unknown	0	-0.9	0.4	-0.1
278	TRUE	Empty	Cluster of Protein Gm20431 OS=Mus musculus GN=Gm20431 PE=4 SV=1 (E9PY39_MOUSE)	E9PY39_MOUSE	42 kDa	TRUE	0% (0.35)	unknown	0	-2.7	-0.4	-1.6
279	TRUE	Empty	Dihydrolipoyl dehydrogenase, mitochondrial OS=Mus musculus GN=Dld PE=1 SV=2	DLDH_MOUSE	54 kDa	TRUE	0% (0.36)	unknown	0	-0.3	-0.5	-0.7
280	TRUE	Empty	Insulin-degrading enzyme OS=Mus musculus GN=Ide PE=1 SV=1	IDE_MOUSE	118 kDa		0% (0.36)	unknown	0	0.2	0.4	0.7
281	TRUE	Empty	Caspase-7 OS=Mus musculus GN=Casp7 PE=1 SV=2	CASP7_MOUSE	34 kDa		0% (0.37)	unknown	0	-0.5	-0.7	-0.2
282	TRUE	Empty	Cluster of Protein Qars OS=Mus musculus GN=Qars PE=1 SV=1 (D3Z158_MOUSE)	D3Z158_MOUSE [3]	82 kDa	TRUE	0% (0.37)	unknown	0	-2.8	-1.9	-1.7
283	TRUE	Empty	Cluster of Cell division control protein 42 homolog OS=Mus musculus GN=Cdc42 PE=1 SV=2 (sp|P60766|CDC42_MOUSE)	sp|P60766|CDC42_MOUSE	21 kDa	TRUE	0% (0.37)	unknown	0	1.1	1.3	0.9
284	TRUE	Empty	Cluster of Tropomodulin-3 OS=Mus musculus GN=Tmod3 PE=2 SV=1 (TMOD3_MOUSE)	TMOD3_MOUSE	40 kDa	TRUE	0% (0.37)	unknown	0	-0.1	-0.3	1
285	TRUE	Empty	45 kDa calcium-binding protein OS=Mus musculus GN=Sdf4 PE=2 SV=1	sp|Q61112|CAB45_MOUSE	42 kDa		0% (0.37)	unknown	0	0.5	0.9	0.4
286	TRUE	Empty	Aconitate hydratase, mitochondrial OS=Mus musculus GN=Aco2 PE=1 SV=1	ACON_MOUSE	85 kDa		0% (0.37)	unknown	0	-0.8	-0.1	-0.8
287	TRUE	Empty	Cluster of Intestinal-type alkaline phosphatase OS=Mus musculus GN=Iap PE=2 SV=1 (PPBI_MOUSE)	PPBI_MOUSE [2]	60 kDa	TRUE	0% (0.37)	unknown	0	-0.1	-0.7	-0.1
288	TRUE	Empty	Cluster of MCG13402, isoform CRA_a OS=Mus musculus GN=Ptbp1 PE=1 SV=1 (Q8BGJ5_MOUSE)	Q8BGJ5_MOUSE [3]	57 kDa	TRUE	0% (0.37)	unknown	0	-0.1	-0.8	0.6
289	TRUE	Empty	Apoptosis-associated speck-like protein containing a CARD OS=Mus musculus GN=Pycard PE=1 SV=1	ASC_MOUSE	21 kDa	TRUE	0% (0.38)	unknown	0	0	-0.7	-0.2
290	TRUE	Empty	60S ribosomal protein L12 OS=Mus musculus GN=Rpl12 PE=1 SV=2	RL12_MOUSE	18 kDa		0% (0.39)	unknown	0	0.2	0.7	0.1
291	TRUE	Empty	DNA damage-binding protein 1 OS=Mus musculus GN=Ddb1 PE=1 SV=2	DDB1_MOUSE	127 kDa		0% (0.39)	unknown	0	-2	-1	-1.2
292	TRUE	Empty	Beta-spectrin 4 OS=Mus musculus GN=Sptbn4 PE=1 SV=1	Q91ZE6_MOUSE	288 kDa	TRUE	0% (0.39)	unknown	0	-0.2	0	2.7
293	TRUE	Empty	Glutathione S-transferase A4 OS=Mus musculus GN=Gsta4 PE=1 SV=3	GSTA4_MOUSE	26 kDa	TRUE	0% (0.39)	unknown	0	-0.4	1.1	2.5
294	TRUE	Empty	sp|Q61245-2|COBA1_MOUSE-DECOY Isoform Short of Collagen alpha-1(XI) chain OS=Mus...	sp|Q61245-2|COBA1_MOUSE-DECOY (+1)	?		0% (0.39)	unknown	0	-1	-0.4	2
295	TRUE	Empty	Protein Shmt2 OS=Mus musculus GN=Shmt2 PE=2 SV=1	Q9CZN7_MOUSE	56 kDa		0% (0.40)	unknown	0	-1	-1.2	-1.1
296	TRUE	Empty	Keratin, type I cytoskeletal 9 OS=Mus musculus GN=Krt9 PE=1 SV=3	K1C9_MOUSE	72 kDa		0% (0.40)	unknown	0	-1.8	0	-2.7
297	TRUE	Empty	Cluster of Peptidyl-prolyl cis-trans isomerase FKBP4 OS=Mus musculus GN=Fkbp4 PE=1 SV=5 (FKBP4_MOUSE)	FKBP4_MOUSE	52 kDa	TRUE	0% (0.40)	unknown	0	-0.7	-0.7	0
298	TRUE	Empty	UDP-glucose:glycoprotein glucosyltransferase 1 OS=Mus musculus GN=Uggt1 PE=1 SV=4	UGGG1_MOUSE	176 kDa	TRUE	0% (0.40)	unknown	0	0.3	0.4	1.1
299	TRUE	Empty	Isoform 2 of 40S ribosomal protein S24 OS=Mus musculus GN=Rps24	sp|P62849-2|RS24_MOUSE (+2)	15 kDa	TRUE	0% (0.40)	unknown	0	0.7	-0.2	0
300	TRUE	Empty	60S ribosomal protein L17 OS=Mus musculus GN=Rpl17 PE=2 SV=1	Q6ZWZ7_MOUSE (+1)	21 kDa		0% (0.41)	unknown	0	0.3	0.6	0
301	TRUE	Empty	Cluster of Tricarboxylate transport protein, mitochondrial OS=Mus musculus GN=Slc25a1 PE=2 SV=1 (TXTP_MOUSE)	TXTP_MOUSE	34 kDa	TRUE	0% (0.41)	unknown	0	-1.5	1.6	-0.6
302	TRUE	Empty	sp|Q01149|CO1A2_MOUSE-DECOY Collagen alpha-2(I) chain OS=Mus musculus GN=Col1a2 PE=2...	sp|Q01149|CO1A2_MOUSE-DECOY	?	TRUE	0% (0.42)	unknown	0	-0.2	0.8	0.1
303	TRUE	Empty	Cluster of RNA-binding protein FUS OS=Mus musculus GN=Fus PE=2 SV=1 (FUS_MOUSE)	FUS_MOUSE [2]	53 kDa	TRUE	0% (0.42)	unknown	0	0.2	-1.2	-0.2
304	TRUE	Empty	Eukaryotic translation initiation factor 3 subunit A OS=Mus musculus GN=Eif3a PE=1 SV=5	EIF3A_MOUSE	162 kDa		0% (0.42)	unknown	0	0.4	-0.8	0.1
305	TRUE	Empty	Ras-related protein Rab-10 OS=Mus musculus GN=Rab10 PE=1 SV=1	RAB10_MOUSE	23 kDa	TRUE	0% (0.42)	unknown	0	0.4	-2.2	-0.5
306	TRUE	Empty	Integrator complex subunit 3 OS=Mus musculus GN=Ints3 PE=2 SV=2	sp|Q7TPD0|INT3_MOUSE	118 kDa		0% (0.43)	unknown	0	0.2	-0.4	-1.3
307	TRUE	Empty	tr|E9PU87|E9PU87_MOUSE-DECOY Serine/threonine-protein kinase SIK3 OS=Mus musculus...	tr|E9PU87|E9PU87_MOUSE-DECOY	?	TRUE	0% (0.43)	unknown	0	-1.6	-0.1	-1.4
308	TRUE	Empty	Zinc finger X-linked protein ZXDB OS=Mus musculus GN=Zxdb PE=2 SV=1	ZXDB_MOUSE	90 kDa		0% (0.44)	unknown	0	-0.9	-0.2	-0.2
309	TRUE	Empty	ATP synthase subunit g, mitochondrial OS=Mus musculus GN=Atp5l PE=1 SV=1	ATP5L_MOUSE	11 kDa		0% (0.45)	unknown	0	0.7	0.7	0.1
310	TRUE	Empty	Glycerol-3-phosphate dehydrogenase [NAD(+)] OS=Mus musculus GN=Gpd1 PE=1 SV=1	E0CXN5_MOUSE (+1)	35 kDa	TRUE	0% (0.45)	unknown	0	0.1	-0.6	-0.4
311	TRUE	Empty	Polymerase delta-interacting protein 3 OS=Mus musculus GN=Poldip3 PE=1 SV=1	PDIP3_MOUSE (+1)	46 kDa		0% (0.46)	unknown	0	-0.2	-0.9	-0.2
312	TRUE	Empty	ATPase family AAA domain-containing protein 3 OS=Mus musculus GN=Atad3 PE=1 SV=1	sp|Q925I1|ATAD3_MOUSE	67 kDa	TRUE	0% (0.47)	unknown	0	0.6	0.4	0
313	TRUE	Empty	Lon protease homolog, mitochondrial OS=Mus musculus GN=Lonp1 PE=1 SV=2	LONM_MOUSE	106 kDa		0% (0.47)	unknown	0	0.4	-0.1	1.1
314	TRUE	Empty	Neutral and basic amino acid transport protein rBAT OS=Mus musculus GN=Slc3a1 PE=1 SV=1	SLC31_MOUSE	78 kDa		0% (0.47)	unknown	0	1.4	1.3	0.7
315	TRUE	Empty	3-hydroxyacyl-CoA dehydrogenase type-2 OS=Mus musculus GN=Hsd17b10 PE=1 SV=1	A2AFQ2_MOUSE (+1)	28 kDa	TRUE	0% (0.47)	unknown	0	0.6	0.2	0.4
316	TRUE	Empty	Ras GTPase-activating-like protein IQGAP1 OS=Mus musculus GN=Iqgap1 PE=1 SV=2	IQGA1_MOUSE	189 kDa	TRUE	0% (0.48)	unknown	0	-1.8	1.4	-0.2
317	TRUE	Empty	NEDD8 ultimate buster 1 OS=Mus musculus GN=Nub1 PE=1 SV=2	NUB1_MOUSE	70 kDa		0% (0.48)	unknown	0	0.5	0.8	1
318	TRUE	Empty	Isoform 2 of Eukaryotic translation initiation factor 4 gamma 2 OS=Mus musculus GN=Eif4g2	sp|Q62448-2|IF4G2_MOUSE (+1)	98 kDa		0% (0.48)	unknown	0	0.5	0.2	0.7
319	TRUE	Empty	Tapasin OS=Mus musculus GN=Tapbp PE=2 SV=1	Q3TCU5_MOUSE (+2)	50 kDa		0% (0.48)	unknown	0	0.3	0.5	0.6
320	TRUE	Empty	Cluster of Myosin regulatory light chain 12B OS=Mus musculus GN=Myl12b PE=1 SV=2 (ML12B_MOUSE)	ML12B_MOUSE [2]	20 kDa	TRUE	0% (0.49)	unknown	0	-0.3	0.7	0.1
321	TRUE	Empty	Cluster of Eukaryotic translation initiation factor 4 gamma 1 OS=Mus musculus GN=Eif4g1 PE=1 SV=1 (E9PVC5_MOUSE)	E9PVC5_MOUSE [4]	175 kDa	TRUE	0% (0.49)	unknown	0	0.2	-1.1	0.6
322	TRUE	Empty	GrpE protein homolog 1, mitochondrial OS=Mus musculus GN=Grpel1 PE=1 SV=1	GRPE1_MOUSE	24 kDa		0% (0.51)	unknown	0	-0.3	0.4	1
323	TRUE	Empty	Creatine kinase B-type OS=Mus musculus GN=Ckb PE=1 SV=1	KCRB_MOUSE	43 kDa		0% (0.51)	unknown	0	-1	-0.6	0.3
324	TRUE	Empty	Ras-related protein Rab-21 OS=Mus musculus GN=Rab21 PE=1 SV=4	RAB21_MOUSE	24 kDa		0% (0.52)	unknown	0	-0.5	0.6	-0.5
325	TRUE	Empty	Isocitrate dehydrogenase 3 (NAD+) beta OS=Mus musculus GN=Idh3b PE=2 SV=1	Q91VA7_MOUSE	42 kDa		0% (0.52)	unknown	0	0.4	0.8	0.1
326	TRUE	Empty	Coatomer subunit delta OS=Mus musculus GN=Arcn1 PE=1 SV=2	COPD_MOUSE	57 kDa		0% (0.53)	unknown	0	-0.7	-0.1	-0.5
327	TRUE	Empty	Cluster of Matrin-3 OS=Mus musculus GN=Matr3 PE=1 SV=1 (MATR3_MOUSE)	MATR3_MOUSE	95 kDa	TRUE	0% (0.53)	unknown	0	-0.4	-0.7	-0.4
328	TRUE	Empty	NADH dehydrogenase [ubiquinone] 1 subunit C2 OS=Mus musculus GN=Ndufc2 PE=1 SV=1	NDUC2_MOUSE	14 kDa		0% (0.54)	unknown	0	-0.6	0	0
329	TRUE	Empty	Proteasome subunit beta type-6 OS=Mus musculus GN=Psmb6 PE=1 SV=3	PSB6_MOUSE	25 kDa		0% (0.54)	unknown	0	1.5	0.2	-0.1
330	TRUE	Empty	Unconventional myosin-VI OS=Mus musculus GN=Myo6 PE=4 SV=1	E9Q174_MOUSE (+1)	148 kDa	TRUE	0% (0.54)	unknown	0	-0.3	0.1	1.4
331	TRUE	Empty	High mobility group protein B2 OS=Mus musculus GN=Hmgb2 PE=1 SV=3	HMGB2_MOUSE	24 kDa		0% (0.55)	unknown	0	-0.8	-1.5	-0.2
332	TRUE	Empty	Proteasome activator complex subunit 2 OS=Mus musculus GN=Psme2 PE=2 SV=4	PSME2_MOUSE	27 kDa	TRUE	0% (0.55)	unknown	0	-0.8	-1.5	-1.1
333	TRUE	Empty	Bifunctional 3'-phosphoadenosine 5'-phosphosulfate synthase 2 OS=Mus musculus GN=Papss2 PE=1 SV=2	PAPS2_MOUSE	70 kDa		0% (0.55)	unknown	0	-0.4	-0.8	-0.1
334	TRUE	Empty	40S ribosomal protein S16 OS=Mus musculus GN=Rps16 PE=2 SV=4	RS16_MOUSE	16 kDa		0% (0.55)	unknown	0	0.5	0.6	0.4
335	TRUE	Empty	Plexin-B2 OS=Mus musculus GN=Plxnb2 PE=1 SV=1	PLXB2_MOUSE	206 kDa		0% (0.57)	unknown	0	0.1	0.7	0.4
336	TRUE	Empty	Collagen alpha-2(I) chain OS=Mus musculus GN=Col1a2 PE=2 SV=2	CO1A2_MOUSE	130 kDa	TRUE	0% (0.58)	unknown	0	-0.1	-0.3	1.2
337	TRUE	Empty	tRNA-splicing ligase RtcB homolog OS=Mus musculus GN=Rtcb PE=2 SV=1	RTCB_MOUSE	55 kDa		0% (0.58)	unknown	0	1.5	1	0.1
338	TRUE	Empty	Ran GTPase-activating protein 1 OS=Mus musculus GN=Rangap1 PE=1 SV=2	RAGP1_MOUSE	64 kDa		0% (0.58)	unknown	0	-0.4	-0.4	-0.7
339	TRUE	Empty	40S ribosomal protein S14 (Fragment) OS=Mus musculus GN=Rps14 PE=3 SV=1	D3Z7I1_MOUSE (+1)	15 kDa		0% (0.59)	unknown	0	0	-0.8	-0.4
340	TRUE	Empty	Zymogen granule membrane protein 16 OS=Mus musculus GN=Zg16 PE=2 SV=1	ZG16_MOUSE	18 kDa	TRUE	0% (0.60)	unknown	0	-0.1	0.8	0.5
341	TRUE	Empty	Sorbitol dehydrogenase OS=Mus musculus GN=Sord PE=1 SV=3	DHSO_MOUSE	38 kDa		0% (0.61)	unknown	0	-0.8	-0.1	0.5
342	TRUE	Empty	Protein canopy homolog 2 OS=Mus musculus GN=Cnpy2 PE=1 SV=1	CNPY2_MOUSE	21 kDa		0% (0.64)	unknown	0	0.6	-0.2	0.6
343	TRUE	Empty	Angiotensin-converting enzyme OS=Mus musculus GN=Ace PE=1 SV=3	sp|P09470|ACE_MOUSE	151 kDa		0% (0.68)	unknown	0	-0.1	-0.8	-0.6
344	TRUE	Empty	Staphylococcal nuclease domain-containing protein 1 OS=Mus musculus GN=Snd1 PE=1 SV=1	SND1_MOUSE	102 kDa		0% (0.71)	unknown	0	-1	-0.3	-0.2
345	TRUE	Empty	Cluster of Polymerase delta-interacting protein 2 OS=Mus musculus GN=Poldip2 PE=2 SV=1 (PDIP2_MOUSE)	PDIP2_MOUSE	42 kDa	TRUE	0% (0.71)	unknown	0	-0.6	-0.9	-0.4
346	TRUE	Empty	tr|E9Q4D0|E9Q4D0_MOUSE-DECOY Protein Pcsk6 OS=Mus musculus GN=Pcsk6 PE=3 SV=2	tr|E9Q4D0|E9Q4D0_MOUSE-DECOY (+1)	?		0% (0.72)	unknown	0	1.9	-0.5	3.1
347	TRUE	Empty	Cluster of Myosin-10 OS=Mus musculus GN=Myh10 PE=1 SV=2 (MYH10_MOUSE)	MYH10_MOUSE [2]	229 kDa	TRUE	0% (0.72)	unknown	0	0.4	-0.1	0.8
348	TRUE	Empty	Isoform B of Serrate RNA effector molecule homolog OS=Mus musculus GN=Srrt	sp|Q99MR6-2|SRRT_MOUSE (+3)	100 kDa		0% (0.76)	unknown	0	-0.4	0.7	0.3
349	TRUE	Empty	60S ribosomal protein L8 OS=Mus musculus GN=Rpl8 PE=1 SV=2	RL8_MOUSE	28 kDa		0% (0.76)	unknown	0	-1.1	-1.6	1
350	TRUE	Empty	Casein kinase II subunit alpha OS=Mus musculus GN=Csnk2a1 PE=1 SV=2	CSK21_MOUSE	45 kDa	TRUE	0% (0.78)	unknown	0	0.6	0.9	0.8
351	TRUE	Empty	Cluster of Peroxiredoxin-4 (Fragment) OS=Mus musculus GN=Prdx4 PE=4 SV=1 (B1AZS9_MOUSE)	B1AZS9_MOUSE	26 kDa	TRUE	0% (0.79)	unknown	0	-0.3	0.2	-0.8
352	TRUE	Empty	Exportin-2 OS=Mus musculus GN=Cse1l PE=4 SV=1	E9Q1T9_MOUSE (+1)	104 kDa		0% (0.81)	unknown	0	0.5	0.5	0.8
353	TRUE	Empty	Cluster of Pyrethroid hydrolase Ces2e OS=Mus musculus GN=Ces2e PE=1 SV=1 (EST2E_MOUSE)	EST2E_MOUSE [3]	62 kDa	TRUE	0% (0.82)	unknown	0	0	0.2	-0.2
354	TRUE	Empty	Cluster of ATP-dependent RNA helicase DDX3Y OS=Mus musculus GN=Ddx3y PE=1 SV=2 (DDX3Y_MOUSE)	DDX3Y_MOUSE [2]	73 kDa	TRUE	0% (0.84)	unknown	0	-4.6	-2	-3.3
355	TRUE	Empty	2,4-dienoyl-CoA reductase, mitochondrial OS=Mus musculus GN=Decr1 PE=1 SV=1	DECR_MOUSE	36 kDa		0% (0.84)	unknown	0	-1.5	-1.8	-0.1
356	TRUE	Empty	Cluster of Tubulin alpha-1A chain OS=Mus musculus GN=Tuba1a PE=1 SV=1 (TBA1A_MOUSE)	TBA1A_MOUSE	50 kDa	TRUE	0% (0.84)	unknown	0	-0.2	0	0
357	TRUE	Empty	Acyl-CoA synthetase family member 2, mitochondrial OS=Mus musculus GN=Acsf2 PE=1 SV=1	ACSF2_MOUSE	68 kDa		0% (0.86)	unknown	0	0.2	0.2	0.9
358	TRUE	Empty	Histone H2A.V OS=Mus musculus GN=H2afv PE=1 SV=3	H2AV_MOUSE	14 kDa	TRUE	0% (0.87)	unknown	0	-0.6	-0.7	-0.6
359	TRUE	Empty	Cluster of Sickle tail protein OS=Mus musculus GN=Etl4 PE=1 SV=1 (E9QAU4_MOUSE)	E9QAU4_MOUSE	218 kDa	TRUE	0% (0.88)	unknown	0	-0.3	-2.3	-2.6
360	TRUE	Empty	Cluster of Endoplasmic reticulum-Golgi intermediate compartment protein 1 OS=Mus musculus GN=Ergic1 PE=1 SV=1 (ERGI1_MOUSE)	ERGI1_MOUSE	33 kDa	TRUE	0% (0.88)	unknown	0	0.7	0	0.2
361	TRUE	Empty	Eukaryotic translation initiation factor 3 subunit F OS=Mus musculus GN=Eif3f PE=1 SV=2	EIF3F_MOUSE	38 kDa		0% (0.91)	unknown	0	0.7	0.3	0.1
362	TRUE	Empty	Huntingtin-interacting protein 1-related protein OS=Mus musculus GN=Hip1r PE=1 SV=2	HIP1R_MOUSE	119 kDa	TRUE	0% (0.92)	unknown	0	-0.6	-0.7	-0.8
363	TRUE	Empty	Cluster of 3-ketoacyl-CoA thiolase A, peroxisomal OS=Mus musculus GN=Acaa1a PE=1 SV=1 (H3BKL5_MOUSE)	H3BKL5_MOUSE [2]	38 kDa	TRUE	0% (0.97)	unknown	0	0.1	-0.3	-0.4
364	TRUE	Empty	Cluster of Cytochrome P450 CYP4F16 OS=Mus musculus GN=Cyp4f16 PE=2 SV=1 (Q99N17_MOUSE)	Q99N17_MOUSE [2]	60 kDa	TRUE	0% (1.00)	unknown	0	-0.1	-0.1	0.1
END OF FILE
