# Supplementary material for: Changes in protein expression after treatment with Ancylostoma caninum excretory/secretory products in a mouse model of colitis
Source: Sci Rep. 2017 Feb 13;7:41883. doi: 10.1038/srep41883 (PMC5304188; doi:10.1038/srep41883)
Supplement: Supplementary Table 6 [file srep41883-s7.zip]

Archive with 3 entries (2 files):
- Supplementary_Table_6.xlsx
- __MACOSX/
- __MACOSX/._Supplementary_Table_6.xlsx
