# Supplementary material for: Changes in protein expression after treatment with Ancylostoma caninum excretory/secretory products in a mouse model of colitis
Source: Sci Rep. 2017 Feb 13;7:41883. doi: 10.1038/srep41883 (PMC5304188; doi:10.1038/srep41883)
Supplement: Supplementary Table 6 [file srep41883-s7.zip › Supplementary_Table_6.xlsx]

## Sheet: Sheet1
	LP					Gut
Protein name	Naïve	DSS	DSS_ES		Naïve	DSS	DSS+10µg
Q8C605_MOUSE	0	-1.1	0.5		0	2.3	-
ABCD3_MOUSE	0	0.6	1.4		0	1.3	2.9
APOA1_MOUSE	0	0.7	0.4		0	2.3	1.9
Q148B1_MOUSE	0	0.9	-0.9		0	1.6	1.4
DEST_MOUSE	0	-0.8	-1.3		0	0	1.1
IPYR_MOUSE	0	-0.7	-0.6		0	0.2	1
ANXA2_MOUSE	0	-0.4	-0.1		0	0.7	0.8
K2C8_MOUSE	0	-0.1	-0.4		0	0.2	0.6
ENOA_MOUSE	0	-0.5	-0.7		0	0.3	0.4
NUCL_MOUSE	0	-0.4	-0.2		0	0.8	0.3
KCRU_MOUSE	0	-0.2	-1.1		0	0	0.3
HMGB1_MOUSE	0	-1	-0.7		0	0.3	0.2
DX39B_MOUSE	0	-0.5	0.6		0	0.7	0.1
CX6B1_MOUSE	0	0.3	-1		0	-0.1	-0.1
PTMA_MOUSE	0	-0.3	0.5		0	0.9	-0.1
ADT2_MOUSE	0	0.6	0.6		0	0	-0.1
PHB2_MOUSE	0	0.7	0.6		0	0.1	-0.1
SDHA_MOUSE	0	0.6	-0.6		0	-0.4	-0.1
ETFB_MOUSE	0	-0.7	0		0	0.1	-0.1
PDIA4_MOUSE	0	-0.8	-0.4		0	0.1	-0.2
CALR_MOUSE	0	-0.3	0.2		0	0.1	-0.3
AT1A1_MOUSE	0	0.1	-0.6		0	-0.5	-0.3
PPIB_MOUSE	0	-0.7	-1.7		0	0.1	-0.3
FABPI_MOUSE	0	-1.6	-1		0	-0.3	-0.6
A8DUK4_MOUSE	0	-1.2	1.5		0	-0.4	-0.9
CLCA1_MOUSE	0	1.2	-		0	-3.6	-2.5
