# Supplementary material for: Changes in protein expression after treatment with Ancylostoma caninum excretory/secretory products in a mouse model of colitis
Source: Sci Rep. 2017 Feb 13;7:41883. doi: 10.1038/srep41883 (PMC5304188; doi:10.1038/srep41883)
Supplement: Supplementary Table 7 [file srep41883-s8.zip › Supplementary_Table_7.xlsx]

## Sheet: Supplementary_Table_5.txt
#IEL, Quantitative Samples View Report created on 06/09/2015
IEL	Displaying:Log? Fold Change								Reference	DSS	DSS/ES	ES
#	Visible?	Starred?	Identified Proteins (735)	Accession Number	Molecular Weight	Protein Grouping Ambiguity	Kruskal-Wallis Test (P-Value)	Taxonomy	Reference	DSS	DSS/ES	ES
292	TRUE	Empty	Arsenite methyltransferase OS=Mus musculus GN=As3mt PE=2 SV=2	AS3MT_MOUSE	42 kDa		95% (0.049)	unknown	0	-0.7	-1.4	0.6
283	TRUE	Empty	Programmed cell death protein 6 OS=Mus musculus GN=Pdcd6 PE=1 SV=2	sp|P12815|PDCD6_MOUSE	22 kDa		95% (0.046)	unknown	0	-0.1	-1.3	-0.5
284	TRUE	Empty	Cortactin, isoform CRA_a OS=Mus musculus GN=Cttn PE=1 SV=1	Q921L6_MOUSE	57 kDa		95% (0.046)	unknown	0	1	0	1.1
276	TRUE	Empty	Transforming protein RhoA OS=Mus musculus GN=Rhoa PE=1 SV=1	RHOA_MOUSE	22 kDa	TRUE	95% (0.040)	unknown	0	0.8	-0.3	-0.8
272	TRUE	Empty	Cluster of Protein Lmo7 (Fragment) OS=Mus musculus GN=Lmo7 PE=1 SV=1 (F6TFN2_MOUSE)	F6TFN2_MOUSE	134 kDa	TRUE	95% (0.038)	unknown	0	0.1	-0.9	1.2
266	TRUE	Empty	Mitogen-activated protein kinase 1 OS=Mus musculus GN=Mapk1 PE=1 SV=3	MK01_MOUSE	41 kDa	TRUE	95% (0.037)	unknown	0	0.4	-0.9	0.1
267	TRUE	Empty	Mitochondrial dicarboxylate carrier OS=Mus musculus GN=Slc25a10 PE=1 SV=2	DIC_MOUSE	32 kDa	TRUE	95% (0.037)	unknown	0	1.3	0	1.1
268	TRUE	Empty	Protein POF1B OS=Mus musculus GN=Pof1b PE=2 SV=3	POF1B_MOUSE	68 kDa		95% (0.037)	unknown	0	-0.5	-1.8	0
270	TRUE	Empty	Tapasin OS=Mus musculus GN=Tapbp PE=2 SV=1	Q3TCU5_MOUSE (+2)	50 kDa	TRUE	95% (0.037)	unknown	0	0.3	-0.3	1.3
265	TRUE	Empty	Beta-hexosaminidase subunit beta OS=Mus musculus GN=Hexb PE=2 SV=2	HEXB_MOUSE	61 kDa		95% (0.036)	unknown	0	0.4	0.1	1
263	TRUE	Empty	Cluster of Enoyl-CoA delta isomerase 2, mitochondrial OS=Mus musculus GN=Eci2 PE=1 SV=1 (Q3TCD4_MOUSE)	Q3TCD4_MOUSE [3]	42 kDa	TRUE	95% (0.034)	unknown	0	0.1	-0.2	-2.3
264	TRUE	Empty	Clathrin light chain A OS=Mus musculus GN=Clta PE=1 SV=1	B1AWD8_MOUSE (+5)	26 kDa		95% (0.034)	unknown	0	2.5	-1	0.2
261	TRUE	Empty	Splicing factor, arginine/serine-rich 19 OS=Mus musculus GN=Scaf1 PE=1 SV=1	SFR19_MOUSE	134 kDa	TRUE	95% (0.033)	unknown	0	0	0.6	-1.1
262	TRUE	Empty	T-complex protein 1 subunit zeta OS=Mus musculus GN=Cct6a PE=1 SV=1	E9QPA6_MOUSE (+1)	59 kDa	TRUE	95% (0.033)	unknown	0	-0.1	0.5	-1
259	TRUE	Empty	Tight junction protein 3 OS=Mus musculus GN=Tjp3 PE=1 SV=1	Q921G9_MOUSE	99 kDa		95% (0.032)	unknown	0	-1.4	-0.1	1.2
260	TRUE	Empty	Cluster of Alkaline phosphatase OS=Mus musculus GN=Alpi PE=3 SV=1 (F8VPQ6_MOUSE)	F8VPQ6_MOUSE	60 kDa	TRUE	95% (0.032)	unknown	0	0.6	-0.2	2.5
257	TRUE	Empty	Eukaryotic translation initiation factor 4B OS=Mus musculus GN=Eif4b PE=1 SV=1	IF4B_MOUSE	69 kDa		95% (0.031)	unknown	0	1.5	-3	0.3
251	TRUE	Empty	Isoform 3 of NSFL1 cofactor p47 OS=Mus musculus GN=Nsfl1c	sp|Q9CZ44-3|NSF1C_MOUSE (+1)	41 kDa	TRUE	95% (0.029)	unknown	0	1.1	2.2	Reference Missing
250	TRUE	Empty	Carnitine O-palmitoyltransferase 2, mitochondrial OS=Mus musculus GN=Cpt2 PE=1 SV=2	CPT2_MOUSE	74 kDa		95% (0.028)	unknown	0	0.6	-0.5	-0.8
245	TRUE	Empty	UMP-CMP kinase 2, mitochondrial OS=Mus musculus GN=Cmpk2 PE=2 SV=2	CMPK2_MOUSE	50 kDa	TRUE	95% (0.027)	unknown	0	1.9	1.5	1.9
249	TRUE	Empty	NAD-dependent malic enzyme, mitochondrial OS=Mus musculus GN=Me2 PE=2 SV=1	MAOM_MOUSE	66 kDa	TRUE	95% (0.027)	unknown	0	0.3	-0.6	0.4
241	TRUE	Empty	Sulfotransferase 1 family member D1 OS=Mus musculus GN=Sult1d1 PE=1 SV=1	ST1D1_MOUSE	35 kDa	TRUE	95% (0.025)	unknown	0	0.2	0.1	-3.8
242	TRUE	Empty	Cluster of Protein FAM98B OS=Mus musculus GN=Fam98b PE=2 SV=1 (FA98B_MOUSE)	FA98B_MOUSE	45 kDa	TRUE	95% (0.025)	unknown	0	0.1	-0.3	2.5
240	TRUE	Empty	Mitogen-activated protein kinase 3 OS=Mus musculus GN=Mapk3 PE=1 SV=5	MK03_MOUSE	43 kDa	TRUE	95% (0.024)	unknown	0	1.8	-3.1	1
238	TRUE	Empty	Probable ATP-dependent RNA helicase YTHDC2 OS=Mus musculus GN=Ythdc2 PE=1 SV=1	YTDC2_MOUSE	161 kDa		95% (0.023)	unknown	0	-1.5	-0.6	-0.6
234	TRUE	Empty	Cluster of Isoform 2 of Solute carrier family 25 member 45 OS=Mus musculus GN=Slc25a45 (sp|Q8CFJ7-2|S2545_MOUSE)	sp|Q8CFJ7-2|S2545_MOUSE	23 kDa	TRUE	95% (0.022)	unknown	0	0.1	-2.4	0.3
233	TRUE	Empty	Mitotic interactor and substrate of PLK1 OS=Mus musculus GN=Misp PE=2 SV=1	MISP_MOUSE	72 kDa		95% (0.021)	unknown	0	0	-0.6	0.4
229	TRUE	Empty	Cluster of Isoform 2 of Proteasome-associated protein ECM29 homolog OS=Mus musculus GN=Ecm29 (sp|Q6PDI5-2|ECM29_MOUSE)	sp|Q6PDI5-2|ECM29_MOUSE [2]	204 kDa	TRUE	95% (0.019)	unknown	0	0.4	-0.1	Value Missing
230	TRUE	Empty	Cluster of Aspartate aminotransferase, cytoplasmic OS=Mus musculus GN=Got1 PE=1 SV=3 (AATC_MOUSE)	AATC_MOUSE	46 kDa	TRUE	95% (0.019)	unknown	0	-0.4	-0.7	0.9
231	TRUE	Empty	Zinc finger ZZ-type and EF-hand domain-containing protein 1 OS=Mus musculus GN=Zzef1 PE=1 SV=1	E9Q5W5_MOUSE (+1)	328 kDa		95% (0.019)	unknown	0	-0.6	0.7	-0.3
226	TRUE	Empty	Nicastrin OS=Mus musculus GN=Ncstn PE=1 SV=3	NICA_MOUSE	78 kDa		95% (0.018)	unknown	0	-0.4	0	1
228	TRUE	Empty	T-complex protein 1 subunit beta OS=Mus musculus GN=Cct2 PE=1 SV=4	TCPB_MOUSE	57 kDa		95% (0.018)	unknown	0	0.3	-0.9	-0.1
225	TRUE	Empty	Vesicle-trafficking protein SEC22b OS=Mus musculus GN=Sec22b PE=1 SV=1	E9Q6R3_MOUSE (+1)	19 kDa		95% (0.017)	unknown	0	0.1	-0.4	0.9
219	TRUE	Empty	Splicing factor, proline- and glutamine-rich OS=Mus musculus GN=Sfpq PE=1 SV=1	SFPQ_MOUSE	75 kDa	TRUE	95% (0.016)	unknown	0	-0.3	-1.2	-0.7
218	TRUE	Empty	Bifunctional purine biosynthesis protein PURH OS=Mus musculus GN=Atic PE=1 SV=2	PUR9_MOUSE	64 kDa	TRUE	95% (0.015)	unknown	0	0.2	-1.5	1.2
212	TRUE	Empty	Mitochondrial-processing peptidase subunit beta OS=Mus musculus GN=Pmpcb PE=2 SV=1	MPPB_MOUSE	55 kDa		95% (0.013)	unknown	0	-0.3	-0.2	1.9
215	TRUE	Empty	Isoform 2 of Y-box-binding protein 3 OS=Mus musculus GN=Ybx3	sp|Q9JKB3-2|YBOX3_MOUSE (+1)	31 kDa	TRUE	95% (0.013)	unknown	0	-0.7	0.7	5.4
210	TRUE	Empty	Cluster of H/ACA ribonucleoprotein complex subunit 1 OS=Mus musculus GN=Gar1 PE=2 SV=1 (sp|Q9CY66|GAR1_MOUSE)	sp|Q9CY66|GAR1_MOUSE	23 kDa	TRUE	95% (0.012)	unknown	0	0.2	-4.3	-1.6
206	TRUE	Empty	Platelet-activating factor acetylhydrolase IB subunit gamma OS=Mus musculus GN=Pafah1b3 PE=1 SV=1	PA1B3_MOUSE	26 kDa		95% (0.010)	unknown	0	0.4	-0.5	1.5
207	TRUE	Empty	Surfeit locus protein 4 OS=Mus musculus GN=Surf4 PE=2 SV=1	SURF4_MOUSE	30 kDa	TRUE	95% (0.010)	unknown	0	0.2	-0.9	0.7
205	TRUE	Empty	CMP-N-acetylneuraminate-beta-galactosamide-alpha-2,3-sialyltransferase 4 OS=Mus musculus GN=St3gal4 PE=2 SV=1	SIA4C_MOUSE	38 kDa		95% (0.0091)	unknown	0	-0.4	-1.6	0.9
204	TRUE	Empty	Synaptopodin OS=Mus musculus GN=Synpo PE=1 SV=1	E9Q3E2_MOUSE (+1)	118 kDa		95% (0.0088)	unknown	0	1.6	-0.7	2.1
202	TRUE	Empty	NADH dehydrogenase [ubiquinone] 1 beta subcomplex subunit 10 OS=Mus musculus GN=Ndufb10 PE=1 SV=3	NDUBA_MOUSE	21 kDa	TRUE	95% (0.0084)	unknown	0	0.1	-2.2	0.5
200	TRUE	Empty	Vigilin OS=Mus musculus GN=Hdlbp PE=1 SV=1	VIGLN_MOUSE	142 kDa	TRUE	95% (0.0078)	unknown	0	-0.4	-3	0
199	TRUE	Empty	Pyridoxine-5'-phosphate oxidase OS=Mus musculus GN=Pnpo PE=1 SV=1	PNPO_MOUSE	30 kDa		95% (0.0075)	unknown	0	2.3	-1.9	1.8
198	TRUE	Empty	Cluster of Intelectin-1a OS=Mus musculus GN=Itln1 PE=1 SV=1 (ITL1A_MOUSE)	ITL1A_MOUSE	35 kDa	TRUE	95% (0.0071)	unknown	0	-1.2	-1.4	0.9
196	TRUE	Empty	Cluster of Isoform 2 of Alpha-1,3-mannosyl-glycoprotein 4-beta-N-acetylglucosaminyltransferase A OS=Mus musculus GN=Mgat4a (sp|Q812G0-2|MGT4A_MOUSE)	sp|Q812G0-2|MGT4A_MOUSE [2]	61 kDa	TRUE	95% (0.0066)	unknown	0	-0.3	-2.3	-2.6
195	TRUE	Empty	C-1-tetrahydrofolate synthase, cytoplasmic OS=Mus musculus GN=Mthfd1 PE=1 SV=4	C1TC_MOUSE	101 kDa		95% (0.0065)	unknown	0	0.2	-0.2	1.2
194	TRUE	Empty	Isoform 3 of Elongation factor 1-delta OS=Mus musculus GN=Eef1d	sp|P57776-3|EF1D_MOUSE	73 kDa		95% (0.0063)	unknown	0	0	-0.6	0.4
192	TRUE	Empty	Calcium uniporter protein, mitochondrial OS=Mus musculus GN=Mcu PE=1 SV=2	sp|Q3UMR5|MCU_MOUSE	40 kDa		95% (0.0061)	unknown	0	0	0.4	1
193	TRUE	Empty	NADH dehydrogenase [ubiquinone] 1 alpha subcomplex subunit 2 OS=Mus musculus GN=Ndufa2 PE=1 SV=3	NDUA2_MOUSE	11 kDa		95% (0.0061)	unknown	0	0	-0.4	0.9
190	TRUE	Empty	Serine/threonine-protein phosphatase 2A activator OS=Mus musculus GN=Ppp2r4 PE=3 SV=1	A2AWE9_MOUSE (+2)	32 kDa		95% (0.0054)	unknown	0	0.3	-1.3	0.1
191	TRUE	Empty	Peroxisomal multifunctional enzyme type 2 OS=Mus musculus GN=Hsd17b4 PE=1 SV=3	DHB4_MOUSE	79 kDa		95% (0.0054)	unknown	0	0	-0.8	0.5
189	TRUE	Empty	Peroxiredoxin-2 OS=Mus musculus GN=Prdx2 PE=1 SV=3	PRDX2_MOUSE	22 kDa	TRUE	95% (0.0053)	unknown	0	-0.3	-0.3	-0.9
188	TRUE	Empty	Ras GTPase-activating protein-binding protein 2 OS=Mus musculus GN=G3bp2 PE=1 SV=2	sp|P97379|G3BP2_MOUSE	54 kDa	TRUE	95% (0.0052)	unknown	0	1.1	-2.4	1.9
185	TRUE	Empty	Neuroplastin (Fragment) OS=Mus musculus GN=Nptn PE=4 SV=1	H3BIX4_MOUSE (+4)	24 kDa		95% (0.0051)	unknown	0	0.5	0.8	0.5
183	TRUE	Empty	Cluster of Integrin alpha-3 OS=Mus musculus GN=Itga3 PE=1 SV=1 (sp|Q62470|ITA3_MOUSE)	sp|Q62470|ITA3_MOUSE	117 kDa	TRUE	95% (0.0047)	unknown	0	0.8	-1.1	1
180	TRUE	Empty	Cluster of Carbonyl reductase [NADPH] 1 OS=Mus musculus GN=Cbr1 PE=1 SV=3 (CBR1_MOUSE)	CBR1_MOUSE	31 kDa	TRUE	95% (0.0042)	unknown	0	0.2	-1.2	0.7
181	TRUE	Empty	NADH dehydrogenase [ubiquinone] 1 alpha subcomplex subunit 7 OS=Mus musculus GN=Ndufa7 PE=1 SV=3	NDUA7_MOUSE	13 kDa	TRUE	95% (0.0042)	unknown	0	-0.1	-2.4	-0.3
179	TRUE	Empty	Protein-glutamine gamma-glutamyltransferase 2 OS=Mus musculus GN=Tgm2 PE=1 SV=4	TGM2_MOUSE	77 kDa		95% (0.0041)	unknown	0	1.4	0.8	3.7
177	TRUE	Empty	UMP-CMP kinase OS=Mus musculus GN=Cmpk1 PE=1 SV=1	KCY_MOUSE	22 kDa	TRUE	95% (0.0040)	unknown	0	0.3	0	0.6
176	TRUE	Empty	Probable ATP-dependent RNA helicase DDX46 OS=Mus musculus GN=Ddx46 PE=1 SV=2	sp|Q569Z5|DDX46_MOUSE	117 kDa		95% (0.0036)	unknown	0	-0.8	-0.7	2.7
175	TRUE	Empty	Emerin OS=Mus musculus GN=Emd PE=1 SV=1	EMD_MOUSE (+1)	29 kDa		95% (0.0032)	unknown	0	-2.4	-0.5	0.9
174	TRUE	Empty	Cluster of Guanine nucleotide-binding protein subunit alpha-11 OS=Mus musculus GN=Gna11 PE=1 SV=1 (GNA11_MOUSE)	GNA11_MOUSE	42 kDa	TRUE	95% (0.0031)	unknown	0	0.6	1.1	-1.1
173	TRUE	Empty	Cluster of EH domain-containing protein 1 OS=Mus musculus GN=Ehd1 PE=1 SV=1 (EHD1_MOUSE)	EHD1_MOUSE	61 kDa	TRUE	95% (0.0030)	unknown	0	0.3	-0.1	-2.1
172	TRUE	Empty	Isoform Cytoplasmic of Glutathione reductase, mitochondrial OS=Mus musculus GN=Gsr	sp|P47791-2|GSHR_MOUSE	51 kDa		95% (0.0028)	unknown	0	-0.3	-1.4	0.7
171	TRUE	Empty	Cluster of Ubiquitin-like modifier-activating enzyme 1 OS=Mus musculus GN=Uba1 PE=1 SV=1 (UBA1_MOUSE)	UBA1_MOUSE	118 kDa	TRUE	95% (0.0027)	unknown	0	1	-0.2	-0.3
168	TRUE	Empty	Cluster of Gamma-glutamyltranspeptidase 1 (Fragment) OS=Mus musculus GN=Ggt1 PE=4 SV=1 (F6V328_MOUSE)	F6V328_MOUSE	14 kDa	TRUE	95% (0.0024)	unknown	0	0.1	-1.1	1.3
167	TRUE	Empty	Cluster of Serpin B6 OS=Mus musculus GN=Serpinb6a PE=1 SV=1 (F8WIV2_MOUSE)	F8WIV2_MOUSE	45 kDa	TRUE	95% (0.0023)	unknown	0	0.3	-0.2	1.5
166	TRUE	Empty	Destrin OS=Mus musculus GN=Dstn PE=1 SV=3	DEST_MOUSE	19 kDa	TRUE	95% (0.0020)	unknown	0	-0.1	-0.2	-0.6
165	TRUE	Empty	ATP synthase subunit gamma, mitochondrial OS=Mus musculus GN=Atp5c1 PE=1 SV=1	ATPG_MOUSE (+1)	33 kDa	TRUE	95% (0.0017)	unknown	0	0	0.2	-1
161	TRUE	Empty	Cluster of V-type proton ATPase catalytic subunit A OS=Mus musculus GN=Atp6v1a PE=1 SV=2 (sp|P50516|VATA_MOUSE)	sp|P50516|VATA_MOUSE	68 kDa	TRUE	95% (0.0015)	unknown	0	-0.4	0.3	2
160	TRUE	Empty	Receptor expression-enhancing protein 6 OS=Mus musculus GN=Reep6 PE=1 SV=1	sp|Q9JM62|REEP6_MOUSE	22 kDa		95% (0.0014)	unknown	0	-0.2	0.4	-0.7
158	TRUE	Empty	Cluster of Histone H1.2 OS=Mus musculus GN=Hist1h1c PE=1 SV=2 (H12_MOUSE)	H12_MOUSE [2]	21 kDa	TRUE	95% (0.0012)	unknown	0	1	-1.2	-1.5
157	TRUE	Empty	Interleukin enhancer-binding factor 2 OS=Mus musculus GN=Ilf2 PE=1 SV=1	ILF2_MOUSE	43 kDa		95% (0.0011)	unknown	0	0.2	-0.4	2.5
155	TRUE	Empty	Adenine phosphoribosyltransferase OS=Mus musculus GN=Aprt PE=1 SV=2	APT_MOUSE	20 kDa		95% (0.00080)	unknown	0	0.3	-1.1	0.4
154	TRUE	Empty	Cluster of Methionine aminopeptidase 2 OS=Mus musculus GN=Metap2 PE=1 SV=1 (MAP2_MOUSE)	MAP2_MOUSE [3]	53 kDa	TRUE	95% (0.00079)	unknown	0	-0.2	0.1	Value Missing
153	TRUE	Empty	Glutathione S-transferase Mu 3 OS=Mus musculus GN=Gstm3 PE=1 SV=2	GSTM4_MOUSE	26 kDa	TRUE	95% (0.00078)	unknown	0	-1.1	-2	-0.5
152	TRUE	Empty	Alpha/beta hydrolase domain-containing protein 14B OS=Mus musculus GN=Abhd14b PE=4 SV=1	E9QN99_MOUSE	22 kDa		95% (0.00077)	unknown	0	1.1	-0.4	4
151	TRUE	Empty	Dolichyl-diphosphooligosaccharide--protein glycosyltransferase subunit 2 OS=Mus musculus GN=Rpn2 PE=4 SV=1	A2ACG7_MOUSE (+1)	68 kDa		95% (0.00074)	unknown	0	0	0.4	Value Missing
150	TRUE	Empty	Cluster of UDP-glucuronosyltransferase 1-7C OS=Mus musculus GN=Ugt1a7c PE=2 SV=1 (UD17C_MOUSE)	UD17C_MOUSE [2]	60 kDa	TRUE	95% (0.00072)	unknown	0	0.1	0.3	0.4
147	TRUE	Empty	Cluster of Mucin-2 (Fragments) OS=Mus musculus GN=Muc2 PE=1 SV=2 (MUC2_MOUSE)	MUC2_MOUSE	293 kDa	TRUE	95% (0.00062)	unknown	0	0	0.7	1.1
145	TRUE	Empty	Cytochrome P450 4V2 OS=Mus musculus GN=Cyp4v2 PE=1 SV=1	CP4V2_MOUSE	61 kDa		95% (0.00057)	unknown	0	0	0	1.5
144	TRUE	Empty	Endoplasmic reticulum resident protein 29 OS=Mus musculus GN=Erp29 PE=1 SV=2	ERP29_MOUSE	29 kDa		95% (0.00050)	unknown	0	0	-0.6	1.5
143	TRUE	Empty	Chloride intracellular channel protein 1 OS=Mus musculus GN=Clic1 PE=1 SV=3	CLIC1_MOUSE	27 kDa	TRUE	95% (0.00047)	unknown	0	0	-1.3	1.1
142	TRUE	Empty	Cluster of Protein transport protein Sec23A OS=Mus musculus GN=Sec23a PE=4 SV=1 (E9Q1S3_MOUSE)	E9Q1S3_MOUSE [2]	83 kDa	TRUE	95% (0.00040)	unknown	0	0.3	-0.7	0.9
140	TRUE	Empty	Cluster of Glucose-6-phosphate isomerase OS=Mus musculus GN=Gpi PE=1 SV=4 (G6PI_MOUSE)	G6PI_MOUSE	63 kDa	TRUE	95% (0.00033)	unknown	0	0.1	-0.8	1.6
138	TRUE	Empty	Isoform C1 of Heterogeneous nuclear ribonucleoproteins C1/C2 OS=Mus musculus GN=Hnrnpc	sp|Q9Z204-2|HNRPC_MOUSE (+4)	33 kDa		95% (0.00029)	unknown	0	0.8	-2	1.7
137	TRUE	Empty	Aminoacylase-1 OS=Mus musculus GN=Acy1 PE=1 SV=1	ACY1_MOUSE	46 kDa		95% (0.00024)	unknown	0	0	-0.9	1
136	TRUE	Empty	NADH dehydrogenase [ubiquinone] 1 alpha subcomplex subunit 9, mitochondrial OS=Mus musculus GN=Ndufa9 PE=1 SV=2	NDUA9_MOUSE	43 kDa		95% (0.00023)	unknown	0	0.1	-0.7	2
134	TRUE	Empty	Galectin-3 OS=Mus musculus GN=Lgals3 PE=1 SV=3	LEG3_MOUSE (+1)	28 kDa		95% (0.00020)	unknown	0	-0.2	-1.1	0.1
135	TRUE	Empty	Cluster of 60S ribosomal protein L26 OS=Mus musculus GN=Rpl26 PE=1 SV=1 (RL26_MOUSE)	RL26_MOUSE	17 kDa	TRUE	95% (0.00020)	unknown	0	0.6	-2.4	-0.9
133	TRUE	Empty	Glutathione peroxidase 1 OS=Mus musculus GN=Gpx1 PE=1 SV=2	GPX1_MOUSE	22 kDa		95% (0.00019)	unknown	0	0.2	-1	0.5
130	TRUE	Empty	Isoform 2 of Adenylate kinase 2, mitochondrial OS=Mus musculus GN=Ak2	sp|Q9WTP6-2|KAD2_MOUSE (+1)	26 kDa		95% (0.00018)	unknown	0	0.3	-0.1	-1.1
131	TRUE	Empty	ATP synthase subunit delta, mitochondrial OS=Mus musculus GN=Atp5d PE=1 SV=1	ATPD_MOUSE	18 kDa	TRUE	95% (0.00018)	unknown	0	-0.1	0.1	-0.6
128	TRUE	Empty	Cluster of Very-long-chain enoyl-CoA reductase OS=Mus musculus GN=Tecr PE=1 SV=1 (TECR_MOUSE)	TECR_MOUSE	36 kDa	TRUE	95% (0.00017)	unknown	0	0.2	0	-1.4
129	TRUE	Empty	Pyridoxal kinase OS=Mus musculus GN=Pdxk PE=1 SV=1	PDXK_MOUSE	35 kDa	TRUE	95% (0.00017)	unknown	0	1.7	Value Missing	2.1
126	TRUE	Empty	Protein Ahnak OS=Mus musculus GN=Ahnak PE=1 SV=1	E9Q616_MOUSE	604 kDa	TRUE	95% (0.00012)	unknown	0	0.1	-0.8	0.2
125	TRUE	Empty	Cluster of Purine nucleoside phosphorylase OS=Mus musculus GN=Pnp PE=1 SV=2 (PNPH_MOUSE)	PNPH_MOUSE [2]	32 kDa	TRUE	95% (0.00011)	unknown	0	0.3	-0.4	4.7
123	TRUE	Empty	Interferon-induced 35 kDa protein homolog OS=Mus musculus GN=Ifi35 PE=2 SV=3	IN35_MOUSE	32 kDa		95% (0.00010)	unknown	0	0	-1.2	0.8
5	TRUE	Empty	Cluster of Keratin, type II cytoskeletal 8 OS=Mus musculus GN=Krt8 PE=1 SV=4 (K2C8_MOUSE)	K2C8_MOUSE [3]	55 kDa	TRUE	95% (< 0.0001)	unknown	0	0	0	0
6	TRUE	Empty	Cluster of Beta-globin OS=Mus musculus GN=Hbbt1 PE=3 SV=1 (A8DUK4_MOUSE)	A8DUK4_MOUSE	16 kDa	TRUE	95% (< 0.0001)	unknown	0	0	-1	-0.5
7	TRUE	Empty	Cluster of Actin, cytoplasmic 2 (Fragment) OS=Mus musculus GN=Actg1 PE=3 SV=1 (G3UZ07_MOUSE)	G3UZ07_MOUSE	29 kDa	TRUE	95% (< 0.0001)	unknown	0	-0.2	0	-0.5
8	TRUE	Empty	Cluster of Alpha globin 1 OS=Mus musculus GN=Hba-a1 PE=1 SV=1 (Q91VB8_MOUSE)	Q91VB8_MOUSE	15 kDa	TRUE	95% (< 0.0001)	unknown	0	0.2	-1	-0.5
9	TRUE	Empty	Cluster of Aldehyde dehydrogenase X, mitochondrial OS=Mus musculus GN=Aldh1b1 PE=1 SV=1 (AL1B1_MOUSE)	AL1B1_MOUSE [2]	58 kDa	TRUE	95% (< 0.0001)	unknown	0	-0.3	-0.1	0
10	TRUE	Empty	Carbamoyl-phosphate synthase [ammonia], mitochondrial OS=Mus musculus GN=Cps1 PE=1 SV=2	CPSM_MOUSE	165 kDa	TRUE	95% (< 0.0001)	unknown	0	0	0.1	-1
11	TRUE	Empty	Cytochrome c oxidase subunit 2 OS=Mus musculus GN=Mtco2 PE=1 SV=1	COX2_MOUSE	26 kDa		95% (< 0.0001)	unknown	0	0.2	-0.1	-1
12	TRUE	Empty	60 kDa heat shock protein, mitochondrial OS=Mus musculus GN=Hspd1 PE=1 SV=1	sp|P63038|CH60_MOUSE	61 kDa	TRUE	95% (< 0.0001)	unknown	0	0.1	0.1	-1.6
13	TRUE	Empty	Amine oxidase [flavin-containing] A OS=Mus musculus GN=Maoa PE=1 SV=3	AOFA_MOUSE	60 kDa	TRUE	95% (< 0.0001)	unknown	0	-0.2	-0.1	-1
14	TRUE	Empty	Fatty acid-binding protein, liver OS=Mus musculus GN=Fabp1 PE=1 SV=2	FABPL_MOUSE	14 kDa		95% (< 0.0001)	unknown	0	0.6	0.1	-1.2
15	TRUE	Empty	Cluster of Glyceraldehyde-3-phosphate dehydrogenase OS=Mus musculus GN=Gapdh PE=3 SV=1 (A0A0A0MQF6_MOUSE)	A0A0A0MQF6_MOUSE [2]	39 kDa	TRUE	95% (< 0.0001)	unknown	0	0.2	-0.6	-0.7
16	TRUE	Empty	Fructose-bisphosphate aldolase B OS=Mus musculus GN=Aldob PE=1 SV=3	ALDOB_MOUSE	40 kDa	TRUE	95% (< 0.0001)	unknown	0	0.3	0	-0.8
17	TRUE	Empty	Cluster of Creatine kinase U-type, mitochondrial OS=Mus musculus GN=Ckmt1 PE=1 SV=1 (KCRU_MOUSE)	KCRU_MOUSE	47 kDa	TRUE	95% (< 0.0001)	unknown	0	0.3	-0.4	-1.4
18	TRUE	Empty	Cytochrome c oxidase subunit 5A, mitochondrial OS=Mus musculus GN=Cox5a PE=1 SV=2	COX5A_MOUSE	16 kDa		95% (< 0.0001)	unknown	0	-0.1	0	-1.4
19	TRUE	Empty	Cluster of Alpha-enolase OS=Mus musculus GN=Eno1 PE=1 SV=3 (ENOA_MOUSE)	ENOA_MOUSE [2]	47 kDa	TRUE	95% (< 0.0001)	unknown	0	0.7	0.2	-0.4
20	TRUE	Empty	Voltage-dependent anion-selective channel protein 2 (Fragment) OS=Mus musculus GN=Vdac2 PE=1 SV=1	G3UX26_MOUSE	30 kDa	TRUE	95% (< 0.0001)	unknown	0	0.2	0.2	-0.7
21	TRUE	Empty	Cluster of Cytochrome c, somatic OS=Mus musculus GN=Cycs PE=1 SV=2 (CYC_MOUSE)	CYC_MOUSE [2]	12 kDa	TRUE	95% (< 0.0001)	unknown	0	0.2	-0.9	-1
22	TRUE	Empty	Thioredoxin OS=Mus musculus GN=Txn PE=1 SV=3	THIO_MOUSE	12 kDa	TRUE	95% (< 0.0001)	unknown	0	0.2	0	-1.4
23	TRUE	Empty	Cluster of Tubulin alpha-1A chain OS=Mus musculus GN=Tuba1a PE=1 SV=1 (TBA1A_MOUSE)	TBA1A_MOUSE [3]	50 kDa	TRUE	95% (< 0.0001)	unknown	0	-0.2	-0.1	-1.1
24	TRUE	Empty	Cluster of Peptidyl-prolyl cis-trans isomerase A OS=Mus musculus GN=Ppia PE=1 SV=2 (PPIA_MOUSE)	PPIA_MOUSE	18 kDa	TRUE	95% (< 0.0001)	unknown	0	0.2	-0.3	-1
25	TRUE	Empty	Cluster of L-lactate dehydrogenase A chain OS=Mus musculus GN=Ldha PE=1 SV=1 (G5E8N5_MOUSE)	G5E8N5_MOUSE [2]	40 kDa	TRUE	95% (< 0.0001)	unknown	0	0.2	-0.4	-2.1
26	TRUE	Empty	Electron transfer flavoprotein subunit beta OS=Mus musculus GN=Etfb PE=1 SV=3	ETFB_MOUSE	28 kDa	TRUE	95% (< 0.0001)	unknown	0	-0.2	0.1	-1.4
27	TRUE	Empty	Glutamyl aminopeptidase OS=Mus musculus GN=Enpep PE=1 SV=1	AMPE_MOUSE	108 kDa	TRUE	95% (< 0.0001)	unknown	0	-0.3	0.2	1.3
28	TRUE	Empty	Cluster of Cytochrome c oxidase subunit 5B, mitochondrial OS=Mus musculus GN=Cox5b PE=1 SV=1 (COX5B_MOUSE)	COX5B_MOUSE	14 kDa	TRUE	95% (< 0.0001)	unknown	0	-0.2	-0.1	-0.6
29	TRUE	Empty	Succinyl-CoA ligase [ADP-forming] subunit beta, mitochondrial OS=Mus musculus GN=Sucla2 PE=1 SV=2	SUCB1_MOUSE	50 kDa		95% (< 0.0001)	unknown	0	0.1	0.1	Value Missing
30	TRUE	Empty	Cluster of Peroxiredoxin-5, mitochondrial OS=Mus musculus GN=Prdx5 PE=1 SV=2 (sp|P99029|PRDX5_MOUSE)	sp|P99029|PRDX5_MOUSE	22 kDa	TRUE	95% (< 0.0001)	unknown	0	0.2	0.1	-0.8
31	TRUE	Empty	Alcohol dehydrogenase 1 OS=Mus musculus GN=Adh1 PE=1 SV=2	ADH1_MOUSE	40 kDa		95% (< 0.0001)	unknown	0	0.2	0.1	-1.5
32	TRUE	Empty	3'(2'),5'-bisphosphate nucleotidase 1 OS=Mus musculus GN=Bpnt1 PE=1 SV=2	BPNT1_MOUSE	33 kDa		95% (< 0.0001)	unknown	0	0.8	0.1	-1.4
33	TRUE	Empty	Redox-regulatory protein FAM213A OS=Mus musculus GN=Fam213a PE=1 SV=2	F213A_MOUSE (+1)	24 kDa		95% (< 0.0001)	unknown	0	-0.4	0	-1.1
34	TRUE	Empty	Protein S100-G OS=Mus musculus GN=S100g PE=2 SV=3	S100G_MOUSE	9 kDa		95% (< 0.0001)	unknown	0	0.6	1.7	-0.2
35	TRUE	Empty	Cofilin-1 OS=Mus musculus GN=Cfl1 PE=1 SV=3	COF1_MOUSE (+1)	19 kDa	TRUE	95% (< 0.0001)	unknown	0	0.2	-0.7	-0.2
36	TRUE	Empty	Alcohol dehydrogenase [NADP(+)] OS=Mus musculus GN=Akr1a1 PE=1 SV=3	AK1A1_MOUSE	37 kDa		95% (< 0.0001)	unknown	0	0.5	-0.7	-0.1
37	TRUE	Empty	Cluster of 40S ribosomal protein S19 OS=Mus musculus GN=Rps19 PE=1 SV=1 (D3Z722_MOUSE)	D3Z722_MOUSE	23 kDa	TRUE	95% (< 0.0001)	unknown	0	0.7	-0.8	-1.5
38	TRUE	Empty	Peroxiredoxin-1 OS=Mus musculus GN=Prdx1 PE=1 SV=1	PRDX1_MOUSE	22 kDa	TRUE	95% (< 0.0001)	unknown	0	0.3	0.1	-0.8
39	TRUE	Empty	Dolichyl-diphosphooligosaccharide--protein glycosyltransferase subunit 1 OS=Mus musculus GN=Rpn1 PE=1 SV=1	RPN1_MOUSE	69 kDa	TRUE	95% (< 0.0001)	unknown	0	0.1	0.1	-1.1
40	TRUE	Empty	Glutathione S-transferase A1 OS=Mus musculus GN=Gsta1 PE=1 SV=2	GSTA1_MOUSE	26 kDa	TRUE	95% (< 0.0001)	unknown	0	1	-0.1	-0.9
41	TRUE	Empty	NADH dehydrogenase [ubiquinone] 1 alpha subcomplex subunit 13 OS=Mus musculus GN=Ndufa13 PE=1 SV=3	NDUAD_MOUSE	17 kDa		95% (< 0.0001)	unknown	0	-0.1	0.6	-0.8
42	TRUE	Empty	Isoform 2 of Rab GDP dissociation inhibitor beta OS=Mus musculus GN=Gdi2	sp|Q61598-2|GDIB_MOUSE (+1)	47 kDa		95% (< 0.0001)	unknown	0	0.6	-0.6	0
44	TRUE	Empty	Cytochrome c oxidase subunit 6B1 OS=Mus musculus GN=Cox6b1 PE=1 SV=2	CX6B1_MOUSE	10 kDa		95% (< 0.0001)	unknown	0	-0.5	0.1	-2
45	TRUE	Empty	Protein disulfide-isomerase A4 OS=Mus musculus GN=Pdia4 PE=1 SV=3	PDIA4_MOUSE	72 kDa	TRUE	95% (< 0.0001)	unknown	0	0.2	0	-0.9
46	TRUE	Empty	Annexin A4 OS=Mus musculus GN=Anxa4 PE=2 SV=4	ANXA4_MOUSE	36 kDa	TRUE	95% (< 0.0001)	unknown	0	-0.4	-0.6	0.8
47	TRUE	Empty	Isoform 2 of 4F2 cell-surface antigen heavy chain OS=Mus musculus GN=Slc3a2	sp|P10852-2|4F2_MOUSE (+1)	62 kDa		95% (< 0.0001)	unknown	0	0.2	0.1	-1
49	TRUE	Empty	Na(+)/H(+) exchange regulatory cofactor NHE-RF1 OS=Mus musculus GN=Slc9a3r1 PE=1 SV=3	sp|P70441|NHRF1_MOUSE	39 kDa		95% (< 0.0001)	unknown	0	0.2	-0.9	-0.4
50	TRUE	Empty	Cluster of Dihydrolipoyllysine-residue succinyltransferase component of 2-oxoglutarate dehydrogenase complex, mitochondrial OS=Mus musculus GN=Dlst PE=1 SV=1 (sp|Q9D2G2|ODO2_MOUSE)	sp|Q9D2G2|ODO2_MOUSE	49 kDa	TRUE	95% (< 0.0001)	unknown	0	0.1	-0.4	1.4
51	TRUE	Empty	Cluster of ADP-ribosylation factor 1 OS=Mus musculus GN=Arf1 PE=1 SV=2 (ARF1_MOUSE)	ARF1_MOUSE [2]	21 kDa	TRUE	95% (< 0.0001)	unknown	0	-0.3	0.6	-1
52	TRUE	Empty	Cell division control protein 42 homolog OS=Mus musculus GN=Cdc42 PE=1 SV=2	sp|P60766|CDC42_MOUSE	21 kDa		95% (< 0.0001)	unknown	0	0.3	0.6	-1.1
57	TRUE	Empty	High mobility group protein B1 OS=Mus musculus GN=Hmgb1 PE=1 SV=2	HMGB1_MOUSE	25 kDa	TRUE	95% (< 0.0001)	unknown	0	-0.1	-1.2	-1.2
58	TRUE	Empty	Transaldolase OS=Mus musculus GN=Taldo1 PE=1 SV=2	TALDO_MOUSE	37 kDa		95% (< 0.0001)	unknown	0	0.2	-0.3	-1.1
59	TRUE	Empty	Histone H1.5 OS=Mus musculus GN=Hist1h1b PE=1 SV=2	H15_MOUSE	23 kDa	TRUE	95% (< 0.0001)	unknown	0	0.4	-2.9	-0.8
61	TRUE	Empty	Calcium-activated chloride channel regulator 1 OS=Mus musculus GN=Clca1 PE=1 SV=2	CLCA1_MOUSE	100 kDa		95% (< 0.0001)	unknown	0	0.3	0.9	-1.1
62	TRUE	Empty	Cluster of MCG1048875, isoform CRA_c OS=Mus musculus GN=Gm9755 PE=3 SV=1 (D3YVN7_MOUSE)	D3YVN7_MOUSE [2]	50 kDa	TRUE	95% (< 0.0001)	unknown	0	-0.1	-0.1	-0.7
63	TRUE	Empty	Ubiquitin-conjugating enzyme E2 N OS=Mus musculus GN=Ube2n PE=1 SV=1	UBE2N_MOUSE	17 kDa		95% (< 0.0001)	unknown	0	-0.1	0.4	-1.8
66	TRUE	Empty	Cluster of Alpha-actinin-4 OS=Mus musculus GN=Actn4 PE=1 SV=1 (ACTN4_MOUSE)	ACTN4_MOUSE [2]	105 kDa	TRUE	95% (< 0.0001)	unknown	0	0.4	-0.4	-0.6
67	TRUE	Empty	Histone H4 OS=Mus musculus GN=Hist1h4a PE=1 SV=2	H4_MOUSE	11 kDa		95% (< 0.0001)	unknown	0	-0.1	-0.1	-1
69	TRUE	Empty	Profilin-1 OS=Mus musculus GN=Pfn1 PE=1 SV=2	PROF1_MOUSE	15 kDa		95% (< 0.0001)	unknown	0	-0.1	-0.5	-1.2
71	TRUE	Empty	Cluster of Protein transport protein Sec61 subunit beta OS=Mus musculus GN=Sec61b PE=1 SV=3 (SC61B_MOUSE)	SC61B_MOUSE	10 kDa	TRUE	95% (< 0.0001)	unknown	0	0.3	-0.4	5.5
73	TRUE	Empty	Cluster of 60S ribosomal protein L3 OS=Mus musculus GN=Rpl3 PE=1 SV=3 (RL3_MOUSE)	RL3_MOUSE	46 kDa	TRUE	95% (< 0.0001)	unknown	0	0.4	-1.9	1.3
75	TRUE	Empty	Cluster of Isoform M1 of Pyruvate kinase PKM OS=Mus musculus GN=Pkm (sp|P52480-2|KPYM_MOUSE)	sp|P52480-2|KPYM_MOUSE	58 kDa	TRUE	95% (< 0.0001)	unknown	0	0	-0.2	-1.3
76	TRUE	Empty	Cluster of Acyl-CoA-binding protein OS=Mus musculus GN=Dbi PE=1 SV=2 (ACBP_MOUSE)	ACBP_MOUSE	10 kDa	TRUE	95% (< 0.0001)	unknown	0	0.8	-1.2	-0.7
77	TRUE	Empty	Cluster of Calumenin OS=Mus musculus GN=Calu PE=1 SV=1 (Q6XLQ8_MOUSE)	Q6XLQ8_MOUSE	37 kDa	TRUE	95% (< 0.0001)	unknown	0	-0.1	0.6	2.1
80	TRUE	Empty	Elongation factor 1-gamma OS=Mus musculus GN=Eef1g PE=1 SV=3	EF1G_MOUSE	50 kDa		95% (< 0.0001)	unknown	0	0.2	-0.4	-1.5
81	TRUE	Empty	Xaa-Pro dipeptidase OS=Mus musculus GN=Pepd PE=2 SV=3	PEPD_MOUSE	55 kDa	TRUE	95% (< 0.0001)	unknown	0	0	-1.4	0
82	TRUE	Empty	Peptidyl-prolyl cis-trans isomerase B OS=Mus musculus GN=Ppib PE=1 SV=2	PPIB_MOUSE	24 kDa	TRUE	95% (< 0.0001)	unknown	0	-0.5	-0.2	-1
83	TRUE	Empty	Cluster of Heat shock protein HSP 90-beta OS=Mus musculus GN=Hsp90ab1 PE=1 SV=3 (HS90B_MOUSE)	HS90B_MOUSE	83 kDa	TRUE	95% (< 0.0001)	unknown	0	-0.1	-0.5	-1
84	TRUE	Empty	Histone H2A.V OS=Mus musculus GN=H2afv PE=1 SV=3	H2AV_MOUSE (+1)	14 kDa	TRUE	95% (< 0.0001)	unknown	0	-0.2	-0.6	-1
85	TRUE	Empty	Glutathione S-transferase A4 OS=Mus musculus GN=Gsta4 PE=1 SV=3	GSTA4_MOUSE	26 kDa	TRUE	95% (< 0.0001)	unknown	0	0.7	-0.4	0
86	TRUE	Empty	Cluster of AP complex subunit beta OS=Mus musculus GN=Ap2b1 PE=3 SV=1 (H3BIY9_MOUSE)	H3BIY9_MOUSE [4]	105 kDa	TRUE	95% (< 0.0001)	unknown	0	-0.4	0.3	0.6
88	TRUE	Empty	Ferritin heavy chain OS=Mus musculus GN=Fth1 PE=1 SV=2	FRIH_MOUSE	21 kDa		95% (< 0.0001)	unknown	0	0.4	-1.2	0.3
90	TRUE	Empty	Cluster of Keratin, type I cytoskeletal 19 OS=Mus musculus GN=Krt19 PE=1 SV=1 (K1C19_MOUSE)	K1C19_MOUSE [2]	45 kDa	TRUE	95% (< 0.0001)	unknown	0	-0.1	-0.5	-0.1
91	TRUE	Empty	Actin-related protein 2/3 complex subunit 3 OS=Mus musculus GN=Arpc3 PE=1 SV=3	ARPC3_MOUSE	21 kDa		95% (< 0.0001)	unknown	0	-0.1	-0.8	0.5
92	TRUE	Empty	Triosephosphate isomerase OS=Mus musculus GN=Tpi1 PE=1 SV=4	TPIS_MOUSE	32 kDa		95% (< 0.0001)	unknown	0	0.6	0	0.4
93	TRUE	Empty	Cytochrome c oxidase subunit 6C OS=Mus musculus GN=Cox6c PE=1 SV=3	COX6C_MOUSE	8 kDa		95% (< 0.0001)	unknown	0	0.6	-0.2	0.2
95	TRUE	Empty	Selenium-binding protein 1 OS=Mus musculus GN=Selenbp1 PE=1 SV=2	SBP1_MOUSE	53 kDa		95% (< 0.0001)	unknown	0	0.3	-1.1	1.5
96	TRUE	Empty	Non-POU domain-containing octamer-binding protein OS=Mus musculus GN=Nono PE=1 SV=3	sp|Q99K48|NONO_MOUSE	55 kDa	TRUE	95% (< 0.0001)	unknown	0	-0.2	-0.6	Value Missing
97	TRUE	Empty	1-phosphatidylinositol 4,5-bisphosphate phosphodiesterase beta-3 OS=Mus musculus GN=Plcb3 PE=2 SV=2	PLCB3_MOUSE	139 kDa	TRUE	95% (< 0.0001)	unknown	0	0.1	-0.3	1.6
99	TRUE	Empty	Cluster of Protein 9030617O03Rik OS=Mus musculus GN=9030617O03Rik PE=4 SV=1 (E9QMK9_MOUSE)	E9QMK9_MOUSE	70 kDa	TRUE	95% (< 0.0001)	unknown	0	0	-0.9	2.1
101	TRUE	Empty	Cluster of Sepiapterin reductase OS=Mus musculus GN=Spr PE=1 SV=1 (SPRE_MOUSE)	SPRE_MOUSE	28 kDa	TRUE	95% (< 0.0001)	unknown	0	-0.5	-0.5	1.9
102	TRUE	Empty	Cystathionine gamma-lyase OS=Mus musculus GN=Cth PE=1 SV=1	CGL_MOUSE	44 kDa		95% (< 0.0001)	unknown	0	0.2	-0.1	-0.8
103	TRUE	Empty	Mitochondrial carrier homolog 2 OS=Mus musculus GN=Mtch2 PE=3 SV=1	A2AFW6_MOUSE (+2)	32 kDa		95% (< 0.0001)	unknown	0	0.2	-0.4	1.5
104	TRUE	Empty	Cluster of Pyrethroid hydrolase Ces2e OS=Mus musculus GN=Ces2e PE=1 SV=1 (EST2E_MOUSE)	EST2E_MOUSE	62 kDa	TRUE	95% (< 0.0001)	unknown	0	-0.1	0	0
106	TRUE	Empty	Alkaline phosphatase OS=Mus musculus GN=Akp3 PE=3 SV=1	F8VQM0_MOUSE	60 kDa	TRUE	95% (< 0.0001)	unknown	0	0.6	0.9	0.6
108	TRUE	Empty	Isoform 2 of Glucosidase 2 subunit beta OS=Mus musculus GN=Prkcsh	sp|O08795-2|GLU2B_MOUSE	60 kDa		95% (< 0.0001)	unknown	0	0.3	0.3	-1.9
111	TRUE	Empty	Cluster of Eukaryotic translation initiation factor 5A-1 (Fragment) OS=Mus musculus GN=Eif5a PE=1 SV=1 (A0A0A0MQM0_MOUSE)	A0A0A0MQM0_MOUSE [2]	16 kDa	TRUE	95% (< 0.0001)	unknown	0	0.2	-0.3	-1.3
112	TRUE	Empty	ATP-dependent 6-phosphofructokinase, platelet type OS=Mus musculus GN=Pfkp PE=1 SV=1	Q8C605_MOUSE (+1)	86 kDa	TRUE	95% (< 0.0001)	unknown	0	0.4	-0.5	1.9
113	TRUE	Empty	Cytochrome b-c1 complex subunit Rieske, mitochondrial OS=Mus musculus GN=Uqcrfs1 PE=1 SV=1	UCRI_MOUSE	29 kDa	TRUE	95% (< 0.0001)	unknown	0	0.3	-0.3	0.8
114	TRUE	Empty	Trifunctional enzyme subunit alpha, mitochondrial OS=Mus musculus GN=Hadha PE=1 SV=1	ECHA_MOUSE	83 kDa	TRUE	95% (< 0.0001)	unknown	0	-0.3	0	-0.8
117	TRUE	Empty	Cluster of Cytochrome P450 2B10 OS=Mus musculus GN=Cyp2b10 PE=2 SV=1 (Q9WUD0_MOUSE)	Q9WUD0_MOUSE	56 kDa	TRUE	95% (< 0.0001)	unknown	0	-0.1	-0.2	-1.2
118	TRUE	Empty	Cadherin-1 OS=Mus musculus GN=Cdh1 PE=1 SV=1	CADH1_MOUSE	98 kDa		95% (< 0.0001)	unknown	0	-0.5	-0.8	1.3
119	TRUE	Empty	Thioredoxin domain-containing protein 17 OS=Mus musculus GN=Txndc17 PE=1 SV=1	TXD17_MOUSE	14 kDa		95% (< 0.0001)	unknown	0	0.7	-0.1	-0.1
120	TRUE	Empty	Vesicular integral-membrane protein VIP36 OS=Mus musculus GN=Lman2 PE=2 SV=2	LMAN2_MOUSE	40 kDa		95% (< 0.0001)	unknown	0	0	0.2	-2.4
121	TRUE	Empty	Cluster of Transgelin-2 OS=Mus musculus GN=Tagln2 PE=1 SV=4 (TAGL2_MOUSE)	TAGL2_MOUSE	22 kDa	TRUE	95% (< 0.0001)	unknown	0	0.1	-0.4	0.9
289	TRUE	Empty	Sulfite oxidase, mitochondrial OS=Mus musculus GN=Suox PE=2 SV=2	SUOX_MOUSE	61 kDa		75% (0.049)	unknown	0	0.4	0.8	1.1
290	TRUE	Empty	Cluster of Adenosylhomocysteinase OS=Mus musculus GN=Ahcyl2 PE=3 SV=1 (H3BKT5_MOUSE)	H3BKT5_MOUSE	45 kDa	TRUE	75% (0.049)	unknown	0	0.5	-0.2	Value Missing
291	TRUE	Empty	Aromatic-L-amino-acid decarboxylase OS=Mus musculus GN=Ddc PE=2 SV=1	DDC_MOUSE	54 kDa		75% (0.049)	unknown	0	1.2	-0.7	0.1
288	TRUE	Empty	NADH dehydrogenase [ubiquinone] iron-sulfur protein 6, mitochondrial OS=Mus musculus GN=Ndufs6 PE=1 SV=2	NDUS6_MOUSE	13 kDa		75% (0.048)	unknown	0	0.9	0.8	0.9
285	TRUE	Empty	60S ribosomal protein L6 OS=Mus musculus GN=Gm5428 PE=3 SV=1	E9PUX4_MOUSE	34 kDa		75% (0.046)	unknown	0	0.6	-1	0.8
286	TRUE	Empty	Cluster of All-trans-retinol 13,14-reductase OS=Mus musculus GN=Retsat PE=1 SV=3 (RETST_MOUSE)	RETST_MOUSE	67 kDa	TRUE	75% (0.046)	unknown	0	-0.3	0.7	0.5
287	TRUE	Empty	Cadherin-related family member 5 OS=Mus musculus GN=Cdhr5 PE=1 SV=1	A0PJK7_MOUSE (+2)	88 kDa		75% (0.046)	unknown	0	-0.6	0.4	-1.1
282	TRUE	Empty	Cluster of Charged multivesicular body protein 4b OS=Mus musculus GN=Chmp4b PE=1 SV=2 (CHM4B_MOUSE)	CHM4B_MOUSE	25 kDa	TRUE	75% (0.045)	unknown	0	1	-0.6	-0.8
281	TRUE	Empty	40S ribosomal protein S4, X isoform OS=Mus musculus GN=Rps4x PE=2 SV=2	RS4X_MOUSE	30 kDa		75% (0.044)	unknown	0	0.7	-0.1	1.6
280	TRUE	Empty	Protein Sf3b2 OS=Mus musculus GN=Sf3b2 PE=1 SV=1	Q3UJB0_MOUSE	98 kDa		75% (0.043)	unknown	0	0	-2	0.8
279	TRUE	Empty	Cullin-associated NEDD8-dissociated protein 1 OS=Mus musculus GN=Cand1 PE=2 SV=2	CAND1_MOUSE	136 kDa	TRUE	75% (0.042)	unknown	0	-0.5	-0.9	0.1
277	TRUE	Empty	Cluster of Peroxiredoxin-4 OS=Mus musculus GN=Prdx4 PE=1 SV=1 (PRDX4_MOUSE)	PRDX4_MOUSE	31 kDa	TRUE	75% (0.041)	unknown	0	-0.7	0	-0.5
278	TRUE	Empty	Pinin OS=Mus musculus GN=Pnn PE=1 SV=4	PININ_MOUSE (+1)	82 kDa		75% (0.041)	unknown	0	-1.2	-1.3	0.7
273	TRUE	Empty	Neprilysin OS=Mus musculus GN=Mme PE=1 SV=3	NEP_MOUSE	86 kDa	TRUE	75% (0.039)	unknown	0	-1.1	0.3	-1
274	TRUE	Empty	Protein 2010002M12Rik OS=Mus musculus GN=2010002M12Rik PE=2 SV=1	Q3U687_MOUSE	54 kDa		75% (0.039)	unknown	0	-1.1	-0.1	-0.8
275	TRUE	Empty	Heme oxygenase 2 (Fragment) OS=Mus musculus GN=Hmox2 PE=4 SV=1	D3YX62_MOUSE (+1)	26 kDa		75% (0.039)	unknown	0	-1.1	0	0.7
269	TRUE	Empty	Heterogeneous nuclear ribonucleoprotein A/B OS=Mus musculus GN=Hnrnpab PE=1 SV=1	Q20BD0_MOUSE (+2)	36 kDa	TRUE	75% (0.037)	unknown	0	0.1	0.4	-1.3
271	TRUE	Empty	Cluster of Estradiol 17-beta-dehydrogenase 11 OS=Mus musculus GN=Hsd17b11 PE=2 SV=1 (sp|Q9EQ06|DHB11_MOUSE)	sp|Q9EQ06|DHB11_MOUSE	33 kDa	TRUE	75% (0.037)	unknown	0	0.8	0.6	Value Missing
258	TRUE	Empty	60S ribosomal protein L4 OS=Mus musculus GN=Rpl4 PE=1 SV=3	RL4_MOUSE	47 kDa		75% (0.032)	unknown	0	0.5	0.2	0.9
256	TRUE	Empty	MCG6846, isoform CRA_c OS=Mus musculus GN=Prpsap1 PE=1 SV=1	B1AT82_MOUSE	42 kDa		75% (0.031)	unknown	0	1.2	0.7	0.7
252	TRUE	Empty	60S ribosomal protein L5 OS=Mus musculus GN=Rpl5 PE=1 SV=3	RL5_MOUSE	34 kDa	TRUE	75% (0.030)	unknown	0	0	-1.4	0
253	TRUE	Empty	Cluster of Splicing factor 3B subunit 1 OS=Mus musculus GN=Sf3b1 PE=1 SV=1 (G5E866_MOUSE)	G5E866_MOUSE [2]	146 kDa	TRUE	75% (0.030)	unknown	0	0	-1.4	-0.8
254	TRUE	Empty	Junction plakoglobin OS=Mus musculus GN=Jup PE=1 SV=3	PLAK_MOUSE	82 kDa	TRUE	75% (0.030)	unknown	0	0.7	-1.7	0.8
255	TRUE	Empty	Serine/arginine-rich splicing factor 2 OS=Mus musculus GN=Srsf2 PE=1 SV=4	SRSF2_MOUSE	25 kDa	TRUE	75% (0.030)	unknown	0	0.1	-0.5	-1.7
244	TRUE	Empty	Cytochrome P450 3A11 OS=Mus musculus GN=Cyp3a11 PE=1 SV=1	CP3AB_MOUSE	58 kDa	TRUE	75% (0.027)	unknown	0	1.3	-0.7	-0.1
246	TRUE	Empty	AP-2 complex subunit alpha-2 OS=Mus musculus GN=Ap2a2 PE=1 SV=2	AP2A2_MOUSE	104 kDa	TRUE	75% (0.027)	unknown	0	1	-0.7	0.1
247	TRUE	Empty	GrpE protein homolog 1, mitochondrial OS=Mus musculus GN=Grpel1 PE=1 SV=1	GRPE1_MOUSE	24 kDa		75% (0.027)	unknown	0	-0.7	-1.2	-0.1
248	TRUE	Empty	Clathrin interactor 1 OS=Mus musculus GN=Clint1 PE=1 SV=1	Q5SUH6_MOUSE (+3)	70 kDa		75% (0.027)	unknown	0	0.2	0.1	-1.5
243	TRUE	Empty	NADH dehydrogenase [ubiquinone] 1 alpha subcomplex subunit 6 OS=Mus musculus GN=Ndufa6 PE=1 SV=1	NDUA6_MOUSE	15 kDa	TRUE	75% (0.026)	unknown	0	-0.2	-0.2	Value Missing
239	TRUE	Empty	Parathymosin OS=Mus musculus GN=Ptms PE=1 SV=3	PTMS_MOUSE	11 kDa		75% (0.024)	unknown	0	0.2	-0.2	-1.9
237	TRUE	Empty	Cluster of Ras-related protein Rab-5C OS=Mus musculus GN=Rab5c PE=2 SV=1 (Q8C266_MOUSE)	Q8C266_MOUSE	25 kDa	TRUE	75% (0.023)	unknown	0	0.3	1.1	0.5
235	TRUE	Empty	Lysosomal alpha-mannosidase OS=Mus musculus GN=Man2b1 PE=2 SV=4	MA2B1_MOUSE	115 kDa		75% (0.022)	unknown	0	-0.6	-0.1	0.6
236	TRUE	Empty	28S ribosomal protein S36, mitochondrial OS=Mus musculus GN=Mrps36 PE=1 SV=1	Q9D6T9_MOUSE	11 kDa		75% (0.022)	unknown	0	0.1	-0.5	-1.2
232	TRUE	Empty	Mitochondrial 2-oxoglutarate/malate carrier protein OS=Mus musculus GN=Slc25a11 PE=1 SV=3	M2OM_MOUSE	34 kDa		75% (0.019)	unknown	0	0.2	0.3	0.8
227	TRUE	Empty	Fatty acid-binding protein, intestinal OS=Mus musculus GN=Fabp2 PE=2 SV=2	FABPI_MOUSE	15 kDa		75% (0.018)	unknown	0	-0.1	-0.5	-1.1
221	TRUE	Empty	Isocitrate dehydrogenase [NADP], mitochondrial OS=Mus musculus GN=Idh2 PE=1 SV=3	IDHP_MOUSE	51 kDa	TRUE	75% (0.017)	unknown	0	-0.4	-0.7	-0.6
222	TRUE	Empty	Cluster of Isoform Delta of Lamina-associated polypeptide 2, isoforms beta/delta/epsilon/gamma OS=Mus musculus GN=Tmpo (sp|Q61029-2|LAP2B_MOUSE)	sp|Q61029-2|LAP2B_MOUSE [4]	43 kDa	TRUE	75% (0.017)	unknown	0	0.4	0.9	0.6
223	TRUE	Empty	Proteasome subunit alpha type-1 OS=Mus musculus GN=Psma1 PE=1 SV=1	PSA1_MOUSE	30 kDa		75% (0.017)	unknown	0	0.3	-1.4	0.8
224	TRUE	Empty	Dimethylaniline monooxygenase [N-oxide-forming] 5 OS=Mus musculus GN=Fmo5 PE=2 SV=4	FMO5_MOUSE	60 kDa	TRUE	75% (0.017)	unknown	0	0	-0.6	-0.6
220	TRUE	Empty	Cluster of Proteasome subunit alpha type-7 OS=Mus musculus GN=Psma7 PE=1 SV=1 (PSA7_MOUSE)	PSA7_MOUSE	28 kDa	TRUE	75% (0.016)	unknown	0	-0.2	-1.1	0.2
216	TRUE	Empty	Large neutral amino acids transporter small subunit 4 OS=Mus musculus GN=Slc43a2 PE=1 SV=1	LAT4_MOUSE	62 kDa		75% (0.015)	unknown	0	0.1	0.5	-3.3
217	TRUE	Empty	Isoform 2 of Heterogeneous nuclear ribonucleoprotein U-like protein 1 OS=Mus musculus GN=Hnrnpul1	sp|Q8VDM6-2|HNRL1_MOUSE (+1)	85 kDa	TRUE	75% (0.015)	unknown	0	-1.1	-0.4	0.2
213	TRUE	Empty	Heat shock protein HSP 90-alpha OS=Mus musculus GN=Hsp90aa1 PE=1 SV=4	HS90A_MOUSE	85 kDa	TRUE	75% (0.013)	unknown	0	-0.3	-0.4	-0.7
214	TRUE	Empty	Uncharacterized protein OS=Mus musculus PE=4 SV=1	A0A0A6YW52_MOUSE (+1)	16 kDa		75% (0.013)	unknown	0	-0.4	-0.7	-0.9
209	TRUE	Empty	Peptidyl-prolyl cis-trans isomerase FKBP2 OS=Mus musculus GN=Fkbp2 PE=1 SV=1	FKBP2_MOUSE	15 kDa		75% (0.012)	unknown	0	0.6	0.4	-0.3
211	TRUE	Empty	Catenin beta-1 (Fragment) OS=Mus musculus GN=Ctnnb1 PE=1 SV=1	F7CRC6_MOUSE	19 kDa	TRUE	75% (0.012)	unknown	0	0.7	0.3	-0.1
208	TRUE	Empty	Cluster of 40S ribosomal protein S30 OS=Mus musculus GN=Fau PE=1 SV=1 (RS30_MOUSE)	RS30_MOUSE	7 kDa	TRUE	75% (0.011)	unknown	0	-0.7	-0.9	-0.3
203	TRUE	Empty	Cluster of Coatomer subunit gamma-1 OS=Mus musculus GN=Copg1 PE=2 SV=1 (COPG1_MOUSE)	COPG1_MOUSE	98 kDa	TRUE	75% (0.0088)	unknown	0	0.2	0.7	0.6
201	TRUE	Empty	Aldehyde dehydrogenase family 16 member A1 OS=Mus musculus GN=Aldh16a1 PE=2 SV=2	A16A1_MOUSE	85 kDa		75% (0.0081)	unknown	0	0.5	-1.8	0.2
197	TRUE	Empty	Cluster of Fructose-bisphosphate aldolase A OS=Mus musculus GN=Aldoa PE=1 SV=2 (ALDOA_MOUSE)	ALDOA_MOUSE [2]	39 kDa	TRUE	75% (0.0069)	unknown	0	0.1	-0.2	-0.8
186	TRUE	Empty	Xanthine dehydrogenase/oxidase OS=Mus musculus GN=Xdh PE=1 SV=5	XDH_MOUSE	147 kDa	TRUE	75% (0.0052)	unknown	0	-0.1	-0.6	-1.2
187	TRUE	Empty	Cytochrome c oxidase subunit NDUFA4 OS=Mus musculus GN=Ndufa4 PE=1 SV=2	NDUA4_MOUSE	9 kDa		75% (0.0052)	unknown	0	-0.3	-0.8	-0.4
184	TRUE	Empty	Cluster of Ras-related protein Rab-11A OS=Mus musculus GN=Rab11a PE=1 SV=3 (RB11A_MOUSE)	RB11A_MOUSE	24 kDa	TRUE	75% (0.0050)	unknown	0	-0.1	0.2	-1.7
182	TRUE	Empty	Actin-related protein 2 OS=Mus musculus GN=Actr2 PE=1 SV=1	ARP2_MOUSE	45 kDa		75% (0.0045)	unknown	0	0.3	-0.1	-1.8
178	TRUE	Empty	Cluster of Reticulon-4 OS=Mus musculus GN=Rtn4 PE=1 SV=2 (sp|Q99P72|RTN4_MOUSE)	sp|Q99P72|RTN4_MOUSE	127 kDa	TRUE	75% (0.0040)	unknown	0	0.3	-1.3	-0.7
169	TRUE	Empty	Cluster of Histone H3.1 OS=Mus musculus GN=Hist1h3a PE=1 SV=2 (H31_MOUSE)	H31_MOUSE [2]	15 kDa	TRUE	75% (0.0027)	unknown	0	0	-0.5	-2.2
170	TRUE	Empty	Ribosomal protein L19 OS=Mus musculus GN=Rpl19 PE=3 SV=1	A2A547_MOUSE (+1)	23 kDa		75% (0.0027)	unknown	0	0.8	-0.6	-1.5
164	TRUE	Empty	Cluster of Erlin-2 OS=Mus musculus GN=Erlin2 PE=1 SV=1 (ERLN2_MOUSE)	ERLN2_MOUSE	38 kDa	TRUE	75% (0.0017)	unknown	0	0.2	-0.2	-0.7
163	TRUE	Empty	Propionyl-CoA carboxylase alpha chain, mitochondrial OS=Mus musculus GN=Pcca PE=1 SV=2	PCCA_MOUSE	80 kDa	TRUE	75% (0.0016)	unknown	0	1.5	0.9	0.4
162	TRUE	Empty	Pyruvate dehydrogenase E1 component subunit alpha, somatic form, mitochondrial OS=Mus musculus GN=Pdha1 PE=1 SV=1	ODPA_MOUSE	43 kDa	TRUE	75% (0.0015)	unknown	0	-0.5	0.3	-1
159	TRUE	Empty	15-hydroxyprostaglandin dehydrogenase [NAD(+)] OS=Mus musculus GN=Hpgd PE=2 SV=1	PGDH_MOUSE	29 kDa		75% (0.0013)	unknown	0	0.8	-0.3	-0.3
156	TRUE	Empty	Cluster of Histone H2AX OS=Mus musculus GN=H2afx PE=1 SV=2 (H2AX_MOUSE)	H2AX_MOUSE [10]	15 kDa	TRUE	75% (0.0010)	unknown	0	0.6	-0.6	-0.3
149	TRUE	Empty	Leucine-rich PPR motif-containing protein, mitochondrial OS=Mus musculus GN=Lrpprc PE=1 SV=2	LPPRC_MOUSE	157 kDa	TRUE	75% (0.00070)	unknown	0	-0.1	-0.2	-0.6
148	TRUE	Empty	Gm766 protein OS=Mus musculus GN=Gm766 PE=2 SV=1	B7ZWN4_MOUSE	33 kDa	TRUE	75% (0.00063)	unknown	0	0.4	2.2	-1.2
146	TRUE	Empty	Adenosylhomocysteinase OS=Mus musculus GN=Ahcy PE=1 SV=3	SAHH_MOUSE	48 kDa		75% (0.00060)	unknown	0	-0.3	-0.6	-0.5
141	TRUE	Empty	Glycerol-3-phosphate dehydrogenase [NAD(+)] OS=Mus musculus GN=Gpd1 PE=1 SV=1	E0CXN5_MOUSE (+1)	35 kDa	TRUE	75% (0.00039)	unknown	0	0.4	0.2	-0.9
139	TRUE	Empty	ATPase inhibitor, mitochondrial OS=Mus musculus GN=Atpif1 PE=1 SV=2	ATIF1_MOUSE	12 kDa		75% (0.00030)	unknown	0	0	0.2	-1
132	TRUE	Empty	Serum albumin OS=Mus musculus GN=Alb PE=1 SV=3	ALBU_MOUSE	69 kDa		75% (0.00018)	unknown	0	-1.1	-0.6	-1
127	TRUE	Empty	T-complex protein 1 subunit eta OS=Mus musculus GN=Cct7 PE=1 SV=1	TCPH_MOUSE	60 kDa	TRUE	75% (0.00016)	unknown	0	1.3	0.4	0.3
124	TRUE	Empty	Anterior gradient protein 2 homolog OS=Mus musculus GN=Agr2 PE=2 SV=1	AGR2_MOUSE	20 kDa	TRUE	75% (0.00010)	unknown	0	-0.2	0.1	-0.9
1	TRUE	Empty	Cluster of ADP/ATP translocase 2 OS=Mus musculus GN=Slc25a5 PE=1 SV=3 (ADT2_MOUSE)	ADT2_MOUSE	33 kDa	TRUE	75% (< 0.0001)	unknown	0	-0.4	0.2	-0.9
2	TRUE	Empty	Hydroxyacyl-coenzyme A dehydrogenase, mitochondrial OS=Mus musculus GN=Hadh PE=1 SV=2	HCDH_MOUSE	34 kDa		75% (< 0.0001)	unknown	0	0	0.2	-1
3	TRUE	Empty	Bifunctional ATP-dependent dihydroxyacetone kinase/FAD-AMP lyase (cyclizing) OS=Mus musculus GN=Dak PE=2 SV=1	DHAK_MOUSE	60 kDa		75% (< 0.0001)	unknown	0	0.4	-0.2	-0.7
4	TRUE	Empty	ATP synthase F(0) complex subunit B1, mitochondrial OS=Mus musculus GN=Atp5f1 PE=1 SV=1	AT5F1_MOUSE	29 kDa		75% (< 0.0001)	unknown	0	0.1	0.1	-0.7
43	TRUE	Empty	Cluster of Isocitrate dehydrogenase [NADP] cytoplasmic OS=Mus musculus GN=Idh1 PE=1 SV=2 (IDHC_MOUSE)	IDHC_MOUSE	47 kDa	TRUE	75% (< 0.0001)	unknown	0	0.6	-0.5	-0.8
48	TRUE	Empty	Retinol-binding protein 2 OS=Mus musculus GN=Rbp2 PE=2 SV=2	RET2_MOUSE	16 kDa		75% (< 0.0001)	unknown	0	0.3	0.4	-1.5
53	TRUE	Empty	Histidine triad nucleotide-binding protein 1 OS=Mus musculus GN=Hint1 PE=1 SV=3	HINT1_MOUSE	14 kDa	TRUE	75% (< 0.0001)	unknown	0	0.5	-0.8	-0.4
54	TRUE	Empty	Cluster of Phosphoglycerate mutase 1 OS=Mus musculus GN=Pgam1 PE=1 SV=3 (PGAM1_MOUSE)	PGAM1_MOUSE	29 kDa	TRUE	75% (< 0.0001)	unknown	0	0.5	-0.1	-0.8
55	TRUE	Empty	Cluster of Ras-related protein Rab-1A OS=Mus musculus GN=Rab1 PE=3 SV=1 (Q5SW88_MOUSE)	Q5SW88_MOUSE [3]	22 kDa	TRUE	75% (< 0.0001)	unknown	0	0	0.2	0
56	TRUE	Empty	Enoyl-CoA delta isomerase 1, mitochondrial OS=Mus musculus GN=Eci1 PE=1 SV=2	ECI1_MOUSE	32 kDa		75% (< 0.0001)	unknown	0	0.1	0.4	-1.2
60	TRUE	Empty	6-phosphogluconate dehydrogenase, decarboxylating OS=Mus musculus GN=Pgd PE=1 SV=3	6PGD_MOUSE	53 kDa	TRUE	75% (< 0.0001)	unknown	0	0.5	0	-1.1
64	TRUE	Empty	Cluster of Leukocyte elastase inhibitor A OS=Mus musculus GN=Serpinb1a PE=1 SV=1 (ILEUA_MOUSE)	ILEUA_MOUSE	43 kDa	TRUE	75% (< 0.0001)	unknown	0	0.1	-0.5	-0.8
65	TRUE	Empty	Carbonic anhydrase 2 OS=Mus musculus GN=Ca2 PE=1 SV=4	CAH2_MOUSE	29 kDa		75% (< 0.0001)	unknown	0	-0.3	-1.2	-0.9
68	TRUE	Empty	Isocitrate dehydrogenase [NAD] subunit gamma 1, mitochondrial OS=Mus musculus GN=Idh3g PE=1 SV=1	IDHG1_MOUSE	43 kDa		75% (< 0.0001)	unknown	0	0.3	-0.5	-0.7
70	TRUE	Empty	Cluster of Myosin regulatory light chain 12B OS=Mus musculus GN=Myl12b PE=1 SV=2 (ML12B_MOUSE)	ML12B_MOUSE	20 kDa	TRUE	75% (< 0.0001)	unknown	0	0.1	0.6	0.4
72	TRUE	Empty	Fumarate hydratase, mitochondrial OS=Mus musculus GN=Fh PE=1 SV=3	sp|P97807|FUMH_MOUSE	54 kDa	TRUE	75% (< 0.0001)	unknown	0	0.1	-0.2	-1.1
74	TRUE	Empty	ATP synthase subunit f, mitochondrial OS=Mus musculus GN=Atp5j2 PE=1 SV=3	ATPK_MOUSE	10 kDa		75% (< 0.0001)	unknown	0	0	0	-0.7
78	TRUE	Empty	Succinyl-CoA ligase [ADP/GDP-forming] subunit alpha, mitochondrial OS=Mus musculus GN=Suclg1 PE=1 SV=4	SUCA_MOUSE	36 kDa		75% (< 0.0001)	unknown	0	-0.5	-0.6	-0.9
79	TRUE	Empty	Superoxide dismutase [Cu-Zn] OS=Mus musculus GN=Sod1 PE=1 SV=2	SODC_MOUSE	16 kDa		75% (< 0.0001)	unknown	0	0.3	-0.2	-0.8
87	TRUE	Empty	Nucleolin OS=Mus musculus GN=Ncl PE=1 SV=2	NUCL_MOUSE	77 kDa	TRUE	75% (< 0.0001)	unknown	0	0.2	-0.3	-0.7
89	TRUE	Empty	UDP-glucose 6-dehydrogenase OS=Mus musculus GN=Ugdh PE=1 SV=1	UGDH_MOUSE	55 kDa		75% (< 0.0001)	unknown	0	1	0.1	-0.4
94	TRUE	Empty	T-complex protein 1 subunit epsilon OS=Mus musculus GN=Cct5 PE=1 SV=1	TCPE_MOUSE	60 kDa		75% (< 0.0001)	unknown	0	0.1	0	-1.1
98	TRUE	Empty	Cytochrome c oxidase subunit 7C, mitochondrial OS=Mus musculus GN=Cox7c PE=1 SV=1	COX7C_MOUSE	7 kDa	TRUE	75% (< 0.0001)	unknown	0	-0.7	0.2	-0.3
100	TRUE	Empty	Calmodulin OS=Mus musculus GN=Calm1 PE=1 SV=1	Q3UKW2_MOUSE	22 kDa	TRUE	75% (< 0.0001)	unknown	0	-0.7	0.9	0.6
105	TRUE	Empty	PDZ and LIM domain protein 1 OS=Mus musculus GN=Pdlim1 PE=2 SV=4	PDLI1_MOUSE	36 kDa		75% (< 0.0001)	unknown	0	0.3	-0.7	-0.2
107	TRUE	Empty	Cluster of Protein disulfide-isomerase A6 OS=Mus musculus GN=Pdia6 PE=2 SV=1 (Q3TML0_MOUSE)	Q3TML0_MOUSE	49 kDa	TRUE	75% (< 0.0001)	unknown	0	0.1	0	0.4
109	TRUE	Empty	High mobility group protein B2 OS=Mus musculus GN=Hmgb2 PE=1 SV=3	HMGB2_MOUSE	24 kDa	TRUE	75% (< 0.0001)	unknown	0	-0.3	-1.5	-1.3
110	TRUE	Empty	Cluster of Eukaryotic initiation factor 4A-I OS=Mus musculus GN=Eif4a1 PE=1 SV=1 (IF4A1_MOUSE)	IF4A1_MOUSE	46 kDa	TRUE	75% (< 0.0001)	unknown	0	-0.3	-0.4	-1.2
115	TRUE	Empty	Adenosine deaminase OS=Mus musculus GN=Ada PE=1 SV=3	ADA_MOUSE	40 kDa		75% (< 0.0001)	unknown	0	0.1	-0.6	0.2
116	TRUE	Empty	ATP synthase-coupling factor 6, mitochondrial OS=Mus musculus GN=Atp5j PE=1 SV=1	ATP5J_MOUSE	12 kDa		75% (< 0.0001)	unknown	0	-0.5	0.3	-1.3
122	TRUE	Empty	Translationally-controlled tumor protein OS=Mus musculus GN=Tpt1 PE=1 SV=1	TCTP_MOUSE	19 kDa	TRUE	75% (< 0.0001)	unknown	0	0.5	-0.3	-0.9
674	TRUE	Empty	Serine protease inhibitor Kazal-type 3 OS=Mus musculus GN=Spink3 PE=1 SV=1	ISK3_MOUSE	8 kDa		75% (0.84)	unknown	0	0.5	0.7	1
662	TRUE	Empty	Cluster of Glutaminase kidney isoform, mitochondrial OS=Mus musculus GN=Gls PE=1 SV=1 (sp|D3Z7P3|GLSK_MOUSE)	sp|D3Z7P3|GLSK_MOUSE	74 kDa	TRUE	75% (0.81)	unknown	0	-0.2	-0.2	0.6
637	TRUE	Empty	Cytochrome c oxidase subunit 6A1, mitochondrial OS=Mus musculus GN=Cox6a1 PE=1 SV=2	CX6A1_MOUSE (+1)	12 kDa		75% (0.70)	unknown	0	0	-0.6	0.3
636	TRUE	Empty	Coatomer subunit beta' OS=Mus musculus GN=Copb2 PE=2 SV=2	COPB2_MOUSE	102 kDa		75% (0.69)	unknown	0	0	-0.9	0.4
617	TRUE	Empty	Arylacetamide deacetylase OS=Mus musculus GN=Aadac PE=1 SV=3	AAAD_MOUSE	45 kDa		75% (0.62)	unknown	0	0.5	0.4	-3.3
618	TRUE	Empty	U6 snRNA-associated Sm-like protein LSm3 OS=Mus musculus GN=Lsm3 PE=3 SV=2	LSM3_MOUSE	12 kDa		75% (0.62)	unknown	0	0.1	-2.1	0
615	TRUE	Empty	60S ribosomal protein L12 OS=Mus musculus GN=Rpl12 PE=1 SV=2	RL12_MOUSE	18 kDa		75% (0.61)	unknown	0	0	-0.1	1
599	TRUE	Empty	Cluster of Protein Enpp7 OS=Mus musculus GN=Enpp7 PE=4 SV=1 (A2A5N7_MOUSE)	A2A5N7_MOUSE [2]	48 kDa	TRUE	75% (0.57)	unknown	0	1	0.2	-1.8
591	TRUE	Empty	Serine/threonine-protein kinase PAK 1 OS=Mus musculus GN=Pak1 PE=1 SV=1	G5E884_MOUSE	61 kDa	TRUE	75% (0.54)	unknown	0	-0.3	-1.2	1
573	TRUE	Empty	60S ribosomal protein L10 (Fragment) OS=Mus musculus GN=Rpl10 PE=4 SV=1	I7HLV2_MOUSE	23 kDa		75% (0.47)	unknown	0	0.1	-1.5	0.9
575	TRUE	Empty	MCG49183 OS=Mus musculus GN=1700009N14Rik PE=2 SV=1	Q14AA6_MOUSE	24 kDa		75% (0.47)	unknown	0	0.5	-0.1	-2.6
570	TRUE	Empty	Acyl-coenzyme A thioesterase 9, mitochondrial OS=Mus musculus GN=Acot9 PE=1 SV=1	ACOT9_MOUSE	51 kDa		75% (0.46)	unknown	0	0.1	-0.9	-1.6
565	TRUE	Empty	Ras-related protein Rab-2A OS=Mus musculus GN=Rab2a PE=1 SV=1	RAB2A_MOUSE	24 kDa		75% (0.45)	unknown	0	0.4	0.2	-1.4
559	TRUE	Empty	Dehydrogenase/reductase SDR family member 1 OS=Mus musculus GN=Dhrs1 PE=2 SV=1	DHRS1_MOUSE	34 kDa		75% (0.43)	unknown	0	-0.1	0.3	1
555	TRUE	Empty	NADH dehydrogenase [ubiquinone] flavoprotein 1, mitochondrial OS=Mus musculus GN=Ndufv1 PE=1 SV=1	D3Z1U9_MOUSE	42 kDa	TRUE	75% (0.42)	unknown	0	0.1	-0.4	1.2
533	TRUE	Empty	Isoform 2 of Dynamin-like 120 kDa protein, mitochondrial OS=Mus musculus GN=Opa1	sp|P58281-2|OPA1_MOUSE	116 kDa	TRUE	75% (0.39)	unknown	0	-0.5	-0.3	1.2
511	TRUE	Empty	Nicotinate phosphoribosyltransferase OS=Mus musculus GN=Naprt PE=2 SV=1	PNCB_MOUSE	58 kDa		75% (0.34)	unknown	0	0.4	-3.5	0.5
504	TRUE	Empty	Cluster of Putative hexokinase HKDC1 OS=Mus musculus GN=Hkdc1 PE=2 SV=1 (HKDC1_MOUSE)	HKDC1_MOUSE [3]	102 kDa	TRUE	75% (0.32)	unknown	0	0.4	0.7	0.8
503	TRUE	Empty	Trifunctional enzyme subunit beta, mitochondrial OS=Mus musculus GN=Hadhb PE=1 SV=1	ECHB_MOUSE	51 kDa		75% (0.31)	unknown	0	-0.2	-0.7	0.2
483	TRUE	Empty	Cytochrome P450 2C55 OS=Mus musculus GN=Cyp2c55 PE=2 SV=1	CP255_MOUSE	56 kDa	TRUE	75% (0.28)	unknown	0	2.9	Value Missing	3
490	TRUE	Empty	Calcium-binding mitochondrial carrier protein SCaMC-1 OS=Mus musculus GN=Slc25a24 PE=1 SV=1	SCMC1_MOUSE	53 kDa		75% (0.28)	unknown	0	0.1	0	0.9
469	TRUE	Empty	40S ribosomal protein S3 OS=Mus musculus GN=Rps3 PE=1 SV=1	RS3_MOUSE	27 kDa		75% (0.25)	unknown	0	-0.1	0.1	-1
472	TRUE	Empty	Cluster of Isoform 1 of Core histone macro-H2A.1 OS=Mus musculus GN=H2afy (sp|Q9QZQ8-2|H2AY_MOUSE)	sp|Q9QZQ8-2|H2AY_MOUSE [2]	39 kDa	TRUE	75% (0.25)	unknown	0	0	-0.2	0.6
459	TRUE	Empty	Thioredoxin-like protein 1 OS=Mus musculus GN=Txnl1 PE=2 SV=3	TXNL1_MOUSE	32 kDa		75% (0.23)	unknown	0	-0.2	-0.9	0.8
453	TRUE	Empty	Barrier-to-autointegration factor OS=Mus musculus GN=Banf1 PE=1 SV=1	BAF_MOUSE	10 kDa		75% (0.22)	unknown	0	-0.1	0.2	4.1
455	TRUE	Empty	ATP-dependent RNA helicase DHX36 OS=Mus musculus GN=Dhx36 PE=1 SV=2	DHX36_MOUSE	114 kDa		75% (0.22)	unknown	0	0.4	-0.2	Value Missing
447	TRUE	Empty	Acylglycerol kinase, mitochondrial OS=Mus musculus GN=Agk PE=1 SV=1	AGK_MOUSE	47 kDa		75% (0.21)	unknown	0	0	-0.8	0.3
451	TRUE	Empty	Cluster of Aldo-keto reductase family 1 member C13 OS=Mus musculus GN=Akr1c13 PE=1 SV=2 (AK1CD_MOUSE)	AK1CD_MOUSE [2]	37 kDa	TRUE	75% (0.21)	unknown	0	-0.1	-0.4	1
426	TRUE	Empty	Sorbitol dehydrogenase OS=Mus musculus GN=Sord PE=1 SV=3	DHSO_MOUSE	38 kDa		75% (0.19)	unknown	0	0.9	-1.1	0.8
427	TRUE	Empty	Pyruvate carboxylase OS=Mus musculus GN=Pcx PE=4 SV=1	E9QPD7_MOUSE (+2)	130 kDa	TRUE	75% (0.19)	unknown	0	0.4	0.2	1.1
434	TRUE	Empty	Vasodilator-stimulated phosphoprotein OS=Mus musculus GN=Vasp PE=1 SV=4	VASP_MOUSE	40 kDa		75% (0.19)	unknown	0	3.1	-0.4	2.5
422	TRUE	Empty	Glycosaminoglycan xylosylkinase OS=Mus musculus GN=Fam20b PE=2 SV=1	XYLK_MOUSE	47 kDa		75% (0.18)	unknown	0	0.5	0	1.1
423	TRUE	Empty	Cluster of Nectin-2 OS=Mus musculus GN=Pvrl2 PE=1 SV=2 (sp|P32507|PVRL2_MOUSE)	sp|P32507|PVRL2_MOUSE	57 kDa	TRUE	75% (0.18)	unknown	0	0.1	0.2	1.6
409	TRUE	Empty	Cluster of Cytoplasmic aconitate hydratase OS=Mus musculus GN=Aco1 PE=1 SV=3 (ACOC_MOUSE)	ACOC_MOUSE	98 kDa	TRUE	75% (0.17)	unknown	0	0.5	-0.8	0.3
410	TRUE	Empty	Actin-related protein 2/3 complex subunit 5 OS=Mus musculus GN=Arpc5 PE=2 SV=3	ARPC5_MOUSE (+1)	16 kDa		75% (0.17)	unknown	0	0.2	-0.2	0.6
414	TRUE	Empty	NADH dehydrogenase [ubiquinone] flavoprotein 1, mitochondrial OS=Mus musculus GN=Ndufv1 PE=1 SV=1	D6RG60_MOUSE	13 kDa	TRUE	75% (0.17)	unknown	0	0.6	-0.9	1
417	TRUE	Empty	NADH dehydrogenase [ubiquinone] 1 alpha subcomplex subunit 12 OS=Mus musculus GN=Ndufa12 PE=2 SV=2	NDUAC_MOUSE	17 kDa		75% (0.17)	unknown	0	-0.5	-0.2	2
419	TRUE	Empty	Peroxisome assembly protein 26 OS=Mus musculus GN=Pex26 PE=2 SV=2	sp|Q8BGI5|PEX26_MOUSE	34 kDa	TRUE	75% (0.17)	unknown	0	0.1	-0.2	3.8
397	TRUE	Empty	Cluster of Chloride channel calcium activated 7 OS=Mus musculus GN=Clca4b PE=2 SV=1 (Q3UW98_MOUSE)	Q3UW98_MOUSE	102 kDa	TRUE	75% (0.16)	unknown	0	-0.1	-0.6	0.5
402	TRUE	Empty	GDP-L-fucose synthase OS=Mus musculus GN=Tsta3 PE=2 SV=3	FCL_MOUSE	36 kDa		75% (0.16)	unknown	0	-0.1	-0.3	1
403	TRUE	Empty	3-hydroxyacyl-CoA dehydrogenase type-2 OS=Mus musculus GN=Hsd17b10 PE=1 SV=1	A2AFQ2_MOUSE (+1)	28 kDa		75% (0.16)	unknown	0	-0.1	-1.5	-0.1
404	TRUE	Empty	Guanylyl cyclase GC-E OS=Mus musculus GN=Gucy2e PE=2 SV=2	GUC2E_MOUSE	121 kDa	TRUE	75% (0.16)	unknown	0	-0.7	-0.1	-2.9
390	TRUE	Empty	Long-chain fatty acid transport protein 4 OS=Mus musculus GN=Slc27a4 PE=1 SV=1	S27A4_MOUSE	72 kDa		75% (0.15)	unknown	0	0	-0.6	0.6
391	TRUE	Empty	60S ribosomal protein L32 OS=Mus musculus GN=Rpl32 PE=1 SV=2	RL32_MOUSE	16 kDa	TRUE	75% (0.15)	unknown	0	0.6	-0.4	3.7
383	TRUE	Empty	sp|Q3TTY5|K22E_MOUSE-DECOY Keratin, type II cytoskeletal 2 epidermal OS=Mus musculus...	sp|Q3TTY5|K22E_MOUSE-DECOY	?	TRUE	75% (0.14)	unknown	0	0	0	1.8
384	TRUE	Empty	Thioredoxin-dependent peroxide reductase, mitochondrial OS=Mus musculus GN=Prdx3 PE=1 SV=1	PRDX3_MOUSE	28 kDa		75% (0.14)	unknown	0	1.3	-1.5	0.7
387	TRUE	Empty	SGLT1 protein OS=Mus musculus GN=Slc5a1 PE=2 SV=1	Q9QXI6_MOUSE (+1)	73 kDa	TRUE	75% (0.14)	unknown	0	-0.2	-0.6	0.3
364	TRUE	Empty	Lactoylglutathione lyase OS=Mus musculus GN=Glo1 PE=1 SV=3	LGUL_MOUSE	21 kDa		75% (0.13)	unknown	0	-0.3	-0.9	1
366	TRUE	Empty	Integrin beta-4 OS=Mus musculus GN=Itgb4 PE=2 SV=1	sp|A2A863|ITB4_MOUSE	202 kDa		75% (0.13)	unknown	0	0	-1	0.6
369	TRUE	Empty	Harmonin OS=Mus musculus GN=Ush1c PE=4 SV=1	D6RIM8_MOUSE (+7)	97 kDa		75% (0.13)	unknown	0	-0.9	-1.3	0.6
370	TRUE	Empty	Isoform 2 of Poly(U)-binding-splicing factor PUF60 OS=Mus musculus GN=Puf60	sp|Q3UEB3-2|PUF60_MOUSE (+1)	59 kDa	TRUE	75% (0.13)	unknown	0	-0.3	-2.1	4.6
373	TRUE	Empty	Acyl-CoA synthetase family member 2, mitochondrial OS=Mus musculus GN=Acsf2 PE=1 SV=1	ACSF2_MOUSE	68 kDa		75% (0.13)	unknown	0	-0.4	0	-1.4
359	TRUE	Empty	Trifunctional purine biosynthetic protein adenosine-3 OS=Mus musculus GN=Gart PE=2 SV=3	sp|Q64737|PUR2_MOUSE	108 kDa		75% (0.12)	unknown	0	0.6	-1.1	0
361	TRUE	Empty	Cluster of Heat shock cognate 71 kDa protein OS=Mus musculus GN=Hspa8 PE=1 SV=1 (HSP7C_MOUSE)	HSP7C_MOUSE [2]	71 kDa	TRUE	75% (0.12)	unknown	0	0	0.1	-0.5
362	TRUE	Empty	40S ribosomal protein S21 OS=Mus musculus GN=Rps21 PE=2 SV=1	RS21_MOUSE	9 kDa		75% (0.12)	unknown	0	0.1	0.7	Value Missing
348	TRUE	Empty	Protein FAM83H OS=Mus musculus GN=Fam83h PE=1 SV=1	FA83H_MOUSE	131 kDa		75% (0.11)	unknown	0	-0.1	-1.4	1.3
352	TRUE	Empty	Mitogen-activated protein kinase 15 OS=Mus musculus GN=Mapk15 PE=1 SV=1	MK15_MOUSE	61 kDa		75% (0.11)	unknown	0	0	-3.6	0.9
353	TRUE	Empty	Wolframin OS=Mus musculus GN=Wfs1 PE=1 SV=1	WFS1_MOUSE	101 kDa		75% (0.11)	unknown	0	0.1	-0.6	0.3
336	TRUE	Empty	Cluster of 4-trimethylaminobutyraldehyde dehydrogenase OS=Mus musculus GN=Aldh9a1 PE=1 SV=1 (Q3U367_MOUSE)	Q3U367_MOUSE	56 kDa	TRUE	75% (0.100)	unknown	0	0.1	-0.1	-1.3
338	TRUE	Empty	Glutathione peroxidase 2 OS=Mus musculus GN=Gpx2 PE=2 SV=3	GPX2_MOUSE	22 kDa		75% (0.10)	unknown	0	0.2	0	0.7
342	TRUE	Empty	Phosphatidylinositol transfer protein alpha isoform OS=Mus musculus GN=Pitpna PE=4 SV=1	J3QPW1_MOUSE (+2)	32 kDa		75% (0.10)	unknown	0	0.3	0.2	Value Missing
343	TRUE	Empty	Cluster of Ribosomal protein S6 kinase alpha-3 OS=Mus musculus GN=Rps6ka3 PE=4 SV=1 (B1AXN9_MOUSE)	B1AXN9_MOUSE [2]	81 kDa	TRUE	75% (0.10)	unknown	0	-3.5	-2.7	0.1
344	TRUE	Empty	Cluster of RNA-binding protein 47 OS=Mus musculus GN=Rbm47 PE=2 SV=1 (sp|Q91WT8|RBM47_MOUSE)	sp|Q91WT8|RBM47_MOUSE	64 kDa	TRUE	75% (0.10)	unknown	0	0.5	-2.2	Value Missing
345	TRUE	Empty	Phenylalanine--tRNA ligase beta subunit OS=Mus musculus GN=Farsb PE=2 SV=2	SYFB_MOUSE	66 kDa		75% (0.10)	unknown	0	1.5	1.8	Value Missing
346	TRUE	Empty	U4/U6.U5 tri-snRNP-associated protein 1 OS=Mus musculus GN=Sart1 PE=2 SV=1	SNUT1_MOUSE	91 kDa	TRUE	75% (0.10)	unknown	0	0.3	-0.2	-1.1
327	TRUE	Empty	Insulin-degrading enzyme OS=Mus musculus GN=Ide PE=1 SV=1	IDE_MOUSE	118 kDa	TRUE	75% (0.089)	unknown	0	-0.5	-0.8	1
328	TRUE	Empty	UDP-glucose 4-epimerase OS=Mus musculus GN=Gale PE=2 SV=1	GALE_MOUSE	38 kDa		75% (0.089)	unknown	0	-0.5	-0.7	-1.4
326	TRUE	Empty	Cluster of V-type proton ATPase subunit H OS=Mus musculus GN=Atp6v1h PE=4 SV=1 (A0A0A6YX18_MOUSE)	A0A0A6YX18_MOUSE [2]	54 kDa	TRUE	75% (0.088)	unknown	0	0.2	0.3	-0.7
324	TRUE	Empty	sp|Q64739-1|COBA2_MOUSE-DECOY Isoform 7 of Collagen alpha-2(XI) chain OS=Mus musculus...	sp|Q64739-1|COBA2_MOUSE-DECOY (+6)	?	TRUE	75% (0.083)	unknown	0	-0.1	0.4	6.6
321	TRUE	Empty	Phosphoglucomutase-2 OS=Mus musculus GN=Pgm2 PE=1 SV=1	PGM2_MOUSE	69 kDa		75% (0.082)	unknown	0	-0.9	-0.3	-0.2
322	TRUE	Empty	Cysteine-rich with EGF-like domain protein 2 OS=Mus musculus GN=Creld2 PE=2 SV=1	CREL2_MOUSE	38 kDa		75% (0.082)	unknown	0	0	-3.4	-0.2
317	TRUE	Empty	ATP-binding cassette sub-family B member 7, mitochondrial OS=Mus musculus GN=Abcb7 PE=1 SV=3	ABCB7_MOUSE	83 kDa	TRUE	75% (0.076)	unknown	0	1.1	1.2	2.3
316	TRUE	Empty	Myosin-11 OS=Mus musculus GN=Myh11 PE=1 SV=1	sp|O08638|MYH11_MOUSE	227 kDa	TRUE	75% (0.073)	unknown	0	0	0.2	-1.7
309	TRUE	Empty	Cluster of Conserved oligomeric Golgi complex subunit 1 OS=Mus musculus GN=Cog1 PE=1 SV=3 (COG1_MOUSE)	COG1_MOUSE	109 kDa	TRUE	75% (0.066)	unknown	0	-2.7	-1.1	-0.9
305	TRUE	Empty	Cluster of Acetolactate synthase-like protein OS=Mus musculus GN=Ilvbl PE=2 SV=1 (sp|Q8BU33|ILVBL_MOUSE)	sp|Q8BU33|ILVBL_MOUSE	68 kDa	TRUE	75% (0.063)	unknown	0	0.9	1.2	1.1
299	TRUE	Empty	Ubiquinone biosynthesis protein COQ7 homolog OS=Mus musculus GN=Coq7 PE=2 SV=1	Q3TYT1_MOUSE	38 kDa		75% (0.054)	unknown	0	2.7	0	3.7
297	TRUE	Empty	40S ribosomal protein S7 OS=Mus musculus GN=Rps7 PE=2 SV=1	RS7_MOUSE	22 kDa		75% (0.053)	unknown	0	-0.2	0	1
298	TRUE	Empty	Monoacylglycerol lipase ABHD6 OS=Mus musculus GN=Abhd6 PE=1 SV=1	sp|Q8R2Y0|ABHD6_MOUSE	38 kDa		75% (0.053)	unknown	0	-0.2	-0.3	-2.3
295	TRUE	Empty	Junctional adhesion molecule A OS=Mus musculus GN=F11r PE=1 SV=2	JAM1_MOUSE	32 kDa		75% (0.051)	unknown	0	-0.5	-0.2	4.3
296	TRUE	Empty	Carboxymethylenebutenolidase homolog OS=Mus musculus GN=Cmbl PE=2 SV=1	CMBL_MOUSE	28 kDa		75% (0.051)	unknown	0	-0.6	-0.5	1
293	TRUE	Empty	40S ribosomal protein S6 OS=Mus musculus GN=Rps6 PE=1 SV=1	RS6_MOUSE	29 kDa		75% (0.050)	unknown	0	1.9	-2.5	0.4
294	TRUE	Empty	Chromogranin-A OS=Mus musculus GN=Chga PE=1 SV=1	CMGA_MOUSE	52 kDa		75% (0.050)	unknown	0	0.2	-1.2	1.5
711	TRUE	Empty	Mitochondrial import inner membrane translocase subunit TIM50 OS=Mus musculus GN=Timm50 PE=1 SV=1	TIM50_MOUSE	40 kDa		0% (0.98)	unknown	0	-1.4	-0.2	-0.2
712	TRUE	Empty	Ras-related protein Rab-18 OS=Mus musculus GN=Rab18 PE=2 SV=2	RAB18_MOUSE	23 kDa	TRUE	0% (0.98)	unknown	0	-0.3	-0.5	-2.1
713	TRUE	Empty	Sideroflexin-3 OS=Mus musculus GN=Sfxn3 PE=2 SV=1	Q3U4F0_MOUSE (+2)	31 kDa		0% (0.98)	unknown	0	0.5	0.6	-2.6
714	TRUE	Empty	Cluster of Protein Dnah10 (Fragment) OS=Mus musculus GN=Dnah10 PE=4 SV=1 (F7ABZ6_MOUSE)	F7ABZ6_MOUSE	503 kDa	TRUE	0% (0.98)	unknown	0	-0.4	0.7	0
715	TRUE	Empty	Cluster of Serine/threonine-protein phosphatase 2A 65 kDa regulatory subunit A beta isoform OS=Mus musculus GN=Ppp2r1b PE=4 SV=1 (G3UWS4_MOUSE)	G3UWS4_MOUSE	76 kDa	TRUE	0% (0.98)	unknown	0	0.3	-1.3	-2.9
708	TRUE	Empty	Succinyl-CoA:3-ketoacid coenzyme A transferase 1, mitochondrial OS=Mus musculus GN=Oxct1 PE=1 SV=1	SCOT1_MOUSE	56 kDa	TRUE	0% (0.97)	unknown	0	0.1	-0.7	0.1
709	TRUE	Empty	Protein Arfip1 OS=Mus musculus GN=Arfip1 PE=4 SV=1	E9Q3G5_MOUSE (+1)	41 kDa		0% (0.97)	unknown	0	-2.1	-0.8	-0.2
710	TRUE	Empty	Isoform 2 of Hormone-sensitive lipase OS=Mus musculus GN=Lipe	sp|P54310-2|LIPS_MOUSE	88 kDa		0% (0.97)	unknown	0	1	1.3	0.5
705	TRUE	Empty	Protein Hook homolog 2 OS=Mus musculus GN=Hook2 PE=1 SV=3	HOOK2_MOUSE	83 kDa		0% (0.95)	unknown	0	-0.2	-1.7	0
706	TRUE	Empty	26S proteasome non-ATPase regulatory subunit 1 OS=Mus musculus GN=Psmd1 PE=1 SV=1	PSMD1_MOUSE	106 kDa		0% (0.95)	unknown	0	0.1	-3.6	0
707	TRUE	Empty	Lon protease homolog, mitochondrial OS=Mus musculus GN=Lonp1 PE=1 SV=2	LONM_MOUSE	106 kDa		0% (0.95)	unknown	0	-0.9	-1.8	-1.3
704	TRUE	Empty	Cytosolic 10-formyltetrahydrofolate dehydrogenase OS=Mus musculus GN=Aldh1l1 PE=1 SV=1	AL1L1_MOUSE	99 kDa	TRUE	0% (0.94)	unknown	0	0	-0.7	-0.4
703	TRUE	Empty	Dynamin-1-like protein OS=Mus musculus GN=Dnm1l PE=1 SV=1	E9PUD2_MOUSE (+3)	80 kDa		0% (0.93)	unknown	0	1.4	0.2	1.1
696	TRUE	Empty	Ras-related protein Rab-21 OS=Mus musculus GN=Rab21 PE=1 SV=4	RAB21_MOUSE	24 kDa		0% (0.92)	unknown	0	-0.1	0.2	0.7
697	TRUE	Empty	Cluster of A2ASS6-DECOY	A2ASS6-DECOY	?	TRUE	0% (0.92)	unknown	0	-0.6	0.3	1.3
698	TRUE	Empty	Collagen alpha-2(I) chain OS=Mus musculus GN=Col1a2 PE=2 SV=2	CO1A2_MOUSE	130 kDa		0% (0.92)	unknown	0	1	0.9	-1.3
699	TRUE	Empty	Protein Nav2 OS=Mus musculus GN=Nav2 PE=1 SV=1	E9Q842_MOUSE (+1)	262 kDa	TRUE	0% (0.92)	unknown	0	0.8	0.5	0.8
700	TRUE	Empty	sp|P70343|CASP4_MOUSE-DECOY Caspase-4 OS=Mus musculus GN=Casp4 PE=1 SV=2	sp|P70343|CASP4_MOUSE-DECOY	?	TRUE	0% (0.92)	unknown	0	0.4	0.4	1
701	TRUE	Empty	NAD(P)H-hydrate epimerase OS=Mus musculus GN=Apoa1bp PE=1 SV=1	NNRE_MOUSE	31 kDa		0% (0.92)	unknown	0	-0.7	-1.1	0.1
702	TRUE	Empty	Collagen alpha-1(I) chain OS=Mus musculus GN=Col1a1 PE=1 SV=4	sp|P11087|CO1A1_MOUSE	138 kDa		0% (0.92)	unknown	0	0	-0.1	-2.2
695	TRUE	Empty	Eukaryotic translation initiation factor 3 subunit A OS=Mus musculus GN=Eif3a PE=1 SV=5	EIF3A_MOUSE	162 kDa		0% (0.91)	unknown	0	-0.2	-0.8	-0.3
692	TRUE	Empty	40S ribosomal protein S5 OS=Mus musculus GN=Rps5 PE=1 SV=1	Q91V55_MOUSE (+1)	23 kDa	TRUE	0% (0.90)	unknown	0	-0.2	0	-0.7
693	TRUE	Empty	Synaptobrevin homolog YKT6 OS=Mus musculus GN=Ykt6 PE=2 SV=1	YKT6_MOUSE	22 kDa		0% (0.90)	unknown	0	0.1	-0.6	-0.7
694	TRUE	Empty	Long-chain-fatty-acid--CoA ligase 1 OS=Mus musculus GN=Acsl1 PE=1 SV=2	ACSL1_MOUSE (+1)	78 kDa	TRUE	0% (0.90)	unknown	0	0.2	0.2	-0.7
688	TRUE	Empty	sp|P28481-1|CO2A1_MOUSE-DECOY Isoform 2 of Collagen alpha-1(II) chain OS=Mus musculus...	sp|P28481-1|CO2A1_MOUSE-DECOY (+6)	?		0% (0.89)	unknown	0	-0.3	0.2	-2
689	TRUE	Empty	Collagen alpha-1(VII) chain OS=Mus musculus GN=Col7a1 PE=1 SV=3	CO7A1_MOUSE	295 kDa		0% (0.89)	unknown	0	0.5	0.1	3.3
690	TRUE	Empty	Protocadherin Fat 4 OS=Mus musculus GN=Fat4 PE=1 SV=2	sp|Q2PZL6|FAT4_MOUSE	540 kDa		0% (0.89)	unknown	0	-0.3	-2.4	-0.3
691	TRUE	Empty	Isoform 2 of F-actin-capping protein subunit beta OS=Mus musculus GN=Capzb	sp|P47757-2|CAPZB_MOUSE	31 kDa		0% (0.89)	unknown	0	0.1	-0.6	-1.5
684	TRUE	Empty	Lipoamide acyltransferase component of branched-chain alpha-keto acid dehydrogenase complex, mitochondrial OS=Mus musculus GN=Dbt PE=1 SV=2	ODB2_MOUSE	53 kDa		0% (0.88)	unknown	0	0.1	-0.7	-0.4
685	TRUE	Empty	Ras-related protein Rab-14 OS=Mus musculus GN=Rab14 PE=1 SV=3	RAB14_MOUSE	24 kDa	TRUE	0% (0.88)	unknown	0	0	-1.2	-0.1
686	TRUE	Empty	Sphingomyelin phosphodiesterase 2 OS=Mus musculus GN=Smpd2 PE=1 SV=1	NSMA_MOUSE	47 kDa		0% (0.88)	unknown	0	-0.2	-0.5	-0.8
687	TRUE	Empty	CD2-associated protein OS=Mus musculus GN=Cd2ap PE=1 SV=3	CD2AP_MOUSE	70 kDa		0% (0.88)	unknown	0	-0.8	-0.6	-0.1
680	TRUE	Empty	Protein transport protein Sec16B OS=Mus musculus GN=Sec16b PE=1 SV=3	SC16B_MOUSE	116 kDa		0% (0.87)	unknown	0	1.9	2.8	3.4
681	TRUE	Empty	Unconventional myosin-VIIb OS=Mus musculus GN=Myo7b PE=1 SV=3	MYO7B_MOUSE	241 kDa		0% (0.87)	unknown	0	0.4	0.2	-0.7
682	TRUE	Empty	Cluster of Protein Gm8994 OS=Mus musculus GN=Gm8994 PE=3 SV=2 (E9PV04_MOUSE)	E9PV04_MOUSE	47 kDa	TRUE	0% (0.87)	unknown	0	0.9	0	-1.4
683	TRUE	Empty	Abhydrolase domain-containing protein 16A OS=Mus musculus GN=Abhd16a PE=1 SV=3	ABHGA_MOUSE	63 kDa		0% (0.87)	unknown	0	-0.3	-0.8	0.4
678	TRUE	Empty	Hemicentin-2 OS=Mus musculus GN=Hmcn2 PE=2 SV=1	sp|A2AJ76|HMCN2_MOUSE	547 kDa		0% (0.86)	unknown	0	1.2	1	1.1
679	TRUE	Empty	Eukaryotic translation initiation factor 3 subunit I OS=Mus musculus GN=Eif3i PE=1 SV=1	EIF3I_MOUSE	36 kDa		0% (0.86)	unknown	0	-2.5	-0.6	-0.7
675	TRUE	Empty	Cluster of Isoform 3 of Uncharacterized protein KIAA1522 OS=Mus musculus GN=Kiaa1522 (sp|A2A7S8-3|K1522_MOUSE)	sp|A2A7S8-3|K1522_MOUSE	92 kDa	TRUE	0% (0.85)	unknown	0	-0.7	-0.2	0.2
676	TRUE	Empty	sp|Q01149|CO1A2_MOUSE-DECOY Collagen alpha-2(I) chain OS=Mus musculus GN=Col1a2 PE=2...	sp|Q01149|CO1A2_MOUSE-DECOY	?		0% (0.85)	unknown	0	0	-0.1	-1.5
677	TRUE	Empty	Cytoplasmic dynein 1 light intermediate chain 1 OS=Mus musculus GN=Dync1li1 PE=1 SV=1	DC1L1_MOUSE	57 kDa		0% (0.85)	unknown	0	0	-0.8	-0.1
671	TRUE	Empty	Isoform 2 of Protein OS-9 OS=Mus musculus GN=Os9	sp|Q8K2C7-2|OS9_MOUSE	70 kDa		0% (0.84)	unknown	0	-1	-0.4	-0.9
672	TRUE	Empty	Peroxisomal 2,4-dienoyl-CoA reductase OS=Mus musculus GN=Decr2 PE=1 SV=1	DECR2_MOUSE	31 kDa		0% (0.84)	unknown	0	0.2	-0.9	0
673	TRUE	Empty	Polyadenylate-binding protein 2 OS=Mus musculus GN=Pabpn1 PE=4 SV=1	G3UX74_MOUSE	7 kDa		0% (0.84)	unknown	0	-0.1	-0.5	-0.7
667	TRUE	Empty	Cluster of Protein Duox2 OS=Mus musculus GN=Duox2 PE=4 SV=1 (A2AQ99_MOUSE)	A2AQ99_MOUSE	172 kDa	TRUE	0% (0.83)	unknown	0	-0.1	-0.3	-0.8
668	TRUE	Empty	Apoptosis-associated speck-like protein containing a CARD OS=Mus musculus GN=Pycard PE=1 SV=1	ASC_MOUSE	21 kDa		0% (0.83)	unknown	0	0.1	-0.1	-2
669	TRUE	Empty	Protein RIC-3 OS=Mus musculus GN=Ric3 PE=4 SV=1	D3YTZ9_MOUSE	40 kDa		0% (0.83)	unknown	0	-2.7	-1.3	-2.4
670	TRUE	Empty	Mitochondrial carnitine/acylcarnitine carrier protein OS=Mus musculus GN=Slc25a20 PE=1 SV=1	MCAT_MOUSE	33 kDa		0% (0.83)	unknown	0	0.4	0.1	0.8
665	TRUE	Empty	Proteasome subunit beta type (Fragment) OS=Mus musculus GN=Psmb8 PE=3 SV=2	G3UZW8_MOUSE (+1)	27 kDa		0% (0.82)	unknown	0	-1.6	-0.4	-0.5
666	TRUE	Empty	26S protease regulatory subunit 4 OS=Mus musculus GN=Psmc1 PE=1 SV=1	PRS4_MOUSE	49 kDa		0% (0.82)	unknown	0	1.2	2.1	2.2
661	TRUE	Empty	26S proteasome non-ATPase regulatory subunit 12 OS=Mus musculus GN=Psmd12 PE=4 SV=1	B1AT36_MOUSE (+1)	51 kDa		0% (0.81)	unknown	0	0.2	-1.2	0.6
663	TRUE	Empty	Isoform B of Serrate RNA effector molecule homolog OS=Mus musculus GN=Srrt	sp|Q99MR6-2|SRRT_MOUSE (+3)	100 kDa		0% (0.81)	unknown	0	0.2	0	-1.8
664	TRUE	Empty	Stromal interaction molecule 2 OS=Mus musculus GN=Stim2 PE=1 SV=1	I1E4X8_MOUSE (+1)	85 kDa	TRUE	0% (0.81)	unknown	0	0.3	-0.8	0.7
660	TRUE	Empty	Cluster of Phosphatidylethanolamine-binding protein 1 OS=Mus musculus GN=Pebp1 PE=4 SV=1 (D3Z1V4_MOUSE)	D3Z1V4_MOUSE [2]	23 kDa	TRUE	0% (0.80)	unknown	0	-0.2	0.1	-1
659	TRUE	Empty	ATP synthase subunit g, mitochondrial OS=Mus musculus GN=Atp5l PE=1 SV=1	ATP5L_MOUSE	11 kDa		0% (0.79)	unknown	0	0.6	0.1	0.3
655	TRUE	Empty	Isoform Short of Adenosine kinase OS=Mus musculus GN=Adk	sp|P55264-2|ADK_MOUSE (+1)	38 kDa		0% (0.78)	unknown	0	-0.4	-1.3	0.1
656	TRUE	Empty	Pancreatic alpha-amylase OS=Mus musculus GN=Amy2 PE=1 SV=2	AMYP_MOUSE (+1)	57 kDa		0% (0.78)	unknown	0	0.1	0.9	-0.4
657	TRUE	Empty	Delta(3,5)-Delta(2,4)-dienoyl-CoA isomerase, mitochondrial OS=Mus musculus GN=Ech1 PE=1 SV=1	ECH1_MOUSE	36 kDa	TRUE	0% (0.78)	unknown	0	0.1	-0.3	-1.3
658	TRUE	Empty	NADH dehydrogenase [ubiquinone] 1 beta subcomplex subunit 6 OS=Mus musculus GN=Ndufb6 PE=1 SV=1	A2AP32_MOUSE (+1)	12 kDa		0% (0.78)	unknown	0	-0.7	-0.4	0.3
653	TRUE	Empty	Glutathione S-transferase kappa 1 OS=Mus musculus GN=Gstk1 PE=1 SV=3	GSTK1_MOUSE	26 kDa		0% (0.77)	unknown	0	0.5	-0.2	-2.5
654	TRUE	Empty	Phospholipase B1, membrane-associated OS=Mus musculus GN=Plb1 PE=2 SV=2	sp|Q3TTY0|PLB1_MOUSE	165 kDa		0% (0.77)	unknown	0	0	0	-0.6
648	TRUE	Empty	Catenin alpha-1 OS=Mus musculus GN=Ctnna1 PE=1 SV=1	CTNA1_MOUSE	100 kDa	TRUE	0% (0.76)	unknown	0	0	-0.7	-0.4
649	TRUE	Empty	NAD kinase 2, mitochondrial OS=Mus musculus GN=Nadk2 PE=1 SV=2	sp|Q8C5H8|NAKD2_MOUSE	51 kDa		0% (0.76)	unknown	0	0.8	0.2	0.1
650	TRUE	Empty	Cluster of Isoform Long of Estradiol 17-beta-dehydrogenase 8 OS=Mus musculus GN=Hsd17b8 (sp|P50171-2|DHB8_MOUSE)	sp|P50171-2|DHB8_MOUSE [2]	28 kDa	TRUE	0% (0.76)	unknown	0	-0.5	-1	0.7
651	TRUE	Empty	Cholinesterase OS=Mus musculus GN=Bche PE=2 SV=2	CHLE_MOUSE	68 kDa		0% (0.76)	unknown	0	0.2	-1.6	0.3
652	TRUE	Empty	1-acyl-sn-glycerol-3-phosphate acyltransferase beta OS=Mus musculus GN=Agpat2 PE=2 SV=1	PLCB_MOUSE	31 kDa		0% (0.76)	unknown	0	-0.2	-0.1	-0.9
646	TRUE	Empty	Protein cordon-bleu OS=Mus musculus GN=Cobl PE=1 SV=1	G5E8P4_MOUSE (+2)	141 kDa		0% (0.75)	unknown	0	0	-0.7	-0.1
647	TRUE	Empty	Protein Shmt2 OS=Mus musculus GN=Shmt2 PE=2 SV=1	Q9CZN7_MOUSE	56 kDa		0% (0.75)	unknown	0	-0.7	-0.6	-0.9
643	TRUE	Empty	Cluster of Alpha-1-antitrypsin 1-3 OS=Mus musculus GN=Serpina1c PE=1 SV=2 (A1AT3_MOUSE)	A1AT3_MOUSE	46 kDa	TRUE	0% (0.74)	unknown	0	-0.7	-0.5	-0.5
644	TRUE	Empty	Sulfatase-modifying factor 1 OS=Mus musculus GN=Sumf1 PE=4 SV=1	E9Q265_MOUSE (+1)	38 kDa		0% (0.74)	unknown	0	-0.7	-0.1	-0.4
645	TRUE	Empty	Splicing factor 3A subunit 1 OS=Mus musculus GN=Sf3a1 PE=1 SV=1	SF3A1_MOUSE	89 kDa		0% (0.74)	unknown	0	-0.1	-1	-0.2
641	TRUE	Empty	tr|B1AWL2|B1AWL2_MOUSE-DECOY Protein Zfp462 OS=Mus musculus GN=Zfp462 PE=4 SV=1	tr|B1AWL2|B1AWL2_MOUSE-DECOY	?	TRUE	0% (0.73)	unknown	0	1.4	-0.1	1.6
642	TRUE	Empty	RNA-binding protein EWS OS=Mus musculus GN=Ewsr1 PE=1 SV=2	EWS_MOUSE (+1)	68 kDa		0% (0.73)	unknown	0	0.6	0.6	0.4
639	TRUE	Empty	ATPase Asna1 OS=Mus musculus GN=Asna1 PE=1 SV=2	ASNA_MOUSE	39 kDa		0% (0.71)	unknown	0	-0.3	0.3	-0.7
640	TRUE	Empty	Cluster of Actin-related protein 2/3 complex subunit 2 OS=Mus musculus GN=Arpc2 PE=1 SV=3 (ARPC2_MOUSE)	ARPC2_MOUSE	34 kDa	TRUE	0% (0.71)	unknown	0	0	-0.8	-1.2
638	TRUE	Empty	Glycerophosphodiester phosphodiesterase domain-containing protein 1 OS=Mus musculus GN=Gdpd1 PE=2 SV=1	GDPD1_MOUSE	36 kDa		0% (0.70)	unknown	0	-0.7	-0.7	-0.8
632	TRUE	Empty	Protein VAC14 homolog OS=Mus musculus GN=Vac14 PE=1 SV=1	VAC14_MOUSE	88 kDa		0% (0.69)	unknown	0	-1.5	0.1	-0.4
633	TRUE	Empty	Sialate O-acetylesterase OS=Mus musculus GN=Siae PE=2 SV=3	sp|P70665|SIAE_MOUSE	61 kDa		0% (0.69)	unknown	0	0.8	-1.6	0.8
634	TRUE	Empty	Isoform 2 of Protein XRP2 OS=Mus musculus GN=Rp2	sp|Q9EPK2-2|XRP2_MOUSE	42 kDa		0% (0.69)	unknown	0	-0.1	-1.4	0.1
635	TRUE	Empty	Sulfiredoxin-1 OS=Mus musculus GN=Srxn1 PE=4 SV=1	A2AQU8_MOUSE (+1)	16 kDa		0% (0.69)	unknown	0	-1.3	-0.1	-0.1
627	TRUE	Empty	Cluster of Puromycin-sensitive aminopeptidase OS=Mus musculus GN=Npepps PE=1 SV=2 (PSA_MOUSE)	PSA_MOUSE	103 kDa	TRUE	0% (0.68)	unknown	0	-0.3	-1	-0.3
628	TRUE	Empty	26S proteasome non-ATPase regulatory subunit 5 OS=Mus musculus GN=Psmd5 PE=1 SV=4	PSMD5_MOUSE	56 kDa	TRUE	0% (0.68)	unknown	0	-0.5	-0.9	0.1
629	TRUE	Empty	Calcineurin B homologous protein 2 OS=Mus musculus GN=Chp2 PE=2 SV=4	CHP2_MOUSE	23 kDa		0% (0.68)	unknown	0	0.6	0	0.8
630	TRUE	Empty	Dual specificity mitogen-activated protein kinase kinase 1 OS=Mus musculus GN=Map2k1 PE=1 SV=2	MP2K1_MOUSE	43 kDa	TRUE	0% (0.68)	unknown	0	1.7	0.8	1
631	TRUE	Empty	Dehydrogenase/reductase SDR family member on chromosome X homolog OS=Mus musculus GN=Dhrsx PE=2 SV=2	DHRSX_MOUSE	36 kDa		0% (0.68)	unknown	0	-0.4	-0.3	-0.6
624	TRUE	Empty	ATP-binding cassette sub-family B member 10, mitochondrial OS=Mus musculus GN=Abcb10 PE=1 SV=1	ABCBA_MOUSE	77 kDa	TRUE	0% (0.67)	unknown	0	-0.7	-0.3	-0.7
625	TRUE	Empty	Cluster of Far upstream element-binding protein 2 OS=Mus musculus GN=Khsrp PE=1 SV=2 (FUBP2_MOUSE)	FUBP2_MOUSE [3]	77 kDa	TRUE	0% (0.67)	unknown	0	-0.5	-0.6	0.1
626	TRUE	Empty	3-hydroxyisobutyrate dehydrogenase, mitochondrial OS=Mus musculus GN=Hibadh PE=1 SV=1	3HIDH_MOUSE	35 kDa		0% (0.67)	unknown	0	-1.6	-0.1	-0.3
621	TRUE	Empty	Isoform 2 of Epimerase family protein SDR39U1 OS=Mus musculus GN=Sdr39u1	sp|Q5M8N4-2|D39U1_MOUSE (+1)	31 kDa		0% (0.66)	unknown	0	-0.1	-0.9	0.1
622	TRUE	Empty	NAD(P)H dehydrogenase [quinone] 1 OS=Mus musculus GN=Nqo1 PE=1 SV=3	NQO1_MOUSE	31 kDa		0% (0.66)	unknown	0	-0.2	-0.6	-1.1
623	TRUE	Empty	U5 small nuclear ribonucleoprotein 200 kDa helicase OS=Mus musculus GN=Snrnp200 PE=1 SV=1	U520_MOUSE	245 kDa	TRUE	0% (0.66)	unknown	0	-0.7	0.2	0.6
620	TRUE	Empty	COP9 signalosome complex subunit 4 OS=Mus musculus GN=Cops4 PE=1 SV=1	CSN4_MOUSE	46 kDa		0% (0.65)	unknown	0	-0.1	-0.6	0.3
619	TRUE	Empty	T-complex protein 1 subunit delta OS=Mus musculus GN=Cct4 PE=1 SV=3	TCPD_MOUSE	58 kDa		0% (0.64)	unknown	0	0.6	0.4	1.7
610	TRUE	Empty	Isoform 3 of Calmin OS=Mus musculus GN=Clmn	sp|Q8C5W0-3|CLMN_MOUSE (+2)	105 kDa		0% (0.61)	unknown	0	-0.3	-0.2	-2.6
611	TRUE	Empty	Sideroflexin-1 OS=Mus musculus GN=Sfxn1 PE=1 SV=3	SFXN1_MOUSE	36 kDa		0% (0.61)	unknown	0	0.6	-0.4	0.6
612	TRUE	Empty	Cluster of Sarcoplasmic/endoplasmic reticulum calcium ATPase 2 OS=Mus musculus GN=Atp2a2 PE=1 SV=2 (sp|O55143|AT2A2_MOUSE)	sp|O55143|AT2A2_MOUSE	115 kDa	TRUE	0% (0.61)	unknown	0	-0.8	0.1	-1.3
613	TRUE	Empty	A0A087WS83-DECOY	A0A087WS83-DECOY (+1)	?	TRUE	0% (0.61)	unknown	0	1.3	0.8	1.4
614	TRUE	Empty	MCG22941 OS=Mus musculus GN=2200002D01Rik PE=1 SV=1	Q9D809_MOUSE	12 kDa		0% (0.61)	unknown	0	0.2	0.1	-1.6
616	TRUE	Empty	MCG128529 OS=Mus musculus GN=Gm10093 PE=3 SV=1	D3YYI8_MOUSE (+1)	55 kDa	TRUE	0% (0.61)	unknown	0	-1.5	-1.1	0
606	TRUE	Empty	Cluster of Glutaminyl-tRNA synthetase OS=Mus musculus GN=Qars PE=2 SV=1 (Q8BML9_MOUSE)	Q8BML9_MOUSE	88 kDa	TRUE	0% (0.60)	unknown	0	1.5	-0.1	1.9
607	TRUE	Empty	Isoform 3 of Mitochondrial peptide methionine sulfoxide reductase OS=Mus musculus GN=Msra	sp|Q9D6Y7-3|MSRA_MOUSE (+1)	22 kDa		0% (0.60)	unknown	0	-0.1	-0.1	-2
608	TRUE	Empty	Kinesin-1 heavy chain OS=Mus musculus GN=Kif5b PE=1 SV=3	KINH_MOUSE	110 kDa	TRUE	0% (0.60)	unknown	0	-0.2	-1.4	-0.2
609	TRUE	Empty	Cluster of Filamin-A OS=Mus musculus GN=Flna PE=1 SV=5 (sp|Q8BTM8|FLNA_MOUSE)	sp|Q8BTM8|FLNA_MOUSE	281 kDa	TRUE	0% (0.60)	unknown	0	-0.6	-1.3	-0.1
601	TRUE	Empty	Ladinin-1 OS=Mus musculus GN=Lad1 PE=2 SV=1	LAD1_MOUSE	59 kDa		0% (0.59)	unknown	0	-1.4	0.8	1.8
602	TRUE	Empty	Protein Myo5c OS=Mus musculus GN=Myo5c PE=4 SV=1	E9Q1F5_MOUSE	203 kDa	TRUE	0% (0.59)	unknown	0	-0.2	-1.2	-1.9
603	TRUE	Empty	Histone deacetylase complex subunit SAP18 OS=Mus musculus GN=Sap18 PE=4 SV=1	D3YY55_MOUSE	12 kDa		0% (0.59)	unknown	0	-1.6	-2.8	Value Missing
604	TRUE	Empty	Protein SCO1 homolog, mitochondrial OS=Mus musculus GN=Sco1 PE=4 SV=1	Q5SUD5_MOUSE	32 kDa		0% (0.59)	unknown	0	1	0.8	0.6
605	TRUE	Empty	Thioredoxin domain-containing protein 12 OS=Mus musculus GN=Txndc12 PE=2 SV=1	TXD12_MOUSE	19 kDa		0% (0.59)	unknown	0	-0.4	-0.3	-0.6
600	TRUE	Empty	MCG12140, isoform CRA_a OS=Mus musculus GN=Smim24 PE=4 SV=1	D3Z3Y2_MOUSE	8 kDa		0% (0.57)	unknown	0	0.3	-0.6	-0.2
598	TRUE	Empty	Protein Myo15b (Fragment) OS=Mus musculus GN=Myo15b PE=4 SV=1	I7HPW8_MOUSE	259 kDa	TRUE	0% (0.56)	unknown	0	1	0.4	-0.6
597	TRUE	Empty	Medium-chain specific acyl-CoA dehydrogenase, mitochondrial OS=Mus musculus GN=Acadm PE=1 SV=1	ACADM_MOUSE	46 kDa		0% (0.55)	unknown	0	0.9	0.6	0
589	TRUE	Empty	Solute carrier family 12 member 7 OS=Mus musculus GN=Slc12a7 PE=1 SV=1	sp|Q9WVL3|S12A7_MOUSE	119 kDa	TRUE	0% (0.54)	unknown	0	0	-0.9	0
590	TRUE	Empty	Choline transporter-like protein 1 OS=Mus musculus GN=Slc44a1 PE=4 SV=1	A2AMH3_MOUSE (+4)	59 kDa		0% (0.54)	unknown	0	0.1	-1	-0.3
592	TRUE	Empty	sp|Q62407|SPEG_MOUSE-DECOY Striated muscle-specific serine/threonine-protein kinase...	sp|Q62407|SPEG_MOUSE-DECOY (+2)	?		0% (0.54)	unknown	0	0.5	0.8	0.7
593	TRUE	Empty	Nuclear pore complex protein Nup98-Nup96 OS=Mus musculus GN=Nup98 PE=1 SV=2	NUP98_MOUSE	197 kDa		0% (0.54)	unknown	0	-0.3	-2.6	-0.2
594	TRUE	Empty	tRNA-splicing ligase RtcB homolog OS=Mus musculus GN=Rtcb PE=2 SV=1	RTCB_MOUSE	55 kDa		0% (0.54)	unknown	0	-1.5	0.2	0.1
595	TRUE	Empty	Protein AU040320 OS=Mus musculus GN=AU040320 PE=4 SV=1	Z4YK56_MOUSE (+2)	119 kDa		0% (0.54)	unknown	0	0.1	-0.4	-0.8
596	TRUE	Empty	Aspartoacylase OS=Mus musculus GN=Aspa PE=1 SV=2	ACY2_MOUSE	35 kDa		0% (0.54)	unknown	0	-0.2	-0.9	0.6
588	TRUE	Empty	Synaptic vesicle membrane protein VAT-1 homolog OS=Mus musculus GN=Vat1 PE=1 SV=3	VAT1_MOUSE	43 kDa		0% (0.53)	unknown	0	-0.2	-0.8	-1.8
586	TRUE	Empty	Annexin A11 OS=Mus musculus GN=Anxa11 PE=1 SV=2	ANX11_MOUSE	54 kDa	TRUE	0% (0.52)	unknown	0	-0.4	-0.5	-1.4
587	TRUE	Empty	Eukaryotic translation initiation factor 3 subunit C OS=Mus musculus GN=Eif3c PE=1 SV=1	EIF3C_MOUSE	106 kDa	TRUE	0% (0.52)	unknown	0	2.4	2.3	0.9
582	TRUE	Empty	Cluster of NHP2-like protein 1 OS=Mus musculus GN=Nhp2l1 PE=1 SV=4 (NH2L1_MOUSE)	NH2L1_MOUSE	14 kDa	TRUE	0% (0.51)	unknown	0	-0.3	-1.2	-1
583	TRUE	Empty	ATPase family AAA domain-containing protein 3 OS=Mus musculus GN=Atad3 PE=1 SV=1	sp|Q925I1|ATAD3_MOUSE	67 kDa		0% (0.51)	unknown	0	-1.2	-2.9	-0.7
584	TRUE	Empty	Cytochrome c oxidase assembly factor 3 homolog, mitochondrial OS=Mus musculus GN=Coa3 PE=2 SV=1	COA3_MOUSE	12 kDa		0% (0.51)	unknown	0	0	-0.7	-0.1
585	TRUE	Empty	Cluster of Lipopolysaccharide-responsive and beige-like anchor protein OS=Mus musculus GN=Lrba PE=1 SV=1 (E9Q3Y4_MOUSE)	E9Q3Y4_MOUSE	317 kDa	TRUE	0% (0.51)	unknown	0	0.3	-1.7	0.5
581	TRUE	Empty	Isoform Alpha-6X1A of Integrin alpha-6 OS=Mus musculus GN=Itga6	sp|Q61739-2|ITA6_MOUSE (+1)	120 kDa		0% (0.50)	unknown	0	0.1	-0.6	1
578	TRUE	Empty	Immunoglobulin superfamily-containing leucine-rich repeat protein 2 OS=Mus musculus GN=Islr2 PE=4 SV=1	E9Q9N7_MOUSE	84 kDa		0% (0.49)	unknown	0	2.9	2.7	0.2
579	TRUE	Empty	Suppressor of tumorigenicity 14 protein homolog OS=Mus musculus GN=St14 PE=1 SV=2	ST14_MOUSE	95 kDa		0% (0.49)	unknown	0	-1.1	0.2	-0.8
580	TRUE	Empty	Cluster of Uncharacterized protein OS=Mus musculus GN=Gm6576 PE=3 SV=2 (F6YTZ4_MOUSE)	F6YTZ4_MOUSE	30 kDa	TRUE	0% (0.49)	unknown	0	-0.6	-1.1	-0.6
576	TRUE	Empty	tr|E9Q1N8|E9Q1N8_MOUSE-DECOY Uncharacterized protein OS=Mus musculus GN=Gm18025 PE=3...	tr|E9Q1N8|E9Q1N8_MOUSE-DECOY	?		0% (0.48)	unknown	0	-0.5	0.6	1
577	TRUE	Empty	Cluster of LIM and SH3 domain protein 1 OS=Mus musculus GN=Lasp1 PE=1 SV=1 (LASP1_MOUSE)	LASP1_MOUSE	30 kDa	TRUE	0% (0.48)	unknown	0	0.8	0.4	-0.6
572	TRUE	Empty	ES1 protein homolog, mitochondrial OS=Mus musculus GN=D10Jhu81e PE=1 SV=1	ES1_MOUSE	28 kDa		0% (0.47)	unknown	0	-0.7	-1	-1.5
574	TRUE	Empty	Eukaryotic translation initiation factor 3 subunit B OS=Mus musculus GN=Eif3b PE=1 SV=1	EIF3B_MOUSE	91 kDa		0% (0.47)	unknown	0	-1	-0.9	0.3
567	TRUE	Empty	Coiled-coil domain-containing protein 85C OS=Mus musculus GN=Ccdc85c PE=2 SV=1	CC85C_MOUSE	45 kDa		0% (0.46)	unknown	0	-2.6	-3.4	-2.8
568	TRUE	Empty	Tropomyosin alpha-4 chain OS=Mus musculus GN=Tpm4 PE=2 SV=3	TPM4_MOUSE	28 kDa	TRUE	0% (0.46)	unknown	0	-0.4	-0.8	-0.3
569	TRUE	Empty	Gasdermin-D OS=Mus musculus GN=Gsdmdc1 PE=2 SV=1	GSDMD_MOUSE	53 kDa		0% (0.46)	unknown	0	-0.2	-0.8	0.7
571	TRUE	Empty	Hephaestin OS=Mus musculus GN=Heph PE=2 SV=3	sp|Q9Z0Z4|HEPH_MOUSE	130 kDa		0% (0.46)	unknown	0	0.8	-2.2	-0.9
563	TRUE	Empty	Ribonuclease UK114 OS=Mus musculus GN=Hrsp12 PE=1 SV=3	UK114_MOUSE	14 kDa		0% (0.45)	unknown	0	0.8	-0.3	-1.9
564	TRUE	Empty	sp|Q6P1C6|LRIG3_MOUSE-DECOY Leucine-rich repeats and immunoglobulin-like domains...	sp|Q6P1C6|LRIG3_MOUSE-DECOY	?		0% (0.45)	unknown	0	2	1.5	1.5
566	TRUE	Empty	60S ribosomal protein L8 OS=Mus musculus GN=Rpl8 PE=1 SV=2	RL8_MOUSE	28 kDa		0% (0.45)	unknown	0	0.8	0.3	0.6
560	TRUE	Empty	Vesicle-fusing ATPase OS=Mus musculus GN=Nsf PE=1 SV=2	NSF_MOUSE	83 kDa	TRUE	0% (0.44)	unknown	0	-0.3	-0.6	Value Missing
561	TRUE	Empty	Cluster of RNA-binding protein FUS OS=Mus musculus GN=Fus PE=2 SV=1 (FUS_MOUSE)	FUS_MOUSE [2]	53 kDa	TRUE	0% (0.44)	unknown	0	0.3	-0.8	0
562	TRUE	Empty	Cluster of sp|Q9CY66-2|GAR1_MOUSE-DECOY Isoform 2 of H/ACA ribonucleoprotein complex subunit... (sp|Q9CY66-2|GAR1_MOUSE-DECOY)	sp|Q9CY66-2|GAR1_MOUSE-DECOY [2]	?	TRUE	0% (0.44)	unknown	0	-0.2	0.1	0.5
557	TRUE	Empty	Ras-related protein Rap-1b OS=Mus musculus GN=Rap1b PE=2 SV=2	RAP1B_MOUSE	21 kDa		0% (0.43)	unknown	0	-0.1	-0.5	-2.5
558	TRUE	Empty	MCG123916 OS=Mus musculus GN=Gm3550 PE=4 SV=1	W4VSN7_MOUSE	18 kDa	TRUE	0% (0.43)	unknown	0	0.3	-0.9	-0.4
551	TRUE	Empty	Phosphoribosylformylglycinamidine synthase OS=Mus musculus GN=Pfas PE=2 SV=1	PUR4_MOUSE	145 kDa		0% (0.42)	unknown	0	1.5	-0.3	0.7
552	TRUE	Empty	Protein Ceacam20 OS=Mus musculus GN=Ceacam20 PE=2 SV=1	Q9D2Z1_MOUSE	63 kDa		0% (0.42)	unknown	0	0.5	-2	0
553	TRUE	Empty	sp|Q80U35|ARHGH_MOUSE-DECOY Rho guanine nucleotide exchange factor 17 OS=Mus musculus...	sp|Q80U35|ARHGH_MOUSE-DECOY	?		0% (0.42)	unknown	0	0.2	-0.7	0.2
554	TRUE	Empty	60S ribosomal protein L27a OS=Mus musculus GN=Rpl27a PE=2 SV=5	RL27A_MOUSE	17 kDa	TRUE	0% (0.42)	unknown	0	0	0.6	-0.4
556	TRUE	Empty	39S ribosomal protein L50, mitochondrial OS=Mus musculus GN=Mrpl50 PE=2 SV=2	RM50_MOUSE	18 kDa		0% (0.42)	unknown	0	0.3	-0.8	-1
546	TRUE	Empty	Proline-rich transmembrane protein 3 OS=Mus musculus GN=Prrt3 PE=1 SV=1	PRRT3_MOUSE	101 kDa		0% (0.41)	unknown	0	0	-0.5	1
547	TRUE	Empty	Spectrin alpha chain, erythrocytic 1 OS=Mus musculus GN=Spta1 PE=2 SV=3	SPTA1_MOUSE	280 kDa	TRUE	0% (0.41)	unknown	0	-0.8	-0.3	0.3
548	TRUE	Empty	Bax inhibitor 1 OS=Mus musculus GN=Tmbim6 PE=2 SV=1	BI1_MOUSE (+3)	26 kDa		0% (0.41)	unknown	0	3.3	3.4	3.2
549	TRUE	Empty	Cluster of Thyroid hormone receptor-associated protein 3 OS=Mus musculus GN=Thrap3 PE=1 SV=1 (TR150_MOUSE)	TR150_MOUSE	108 kDa	TRUE	0% (0.41)	unknown	0	-1	-2	-3.1
550	TRUE	Empty	Afadin OS=Mus musculus GN=Mllt4 PE=1 SV=2	E9Q852_MOUSE (+3)	205 kDa		0% (0.41)	unknown	0	-0.9	-0.1	-1.1
534	TRUE	Empty	Cluster of Ankyrin-2 OS=Mus musculus GN=Ank2 PE=1 SV=1 (S4R291_MOUSE)	S4R291_MOUSE [2]	432 kDa	TRUE	0% (0.39)	unknown	0	-0.1	-1.2	Value Missing
535	TRUE	Empty	Cluster of Isoform 2 of Cytoplasmic FMR1-interacting protein 1 OS=Mus musculus GN=Cyfip1 (sp|Q7TMB8-2|CYFP1_MOUSE)	sp|Q7TMB8-2|CYFP1_MOUSE	145 kDa	TRUE	0% (0.39)	unknown	0	0.1	2.9	3.1
536	TRUE	Empty	Heterogeneous nuclear ribonucleoprotein A0 OS=Mus musculus GN=Hnrnpa0 PE=1 SV=1	ROA0_MOUSE	31 kDa	TRUE	0% (0.39)	unknown	0	1	0	-0.8
537	TRUE	Empty	Unconventional myosin-Ig OS=Mus musculus GN=Myo1g PE=1 SV=1	MYO1G_MOUSE	117 kDa	TRUE	0% (0.39)	unknown	0	0.7	0.9	6.6
538	TRUE	Empty	Ras GTPase-activating-like protein IQGAP1 OS=Mus musculus GN=Iqgap1 PE=1 SV=2	IQGA1_MOUSE	189 kDa	TRUE	0% (0.39)	unknown	0	0.5	-2.9	-2.1
539	TRUE	Empty	Isoform B of AP-2 complex subunit alpha-1 OS=Mus musculus GN=Ap2a1	sp|P17426-2|AP2A1_MOUSE (+1)	105 kDa	TRUE	0% (0.39)	unknown	0	2.4	2.1	Value Missing
540	TRUE	Empty	Isoform 2 of Catenin alpha-2 OS=Mus musculus GN=Ctnna2	sp|Q61301-2|CTNA2_MOUSE (+1)	100 kDa	TRUE	0% (0.39)	unknown	0	-2.9	-2.5	0.3
541	TRUE	Empty	Dual specificity mitogen-activated protein kinase kinase 2 OS=Mus musculus GN=Map2k2 PE=1 SV=2	MP2K2_MOUSE (+1)	44 kDa	TRUE	0% (0.39)	unknown	0	0.2	0.3	-2.6
542	TRUE	Empty	Atlastin-2 OS=Mus musculus GN=Atl2 PE=1 SV=1	sp|Q6PA06|ATLA2_MOUSE	66 kDa		0% (0.39)	unknown	0	-0.8	0.3	0.3
543	TRUE	Empty	Microtubule-associated serine/threonine-protein kinase 1 OS=Mus musculus GN=Mast1 PE=1 SV=3	MAST1_MOUSE	171 kDa	TRUE	0% (0.39)	unknown	0	-0.2	0.3	-0.7
544	TRUE	Empty	H-2 class I histocompatibility antigen, K-D alpha chain OS=Mus musculus GN=H2-K1 PE=1 SV=1	HA1D_MOUSE	41 kDa	TRUE	0% (0.39)	unknown	0	-3.2	0	-0.2
545	TRUE	Empty	Cluster of UV excision repair protein RAD23 homolog B OS=Mus musculus GN=Rad23b PE=1 SV=2 (RD23B_MOUSE)	RD23B_MOUSE	44 kDa	TRUE	0% (0.39)	unknown	0	0	-1.8	-1.2
530	TRUE	Empty	Haloacid dehalogenase-like hydrolase domain-containing protein 3 OS=Mus musculus GN=Hdhd3 PE=1 SV=1	HDHD3_MOUSE	28 kDa		0% (0.38)	unknown	0	0.4	0.3	-1
531	TRUE	Empty	Cytochrome b5 type B OS=Mus musculus GN=Cyb5b PE=1 SV=1	CYB5B_MOUSE	16 kDa		0% (0.38)	unknown	0	0.4	0.2	-1.1
532	TRUE	Empty	Valacyclovir hydrolase OS=Mus musculus GN=Bphl PE=1 SV=1	BPHL_MOUSE	33 kDa		0% (0.38)	unknown	0	-0.8	-0.1	-0.6
525	TRUE	Empty	L-2-hydroxyglutarate dehydrogenase, mitochondrial OS=Mus musculus GN=L2hgdh PE=1 SV=1	L2HDH_MOUSE	51 kDa	TRUE	0% (0.37)	unknown	0	1.6	1.6	1.4
526	TRUE	Empty	Translocon-associated protein subunit alpha OS=Mus musculus GN=Ssr1 PE=1 SV=1	SSRA_MOUSE	32 kDa	TRUE	0% (0.37)	unknown	0	0.2	-0.4	-1.4
527	TRUE	Empty	Eukaryotic translation initiation factor 2 subunit 1 OS=Mus musculus GN=Eif2s1 PE=1 SV=3	IF2A_MOUSE	36 kDa		0% (0.37)	unknown	0	-1.4	-1.6	1.3
528	TRUE	Empty	Cluster of Ubiquinone biosynthesis protein COQ9, mitochondrial (Fragment) OS=Mus musculus GN=Coq9 PE=1 SV=1 (F6SFF5_MOUSE)	F6SFF5_MOUSE	28 kDa	TRUE	0% (0.37)	unknown	0	0.4	0.4	-1.5
529	TRUE	Empty	NADH dehydrogenase [ubiquinone] iron-sulfur protein 8, mitochondrial OS=Mus musculus GN=Ndufs8 PE=1 SV=1	NDUS8_MOUSE	24 kDa		0% (0.37)	unknown	0	0.1	0.7	-1.4
522	TRUE	Empty	Cluster of Isoform 2 of Calpastatin OS=Mus musculus GN=Cast (sp|P51125-2|ICAL_MOUSE)	sp|P51125-2|ICAL_MOUSE [3]	83 kDa	TRUE	0% (0.36)	unknown	0	-0.5	-0.5	-0.7
523	TRUE	Empty	Cluster of Serine/arginine-rich-splicing factor 1 OS=Mus musculus GN=Srsf1 PE=1 SV=1 (H7BX95_MOUSE)	H7BX95_MOUSE [2]	28 kDa	TRUE	0% (0.36)	unknown	0	-0.3	-0.1	-0.8
524	TRUE	Empty	Cluster of Phospholipid-transporting ATPase IC OS=Mus musculus GN=Atp8b1 PE=1 SV=2 (AT8B1_MOUSE)	AT8B1_MOUSE	144 kDa	TRUE	0% (0.36)	unknown	0	0.5	-2.7	0.6
516	TRUE	Empty	Prolow-density lipoprotein receptor-related protein 1 OS=Mus musculus GN=Lrp1 PE=1 SV=1	LRP1_MOUSE	505 kDa	TRUE	0% (0.35)	unknown	0	0.4	-0.5	-0.6
517	TRUE	Empty	Oxygen-dependent coproporphyrinogen-III oxidase, mitochondrial OS=Mus musculus GN=Cpox PE=1 SV=2	HEM6_MOUSE	50 kDa		0% (0.35)	unknown	0	-0.3	-1.6	1.7
518	TRUE	Empty	ATP synthase subunit epsilon, mitochondrial OS=Mus musculus GN=Atp5e PE=1 SV=2	ATP5E_MOUSE	6 kDa		0% (0.35)	unknown	0	-0.6	-1.1	-0.5
519	TRUE	Empty	Sterol 26-hydroxylase, mitochondrial OS=Mus musculus GN=Cyp27a1 PE=1 SV=1	CP27A_MOUSE	61 kDa	TRUE	0% (0.35)	unknown	0	-0.8	0.5	-0.7
520	TRUE	Empty	Leucine-rich repeat-containing protein 16A OS=Mus musculus GN=Lrrc16a PE=1 SV=2	D3Z030_MOUSE (+2)	147 kDa		0% (0.35)	unknown	0	1.9	0.4	-0.1
521	TRUE	Empty	Protein phosphatase 1 regulatory subunit 7 OS=Mus musculus GN=Ppp1r7 PE=1 SV=2	PP1R7_MOUSE	41 kDa		0% (0.35)	unknown	0	-0.7	-0.2	0.4
509	TRUE	Empty	60S ribosomal protein L21 OS=Mus musculus GN=Rpl21 PE=2 SV=3	RL21_MOUSE	19 kDa		0% (0.34)	unknown	0	-0.5	0.2	1.6
510	TRUE	Empty	Isoform 4 of Putative RNA-binding protein Luc7-like 2 OS=Mus musculus GN=Luc7l2	sp|Q7TNC4-4|LC7L2_MOUSE (+1)	45 kDa	TRUE	0% (0.34)	unknown	0	0.4	0.6	Value Missing
512	TRUE	Empty	Protein S100-A10 OS=Mus musculus GN=S100a10 PE=1 SV=2	S10AA_MOUSE	11 kDa	TRUE	0% (0.34)	unknown	0	0.5	0.3	-1.4
513	TRUE	Empty	Cluster of Tropomyosin alpha-3 chain OS=Mus musculus GN=Tpm3 PE=3 SV=1 (E9Q5J9_MOUSE)	E9Q5J9_MOUSE [2]	33 kDa	TRUE	0% (0.34)	unknown	0	0	0	0
514	TRUE	Empty	Cluster of Y-box-binding protein 2 OS=Mus musculus GN=Ybx2 PE=4 SV=1 (A0A0A0MQD2_MOUSE)	A0A0A0MQD2_MOUSE	31 kDa	TRUE	0% (0.34)	unknown	0	-1.3	0	-0.2
515	TRUE	Empty	Cluster of Actin-related protein 3 OS=Mus musculus GN=Actr3 PE=1 SV=3 (ARP3_MOUSE)	ARP3_MOUSE	47 kDa	TRUE	0% (0.34)	unknown	0	0.2	-0.4	-1.3
507	TRUE	Empty	Isoform 2 of Transcription intermediary factor 1-beta OS=Mus musculus GN=Trim28	sp|Q62318-2|TIF1B_MOUSE (+1)	54 kDa		0% (0.33)	unknown	0	-0.1	-1.2	-1
508	TRUE	Empty	ATP-binding cassette sub-family D member 3 OS=Mus musculus GN=Abcd3 PE=1 SV=2	ABCD3_MOUSE	75 kDa	TRUE	0% (0.33)	unknown	0	0.1	0.5	-0.8
505	TRUE	Empty	Dynactin subunit 2 OS=Mus musculus GN=Dctn2 PE=1 SV=3	DCTN2_MOUSE	44 kDa		0% (0.32)	unknown	0	0	-0.3	-1.1
506	TRUE	Empty	Inositol 1,4,5-trisphosphate receptor type 3 OS=Mus musculus GN=Itpr3 PE=1 SV=3	ITPR3_MOUSE	304 kDa	TRUE	0% (0.32)	unknown	0	-0.2	-1.6	1
500	TRUE	Empty	Cluster of 14-3-3 protein zeta/delta OS=Mus musculus GN=Ywhaz PE=1 SV=1 (1433Z_MOUSE)	1433Z_MOUSE	28 kDa	TRUE	0% (0.31)	unknown	0	0.1	0.1	-0.6
501	TRUE	Empty	Cluster of Acyl-CoA dehydrogenase family member 11 OS=Mus musculus GN=Acad11 PE=1 SV=2 (ACD11_MOUSE)	ACD11_MOUSE	87 kDa	TRUE	0% (0.31)	unknown	0	-0.2	-0.6	0
502	TRUE	Empty	Cluster of Sterol O-acyltransferase 2 OS=Mus musculus GN=Soat2 PE=1 SV=2 (SOAT2_MOUSE)	SOAT2_MOUSE	61 kDa	TRUE	0% (0.31)	unknown	0	-0.2	-0.9	-2.6
497	TRUE	Empty	T-complex protein 1 subunit gamma OS=Mus musculus GN=Cct3 PE=1 SV=1	TCPG_MOUSE	61 kDa		0% (0.30)	unknown	0	-0.2	-0.2	-1
498	TRUE	Empty	Stress-induced-phosphoprotein 1 OS=Mus musculus GN=Stip1 PE=1 SV=1	STIP1_MOUSE	63 kDa		0% (0.30)	unknown	0	-0.2	-0.7	-1
499	TRUE	Empty	Aldose reductase OS=Mus musculus GN=Akr1b1 PE=1 SV=3	ALDR_MOUSE	36 kDa	TRUE	0% (0.30)	unknown	0	2.1	0.5	1.8
491	TRUE	Empty	Cluster of Apoptotic chromatin condensation inducer in the nucleus (Fragment) OS=Mus musculus GN=Acin1 PE=1 SV=1 (F6RJ39_MOUSE)	F6RJ39_MOUSE [3]	144 kDa	TRUE	0% (0.29)	unknown	0	-0.5	-2	-1.7
492	TRUE	Empty	Beta-hexosaminidase subunit alpha OS=Mus musculus GN=Hexa PE=2 SV=2	HEXA_MOUSE	61 kDa		0% (0.29)	unknown	0	0.2	-0.7	0.3
493	TRUE	Empty	Ras-related protein Rab-32 OS=Mus musculus GN=Rab32 PE=1 SV=3	RAB32_MOUSE	25 kDa		0% (0.29)	unknown	0	1.1	0	1.1
494	TRUE	Empty	Hypoxanthine-guanine phosphoribosyltransferase OS=Mus musculus GN=Hprt1 PE=1 SV=3	HPRT_MOUSE	25 kDa		0% (0.29)	unknown	0	-0.1	-0.3	-0.7
495	TRUE	Empty	Serine/threonine-protein phosphatase 2A 65 kDa regulatory subunit A alpha isoform OS=Mus musculus GN=Ppp2r1a PE=1 SV=3	2AAA_MOUSE	65 kDa	TRUE	0% (0.29)	unknown	0	0.1	-0.7	0
496	TRUE	Empty	Cluster of Cytochrome P450 CYP4F16 OS=Mus musculus GN=Cyp4f16 PE=2 SV=1 (Q99N17_MOUSE)	Q99N17_MOUSE [4]	60 kDa	TRUE	0% (0.29)	unknown	0	-0.5	-0.8	0.7
482	TRUE	Empty	Cathepsin B OS=Mus musculus GN=Ctsb PE=1 SV=2	CATB_MOUSE	37 kDa		0% (0.28)	unknown	0	-0.2	0.2	-1.4
484	TRUE	Empty	Alanine aminotransferase 1 OS=Mus musculus GN=Gpt PE=2 SV=3	ALAT1_MOUSE	55 kDa		0% (0.28)	unknown	0	0.5	-0.7	0.1
485	TRUE	Empty	T-complex protein 1 subunit alpha OS=Mus musculus GN=Tcp1 PE=1 SV=3	sp|P11983|TCPA_MOUSE	60 kDa		0% (0.28)	unknown	0	-0.3	-0.6	-1.3
486	TRUE	Empty	Polyribonucleotide nucleotidyltransferase 1, mitochondrial OS=Mus musculus GN=Pnpt1 PE=1 SV=1	sp|Q8K1R3|PNPT1_MOUSE	86 kDa		0% (0.28)	unknown	0	-2.3	-3.4	-0.2
487	TRUE	Empty	Isoform 5 of Collagen alpha-1(II) chain OS=Mus musculus GN=Col2a1	sp|P28481-5|CO2A1_MOUSE	138 kDa		0% (0.28)	unknown	0	0.4	0.5	0.9
488	TRUE	Empty	Isoform 2 of Ubiquitin-associated protein 2-like OS=Mus musculus GN=Ubap2l	sp|Q80X50-2|UBP2L_MOUSE (+4)	107 kDa		0% (0.28)	unknown	0	-0.8	-1.6	-1.3
489	TRUE	Empty	sp|Q63870|CO7A1_MOUSE-DECOY Collagen alpha-1(VII) chain OS=Mus musculus GN=Col7a1...	sp|Q63870|CO7A1_MOUSE-DECOY	?		0% (0.28)	unknown	0	0.9	0.8	0
478	TRUE	Empty	Protein C530008M17Rik OS=Mus musculus GN=C530008M17Rik PE=4 SV=1	E9Q3Y7_MOUSE (+1)	143 kDa	TRUE	0% (0.27)	unknown	0	2.9	2.5	3
479	TRUE	Empty	Cluster of Isocitrate dehydrogenase 3 (NAD+) beta OS=Mus musculus GN=Idh3b PE=2 SV=1 (Q91VA7_MOUSE)	Q91VA7_MOUSE	42 kDa	TRUE	0% (0.27)	unknown	0	0.2	-0.1	-1.5
480	TRUE	Empty	ATP-dependent RNA helicase DDX1 OS=Mus musculus GN=Ddx1 PE=1 SV=1	DDX1_MOUSE	83 kDa	TRUE	0% (0.27)	unknown	0	-0.1	-1.5	-1.7
481	TRUE	Empty	Thioredoxin reductase 1, cytoplasmic OS=Mus musculus GN=Txnrd1 PE=1 SV=3	sp|Q9JMH6|TRXR1_MOUSE	67 kDa	TRUE	0% (0.27)	unknown	0	-0.1	-1.3	-0.1
473	TRUE	Empty	Ketohexokinase OS=Mus musculus GN=Khk PE=4 SV=1	E9Q1Q9_MOUSE	38 kDa		0% (0.26)	unknown	0	-0.2	-0.9	0.3
474	TRUE	Empty	Caspase-7 OS=Mus musculus GN=Casp7 PE=1 SV=2	CASP7_MOUSE	34 kDa		0% (0.26)	unknown	0	-0.2	-0.8	-0.3
475	TRUE	Empty	Actin-related protein 2/3 complex subunit 4 OS=Mus musculus GN=Arpc4 PE=1 SV=3	ARPC4_MOUSE	20 kDa		0% (0.26)	unknown	0	1.2	0.7	0.2
476	TRUE	Empty	tr|B2RT41|B2RT41_MOUSE-DECOY Protein Zfc3h1 OS=Mus musculus GN=Zfc3h1 PE=2 SV=1	tr|B2RT41|B2RT41_MOUSE-DECOY	?		0% (0.26)	unknown	0	-0.5	-0.3	-0.8
477	TRUE	Empty	Elongation factor 1-beta OS=Mus musculus GN=Eef1b PE=1 SV=5	EF1B_MOUSE	25 kDa	TRUE	0% (0.26)	unknown	0	1.5	1.4	1
467	TRUE	Empty	Cytochrome P450 2S1 OS=Mus musculus GN=Cyp2s1 PE=2 SV=1	CP2S1_MOUSE	56 kDa		0% (0.25)	unknown	0	-0.4	-0.2	-1.4
468	TRUE	Empty	Bisphosphoglycerate mutase OS=Mus musculus GN=Bpgm PE=2 SV=2	PMGE_MOUSE	30 kDa	TRUE	0% (0.25)	unknown	0	0.1	-1.1	-0.9
470	TRUE	Empty	4-aminobutyrate aminotransferase, mitochondrial OS=Mus musculus GN=Abat PE=1 SV=1	sp|P61922|GABT_MOUSE	56 kDa		0% (0.25)	unknown	0	-1.2	-0.5	-1.2
471	TRUE	Empty	Plexin-B2 OS=Mus musculus GN=Plxnb2 PE=1 SV=1	PLXB2_MOUSE	206 kDa	TRUE	0% (0.25)	unknown	0	0	-1.6	-1.2
462	TRUE	Empty	Aspartate--tRNA ligase, cytoplasmic OS=Mus musculus GN=Dars PE=2 SV=2	SYDC_MOUSE	57 kDa	TRUE	0% (0.24)	unknown	0	-0.1	-0.2	-1
463	TRUE	Empty	Ras-related protein Rab-6A OS=Mus musculus GN=Rab6a PE=3 SV=1	D3YV69_MOUSE	20 kDa	TRUE	0% (0.24)	unknown	0	-0.1	0.6	0.8
464	TRUE	Empty	Cluster of Enoyl-CoA hydratase, mitochondrial OS=Mus musculus GN=Echs1 PE=1 SV=1 (ECHM_MOUSE)	ECHM_MOUSE	31 kDa	TRUE	0% (0.24)	unknown	0	-0.2	-0.2	-0.7
465	TRUE	Empty	sp|A2ASS6|TITIN_MOUSE-DECOY Titin OS=Mus musculus GN=Ttn PE=1 SV=1	sp|A2ASS6|TITIN_MOUSE-DECOY	?		0% (0.24)	unknown	0	-0.4	0.1	6.6
466	TRUE	Empty	Actin-related protein 2/3 complex subunit 1B OS=Mus musculus GN=Arpc1b PE=2 SV=4	ARC1B_MOUSE	41 kDa	TRUE	0% (0.24)	unknown	0	2.7	2.7	2.9
460	TRUE	Empty	sp|Q30D77|COOA1_MOUSE-DECOY Collagen alpha-1(XXIV) chain OS=Mus musculus GN=Col24a1...	sp|Q30D77|COOA1_MOUSE-DECOY	?		0% (0.23)	unknown	0	-4.5	-1.5	-4.8
461	TRUE	Empty	Na(+)/H(+) exchange regulatory cofactor NHE-RF3 OS=Mus musculus GN=Pdzk1 PE=1 SV=1	NHRF3_MOUSE	56 kDa		0% (0.23)	unknown	0	0.3	-1.7	2.2
452	TRUE	Empty	Isoform 4 of Calcium-activated potassium channel subunit alpha-1 OS=Mus musculus GN=Kcnma1	sp|Q08460-4|KCMA1_MOUSE	138 kDa	TRUE	0% (0.22)	unknown	0	0.7	0	1.5
454	TRUE	Empty	Isoform 2 of DnaJ homolog subfamily A member 3, mitochondrial OS=Mus musculus GN=Dnaja3	sp|Q99M87-2|DNJA3_MOUSE (+2)	49 kDa		0% (0.22)	unknown	0	-0.8	-2.8	-1.1
456	TRUE	Empty	Cluster of Expressed sequence AU018778 OS=Mus musculus GN=Ces1f PE=2 SV=1 (Q91WU0_MOUSE)	Q91WU0_MOUSE [2]	62 kDa	TRUE	0% (0.22)	unknown	0	0.4	0.4	0
457	TRUE	Empty	Propionyl-CoA carboxylase beta chain, mitochondrial OS=Mus musculus GN=Pccb PE=1 SV=1	E9Q1J7_MOUSE (+1)	55 kDa		0% (0.22)	unknown	0	1	-0.3	0.5
458	TRUE	Empty	Cluster of PEST proteolytic signal-containing nuclear protein OS=Mus musculus GN=Pcnp PE=4 SV=1 (D6RDQ3_MOUSE)	D6RDQ3_MOUSE [2]	6 kDa	TRUE	0% (0.22)	unknown	0	-1.5	-2.2	-0.9
446	TRUE	Empty	Phenazine biosynthesis-like domain-containing protein 2 OS=Mus musculus GN=Pbld2 PE=2 SV=1	PBLD2_MOUSE	32 kDa	TRUE	0% (0.21)	unknown	0	-0.6	-1.2	0.1
448	TRUE	Empty	D3Z3N4-DECOY	D3Z3N4-DECOY	?	TRUE	0% (0.21)	unknown	0	-0.2	-0.3	Value Missing
449	TRUE	Empty	Atlastin-3 OS=Mus musculus GN=Atl3 PE=4 SV=1	E9PYT3_MOUSE (+1)	60 kDa	TRUE	0% (0.21)	unknown	0	-0.2	-0.1	Value Missing
450	TRUE	Empty	Protein Nolc1 OS=Mus musculus GN=Nolc1 PE=1 SV=1	E9Q5C9_MOUSE	74 kDa		0% (0.21)	unknown	0	0.2	-3.6	-0.2
436	TRUE	Empty	Isoform HMG-Y of High mobility group protein HMG-I/HMG-Y OS=Mus musculus GN=Hmga1	sp|P17095-1|HMGA1_MOUSE	11 kDa		0% (0.20)	unknown	0	0	-0.7	1.1
437	TRUE	Empty	Cluster of NADH dehydrogenase [ubiquinone] flavoprotein 3, mitochondrial OS=Mus musculus GN=Ndufv3 PE=2 SV=1 (Q3U422_MOUSE)	Q3U422_MOUSE	50 kDa	TRUE	0% (0.20)	unknown	0	2.2	1.6	1.4
438	TRUE	Empty	Casein kinase II subunit alpha OS=Mus musculus GN=Csnk2a1 PE=1 SV=2	CSK21_MOUSE	45 kDa	TRUE	0% (0.20)	unknown	0	-1.1	-1.2	-2.3
439	TRUE	Empty	40S ribosomal protein S12 OS=Mus musculus GN=Rps12 PE=1 SV=1	Q6ZWZ6_MOUSE (+1)	15 kDa		0% (0.20)	unknown	0	-0.2	0.1	-1.3
440	TRUE	Empty	Alpha-centractin OS=Mus musculus GN=Actr1a PE=2 SV=1	ACTZ_MOUSE	43 kDa		0% (0.20)	unknown	0	0.3	-0.7	-0.2
441	TRUE	Empty	28S ribosomal protein S7, mitochondrial OS=Mus musculus GN=Mrps7 PE=2 SV=1	RT07_MOUSE	28 kDa		0% (0.20)	unknown	0	0.1	0.2	-2
442	TRUE	Empty	Transcription elongation factor SPT6 OS=Mus musculus GN=Supt6h PE=1 SV=2	SPT6H_MOUSE	199 kDa		0% (0.20)	unknown	0	-0.9	-0.2	0.4
443	TRUE	Empty	Peroxisomal sarcosine oxidase OS=Mus musculus GN=Pipox PE=1 SV=1	SOX_MOUSE	44 kDa		0% (0.20)	unknown	0	-0.2	0.2	-1.6
444	TRUE	Empty	Peptidyl-prolyl cis-trans isomerase FKBP4 OS=Mus musculus GN=Fkbp4 PE=1 SV=5	FKBP4_MOUSE	52 kDa		0% (0.20)	unknown	0	0.4	0.2	-1.1
445	TRUE	Empty	NADH dehydrogenase [ubiquinone] 1 beta subcomplex subunit 2, mitochondrial OS=Mus musculus GN=Ndufb2 PE=3 SV=1	NDUB2_MOUSE	12 kDa		0% (0.20)	unknown	0	-0.1	-0.9	0.3
428	TRUE	Empty	Isoform 2 of UTP--glucose-1-phosphate uridylyltransferase OS=Mus musculus GN=Ugp2	sp|Q91ZJ5-2|UGPA_MOUSE (+1)	56 kDa		0% (0.19)	unknown	0	0.4	0.2	-0.8
429	TRUE	Empty	Coronin-1B OS=Mus musculus GN=Coro1b PE=1 SV=1	COR1B_MOUSE	54 kDa		0% (0.19)	unknown	0	0.1	-0.4	-0.8
430	TRUE	Empty	NACHT, LRR and PYD domains-containing protein 6 OS=Mus musculus GN=Nlrp6 PE=4 SV=1	E9QNS0_MOUSE (+2)	99 kDa	TRUE	0% (0.19)	unknown	0	0.4	1.1	0.7
431	TRUE	Empty	Cluster of Galectin-3-binding protein OS=Mus musculus GN=Lgals3bp PE=1 SV=1 (LG3BP_MOUSE)	LG3BP_MOUSE	64 kDa	TRUE	0% (0.19)	unknown	0	0.8	-0.2	0
432	TRUE	Empty	AP-3 complex subunit beta-1 OS=Mus musculus GN=Ap3b1 PE=1 SV=2	AP3B1_MOUSE	123 kDa		0% (0.19)	unknown	0	-0.6	1	0.1
433	TRUE	Empty	Dystroglycan OS=Mus musculus GN=Dag1 PE=1 SV=4	DAG1_MOUSE	97 kDa		0% (0.19)	unknown	0	-0.8	-0.3	-0.2
435	TRUE	Empty	Cell division cycle 5-like protein OS=Mus musculus GN=Cdc5l PE=1 SV=2	CDC5L_MOUSE	92 kDa		0% (0.19)	unknown	0	-0.4	-4.6	-2.2
420	TRUE	Empty	Amiloride-sensitive amine oxidase [copper-containing] OS=Mus musculus GN=Aoc1 PE=2 SV=1	AOC1_MOUSE (+1)	85 kDa		0% (0.18)	unknown	0	0.6	-0.2	-0.3
421	TRUE	Empty	Nitrilase homolog 1 OS=Mus musculus GN=Nit1 PE=2 SV=2	sp|Q8VDK1|NIT1_MOUSE	36 kDa		0% (0.18)	unknown	0	0.4	-0.2	-0.7
424	TRUE	Empty	Tubulin-folding cofactor B OS=Mus musculus GN=Tbcb PE=1 SV=2	TBCB_MOUSE	27 kDa		0% (0.18)	unknown	0	0.5	0.9	2.3
425	TRUE	Empty	Ras GTPase-activating-like protein IQGAP2 OS=Mus musculus GN=Iqgap2 PE=1 SV=2	IQGA2_MOUSE	181 kDa	TRUE	0% (0.18)	unknown	0	0.1	-0.9	0.5
406	TRUE	Empty	Protein 2010106E10Rik OS=Mus musculus GN=2010106E10Rik PE=4 SV=1	A2ANY3_MOUSE (+1)	31 kDa		0% (0.17)	unknown	0	1.2	1.7	1.9
407	TRUE	Empty	Monoacylglycerol lipase ABHD12 OS=Mus musculus GN=Abhd12 PE=1 SV=2	sp|Q99LR1|ABD12_MOUSE	45 kDa		0% (0.17)	unknown	0	0.3	-1.5	0
408	TRUE	Empty	Isoform 2 of Golgin subfamily A member 1 OS=Mus musculus GN=Golga1	sp|Q9CW79-2|GOGA1_MOUSE	84 kDa		0% (0.17)	unknown	0	1.3	0.1	1.4
411	TRUE	Empty	PDZ and LIM domain protein 5 OS=Mus musculus GN=Pdlim5 PE=1 SV=4	sp|Q8CI51|PDLI5_MOUSE	63 kDa		0% (0.17)	unknown	0	-0.2	-1.9	-0.2
412	TRUE	Empty	ATP-binding cassette sub-family G member 8 OS=Mus musculus GN=Abcg8 PE=2 SV=1	Q7TSR6_MOUSE (+2)	76 kDa		0% (0.17)	unknown	0	-1.5	0.2	-0.1
413	TRUE	Empty	Nuclear pore complex protein Nup54 OS=Mus musculus GN=Nup54 PE=1 SV=1	NUP54_MOUSE	56 kDa		0% (0.17)	unknown	0	0.1	-1.9	-0.2
415	TRUE	Empty	40S ribosomal protein S25 OS=Mus musculus GN=Rps25 PE=1 SV=1	RS25_MOUSE	14 kDa		0% (0.17)	unknown	0	-0.1	-0.5	-1.3
416	TRUE	Empty	GPI transamidase component PIG-S OS=Mus musculus GN=Pigs PE=1 SV=3	PIGS_MOUSE	62 kDa		0% (0.17)	unknown	0	-0.9	-1.9	-0.7
418	TRUE	Empty	Guanine nucleotide-binding protein subunit beta-2-like 1 OS=Mus musculus GN=Gnb2l1 PE=1 SV=3	GBLP_MOUSE	35 kDa		0% (0.17)	unknown	0	-0.6	-0.9	-0.5
398	TRUE	Empty	26S protease regulatory subunit 6A OS=Mus musculus GN=Psmc3 PE=3 SV=1	B7ZCF1_MOUSE	50 kDa		0% (0.16)	unknown	0	-0.5	-1.8	-0.1
399	TRUE	Empty	sp|O88207|CO5A1_MOUSE-DECOY Collagen alpha-1(V) chain OS=Mus musculus GN=Col5a1 PE=2...	sp|O88207|CO5A1_MOUSE-DECOY	?		0% (0.16)	unknown	0	-0.2	0.4	6.6
400	TRUE	Empty	SH3 and multiple ankyrin repeat domains protein 2 OS=Mus musculus GN=Shank2 PE=1 SV=1	D3Z5K8_MOUSE	200 kDa	TRUE	0% (0.16)	unknown	0	0.3	0.4	Value Missing
401	TRUE	Empty	Ragulator complex protein LAMTOR3 OS=Mus musculus GN=Lamtor3 PE=1 SV=1	LTOR3_MOUSE	14 kDa		0% (0.16)	unknown	0	0.1	0	-1.6
405	TRUE	Empty	Cyclin-dependent kinase 11B OS=Mus musculus GN=Cdk11b PE=1 SV=2	sp|P24788|CD11B_MOUSE	92 kDa		0% (0.16)	unknown	0	0.6	-2.2	-0.8
389	TRUE	Empty	Cluster of Tricarboxylate transport protein, mitochondrial (Fragment) OS=Mus musculus GN=Slc25a1 PE=3 SV=1 (F6VVY4_MOUSE)	F6VVY4_MOUSE	22 kDa	TRUE	0% (0.15)	unknown	0	-1.1	-1.9	-4
392	TRUE	Empty	Protein Srp72 OS=Mus musculus GN=Srp72 PE=1 SV=1	E9Q740_MOUSE (+1)	68 kDa		0% (0.15)	unknown	0	2.3	0	2.4
393	TRUE	Empty	40S ribosomal protein S13 OS=Mus musculus GN=Rps13 PE=1 SV=2	RS13_MOUSE	17 kDa		0% (0.15)	unknown	0	-0.7	-2.5	-0.9
394	TRUE	Empty	Cluster of Staphylococcal nuclease domain-containing protein 1 OS=Mus musculus GN=Snd1 PE=1 SV=1 (SND1_MOUSE)	SND1_MOUSE	102 kDa	TRUE	0% (0.15)	unknown	0	0.7	-0.3	-0.4
395	TRUE	Empty	Protein sel-1 homolog 1 OS=Mus musculus GN=Sel1l PE=4 SV=1	J3QJX3_MOUSE	82 kDa		0% (0.15)	unknown	0	-0.1	-1.8	1.4
396	TRUE	Empty	H-2 class I histocompatibility antigen, TLA(B) alpha chain OS=Mus musculus GN=H2-T3 PE=2 SV=1	Q05A75_MOUSE	44 kDa	TRUE	0% (0.15)	unknown	0	-0.5	-2	2.5
376	TRUE	Empty	Cluster of Nucleophosmin OS=Mus musculus GN=Npm1 PE=1 SV=1 (NPM_MOUSE)	NPM_MOUSE	33 kDa	TRUE	0% (0.14)	unknown	0	0.5	0.6	0.2
377	TRUE	Empty	Cluster of DNA topoisomerase 2-beta OS=Mus musculus GN=Top2b PE=1 SV=2 (TOP2B_MOUSE)	TOP2B_MOUSE	182 kDa	TRUE	0% (0.14)	unknown	0	0.8	0.9	0.3
378	TRUE	Empty	O08583-DECOY	O08583-DECOY	?	TRUE	0% (0.14)	unknown	0	-0.5	-0.8	-6.6
379	TRUE	Empty	Kinase suppressor of Ras 1 OS=Mus musculus GN=Ksr1 PE=1 SV=1	sp|Q61097|KSR1_MOUSE	97 kDa		0% (0.14)	unknown	0	-0.5	-2.3	-0.9
380	TRUE	Empty	26S protease regulatory subunit 7 OS=Mus musculus GN=Psmc2 PE=2 SV=1	Q8BVQ9_MOUSE	53 kDa		0% (0.14)	unknown	0	2.2	-1.3	2.8
381	TRUE	Empty	sp|Q61545|EWS_MOUSE-DECOY RNA-binding protein EWS OS=Mus musculus GN=Ewsr1 PE=1 SV=2	sp|Q61545|EWS_MOUSE-DECOY (+1)	?		0% (0.14)	unknown	0	-0.1	1.3	1.5
382	TRUE	Empty	Dolichyl-diphosphooligosaccharide--protein glycosyltransferase subunit DAD1 OS=Mus musculus GN=Dad1 PE=2 SV=3	DAD1_MOUSE	12 kDa		0% (0.14)	unknown	0	0.3	-3.1	0.3
385	TRUE	Empty	40S ribosomal protein S14 (Fragment) OS=Mus musculus GN=Rps14 PE=4 SV=1	D3YVF4_MOUSE (+2)	13 kDa		0% (0.14)	unknown	0	-0.9	-0.3	0
386	TRUE	Empty	Leukocyte tyrosine kinase receptor OS=Mus musculus GN=Ltk PE=1 SV=3	sp|P08923|LTK_MOUSE	94 kDa		0% (0.14)	unknown	0	-1.4	-0.9	1.6
388	TRUE	Empty	ATP-dependent Clp protease ATP-binding subunit clpX-like, mitochondrial OS=Mus musculus GN=Clpx PE=1 SV=2	CLPX_MOUSE (+1)	69 kDa		0% (0.14)	unknown	0	-0.8	-0.6	-0.2
365	TRUE	Empty	Cluster of EF-hand domain-containing protein D2 OS=Mus musculus GN=Efhd2 PE=1 SV=1 (Q8C845_MOUSE)	Q8C845_MOUSE	27 kDa	TRUE	0% (0.13)	unknown	0	0	-0.5	-0.8
367	TRUE	Empty	Isoform 3 of Programmed cell death 6-interacting protein OS=Mus musculus GN=Pdcd6ip	sp|Q9WU78-3|PDC6I_MOUSE (+1)	97 kDa	TRUE	0% (0.13)	unknown	0	0.3	-0.6	-1.1
368	TRUE	Empty	Cluster of Isoform 2 of Cleavage stimulation factor subunit 2 OS=Mus musculus GN=Cstf2 (sp|Q8BIQ5-2|CSTF2_MOUSE)	sp|Q8BIQ5-2|CSTF2_MOUSE [2]	54 kDa	TRUE	0% (0.13)	unknown	0	1	-0.2	0.2
371	TRUE	Empty	Isoform 2 of Splicing factor 3B subunit 3 OS=Mus musculus GN=Sf3b3	sp|Q921M3-2|SF3B3_MOUSE (+1)	125 kDa		0% (0.13)	unknown	0	-0.2	0.6	0.7
372	TRUE	Empty	Glyoxalase domain-containing protein 5 OS=Mus musculus GN=Glod5 PE=2 SV=1	GLOD5_MOUSE	17 kDa		0% (0.13)	unknown	0	-0.4	-0.6	-0.5
374	TRUE	Empty	Cluster of Phosphoglucomutase-1 OS=Mus musculus GN=Pgm1 PE=1 SV=4 (PGM1_MOUSE)	PGM1_MOUSE	61 kDa	TRUE	0% (0.13)	unknown	0	-0.7	-0.4	-0.2
375	TRUE	Empty	Protein Cdhr2 OS=Mus musculus GN=Cdhr2 PE=4 SV=1	E9Q7P9_MOUSE	143 kDa		0% (0.13)	unknown	0	-0.3	-0.8	-1
357	TRUE	Empty	Isoform 2 of Nuclear pore complex protein Nup93 OS=Mus musculus GN=Nup93	sp|Q8BJ71-2|NUP93_MOUSE (+1)	80 kDa		0% (0.12)	unknown	0	1.2	1.6	2.9
358	TRUE	Empty	Cluster of Protein SET (Fragment) OS=Mus musculus GN=Set PE=1 SV=1 (A2BE92_MOUSE)	A2BE92_MOUSE [3]	18 kDa	TRUE	0% (0.12)	unknown	0	1.3	0.1	1.2
360	TRUE	Empty	Cluster of Unconventional myosin-VI OS=Mus musculus GN=Myo6 PE=4 SV=1 (E9PVU0_MOUSE)	E9PVU0_MOUSE [6]	146 kDa	TRUE	0% (0.12)	unknown	0	0.8	0.1	-0.1
363	TRUE	Empty	Angiotensin-converting enzyme 2 OS=Mus musculus GN=Ace2 PE=1 SV=1	sp|Q8R0I0|ACE2_MOUSE	92 kDa	TRUE	0% (0.12)	unknown	0	-0.2	-0.4	-1.7
349	TRUE	Empty	E3 ubiquitin-protein ligase DTX3L OS=Mus musculus GN=Dtx3l PE=2 SV=1	sp|Q3UIR3|DTX3L_MOUSE	83 kDa		0% (0.11)	unknown	0	1.5	-1.8	0.3
350	TRUE	Empty	Cluster of sp|O70133-2|DHX9_MOUSE-DECOY Isoform 2 of ATP-dependent RNA helicase A OS=Mus musculus... (sp|O70133-2|DHX9_MOUSE-DECOY)	sp|O70133-2|DHX9_MOUSE-DECOY [3]	?	TRUE	0% (0.11)	unknown	0	0	-0.1	Value Missing
351	TRUE	Empty	Treacle protein OS=Mus musculus GN=Tcof1 PE=1 SV=1	H3BL37_MOUSE (+1)	139 kDa		0% (0.11)	unknown	0	1.3	-3.4	-4.4
354	TRUE	Empty	60S ribosomal protein L23a OS=Mus musculus GN=Rpl23a PE=1 SV=1	RL23A_MOUSE	18 kDa		0% (0.11)	unknown	0	0.1	0.5	-0.9
355	TRUE	Empty	Importin subunit beta-1 OS=Mus musculus GN=Kpnb1 PE=1 SV=2	IMB1_MOUSE	97 kDa		0% (0.11)	unknown	0	-0.2	-0.9	0.2
356	TRUE	Empty	26S protease regulatory subunit 10B OS=Mus musculus GN=Psmc6 PE=1 SV=1	PRS10_MOUSE	44 kDa	TRUE	0% (0.11)	unknown	0	1.1	-0.2	0.5
337	TRUE	Empty	Signal sequence receptor, delta OS=Mus musculus GN=Ssr4 PE=2 SV=1	Q9D8L3_MOUSE (+1)	19 kDa		0% (0.10)	unknown	0	0.8	0.8	-0.3
339	TRUE	Empty	Isoform 2 of Cingulin OS=Mus musculus GN=Cgn	sp|P59242-2|CING_MOUSE (+1)	136 kDa		0% (0.10)	unknown	0	0.2	-0.7	-0.8
340	TRUE	Empty	Cluster of Acyl-protein thioesterase 1 OS=Mus musculus GN=Lypla1 PE=1 SV=1 (sp|P97823|LYPA1_MOUSE)	sp|P97823|LYPA1_MOUSE	25 kDa	TRUE	0% (0.10)	unknown	0	-0.8	-1.4	-0.2
341	TRUE	Empty	Endonuclease G, mitochondrial OS=Mus musculus GN=Endog PE=2 SV=1	NUCG_MOUSE	32 kDa		0% (0.10)	unknown	0	0.9	-0.6	1.7
347	TRUE	Empty	Cluster of Copper-transporting ATPase 1 OS=Mus musculus GN=Atp7a PE=1 SV=1 (A2AG68_MOUSE)	A2AG68_MOUSE [2]	162 kDa	TRUE	0% (0.10)	unknown	0	0.6	1.2	-0.2
335	TRUE	Empty	Cluster of Ubiquinone biosynthesis monooxygenase COQ6 OS=Mus musculus GN=Coq6 PE=1 SV=3 (COQ6_MOUSE)	COQ6_MOUSE	51 kDa	TRUE	0% (0.098)	unknown	0	0	0	Value Missing
333	TRUE	Empty	Caspase-1 OS=Mus musculus GN=Casp1 PE=1 SV=1	CASP1_MOUSE	46 kDa	TRUE	0% (0.097)	unknown	0	0.1	-0.1	-0.6
334	TRUE	Empty	Isoform Kidney of Band 3 anion transport protein OS=Mus musculus GN=Slc4a1	sp|P04919-2|B3AT_MOUSE (+1)	94 kDa		0% (0.097)	unknown	0	1.1	0.3	0.8
332	TRUE	Empty	Dynamin-3 OS=Mus musculus GN=Dnm3 PE=1 SV=1	E9QLL2_MOUSE (+2)	97 kDa	TRUE	0% (0.095)	unknown	0	1	0	0.7
330	TRUE	Empty	Coatomer subunit beta OS=Mus musculus GN=Copb1 PE=1 SV=1	COPB_MOUSE	107 kDa	TRUE	0% (0.091)	unknown	0	0.3	-0.5	-0.6
331	TRUE	Empty	Citrate lyase subunit beta-like protein, mitochondrial OS=Mus musculus GN=Clybl PE=1 SV=2	CLYBL_MOUSE	38 kDa		0% (0.091)	unknown	0	-1	2.5	2.7
329	TRUE	Empty	Desmoglein-2 OS=Mus musculus GN=Dsg2 PE=1 SV=3	DSG2_MOUSE	122 kDa	TRUE	0% (0.090)	unknown	0	-0.1	-0.8	0.5
325	TRUE	Empty	DnaJ homolog subfamily A member 2 OS=Mus musculus GN=Dnaja2 PE=1 SV=1	DNJA2_MOUSE	46 kDa		0% (0.087)	unknown	0	0	0.4	Value Missing
319	TRUE	Empty	Ectonucleotide pyrophosphatase/phosphodiesterase family member 3 OS=Mus musculus GN=Enpp3 PE=1 SV=2	ENPP3_MOUSE	99 kDa		0% (0.082)	unknown	0	-0.3	-1.9	0.3
320	TRUE	Empty	3-beta-hydroxysteroid-Delta(8),Delta(7)-isomerase OS=Mus musculus GN=Ebp PE=1 SV=3	EBP_MOUSE	26 kDa		0% (0.082)	unknown	0	-1.4	0.3	0.3
323	TRUE	Empty	Uncharacterized protein OS=Mus musculus GN=Gm8730 PE=3 SV=1	E9Q070_MOUSE (+1)	34 kDa		0% (0.082)	unknown	0	0.2	0.1	-1.7
318	TRUE	Empty	Cluster of Heterogeneous nuclear ribonucleoprotein D0 (Fragment) OS=Mus musculus GN=Hnrnpd PE=1 SV=1 (F6ZV59_MOUSE)	F6ZV59_MOUSE [7]	25 kDa	TRUE	0% (0.078)	unknown	0	0	-0.3	-0.7
315	TRUE	Empty	Isoform 2 of Integrin beta-1 OS=Mus musculus GN=Itgb1	sp|P09055-2|ITB1_MOUSE (+1)	89 kDa		0% (0.073)	unknown	0	0.5	0.7	0.5
313	TRUE	Empty	Cluster of Choline-phosphate cytidylyltransferase A OS=Mus musculus GN=Pcyt1a PE=1 SV=1 (PCY1A_MOUSE)	PCY1A_MOUSE	42 kDa	TRUE	0% (0.072)	unknown	0	0.3	-2.4	-2.1
314	TRUE	Empty	Cluster of Isoform 2 of Unconventional myosin-Id OS=Mus musculus GN=Myo1d (sp|Q5SYD0-2|MYO1D_MOUSE)	sp|Q5SYD0-2|MYO1D_MOUSE	109 kDa	TRUE	0% (0.072)	unknown	0	0.5	-0.9	-1.4
310	TRUE	Empty	Cluster of Glutathione S-transferase Mu 2 OS=Mus musculus GN=Gstm2 PE=3 SV=1 (D3YX76_MOUSE)	D3YX76_MOUSE [2]	22 kDa	TRUE	0% (0.070)	unknown	0	0.8	-0.7	-0.3
311	TRUE	Empty	Cluster of Polymerase delta-interacting protein 2 OS=Mus musculus GN=Poldip2 PE=2 SV=1 (PDIP2_MOUSE)	PDIP2_MOUSE	42 kDa	TRUE	0% (0.070)	unknown	0	0.1	-0.4	0.9
312	TRUE	Empty	Cluster of T-complex protein 1 subunit theta OS=Mus musculus GN=Cct8 PE=1 SV=1 (H3BL49_MOUSE)	H3BL49_MOUSE	53 kDa	TRUE	0% (0.070)	unknown	0	-0.6	-0.2	-2.1
307	TRUE	Empty	Cluster of Glycerol-3-phosphate acyltransferase 4 OS=Mus musculus GN=Agpat6 PE=2 SV=1 (GPAT4_MOUSE)	GPAT4_MOUSE	52 kDa	TRUE	0% (0.064)	unknown	0	0.2	0	-0.7
308	TRUE	Empty	Apoptosis-inducing factor 1, mitochondrial OS=Mus musculus GN=Aifm1 PE=1 SV=1	AIFM1_MOUSE (+1)	67 kDa		0% (0.064)	unknown	0	0.3	0	0.8
306	TRUE	Empty	Prostaglandin E synthase 2 OS=Mus musculus GN=Ptges2 PE=1 SV=3	PGES2_MOUSE	43 kDa		0% (0.063)	unknown	0	0.1	0.5	1.9
303	TRUE	Empty	Putative sodium-coupled neutral amino acid transporter 10 OS=Mus musculus GN=Slc38a10 PE=4 SV=1	J3QNE8_MOUSE (+4)	117 kDa		0% (0.057)	unknown	0	0.6	1.7	1.3
304	TRUE	Empty	MCG22048, isoform CRA_a OS=Mus musculus GN=Psme2 PE=4 SV=1	G3X9V0_MOUSE (+1)	26 kDa	TRUE	0% (0.057)	unknown	0	1.8	-0.7	1.6
302	TRUE	Empty	Phosphatidylinositide phosphatase SAC1 OS=Mus musculus GN=Sacm1l PE=2 SV=1	SAC1_MOUSE	67 kDa		0% (0.056)	unknown	0	-0.7	-0.8	-0.3
300	TRUE	Empty	Leukotriene A-4 hydrolase OS=Mus musculus GN=Lta4h PE=1 SV=4	LKHA4_MOUSE	69 kDa		0% (0.055)	unknown	0	0.1	-0.5	-1.1
301	TRUE	Empty	Riboflavin kinase OS=Mus musculus GN=Rfk PE=1 SV=2	RIFK_MOUSE	17 kDa		0% (0.055)	unknown	0	0.7	0.3	0.1
END OF FILE
