# Supplementary material for: Changes in protein expression after treatment with Ancylostoma caninum excretory/secretory products in a mouse model of colitis
Source: Sci Rep. 2017 Feb 13;7:41883. doi: 10.1038/srep41883 (PMC5304188; doi:10.1038/srep41883)
Supplement: Supplementary Table 8 [file srep41883-s9.zip › Supplementary_Table_8.xlsx]

## Sheet: Supplementary_Table_7.xls
IEL, Quantitative Spectrum report created on 06/09/2015
Experiment: IEL
	Identification Criteria: unknown
		Scaffold Version: Scaffold_4.2.1
		Quantification Type: iTRAQ 8-Plex
		Peak Quantitation Measurement: Centroided Peak Intensity
		Protein Thresholds: 99.0% minimum and 2 peptides minimum
		Peptide Thresholds: 95.0% minimum
	Purity Correction Set: unknown
		Default iTRAQ 8-Plex Purity Correction:
			Purity Correction Values: [0.000,0.000,0.929,0.0689,0.00220]; [0.000,0.00940,0.930,0.0590,0.00160]; [0.000,0.0188,0.931,0.0490,0.001000]; [0.000,0.0282,0.932,0.0390,0.000700]; [0.000600,0.0377,0.933,0.0288,0.000]; [0.000900,0.0471,0.933,0.0188,0.000]; [0.00140,0.0566,0.933,0.00870,0.000]; [0.000,0.000,0.000,0.000,0.000]; [0.00270,0.0744,0.921,0.00180,0.000]
			Samples Applied To: All Samples
	Quantitation Preferences: unknown
		Minimum Value Preference:
			Use Minimum Absolute Intensity: false
			Minimum Absolute Intensity: 0.0
			Minimum Value: 0.01
		Model Preference:
			Model Type: Intensity-Based Normalization
		Condenser Preference:
			Use Intensity Weighting: true
			Use Standard Deviation Estimation: true
			Use Non-Exclusive Peptides: false
		Intensity-Based Normalization Preference:
			Calculation Type: Median
			Quant Uniqueness Model: Unique Peptides
			Use Inter Experiment Normalization: true
			Use Intra Sample Normalization: true
			Use Peptide Normalization: true
			Use Protein Reference Normalization: true
			Use Protein Average As Reference: false
			Use Iterative Normalization: true
		View Preference:
			View Type: Log2 Ratio
	Normalization Factors: unknown
		Inter-Experiment Normalization Factors:
			IEL: 1.640
		Intra-Sample Normalization Factors:
			IEL: [-1.70,-1.28,34.2,-1.07,65.4,65.4,65.4,65.4]
	Quantitative Test: unknown
		Quantitative Test: Kruskal-Wallis Test (P-Value)
Experiment	Protein Name	Accession Numbers	Valid	Exclusive	Sequence	Prob	Modifications	Mascot Ion Score	Mascot Identity Score	Mascot Delta Ion Score	X! Tandem	Quant 4	Quant 2	Quant 1	Quant 3	Quant 4 Raw	Quant 2 Raw	Quant 1 Raw	Quant 3 Raw	Weight	Stdev	Log Intensity	Observed	Actual Mass	Charge	Delta Da	Delta PPM	Spectrum ID	Bio Sample	MS/MS Sample
IEL	Keratin, type II cytoskeletal 8 OS=Mus musculus GN=Krt8 PE=1 SV=4	K2C8_MOUSE	TRUE	TRUE	aEAETMYQIk	1	iTRAQ8plex (+304), iTRAQ8plex (+304)	19.48	36.0541	15.69	1.95861	0	-0.124	0.07769	-0.06056	2496	3037	3862	2213	0.904918	4.11071	13.5028	597.996	1790.97	3	0.00449853	2.51038	Locus:1.1.1.2476.20 File:"Jeremy_20131004_iTRAQ_IELA_5.wiff"	IEL	Ivanna-IEL-A (IEL-A)
IEL	Keratin, type II cytoskeletal 8 OS=Mus musculus GN=Krt8 PE=1 SV=4	K2C8_MOUSE	TRUE	TRUE	aEAETMYQIk	1	iTRAQ8plex (+304), iTRAQ8plex (+304)	43.28	36.0541	28.7	2.63827	0	-0.3503	0.04959	-0.005562	3870	4066	5826	3537	0.905623	3.86785	14.0784	597.996	1790.97	3	0.00449853	2.51038	Locus:1.1.1.2474.20 File:"Jeremy_20131004_iTRAQ_IELA_5.wiff"	IEL	Ivanna-IEL-A (IEL-A)
IEL	Keratin, type II cytoskeletal 8 OS=Mus musculus GN=Krt8 PE=1 SV=4	K2C8_MOUSE	TRUE	TRUE	aEAETMYQIk	1	iTRAQ8plex (+304), iTRAQ8plex (+304)	34.36	36.0541	24.12	2.36653	0	-0.6856	-0.1664	-0.2262	5879	4942	7618	4663	0.905727	3.73427	14.4957	597.996	1790.97	3	0.00449853	2.51038	Locus:1.1.1.2473.21 File:"Jeremy_20131004_iTRAQ_IELA_5.wiff"	IEL	Ivanna-IEL-A (IEL-A)
IEL	Keratin, type II cytoskeletal 8 OS=Mus musculus GN=Krt8 PE=1 SV=4	K2C8_MOUSE	TRUE	TRUE	aEAETMYQIk	1	iTRAQ8plex (+304), iTRAQ8plex (+304)	23.62	36.0541	13.81	3.00877	0	-0.5525	-0.2548	0.07983	2685	2474	3281	2581	0.904918	4.11071	13.428	597.997	1790.97	3	0.00125853	0.702313	Locus:1.1.1.2688.21 File:"Jeremy_20131004_iTRAQ_IELA_3.wiff"	IEL	Ivanna-IEL-A (IEL-A)
IEL	Keratin, type II cytoskeletal 8 OS=Mus musculus GN=Krt8 PE=1 SV=4	K2C8_MOUSE	TRUE	TRUE	aEAETMYQIk	1	iTRAQ8plex (+304), iTRAQ8plex (+304)	33.96	36.0541	21.15	2.95861	0	-0.01129	0.1579	-0.237	3029	3964	4974	2415	0.905417	3.97736	13.812	597.997	1790.97	3	0.00125853	0.702313	Locus:1.1.1.2687.21 File:"Jeremy_20131004_iTRAQ_IELA_3.wiff"	IEL	Ivanna-IEL-A (IEL-A)
IEL	Keratin, type II cytoskeletal 8 OS=Mus musculus GN=Krt8 PE=1 SV=4	K2C8_MOUSE	TRUE	TRUE	aEAETMYQIk	1	iTRAQ8plex (+304), iTRAQ8plex (+304)	49.18	36.0541	27.4	2.92082	0	-0.6626	-0.08892	-0.2628	6900	5887	9423	5352	0.905685	3.66836	14.7504	597.997	1790.97	3	0.00125853	0.702313	Locus:1.1.1.2685.17 File:"Jeremy_20131004_iTRAQ_IELA_3.wiff"	IEL	Ivanna-IEL-A (IEL-A)
IEL	Keratin, type II cytoskeletal 8 OS=Mus musculus GN=Krt8 PE=1 SV=4	K2C8_MOUSE	TRUE	TRUE	aEAETMYQIk	1	iTRAQ8plex (+304), iTRAQ8plex (+304)	32.14	36.0541	17.88	2.42022	0	-0.6774	-0.09297	-0.2665	7367	6225	10030	5700	0.905733	3.66836	14.8397	597.997	1790.97	3	0.00125853	0.702313	Locus:1.1.1.2684.20 File:"Jeremy_20131004_iTRAQ_IELA_3.wiff"	IEL	Ivanna-IEL-A (IEL-A)
IEL	Keratin, type II cytoskeletal 8 OS=Mus musculus GN=Krt8 PE=1 SV=4	K2C8_MOUSE	TRUE	TRUE	aEAETMYQIk	0.99	iTRAQ8plex (+304), iTRAQ8plex (+304)	18.27	36.0541	15.21		0	-0.7825	-0.6257	-1.019	1170	906	1127	573	0.900378	5.03238	11.8826	448.749	1790.97	4	0.00114453	0.638696	Locus:1.1.1.2445.5 File:"Jeremy_20131004_iTRAQ_IELA_2.wiff"	IEL	Ivanna-IEL-A (IEL-A)
IEL	Keratin, type II cytoskeletal 8 OS=Mus musculus GN=Krt8 PE=1 SV=4	K2C8_MOUSE	TRUE	TRUE	aEAETMYQIk	1	iTRAQ8plex (+304), iTRAQ8plex (+304)	22.05	36.0541	17.29		0	-0.2512	0.02226	-0.1534	757.7	847	1127	633	0.899927	5.1113	11.7163	448.749	1790.97	4	0.00114453	0.638696	Locus:1.1.1.2444.4 File:"Jeremy_20131004_iTRAQ_IELA_2.wiff"	IEL	Ivanna-IEL-A (IEL-A)
IEL	Keratin, type II cytoskeletal 8 OS=Mus musculus GN=Krt8 PE=1 SV=4	K2C8_MOUSE	TRUE	TRUE	aEAETMYQIk	1	iTRAQ8plex (+304), iTRAQ8plex (+304)	37.46	36.0541	20.78	2.88606	0	-0.03189	0.2749	0.1832	1395	1811	2454	1441	0.903142	4.5083	12.7938	597.997	1790.97	3	0.000181472	0.101269	Locus:1.1.1.2573.13 File:"Jeremy_20131004_iTRAQ_IELA_1.wiff"	IEL	Ivanna-IEL-A (IEL-A)
IEL	Keratin, type II cytoskeletal 8 OS=Mus musculus GN=Krt8 PE=1 SV=4	K2C8_MOUSE	TRUE	TRUE	aEAETMYQIk	1	iTRAQ8plex (+304), iTRAQ8plex (+304)	31.57	36.0541	23.81		0	-1.209	0.004354	-0.1563	1768	1072	2532	1456	0.903142	4.5083	12.7372	448.75	1790.97	4	0.000495472	0.276495	Locus:1.1.1.2569.3 File:"Jeremy_20131004_iTRAQ_IELA_1.wiff"	IEL	Ivanna-IEL-A (IEL-A)
IEL	Keratin, type II cytoskeletal 8 OS=Mus musculus GN=Krt8 PE=1 SV=4	K2C8_MOUSE	TRUE	TRUE	aEAETMYQIk	1	iTRAQ8plex (+304), iTRAQ8plex (+304)	24.22	36.0541	19.66		0	-0.4862	0.3228	-0.08826	1303	1256	2345	1129	0.902694	4.60629	12.5587	448.75	1790.97	4	0.000695472	0.388103	Locus:1.1.1.2566.3 File:"Jeremy_20131004_iTRAQ_IELA_1.wiff"	IEL	Ivanna-IEL-A (IEL-A)
IEL	Keratin, type II cytoskeletal 8 OS=Mus musculus GN=Krt8 PE=1 SV=4	K2C8_MOUSE	TRUE	TRUE	aEAETMYQIk	1	iTRAQ8plex (+304), iTRAQ8plex (+304)	49.18	36.0541	28.65	2.72125	0	-0.7301	-0.05612	-0.1246	2999	2459	4169	2532	0.905177	4.03268	13.5697	597.997	1790.97	3	0.000721472	0.402612	Locus:1.1.1.2443.21 File:"Jeremy_20131004_iTRAQ_IELA_2.wiff"	IEL	Ivanna-IEL-A (IEL-A)
IEL	Keratin, type II cytoskeletal 8 OS=Mus musculus GN=Krt8 PE=1 SV=4	K2C8_MOUSE	TRUE	TRUE	aEAETMYQIk	1	iTRAQ8plex (+304), iTRAQ8plex (+304)	49.25	36.0541	29.27	3.04096	0	-0.7532	-0.06367	-0.2646	5341	4300	7398	4133	0.905694	3.76772	14.3699	597.997	1790.97	3	0.000721472	0.402612	Locus:1.1.1.2442.20 File:"Jeremy_20131004_iTRAQ_IELA_2.wiff"	IEL	Ivanna-IEL-A (IEL-A)
IEL	Keratin, type II cytoskeletal 8 OS=Mus musculus GN=Krt8 PE=1 SV=4	K2C8_MOUSE	TRUE	TRUE	aEAETMYQIk	1	iTRAQ8plex (+304), iTRAQ8plex (+304)	52.75	36.0541	30.67	2.18046	0	-1.076	-0.2071	-0.2986	9792	6400	12230	7390	0.905873	3.59079	15.1282	597.997	1790.97	3	0.000721472	0.402612	Locus:1.1.1.2439.20 File:"Jeremy_20131004_iTRAQ_IELA_2.wiff"	IEL	Ivanna-IEL-A (IEL-A)
IEL	Keratin, type II cytoskeletal 8 OS=Mus musculus GN=Krt8 PE=1 SV=4	K2C8_MOUSE	TRUE	TRUE	aEAETMYQIk	1	iTRAQ8plex (+304), iTRAQ8plex (+304)	46.81	36.0541	28.04	2.92082	0	-1.139	-0.1198	-0.3556	10460	6567	13840	7615	0.905873	3.54496	15.2319	597.997	1790.97	3	0.000721472	0.402612	Locus:1.1.1.2440.20 File:"Jeremy_20131004_iTRAQ_IELA_2.wiff"	IEL	Ivanna-IEL-A (IEL-A)
IEL	Keratin, type II cytoskeletal 8 OS=Mus musculus GN=Krt8 PE=1 SV=4	K2C8_MOUSE	TRUE	TRUE	aEAETMYQIk	1	iTRAQ8plex (+304), iTRAQ8plex (+304)	52.36	36.0541	30.97	2.88606	0	-1.335	-0.2924	-0.2045	6115	3407	7161	4881	0.905727	3.76772	14.3963	597.998	1790.97	3	0.000781472	0.436095	Locus:1.1.1.2568.16 File:"Jeremy_20131004_iTRAQ_IELA_1.wiff"	IEL	Ivanna-IEL-A (IEL-A)
IEL	Keratin, type II cytoskeletal 8 OS=Mus musculus GN=Krt8 PE=1 SV=4	K2C8_MOUSE	TRUE	TRUE	aEAETMYQIk	1	iTRAQ8plex (+304), iTRAQ8plex (+304)	42.1	36.0541	24.66	2.40894	0	-0.395	-0.112	-0.2775	2626	2664	3564	2027	0.904918	4.11071	13.4095	597.998	1790.97	3	0.000841472	0.469577	Locus:1.1.1.2571.17 File:"Jeremy_20131004_iTRAQ_IELA_1.wiff"	IEL	Ivanna-IEL-A (IEL-A)
IEL	Keratin, type II cytoskeletal 8 OS=Mus musculus GN=Krt8 PE=1 SV=4	K2C8_MOUSE	TRUE	TRUE	aEAETMYQIk	1	iTRAQ8plex (+304), iTRAQ8plex (+304)	46	36.0541	26.17	3.26761	0	-0.7124	0.007958	-0.523	3282	2700	4789	2168	0.905177	4.03268	13.6594	597.998	1790.97	3	0.000841472	0.469577	Locus:1.1.1.2570.14 File:"Jeremy_20131004_iTRAQ_IELA_1.wiff"	IEL	Ivanna-IEL-A (IEL-A)
IEL	Keratin, type II cytoskeletal 8 OS=Mus musculus GN=Krt8 PE=1 SV=4	K2C8_MOUSE	TRUE	TRUE	aEAETMYQIk	1	iTRAQ8plex (+304), iTRAQ8plex (+304)	33.5	36.0541	20.24	2.61979	0	-0.5186	-0.07101	-0.2321	3677	3446	5102	2913	0.905562	3.92037	13.8859	597.998	1790.97	3	0.000931472	0.519801	Locus:1.1.1.2560.20 File:"Jeremy_20131004_iTRAQ_IELA_4.wiff"	IEL	Ivanna-IEL-A (IEL-A)
IEL	Keratin, type II cytoskeletal 8 OS=Mus musculus GN=Krt8 PE=1 SV=4	K2C8_MOUSE	TRUE	TRUE	aEAETMYQIk	1	iTRAQ8plex (+304), iTRAQ8plex (+304)	40.34	36.0541	24.4	2.63827	0	-0.3559	-0.2398	-0.1269	7035	7331	8776	5963	0.905733	3.66836	14.829	597.998	1790.97	3	0.000931472	0.519801	Locus:1.1.1.2557.20 File:"Jeremy_20131004_iTRAQ_IELA_4.wiff"	IEL	Ivanna-IEL-A (IEL-A)
IEL	Keratin, type II cytoskeletal 8 OS=Mus musculus GN=Krt8 PE=1 SV=4	K2C8_MOUSE	TRUE	TRUE	aEAETMYQIk	1	iTRAQ8plex (+304), iTRAQ8plex (+304)	38.82	36.0541	23.34	2.50864	0	-0.4915	-0.1033	-0.3725	7249	6895	9874	5270	0.905733	3.66836	14.838	597.998	1790.97	3	0.000931472	0.519801	Locus:1.1.1.2558.20 File:"Jeremy_20131004_iTRAQ_IELA_4.wiff"	IEL	Ivanna-IEL-A (IEL-A)
IEL	Keratin, type II cytoskeletal 8 OS=Mus musculus GN=Krt8 PE=1 SV=4	K2C8_MOUSE	TRUE	TRUE	aEAETMYQIk	1	iTRAQ8plex (+304), iTRAQ8plex (+304)	52.57	36.0541	28.82	2.88606	0	-1.366	-0.1439	-0.3791	7010	3814	9086	5018	0.905683	3.70094	14.6055	597.998	1790.97	3	0.00132147	0.737438	Locus:1.1.1.2567.15 File:"Jeremy_20131004_iTRAQ_IELA_1.wiff"	IEL	Ivanna-IEL-A (IEL-A)
IEL	Keratin, type II cytoskeletal 8 OS=Mus musculus GN=Krt8 PE=1 SV=4	K2C8_MOUSE	TRUE	TRUE	aEAETMYQIk	1	iTRAQ8plex (+304), iTRAQ8plex (+304)	32.85	36.0541	30.63		0	-0.91	0.03882	-0.1809	1432	1047	2113	1165	0.902277	4.67886	12.4911	448.751	1790.97	4	0.00381547	2.12919	Locus:1.1.1.2318.3 File:"Jeremy_20131004_iTRAQ_IELA_8.wiff"	IEL	Ivanna-IEL-A (IEL-A)
IEL	Keratin, type II cytoskeletal 8 OS=Mus musculus GN=Krt8 PE=1 SV=4	K2C8_MOUSE	TRUE	TRUE	aEAETMYQIk	1	iTRAQ8plex (+304), iTRAQ8plex (+304)	35.48	36.0541	21.64		0	-0.816	0.1957	-0.2797	1543	1197	2538	1182	0.902694	4.5083	12.6573	448.751	1790.97	4	0.00381547	2.12919	Locus:1.1.1.2316.3 File:"Jeremy_20131004_iTRAQ_IELA_8.wiff"	IEL	Ivanna-IEL-A (IEL-A)
IEL	Keratin, type II cytoskeletal 8 OS=Mus musculus GN=Krt8 PE=1 SV=4	K2C8_MOUSE	TRUE	TRUE	aEAETMYQIk	1	iTRAQ8plex (+304), iTRAQ8plex (+304)	38.46	36.0541	28.92		0	-1.243	-0.06058	-0.114	6434	3822	8809	5439	0.905683	3.73427	14.5807	448.751	1790.97	4	0.00381547	2.12919	Locus:1.1.1.2313.5 File:"Jeremy_20131004_iTRAQ_IELA_8.wiff"	IEL	Ivanna-IEL-A (IEL-A)
IEL	Keratin, type II cytoskeletal 8 OS=Mus musculus GN=Krt8 PE=1 SV=4	K2C8_MOUSE	TRUE	TRUE	aEAETMYQIk	1	iTRAQ8plex (+304), iTRAQ8plex (+304)	35.95	36.0541	24.05	1.69897	0	-0.0937	-0.1514	0.03638	2637	3271	3514	2484	0.905177	4.11071	13.5394	598	1790.98	3	0.00690147	3.8513	Locus:1.1.1.2593.20 File:"Jeremy_20131004_iTRAQ_IELA_6.wiff"	IEL	Ivanna-IEL-A (IEL-A)
IEL	Keratin, type II cytoskeletal 8 OS=Mus musculus GN=Krt8 PE=1 SV=4	K2C8_MOUSE	TRUE	TRUE	aEAETMYQIk	1	iTRAQ8plex (+304), iTRAQ8plex (+304)	18.03	36.0541	11.44	1.26761	0	0.006828	-0.1186	0.1803	2514	3337	3429	2594	0.904918	4.11071	13.5355	598	1790.98	3	0.00690147	3.8513	Locus:1.1.1.2594.20 File:"Jeremy_20131004_iTRAQ_IELA_6.wiff"	IEL	Ivanna-IEL-A (IEL-A)
IEL	Keratin, type II cytoskeletal 8 OS=Mus musculus GN=Krt8 PE=1 SV=4	K2C8_MOUSE	TRUE	TRUE	aEAETMYQIk	1	iTRAQ8plex (+304), iTRAQ8plex (+304)	40.49	36.0541	24.03	2.58503	0	-0.3229	0.002403	-0.2327	4696	5002	6884	3731	0.905694	3.76772	14.3101	598	1790.98	3	0.00690147	3.8513	Locus:1.1.1.2591.21 File:"Jeremy_20131004_iTRAQ_IELA_6.wiff"	IEL	Ivanna-IEL-A (IEL-A)
IEL	Keratin, type II cytoskeletal 8 OS=Mus musculus GN=Krt8 PE=1 SV=4	K2C8_MOUSE	TRUE	TRUE	aEAETMYQIk	1	iTRAQ8plex (+304), iTRAQ8plex (+304)	42.82	36.0541	25.22	2.67778	0	-0.6082	-0.07763	-0.2046	3196	2828	4401	2572	0.905177	4.03268	13.6659	598	1790.98	3	0.00702147	3.91827	Locus:1.1.1.2461.19 File:"Jeremy_20131004_iTRAQ_IELA_7.wiff"	IEL	Ivanna-IEL-A (IEL-A)
IEL	Keratin, type II cytoskeletal 8 OS=Mus musculus GN=Krt8 PE=1 SV=4	K2C8_MOUSE	TRUE	TRUE	aEAETMYQIk	1	iTRAQ8plex (+304), iTRAQ8plex (+304)	41.69	36.0541	28.78	3.16749	0	-1.051	-0.1604	0.05865	4093	2754	5248	3862	0.905562	3.92037	13.9619	598	1790.98	3	0.00702147	3.91827	Locus:1.1.1.2460.19 File:"Jeremy_20131004_iTRAQ_IELA_7.wiff"	IEL	Ivanna-IEL-A (IEL-A)
IEL	Keratin, type II cytoskeletal 8 OS=Mus musculus GN=Krt8 PE=1 SV=4	K2C8_MOUSE	TRUE	TRUE	aEAETMYQIk	1	iTRAQ8plex (+304), iTRAQ8plex (+304)	47.19	36.0541	30.12	2.88606	0	-0.9327	-0.08192	-0.09911	8052	5808	10940	6891	0.905733	3.63298	14.9518	598	1790.98	3	0.00702147	3.91827	Locus:1.1.1.2458.20 File:"Jeremy_20131004_iTRAQ_IELA_7.wiff"	IEL	Ivanna-IEL-A (IEL-A)
IEL	Keratin, type II cytoskeletal 8 OS=Mus musculus GN=Krt8 PE=1 SV=4	K2C8_MOUSE	TRUE	TRUE	aEAETMYQIk	1	iTRAQ8plex (+304), iTRAQ8plex (+304)	44.23	36.0541	25.35	3.25964	0	-1.407	-0.1536	-0.1856	10590	5662	13590	8548	0.905873	3.54496	15.2284	598	1790.98	3	0.00702147	3.91827	Locus:1.1.1.2457.20 File:"Jeremy_20131004_iTRAQ_IELA_7.wiff"	IEL	Ivanna-IEL-A (IEL-A)
IEL	Keratin, type II cytoskeletal 8 OS=Mus musculus GN=Krt8 PE=1 SV=4	K2C8_MOUSE	TRUE	TRUE	aEAETMYQIk	1	iTRAQ8plex (+304), iTRAQ8plex (+304)	42.16	36.0541	21.55	2.95861	0	-0.9858	-0.2258	-0.3403	3996	2762	4943	2942	0.905562	3.97736	13.8379	598.001	1790.98	3	0.0117315	6.54662	Locus:1.1.1.2317.21 File:"Jeremy_20131004_iTRAQ_IELA_8.wiff"	IEL	Ivanna-IEL-A (IEL-A)
IEL	Keratin, type II cytoskeletal 8 OS=Mus musculus GN=Krt8 PE=1 SV=4	K2C8_MOUSE	TRUE	TRUE	aEAETMYQIk	1	iTRAQ8plex (+304), iTRAQ8plex (+304)	34.23	36.0541	21.47	2.72125	0	-0.7274	0.03635	-0.2178	3313	2718	4905	2640	0.905417	3.97736	13.7288	598.001	1790.98	3	0.0117315	6.54662	Locus:1.1.1.2318.17 File:"Jeremy_20131004_iTRAQ_IELA_8.wiff"	IEL	Ivanna-IEL-A (IEL-A)
IEL	Keratin, type II cytoskeletal 8 OS=Mus musculus GN=Krt8 PE=1 SV=4	K2C8_MOUSE	TRUE	TRUE	aEAETMYQIk	1	iTRAQ8plex (+304), iTRAQ8plex (+304)	46.86	36.0541	28.08	3.14267	0	-1.308	-0.04132	-0.1778	6742	3839	9348	5473	0.905683	3.70094	14.6327	598.001	1790.98	3	0.0117315	6.54662	Locus:1.1.1.2315.18 File:"Jeremy_20131004_iTRAQ_IELA_8.wiff"	IEL	Ivanna-IEL-A (IEL-A)
IEL	Keratin, type II cytoskeletal 8 OS=Mus musculus GN=Krt8 PE=1 SV=4	K2C8_MOUSE	TRUE	TRUE	aEAETMYQIk	1	iTRAQ8plex (+304), iTRAQ8plex (+304)	47.06	36.0541	28.12	3.46852	0	-1.407	-0.1642	-0.2547	10710	5708	13660	8280	0.905873	3.54496	15.2272	598.001	1790.98	3	0.0117315	6.54662	Locus:1.1.1.2314.20 File:"Jeremy_20131004_iTRAQ_IELA_8.wiff"	IEL	Ivanna-IEL-A (IEL-A)
IEL	Keratin, type II cytoskeletal 8 OS=Mus musculus GN=Krt8 PE=1 SV=4	K2C8_MOUSE	TRUE	TRUE	aEAETMYQIk	1	iTRAQ8plex (+304), iTRAQ8plex (+304)	46.97	36.0541	28.17	3.52288	0	-1.533	-0.2706	-0.2674	18520	9113	21940	14190	0.906198	3.33416	15.9604	598.001	1790.98	3	0.0117315	6.54662	Locus:1.1.1.2311.20 File:"Jeremy_20131004_iTRAQ_IELA_8.wiff"	IEL	Ivanna-IEL-A (IEL-A)
IEL	Keratin, type II cytoskeletal 8 OS=Mus musculus GN=Krt8 PE=1 SV=4	K2C8_MOUSE	TRUE	TRUE	aEAETMYQIk	1	iTRAQ8plex (+304), iTRAQ8plex (+304)	46.89	36.0541	28.28	2.85387	0	-1.479	-0.2873	-0.1822	22600	11540	26470	18270	0.906167	3.26534	16.2674	598.001	1790.98	3	0.0117315	6.54662	Locus:1.1.1.2312.21 File:"Jeremy_20131004_iTRAQ_IELA_8.wiff"	IEL	Ivanna-IEL-A (IEL-A)
IEL	Keratin, type II cytoskeletal 8 OS=Mus musculus GN=Krt8 PE=1 SV=4	K2C8_MOUSE	TRUE	TRUE	aEAETMYQIk	1	iTRAQ8plex (+304), iTRAQ8plex (+304)	43.63	36.0541	26.84	3.19382	0	-0.7001	-0.3079	-0.1634	3448	2872	4064	2843	0.905417	4.03268	13.6912	598.002	1790.98	3	0.0142215	7.93613	Locus:1.1.1.2362.20 File:"Jeremy_20131004_iTRAQ_IELA_9.wiff"	IEL	Ivanna-IEL-A (IEL-A)
IEL	Keratin, type II cytoskeletal 8 OS=Mus musculus GN=Krt8 PE=1 SV=4	K2C8_MOUSE	TRUE	TRUE	aEAETMYQIk	1	iTRAQ8plex (+304), iTRAQ8plex (+304)	46.21	36.0541	26.43	2.49485	0	-0.9764	-0.03463	-0.2286	5288	3698	7422	4173	0.905694	3.76772	14.329	598.002	1790.98	3	0.0142215	7.93613	Locus:1.1.1.2361.19 File:"Jeremy_20131004_iTRAQ_IELA_9.wiff"	IEL	Ivanna-IEL-A (IEL-A)
IEL	Keratin, type II cytoskeletal 8 OS=Mus musculus GN=Krt8 PE=1 SV=4	K2C8_MOUSE	TRUE	TRUE	aEAETMYQIk	1	iTRAQ8plex (+304), iTRAQ8plex (+304)	43.66	36.0541	25.37	1.85387	No Values (0.0)	Reference Missing (6.643856)	Reference Missing (6.643856)	Reference Missing (6.643856)	No Values (0.0)	Reference Missing (6.643856)	Reference Missing (6.643856)	Reference Missing (6.643856)	0.905727	3.76772	14.4357	598.002	1790.98	3	0.0142215	7.93613	Locus:1.1.1.2358.21 File:"Jeremy_20131004_iTRAQ_IELA_9.wiff"	IEL	Ivanna-IEL-A (IEL-A)
IEL	Keratin, type II cytoskeletal 8 OS=Mus musculus GN=Krt8 PE=1 SV=4	K2C8_MOUSE	TRUE	TRUE	aEAETMYQIk	1	iTRAQ8plex (+304), iTRAQ8plex (+304)	42.12	36.0541	26.15	2.79588	0	-0.7298	-0.06974	-0.3802	9670	7882	13370	6970	0.905873	3.54496	15.2096	598.002	1790.98	3	0.0142215	7.93613	Locus:1.1.1.2359.21 File:"Jeremy_20131004_iTRAQ_IELA_9.wiff"	IEL	Ivanna-IEL-A (IEL-A)
IEL	Keratin, type II cytoskeletal 8 OS=Mus musculus GN=Krt8 PE=1 SV=4	K2C8_MOUSE	TRUE	TRUE	aEAETMYQIk	0.99	iTRAQ8plex (+304), iTRAQ8plex (+304)				1.19382	0	-0.3416	-0.03149	-0.1513	3063	3226	4383	2558	0.905417	4.03268	13.6915	598.331	1791.97	3	1.00002	557.744	Locus:1.1.1.2685.18 File:"Jeremy_20131004_iTRAQ_IELA_3.wiff"	IEL	Ivanna-IEL-A (IEL-A)
IEL	Keratin, type II cytoskeletal 8 OS=Mus musculus GN=Krt8 PE=1 SV=4	K2C8_MOUSE	TRUE	TRUE	aEAETMYQIk	1	iTRAQ8plex (+304), iTRAQ8plex (+304)	29.44	36.0541	22.79	1.13668	0	-0.056	0.2347	Value Missing (-6.643856)	4625	4056	6214	Value Missing (-6.643856)	0.905562	3.92037	13.8625	597.991	1790.95	3	0.0174585	9.7427	Locus:1.1.1.2691.21 File:"Jeremy_20131214_iTRAQ_IELB_1.wiff"	IEL	Ivanna-IEL-B (IEL-B)
IEL	Keratin, type II cytoskeletal 8 OS=Mus musculus GN=Krt8 PE=1 SV=4	K2C8_MOUSE	TRUE	TRUE	aEAETMYQIk	0.98	iTRAQ8plex (+304), iTRAQ8plex (+304)	18.82	36.0541	16.93		0	-0.04139	-0.02084	Value Missing (-6.643856)	5228	4620	5942	Value Missing (-6.643856)	0.905562	3.92037	13.9467	597.996	1790.97	3	0.00239853	1.33848	Locus:1.1.1.2751.17 File:"Jeremy_20131214_iTRAQ_IELB_6.wiff"	IEL	Ivanna-IEL-B (IEL-B)
IEL	Keratin, type II cytoskeletal 8 OS=Mus musculus GN=Krt8 PE=1 SV=4	K2C8_MOUSE	TRUE	TRUE	aEAETMYQIk	1	iTRAQ8plex (+304), iTRAQ8plex (+304)	24.23	36.0541	17.45	0.00877392	0	-0.3867	-0.06516	6.644	4023	2821	4374	388	0.904918	4.11071	13.5026	597.997	1790.97	3	0.000688528	0.384228	Locus:1.1.1.2855.18 File:"Jeremy_20131214_iTRAQ_IELB_5.wiff"	IEL	Ivanna-IEL-B (IEL-B)
IEL	Keratin, type II cytoskeletal 8 OS=Mus musculus GN=Krt8 PE=1 SV=4	K2C8_MOUSE	TRUE	TRUE	aEAETMYQIk	1	iTRAQ8plex (+304), iTRAQ8plex (+304)	28.6	36.0541	23.97	1.85387	0	-0.2246	-0.08231	Value Missing (-6.643856)	4437	3456	4810	Value Missing (-6.643856)	0.905177	4.03268	13.6329	597.997	1790.97	3	0.000628528	0.350746	Locus:1.1.1.2854.16 File:"Jeremy_20131214_iTRAQ_IELB_5.wiff"	IEL	Ivanna-IEL-B (IEL-B)
IEL	Keratin, type II cytoskeletal 8 OS=Mus musculus GN=Krt8 PE=1 SV=4	K2C8_MOUSE	TRUE	TRUE	aEAETMYQIk	1	iTRAQ8plex (+304), iTRAQ8plex (+304)	51.95	36.0541	40.48	2.65758	0	-0.49	-0.2245	Value Missing (-6.643856)	11370	7373	11120	Value Missing (-6.643856)	0.905733	3.66836	14.8661	597.999	1790.97	3	0.00459147	2.56223	Locus:1.1.1.2216.18 File:"Jeremy_20131214_iTRAQ_IELB_7.wiff"	IEL	Ivanna-IEL-B (IEL-B)
IEL	Keratin, type II cytoskeletal 8 OS=Mus musculus GN=Krt8 PE=1 SV=4	K2C8_MOUSE	TRUE	TRUE	aEAETMYQIk	1	iTRAQ8plex (+304), iTRAQ8plex (+304)	31.18	36.0541	28.16		0	-0.1504	0.31	Value Missing (-6.643856)	2664	2192	3751	Value Missing (-6.643856)	0.904018	4.33969	13.0713	597.999	1790.97	3	0.00480147	2.67942	Locus:1.1.1.2220.16 File:"Jeremy_20131214_iTRAQ_IELB_7.wiff"	IEL	Ivanna-IEL-B (IEL-B)
IEL	Keratin, type II cytoskeletal 8 OS=Mus musculus GN=Krt8 PE=1 SV=4	K2C8_MOUSE	TRUE	TRUE	aEAETMYQIk	1	iTRAQ8plex (+304), iTRAQ8plex (+304)	36.22	36.0541	32.68	0.585027	0	-0.2224	0.1668	Value Missing (-6.643856)	4083	3193	5217	Value Missing (-6.643856)	0.905177	4.03268	13.6088	597.999	1790.97	3	0.00480147	2.67942	Locus:1.1.1.2218.17 File:"Jeremy_20131214_iTRAQ_IELB_7.wiff"	IEL	Ivanna-IEL-B (IEL-B)
IEL	Keratin, type II cytoskeletal 8 OS=Mus musculus GN=Krt8 PE=1 SV=4	K2C8_MOUSE	TRUE	TRUE	aEAETMYQIk	1	iTRAQ8plex (+304), iTRAQ8plex (+304)	33.41	36.0541	28.36		0	-0.3586	0.1875	Value Missing (-6.643856)	7017	5001	9053	Value Missing (-6.643856)	0.905694	3.76772	14.363	597.999	1790.97	3	0.00483147	2.69616	Locus:1.1.1.2212.16 File:"Jeremy_20131214_iTRAQ_IELB_7.wiff"	IEL	Ivanna-IEL-B (IEL-B)
IEL	Keratin, type II cytoskeletal 8 OS=Mus musculus GN=Krt8 PE=1 SV=4	K2C8_MOUSE	TRUE	TRUE	aEAETMYQIk	1	iTRAQ8plex (+304), iTRAQ8plex (+304)	50.51	36.0541	40.24	0.721246	0	-0.4769	0.1276	Value Missing (-6.643856)	13110	8612	16200	Value Missing (-6.643856)	0.905873	3.54496	15.2107	597.999	1790.97	3	0.00501147	2.79661	Locus:1.1.1.2213.21 File:"Jeremy_20131214_iTRAQ_IELB_7.wiff"	IEL	Ivanna-IEL-B (IEL-B)
IEL	Keratin, type II cytoskeletal 8 OS=Mus musculus GN=Krt8 PE=1 SV=4	K2C8_MOUSE	TRUE	TRUE	aEAETMYQIk	1	iTRAQ8plex (+304), iTRAQ8plex (+304)	39.89	36.0541	32.76	1.31876	0	-0.4733	-0.03049	Value Missing (-6.643856)	15290	10050	17010	Value Missing (-6.643856)	0.905915	3.49528	15.3701	597.999	1790.97	3	0.00501147	2.79661	Locus:1.1.1.2214.19 File:"Jeremy_20131214_iTRAQ_IELB_7.wiff"	IEL	Ivanna-IEL-B (IEL-B)
IEL	Keratin, type II cytoskeletal 8 OS=Mus musculus GN=Krt8 PE=1 SV=4	K2C8_MOUSE	TRUE	TRUE	aEAETMYQIk	1	iTRAQ8plex (+304), iTRAQ8plex (+304)	38.44	36.0541	27.92	3.26761	0	-0.602	0.218	Value Missing (-6.643856)	2020	1220	2643	Value Missing (-6.643856)	0.902277	4.60629	12.5223	597.999	1790.98	3	0.00525147	2.93054	Locus:1.1.1.2234.11 File:"Jeremy_20131214_iTRAQ_IELB_8.wiff"	IEL	Ivanna-IEL-B (IEL-B)
IEL	Keratin, type II cytoskeletal 8 OS=Mus musculus GN=Krt8 PE=1 SV=4	K2C8_MOUSE	TRUE	TRUE	aEAETMYQIk	1	iTRAQ8plex (+304), iTRAQ8plex (+304)	42.57	36.0541	32.82		0	-0.1819	0.274	Value Missing (-6.643856)	2230	1795	3063	Value Missing (-6.643856)	0.903142	4.5083	12.7912	598.001	1790.98	3	0.0127215	7.09908	Locus:1.1.1.2236.15 File:"Jeremy_20131214_iTRAQ_IELB_8.wiff"	IEL	Ivanna-IEL-B (IEL-B)
IEL	Keratin, type II cytoskeletal 8 OS=Mus musculus GN=Krt8 PE=1 SV=4	K2C8_MOUSE	TRUE	TRUE	aEAETMYQIk	1	iTRAQ8plex (+304), iTRAQ8plex (+304)	22.97	36.0541	18.09	0.0177288	0	-0.0452	0.411	Value Missing (-6.643856)	1820	1611	2749	Value Missing (-6.643856)	0.902694	4.60629	12.5934	598.002	1790.99	3	0.0153315	8.55554	Locus:1.1.1.2233.9 File:"Jeremy_20131214_iTRAQ_IELB_8.wiff"	IEL	Ivanna-IEL-B (IEL-B)
IEL	Keratin, type II cytoskeletal 8 OS=Mus musculus GN=Krt8 PE=1 SV=4	K2C8_MOUSE	TRUE	TRUE	aEAETMyQIk	1	iTRAQ8plex (+304), iTRAQ8plex (+304), iTRAQ8plex (+304)	45.45	36.0021	31.83	1.04576	0	0.1212	0.243	0.1898	1998	2866	3462	2078	0.904659	4.18662	13.3449	524.799	2095.17	4	0.00862472	4.11451	Locus:1.1.1.2552.14 File:"Jeremy_20131004_iTRAQ_IELA_4.wiff"	IEL	Ivanna-IEL-A (IEL-A)
IEL	Keratin, type II cytoskeletal 8 OS=Mus musculus GN=Krt8 PE=1 SV=4	K2C8_MOUSE	TRUE	TRUE	aEAETMyQIk	1	iTRAQ8plex (+304), iTRAQ8plex (+304), iTRAQ8plex (+304)	35.67	36.0021	35		0	-0.5991	0.07854	0.1873	22080	19870	33510	22690	0.906004	3.14027	16.5827	524.799	2095.17	4	0.00738472	3.52295	Locus:1.1.1.2428.19 File:"Jeremy_20131004_iTRAQ_IELA_14.wiff"	IEL	Ivanna-IEL-A (IEL-A)
IEL	Keratin, type II cytoskeletal 8 OS=Mus musculus GN=Krt8 PE=1 SV=4	K2C8_MOUSE	TRUE	TRUE	aEAETMyQIk	1	iTRAQ8plex (+304), iTRAQ8plex (+304), iTRAQ8plex (+304)	36.5	36.0021	26.92	1.27572	0	-0.3031	-0.01229	0.04786	3597	3898	5203	3401	0.905623	3.92037	13.9747	524.799	2095.17	4	0.00702472	3.35121	Locus:1.1.1.2677.17 File:"Jeremy_20131004_iTRAQ_IELA_3.wiff"	IEL	Ivanna-IEL-A (IEL-A)
IEL	Keratin, type II cytoskeletal 8 OS=Mus musculus GN=Krt8 PE=1 SV=4	K2C8_MOUSE	TRUE	TRUE	aEAETMyQIk	0.97	iTRAQ8plex (+304), iTRAQ8plex (+304), iTRAQ8plex (+304)	20.73	36.0021	11.74		0	0.2273	-0.2154	0.09227	2061	3158	2677	2022	0.904659	4.18662	13.2758	524.799	2095.17	4	0.00702472	3.35121	Locus:1.1.1.2679.16 File:"Jeremy_20131004_iTRAQ_IELA_3.wiff"	IEL	Ivanna-IEL-A (IEL-A)
IEL	Keratin, type II cytoskeletal 8 OS=Mus musculus GN=Krt8 PE=1 SV=4	K2C8_MOUSE	TRUE	TRUE	aEAETMyQIk	1	iTRAQ8plex (+304), iTRAQ8plex (+304), iTRAQ8plex (+304)	44.02	36.0021	32.64	1.65758	0	-0.3314	0.05807	0.1007	6531	6960	9875	6379	0.905733	3.66836	14.8604	524.8	2095.17	4	0.00602472	2.87415	Locus:1.1.1.2427.17 File:"Jeremy_20131004_iTRAQ_IELA_14.wiff"	IEL	Ivanna-IEL-A (IEL-A)
IEL	Keratin, type II cytoskeletal 8 OS=Mus musculus GN=Krt8 PE=1 SV=4	K2C8_MOUSE	TRUE	TRUE	aEAETMyQIk	1	iTRAQ8plex (+304), iTRAQ8plex (+304), iTRAQ8plex (+304)	42.07	36.0021	24.38	1.95861	0	-0.2983	0.01686	0.2029	2357	2570	3466	2455	0.904918	4.11071	13.4051	524.8	2095.17	4	0.00566472	2.70241	Locus:1.1.1.2551.15 File:"Jeremy_20131004_iTRAQ_IELA_4.wiff"	IEL	Ivanna-IEL-A (IEL-A)
IEL	Keratin, type II cytoskeletal 8 OS=Mus musculus GN=Krt8 PE=1 SV=4	K2C8_MOUSE	TRUE	TRUE	aEAETMyQIk	1	iTRAQ8plex (+304), iTRAQ8plex (+304), iTRAQ8plex (+304)	30.34	36.0021	25.73		0	0.1235	-0.1123	0.07512	3390	4853	4678	3284	0.905623	3.92037	13.9842	524.8	2095.17	4	0.00470472	2.24443	Locus:1.1.1.2433.19 File:"Jeremy_20131004_iTRAQ_IELA_2.wiff"	IEL	Ivanna-IEL-A (IEL-A)
IEL	Keratin, type II cytoskeletal 8 OS=Mus musculus GN=Krt8 PE=1 SV=4	K2C8_MOUSE	TRUE	TRUE	aEAETMyQIk	1	iTRAQ8plex (+304), iTRAQ8plex (+304), iTRAQ8plex (+304)	30.28	36.0021	30.28		0	-0.324	0.09491	0.119	4863	5211	7533	4805	0.905727	3.73427	14.452	524.8	2095.17	4	0.00470472	2.24443	Locus:1.1.1.2428.18 File:"Jeremy_20131004_iTRAQ_IELA_2.wiff"	IEL	Ivanna-IEL-A (IEL-A)
IEL	Keratin, type II cytoskeletal 8 OS=Mus musculus GN=Krt8 PE=1 SV=4	K2C8_MOUSE	TRUE	TRUE	aEAETMyQIk	1	iTRAQ8plex (+304), iTRAQ8plex (+304), iTRAQ8plex (+304)	35.03	36.0021	32.14		0	-0.367	0.12	0.1993	6559	6849	10300	6810	0.905733	3.63298	14.8974	524.8	2095.17	4	0.00470472	2.24443	Locus:1.1.1.2431.14 File:"Jeremy_20131004_iTRAQ_IELA_2.wiff"	IEL	Ivanna-IEL-A (IEL-A)
IEL	Keratin, type II cytoskeletal 8 OS=Mus musculus GN=Krt8 PE=1 SV=4	K2C8_MOUSE	TRUE	TRUE	aEAETMyQIk	1	iTRAQ8plex (+304), iTRAQ8plex (+304), iTRAQ8plex (+304)	27.67	36.0021	24.01		0	-0.2929	0.06691	0.1002	6606	7218	10060	6454	0.905733	3.66836	14.8888	524.8	2095.17	4	0.00470472	2.24443	Locus:1.1.1.2430.17 File:"Jeremy_20131004_iTRAQ_IELA_2.wiff"	IEL	Ivanna-IEL-A (IEL-A)
IEL	Keratin, type II cytoskeletal 8 OS=Mus musculus GN=Krt8 PE=1 SV=4	K2C8_MOUSE	TRUE	TRUE	aEAETMyQIk	1	iTRAQ8plex (+304), iTRAQ8plex (+304), iTRAQ8plex (+304)	51.4	36.0021	42.73	0.552842	0	-0.09369	0.1054	0.02173	2555	3175	4025	2385	0.905177	4.03268	13.5675	524.8	2095.17	4	0.00378472	1.80553	Locus:1.1.1.2584.12 File:"Jeremy_20131004_iTRAQ_IELA_6.wiff"	IEL	Ivanna-IEL-A (IEL-A)
IEL	Keratin, type II cytoskeletal 8 OS=Mus musculus GN=Krt8 PE=1 SV=4	K2C8_MOUSE	TRUE	TRUE	aEAETMyQIk	1	iTRAQ8plex (+304), iTRAQ8plex (+304), iTRAQ8plex (+304)	27.31	36.0021	24.48		0	-0.4583	0.1634	0.1918	3043	2998	4905	3141	0.905417	3.97736	13.7821	524.801	2095.18	4	0.000775277	0.369852	Locus:1.1.1.2556.9 File:"Jeremy_20131004_iTRAQ_IELA_1.wiff"	IEL	Ivanna-IEL-A (IEL-A)
IEL	Keratin, type II cytoskeletal 8 OS=Mus musculus GN=Krt8 PE=1 SV=4	K2C8_MOUSE	TRUE	TRUE	aEAETMyQIk	1	iTRAQ8plex (+304), iTRAQ8plex (+304), iTRAQ8plex (+304)	30.84	36.0021	27.84		0	-0.5174	0.1525	0.6339	3346	3214	5293	4559	0.905623	3.86785	14.0025	524.801	2095.18	4	0.000775277	0.369852	Locus:1.1.1.2557.4 File:"Jeremy_20131004_iTRAQ_IELA_1.wiff"	IEL	Ivanna-IEL-A (IEL-A)
IEL	Keratin, type II cytoskeletal 8 OS=Mus musculus GN=Krt8 PE=1 SV=4	K2C8_MOUSE	TRUE	TRUE	aEAETMyQIk	0.97	iTRAQ8plex (+304), iTRAQ8plex (+304), iTRAQ8plex (+304)	13.08	36.0021	11.58		0	-0.119	0.03462	-0.007941	4304	5256	6471	3943	0.905694	3.8139	14.2858	420.043	2095.18	5	0.00394928	1.88403	Locus:1.1.1.2583.3 File:"Jeremy_20131004_iTRAQ_IELA_13.wiff"	IEL	Ivanna-IEL-A (IEL-A)
IEL	Keratin, type II cytoskeletal 8 OS=Mus musculus GN=Krt8 PE=1 SV=4	K2C8_MOUSE	TRUE	TRUE	aEAETMyQIk	1	iTRAQ8plex (+304), iTRAQ8plex (+304), iTRAQ8plex (+304)	38.1	36.0021	17.52		0	-0.4374	-3.925	-0.05074	3913	3830	632	3473	0.904918	4.11071	13.5324	420.043	2095.18	5	0.00394928	1.88403	Locus:1.1.1.2584.3 File:"Jeremy_20131004_iTRAQ_IELA_13.wiff"	IEL	Ivanna-IEL-A (IEL-A)
IEL	Keratin, type II cytoskeletal 8 OS=Mus musculus GN=Krt8 PE=1 SV=4	K2C8_MOUSE	TRUE	TRUE	aEAETMyQIk	1	iTRAQ8plex (+304), iTRAQ8plex (+304), iTRAQ8plex (+304)	40.59	36.0021	30.61		0	-0.6178	-0.214	-0.1112	10610	9337	13330	9046	0.905915	3.49528	15.3692	524.804	2095.19	4	0.0108153	5.15948	Locus:1.1.1.2394.17 File:"Jeremy_20131004_iTRAQ_IELA_11.wiff"	IEL	Ivanna-IEL-A (IEL-A)
IEL	Keratin, type II cytoskeletal 8 OS=Mus musculus GN=Krt8 PE=1 SV=4	K2C8_MOUSE	TRUE	TRUE	aEAETMyQIk	1	iTRAQ8plex (+304), iTRAQ8plex (+304), iTRAQ8plex (+304)	38.87	36.0021	23.79	1.34679	0	-0.4343	0.1414	0.13	4367	4362	6950	4338	0.905694	3.8139	14.2889	524.804	2095.19	4	0.0108553	5.17857	Locus:1.1.1.2398.16 File:"Jeremy_20131004_iTRAQ_IELA_11.wiff"	IEL	Ivanna-IEL-A (IEL-A)
IEL	Keratin, type II cytoskeletal 8 OS=Mus musculus GN=Krt8 PE=1 SV=4	K2C8_MOUSE	TRUE	TRUE	aEAETMyQIk	1	iTRAQ8plex (+304), iTRAQ8plex (+304), iTRAQ8plex (+304)	50.35	36.0021	38.45	1.50864	0	-0.5903	-0.1453	-0.01095	7184	6454	9437	6522	0.905733	3.66836	14.8532	524.804	2095.19	4	0.0108553	5.17857	Locus:1.1.1.2397.16 File:"Jeremy_20131004_iTRAQ_IELA_11.wiff"	IEL	Ivanna-IEL-A (IEL-A)
IEL	Keratin, type II cytoskeletal 8 OS=Mus musculus GN=Krt8 PE=1 SV=4	K2C8_MOUSE	TRUE	TRUE	aEAETMyQIk	1	iTRAQ8plex (+304), iTRAQ8plex (+304), iTRAQ8plex (+304)	36.65	36.0021	28.53	0.744727	0	-0.5275	-0.1384	0.1356	8848	8304	11670	8810	0.905873	3.54496	15.1997	524.804	2095.19	4	0.0108553	5.17857	Locus:1.1.1.2394.18 File:"Jeremy_20131004_iTRAQ_IELA_11.wiff"	IEL	Ivanna-IEL-A (IEL-A)
IEL	Keratin, type II cytoskeletal 8 OS=Mus musculus GN=Krt8 PE=1 SV=4	K2C8_MOUSE	TRUE	TRUE	aEAETMyQIk	1	iTRAQ8plex (+304), iTRAQ8plex (+304), iTRAQ8plex (+304)	38.87	36.0021	36.73		0	-0.494	0.0188	0.2294	14370	13830	21010	15180	0.906198	3.33416	15.9745	524.804	2095.19	4	0.0108553	5.17857	Locus:1.1.1.2396.17 File:"Jeremy_20131004_iTRAQ_IELA_11.wiff"	IEL	Ivanna-IEL-A (IEL-A)
IEL	Keratin, type II cytoskeletal 8 OS=Mus musculus GN=Krt8 PE=1 SV=4	K2C8_MOUSE	TRUE	TRUE	aEAETMyQIk	0.97	iTRAQ8plex (+304), iTRAQ8plex (+304), iTRAQ8plex (+304)	15.87	36.0021	11.34		0	0.009305	0.06484	0.2406	3794	5055	5822	4065	0.905661	3.8139	14.1935	420.045	2095.19	5	0.0125493	5.98669	Locus:1.1.1.2431.5 File:"Jeremy_20131004_iTRAQ_IELA_14.wiff"	IEL	Ivanna-IEL-A (IEL-A)
IEL	Keratin, type II cytoskeletal 8 OS=Mus musculus GN=Krt8 PE=1 SV=4	K2C8_MOUSE	TRUE	TRUE	aEAETMyQIk	1	iTRAQ8plex (+304), iTRAQ8plex (+304), iTRAQ8plex (+304)	38.3	36.0021	26.65		0	-0.3552	-0.03683	0.2619	3065	3224	4337	3310	0.905417	3.97736	13.7665	524.805	2095.19	4	0.0161353	7.6974	Locus:1.1.1.2591.14 File:"Jeremy_20131004_iTRAQ_IELA_12.wiff"	IEL	Ivanna-IEL-A (IEL-A)
IEL	Keratin, type II cytoskeletal 8 OS=Mus musculus GN=Krt8 PE=1 SV=4	K2C8_MOUSE	TRUE	TRUE	aEAETMyQIk	1	iTRAQ8plex (+304), iTRAQ8plex (+304), iTRAQ8plex (+304)	44.6	36.0021	28.31	2.85387	0	-0.7887	-0.2188	-0.01836	11980	9474	14900	10800	0.905946	3.44561	15.5251	524.805	2095.19	4	0.0161353	7.6974	Locus:1.1.1.2588.16 File:"Jeremy_20131004_iTRAQ_IELA_12.wiff"	IEL	Ivanna-IEL-A (IEL-A)
IEL	Keratin, type II cytoskeletal 8 OS=Mus musculus GN=Krt8 PE=1 SV=4	K2C8_MOUSE	TRUE	TRUE	aEAETMyQIk	1	iTRAQ8plex (+304), iTRAQ8plex (+304), iTRAQ8plex (+304)	44.68	36.0021	28.26	2.5376	0	-0.7125	0.08304	0.07685	10410	8693	15830	9969	0.905946	3.49528	15.4545	524.805	2095.19	4	0.0161353	7.6974	Locus:1.1.1.2587.15 File:"Jeremy_20131004_iTRAQ_IELA_12.wiff"	IEL	Ivanna-IEL-A (IEL-A)
IEL	Keratin, type II cytoskeletal 8 OS=Mus musculus GN=Krt8 PE=1 SV=4	K2C8_MOUSE	TRUE	TRUE	aEAETMyQIk	1	iTRAQ8plex (+304), iTRAQ8plex (+304), iTRAQ8plex (+304)	41.57	36.0021	28.55	1.4318	0	-0.2153	Value Missing (-6.643856)	0.1651	7689	8731	Value Missing (-6.643856)	7831	0.905683	3.73427	14.5658	524.805	2095.19	4	0.0161353	7.6974	Locus:1.1.1.2586.13 File:"Jeremy_20131004_iTRAQ_IELA_12.wiff"	IEL	Ivanna-IEL-A (IEL-A)
IEL	Keratin, type II cytoskeletal 8 OS=Mus musculus GN=Krt8 PE=1 SV=4	K2C8_MOUSE	TRUE	TRUE	aEAETMyQIk	0.97	iTRAQ8plex (+304), iTRAQ8plex (+304), iTRAQ8plex (+304)	14.77	36.0021	10.39		0	0.2026	-0.08113	0.1898	1995	3012	2814	2078	0.904659	4.18662	13.2731	524.805	2095.19	4	0.0161753	7.71648	Locus:1.1.1.2594.11 File:"Jeremy_20131004_iTRAQ_IELA_12.wiff"	IEL	Ivanna-IEL-A (IEL-A)
IEL	Keratin, type II cytoskeletal 8 OS=Mus musculus GN=Krt8 PE=1 SV=4	K2C8_MOUSE	TRUE	TRUE	aEAETMyQIk	1	iTRAQ8plex (+304), iTRAQ8plex (+304), iTRAQ8plex (+304)	44.37	36.0021	35.93	2.95861	0	0.06717	0.165	0.1274	4359	6028	7171	4357	0.905727	3.76772	14.4196	524.806	2095.19	4	0.0191753	9.14763	Locus:1.1.1.2588.11 File:"Jeremy_20131004_iTRAQ_IELA_13.wiff"	IEL	Ivanna-IEL-A (IEL-A)
IEL	Keratin, type II cytoskeletal 8 OS=Mus musculus GN=Krt8 PE=1 SV=4	K2C8_MOUSE	TRUE	TRUE	aEAETMyQIk	1	iTRAQ8plex (+304), iTRAQ8plex (+304), iTRAQ8plex (+304)	32.64	36.0021	22.51	0.920819	0	-0.05585	-0.02718	-0.2051	4986	6329	7241	4050	0.905727	3.73427	14.4644	524.806	2095.19	4	0.0191753	9.14763	Locus:1.1.1.2589.9 File:"Jeremy_20131004_iTRAQ_IELA_13.wiff"	IEL	Ivanna-IEL-A (IEL-A)
IEL	Keratin, type II cytoskeletal 8 OS=Mus musculus GN=Krt8 PE=1 SV=4	K2C8_MOUSE	TRUE	TRUE	aEAETMyQIk	1	iTRAQ8plex (+304), iTRAQ8plex (+304), iTRAQ8plex (+304)	37.58	36.0021	24.15	2.10791	0	-0.2785	-0.099	0.09444	7785	8572	10640	7580	0.905803	3.59079	15.0775	524.806	2095.19	4	0.0191753	9.14763	Locus:1.1.1.2587.10 File:"Jeremy_20131004_iTRAQ_IELA_13.wiff"	IEL	Ivanna-IEL-A (IEL-A)
IEL	Keratin, type II cytoskeletal 8 OS=Mus musculus GN=Krt8 PE=1 SV=4	K2C8_MOUSE	TRUE	TRUE	aEAETMyQIk	1	iTRAQ8plex (+304), iTRAQ8plex (+304), iTRAQ8plex (+304)	42.13	36.0021	26.46	2.92082	0	-0.3151	0.05445	0.265	13200	14260	19860	14290	0.906132	3.36209	15.9109	524.806	2095.19	4	0.0191753	9.14763	Locus:1.1.1.2582.14 File:"Jeremy_20131004_iTRAQ_IELA_13.wiff"	IEL	Ivanna-IEL-A (IEL-A)
IEL	Keratin, type II cytoskeletal 8 OS=Mus musculus GN=Krt8 PE=1 SV=4	K2C8_MOUSE	TRUE	TRUE	aEAETMyQIk	1	iTRAQ8plex (+304), iTRAQ8plex (+304), iTRAQ8plex (+304)	45.53	36.0021	42.06		0	-0.3221	-0.05823	0.1304	20400	21860	28570	20300	0.906086	3.20806	16.4756	524.806	2095.19	4	0.0191753	9.14763	Locus:1.1.1.2586.10 File:"Jeremy_20131004_iTRAQ_IELA_13.wiff"	IEL	Ivanna-IEL-A (IEL-A)
IEL	Keratin, type II cytoskeletal 8 OS=Mus musculus GN=Krt8 PE=1 SV=4	K2C8_MOUSE	TRUE	TRUE	aEAETMyQIk	1	iTRAQ8plex (+304), iTRAQ8plex (+304), iTRAQ8plex (+304)	51.66	36.0021	43.71		0	-0.517	0.06019	0.08617	41730	39460	62830	40290	0.905944	2.60906	17.4918	524.806	2095.19	4	0.0191753	9.14763	Locus:1.1.1.2583.13 File:"Jeremy_20131004_iTRAQ_IELA_13.wiff"	IEL	Ivanna-IEL-A (IEL-A)
IEL	Keratin, type II cytoskeletal 8 OS=Mus musculus GN=Krt8 PE=1 SV=4	K2C8_MOUSE	TRUE	TRUE	aEAETMyQIk	1	iTRAQ8plex (+304), iTRAQ8plex (+304), iTRAQ8plex (+304)	54.37	36.0021	46.86		0	-0.546	0.07588	0.1608	51350	47760	77950	51930	0.906166	2.36314	17.8049	524.806	2095.19	4	0.0191753	9.14763	Locus:1.1.1.2584.15 File:"Jeremy_20131004_iTRAQ_IELA_13.wiff"	IEL	Ivanna-IEL-A (IEL-A)
IEL	Keratin, type II cytoskeletal 8 OS=Mus musculus GN=Krt8 PE=1 SV=4	K2C8_MOUSE	TRUE	TRUE	aEAETMyQIk	1	iTRAQ8plex (+304), iTRAQ8plex (+304), iTRAQ8plex (+304)	37.08	36.0021	36.25		0	-0.4899	-0.2113	6.644	6725	4415	6601	1216	0.905661	3.8139	14.2104	524.804	2095.19	4	0.0122153	5.82736	Locus:1.1.1.2490.9 File:"Jeremy_20131214_iTRAQ_IELB_13.wiff"	IEL	Ivanna-IEL-B (IEL-B)
IEL	Keratin, type II cytoskeletal 8 OS=Mus musculus GN=Krt8 PE=1 SV=4	K2C8_MOUSE	TRUE	TRUE	aEAETMyQIk	1	iTRAQ8plex (+304), iTRAQ8plex (+304), iTRAQ8plex (+304)	40.83	36.0021	34.5		0	-0.07872	0.03446	6.644	11710	10170	13710	2109	0.905873	3.54496	15.2022	524.804	2095.19	4	0.0124153	5.92277	Locus:1.1.1.2487.9 File:"Jeremy_20131214_iTRAQ_IELB_13.wiff"	IEL	Ivanna-IEL-B (IEL-B)
IEL	Keratin, type II cytoskeletal 8 OS=Mus musculus GN=Krt8 PE=1 SV=4	K2C8_MOUSE	TRUE	TRUE	aEAETMyQIk	1	iTRAQ8plex (+304), iTRAQ8plex (+304), iTRAQ8plex (+304)	28.6	36.0021	24.19		0	-0.2484	-0.00573	6.644	5997	4639	6799	1001	0.905661	3.8139	14.1702	524.804	2095.19	4	0.0124553	5.94185	Locus:1.1.1.2482.9 File:"Jeremy_20131214_iTRAQ_IELB_13.wiff"	IEL	Ivanna-IEL-B (IEL-B)
IEL	Keratin, type II cytoskeletal 8 OS=Mus musculus GN=Krt8 PE=1 SV=4	K2C8_MOUSE	TRUE	TRUE	aEAETMyQIk	1	iTRAQ8plex (+304), iTRAQ8plex (+304), iTRAQ8plex (+304)	38.95	36.0021	35.06		0	-0.2569	-0.2486	6.644	13860	10630	13400	2146	0.905915	3.54496	15.289	524.804	2095.19	4	0.0124553	5.94185	Locus:1.1.1.2486.12 File:"Jeremy_20131214_iTRAQ_IELB_13.wiff"	IEL	Ivanna-IEL-B (IEL-B)
IEL	Keratin, type II cytoskeletal 8 OS=Mus musculus GN=Krt8 PE=1 SV=4	K2C8_MOUSE	TRUE	TRUE	aEAETMyQIk	1	iTRAQ8plex (+304), iTRAQ8plex (+304), iTRAQ8plex (+304)	38.88	36.0021	38.52		0	-0.06661	-0.1583	Value Missing (-6.643856)	3422	2979	3544	Value Missing (-6.643856)	0.904659	4.18662	13.2798	524.804	2095.19	4	0.0125353	5.98001	Locus:1.1.1.2492.12 File:"Jeremy_20131214_iTRAQ_IELB_13.wiff"	IEL	Ivanna-IEL-B (IEL-B)
IEL	Keratin, type II cytoskeletal 8 OS=Mus musculus GN=Krt8 PE=1 SV=4	K2C8_MOUSE	TRUE	TRUE	aEAETMYQIkYEELQTLAGk	1	iTRAQ8plex (+304), iTRAQ8plex (+304), iTRAQ8plex (+304)	61.92	36.5619	61.18		0	1.656	-1.129	-0.6965	2963	11920	2769	1954	0.905694	3.8139	14.259	646.567	3227.8	5	0.0455891	14.1195	Locus:1.1.1.2458.15 File:"Jeremy_20131004_iTRAQ_IELA_8.wiff"	IEL	Ivanna-IEL-A (IEL-A)
IEL	Keratin, type II cytoskeletal 8 OS=Mus musculus GN=Krt8 PE=1 SV=4	K2C8_MOUSE	TRUE	TRUE	aSLEAAIADAEQR	0.98	iTRAQ8plex (+304)	27.98	39.5746	27.98		0	0.2998	-1.914	-0.07722	358	572	173	317	0.896529	5.81864	10.4717	550.308	2197.2	4	549.329	249898	Locus:1.1.1.2505.6 File:"Jeremy_20131004_iTRAQ_IELA_8.wiff"	IEL	Ivanna-IEL-A (IEL-A)
IEL	Keratin, type II cytoskeletal 8 OS=Mus musculus GN=Krt8 PE=1 SV=4	K2C8_MOUSE	TRUE	TRUE	aSLEAAIADAEQR	1	iTRAQ8plex (+304)	28.53	39.5746	26.62	0.431798	0	2.35	2.489	2.631	111	665	808	531	0.897636	5.46427	11.0464	550.314	1647.92	3	0.047797	28.9867	Locus:1.1.1.2704.5 File:"Jeremy_20131004_iTRAQ_IELA_7.wiff"	IEL	Ivanna-IEL-A (IEL-A)
IEL	Keratin, type II cytoskeletal 8 OS=Mus musculus GN=Krt8 PE=1 SV=4	K2C8_MOUSE	TRUE	TRUE	aSLEAAIADAEQR	1	iTRAQ8plex (+304)	28.66	35.2737	25.29	1.67778	0	-0.295	-0.3813	-0.1811	821.4	889	938	674	0.899927	5.1113	11.698	550.298	1647.87	3	0.00170298	1.03281	Locus:1.1.1.2682.15 File:"Jeremy_20131004_iTRAQ_IELA_1.wiff"	IEL	Ivanna-IEL-A (IEL-A)
IEL	Keratin, type II cytoskeletal 8 OS=Mus musculus GN=Krt8 PE=1 SV=4	K2C8_MOUSE	TRUE	TRUE	aSLEAAIADAEQR	1	iTRAQ8plex (+304)	41.31	35.2737	36.08	2.95861	0	-0.1657	0.3603	0.3512	1270	1517	2345	1454	0.903142	4.5083	12.6852	550.298	1647.87	3	0.000802981	0.486986	Locus:1.1.1.2554.16 File:"Jeremy_20131004_iTRAQ_IELA_2.wiff"	IEL	Ivanna-IEL-A (IEL-A)
IEL	Keratin, type II cytoskeletal 8 OS=Mus musculus GN=Krt8 PE=1 SV=4	K2C8_MOUSE	TRUE	TRUE	aSLEAAIADAEQR	1	iTRAQ8plex (+304)	41.15	35.2737	40.92	2.82391	0	-0.757	-0.07867	-0.4474	1957	1565	2690	1353	0.90359	4.42218	12.8851	550.298	1647.87	3	0.000802981	0.486986	Locus:1.1.1.2556.18 File:"Jeremy_20131004_iTRAQ_IELA_2.wiff"	IEL	Ivanna-IEL-A (IEL-A)
IEL	Keratin, type II cytoskeletal 8 OS=Mus musculus GN=Krt8 PE=1 SV=4	K2C8_MOUSE	TRUE	TRUE	aSLEAAIADAEQR	1	iTRAQ8plex (+304)	56.84	35.2737	50.32	3.35655	0	-0.4892	0.08133	0.1137	2298	2214	3510	2258	0.904659	4.18662	13.3276	550.298	1647.87	3	0.000802981	0.486986	Locus:1.1.1.2553.18 File:"Jeremy_20131004_iTRAQ_IELA_2.wiff"	IEL	Ivanna-IEL-A (IEL-A)
IEL	Keratin, type II cytoskeletal 8 OS=Mus musculus GN=Krt8 PE=1 SV=4	K2C8_MOUSE	TRUE	TRUE	aSLEAAIADAEQR	1	iTRAQ8plex (+304)	33.84	35.2737	33.16	1.65758	0	-0.4226	0.2014	0.2358	958	967	1584	1017	0.901338	4.8606	12.144	550.298	1647.87	3	0.000232981	0.141296	Locus:1.1.1.2677.16 File:"Jeremy_20131004_iTRAQ_IELA_1.wiff"	IEL	Ivanna-IEL-A (IEL-A)
IEL	Keratin, type II cytoskeletal 8 OS=Mus musculus GN=Krt8 PE=1 SV=4	K2C8_MOUSE	TRUE	TRUE	aSLEAAIADAEQR	1	iTRAQ8plex (+304)	29.9	35.2737	28.38	1.79588	0	-0.4204	-0.3567	0.01772	1928	1930	2218	1786	0.90359	4.42218	12.9407	550.298	1647.87	3	0.000202981	0.123102	Locus:1.1.1.2793.15 File:"Jeremy_20131004_iTRAQ_IELA_3.wiff"	IEL	Ivanna-IEL-A (IEL-A)
IEL	Keratin, type II cytoskeletal 8 OS=Mus musculus GN=Krt8 PE=1 SV=4	K2C8_MOUSE	TRUE	TRUE	aSLEAAIADAEQR	1	iTRAQ8plex (+304)	37.41	35.2737	34.62	3.05061	0	-0.6309	-0.1363	0.2346	1287	1134	1691	1362	0.902277	4.67886	12.4184	550.298	1647.87	3	8.29809e-05	0.0503256	Locus:1.1.1.2675.20 File:"Jeremy_20131004_iTRAQ_IELA_1.wiff"	IEL	Ivanna-IEL-A (IEL-A)
IEL	Keratin, type II cytoskeletal 8 OS=Mus musculus GN=Krt8 PE=1 SV=4	K2C8_MOUSE	TRUE	TRUE	aSLEAAIADAEQR	1	iTRAQ8plex (+304)	63.57	35.2737	58.16	3.17393	0	-1.18	-0.003147	-0.4094	1219	746	1744	858	0.901338	4.8606	12.157	550.298	1647.87	3	7.01913e-06	0.00425691	Locus:1.1.1.2674.18 File:"Jeremy_20131004_iTRAQ_IELA_1.wiff"	IEL	Ivanna-IEL-A (IEL-A)
IEL	Keratin, type II cytoskeletal 8 OS=Mus musculus GN=Krt8 PE=1 SV=4	K2C8_MOUSE	TRUE	TRUE	aSLEAAIADAEQR	1	iTRAQ8plex (+304)	52.3	35.2737	46.1	2.79588	0	-0.1153	0.1759	0.04264	1096	1344	1806	1036	0.901821	4.67886	12.3669	550.298	1647.87	3	7.01913e-06	0.00425691	Locus:1.1.1.2665.19 File:"Jeremy_20131004_iTRAQ_IELA_1.wiff"	IEL	Ivanna-IEL-A (IEL-A)
IEL	Keratin, type II cytoskeletal 8 OS=Mus musculus GN=Krt8 PE=1 SV=4	K2C8_MOUSE	TRUE	TRUE	aSLEAAIADAEQR	1	iTRAQ8plex (+304)	73.98	35.2737	66.03	3.88606	0	-0.09562	0.51	0.2176	1124	1404	2303	1185	0.902694	4.60629	12.5546	550.298	1647.87	3	7.01913e-06	0.00425691	Locus:1.1.1.2666.18 File:"Jeremy_20131004_iTRAQ_IELA_1.wiff"	IEL	Ivanna-IEL-A (IEL-A)
IEL	Keratin, type II cytoskeletal 8 OS=Mus musculus GN=Krt8 PE=1 SV=4	K2C8_MOUSE	TRUE	TRUE	aSLEAAIADAEQR	1	iTRAQ8plex (+304)	62.37	35.2737	56.48	4.30103	0	-0.5677	0.147	-0.07405	1655	1511	2643	1445	0.903142	4.42218	12.8246	550.298	1647.87	3	7.01913e-06	0.00425691	Locus:1.1.1.2672.15 File:"Jeremy_20131004_iTRAQ_IELA_1.wiff"	IEL	Ivanna-IEL-A (IEL-A)
IEL	Keratin, type II cytoskeletal 8 OS=Mus musculus GN=Krt8 PE=1 SV=4	K2C8_MOUSE	TRUE	TRUE	aSLEAAIADAEQR	1	iTRAQ8plex (+304)	68.61	35.2737	58.78	3.76955	0	-1.12	0.1373	0.1352	2003	1301	3127	1982	0.904018	4.33969	13.0384	550.298	1647.87	3	7.01913e-06	0.00425691	Locus:1.1.1.2671.17 File:"Jeremy_20131004_iTRAQ_IELA_1.wiff"	IEL	Ivanna-IEL-A (IEL-A)
IEL	Keratin, type II cytoskeletal 8 OS=Mus musculus GN=Krt8 PE=1 SV=4	K2C8_MOUSE	TRUE	TRUE	aSLEAAIADAEQR	1	iTRAQ8plex (+304)	79.22	35.2737	71.88	3.79588	0	-1.237	-0.04164	-0.1476	3350	1995	4648	2773	0.905177	4.03268	13.64	550.298	1647.87	3	7.01913e-06	0.00425691	Locus:1.1.1.2668.19 File:"Jeremy_20131004_iTRAQ_IELA_1.wiff"	IEL	Ivanna-IEL-A (IEL-A)
IEL	Keratin, type II cytoskeletal 8 OS=Mus musculus GN=Krt8 PE=1 SV=4	K2C8_MOUSE	TRUE	TRUE	aSLEAAIADAEQR	1	iTRAQ8plex (+304)	74.84	35.2737	65.62	3.88606	0	-1.429	0.0186	0.2261	3023	1634	4325	3161	0.905177	4.03268	13.5678	550.298	1647.87	3	7.01913e-06	0.00425691	Locus:1.1.1.2669.17 File:"Jeremy_20131004_iTRAQ_IELA_1.wiff"	IEL	Ivanna-IEL-A (IEL-A)
IEL	Keratin, type II cytoskeletal 8 OS=Mus musculus GN=Krt8 PE=1 SV=4	K2C8_MOUSE	TRUE	TRUE	aSLEAAIADAEQR	1	iTRAQ8plex (+304)	33.93	35.2737	27.34	3.09151	0	-0.02189	0.3326	0.1492	1124	1469	2056	1137	0.902277	4.60629	12.4984	550.298	1647.87	3	9.70191e-05	0.0588394	Locus:1.1.1.2557.15 File:"Jeremy_20131004_iTRAQ_IELA_2.wiff"	IEL	Ivanna-IEL-A (IEL-A)
IEL	Keratin, type II cytoskeletal 8 OS=Mus musculus GN=Krt8 PE=1 SV=4	K2C8_MOUSE	TRUE	TRUE	aSLEAAIADAEQR	1	iTRAQ8plex (+304)	39.97	35.2737	39.97	2.46852	0	-0.4698	-0.01607	0.2799	1886	1845	2694	2057	0.904018	4.33969	13.0502	550.299	1647.87	3	0.000367019	0.222587	Locus:1.1.1.2792.15 File:"Jeremy_20131004_iTRAQ_IELA_3.wiff"	IEL	Ivanna-IEL-A (IEL-A)
IEL	Keratin, type II cytoskeletal 8 OS=Mus musculus GN=Krt8 PE=1 SV=4	K2C8_MOUSE	TRUE	TRUE	aSLEAAIADAEQR	0.99	iTRAQ8plex (+304)	18.01	35.2737	17.7		0	0.04591	0.04815	0.2571	1589	2163	2409	1717	0.90359	4.42218	12.9436	550.299	1647.87	3	0.00126702	0.768411	Locus:1.1.1.2797.16 File:"Jeremy_20131004_iTRAQ_IELA_3.wiff"	IEL	Ivanna-IEL-A (IEL-A)
IEL	Keratin, type II cytoskeletal 8 OS=Mus musculus GN=Krt8 PE=1 SV=4	K2C8_MOUSE	TRUE	TRUE	aSLEAAIADAEQR	1	iTRAQ8plex (+304)	53.54	35.2737	47.29	3.88606	0	-0.3095	-0.01369	0.2851	2562	2777	3685	2809	0.904918	4.11071	13.5305	550.299	1647.87	3	0.00126702	0.768411	Locus:1.1.1.2551.16 File:"Jeremy_20131004_iTRAQ_IELA_2.wiff"	IEL	Ivanna-IEL-A (IEL-A)
IEL	Keratin, type II cytoskeletal 8 OS=Mus musculus GN=Krt8 PE=1 SV=4	K2C8_MOUSE	TRUE	TRUE	aSLEAAIADAEQR	1	iTRAQ8plex (+304)	53.5	35.2737	51.24	4.04096	0	-0.5472	0.1576	0.01378	3095	2869	4973	2855	0.905417	3.97736	13.7515	550.299	1647.87	3	0.00126702	0.768411	Locus:1.1.1.2550.18 File:"Jeremy_20131004_iTRAQ_IELA_2.wiff"	IEL	Ivanna-IEL-A (IEL-A)
IEL	Keratin, type II cytoskeletal 8 OS=Mus musculus GN=Krt8 PE=1 SV=4	K2C8_MOUSE	TRUE	TRUE	aSLEAAIADAEQR	1	iTRAQ8plex (+304)	82.38	35.2737	75.81	4.04096	0	-1.213	0.1358	-0.02867	2916	1777	4553	2601	0.904918	4.11071	13.5322	550.299	1647.87	3	0.00126702	0.768411	Locus:1.1.1.2548.16 File:"Jeremy_20131004_iTRAQ_IELA_2.wiff"	IEL	Ivanna-IEL-A (IEL-A)
IEL	Keratin, type II cytoskeletal 8 OS=Mus musculus GN=Krt8 PE=1 SV=4	K2C8_MOUSE	TRUE	TRUE	aSLEAAIADAEQR	1	iTRAQ8plex (+304)	81.01	35.2737	73.91	3.31876	0	-1.288	-0.02563	0.1784	5648	3312	7870	5736	0.905727	3.73427	14.4619	550.299	1647.87	3	0.00126702	0.768411	Locus:1.1.1.2547.11 File:"Jeremy_20131004_iTRAQ_IELA_2.wiff"	IEL	Ivanna-IEL-A (IEL-A)
IEL	Keratin, type II cytoskeletal 8 OS=Mus musculus GN=Krt8 PE=1 SV=4	K2C8_MOUSE	TRUE	TRUE	aSLEAAIADAEQR	1	iTRAQ8plex (+304)	36.74	35.2737	34.09	2.92082	0	-0.3008	-0.1456	0.005675	2330	2524	3091	2146	0.904659	4.18662	13.3008	550.299	1647.87	3	0.00135702	0.822993	Locus:1.1.1.2795.12 File:"Jeremy_20131004_iTRAQ_IELA_3.wiff"	IEL	Ivanna-IEL-A (IEL-A)
IEL	Keratin, type II cytoskeletal 8 OS=Mus musculus GN=Krt8 PE=1 SV=4	K2C8_MOUSE	TRUE	TRUE	aSLEAAIADAEQR	1	iTRAQ8plex (+304)	73.78	35.2737	64.2	4.85387	0	-0.7968	0.03176	0.1695	3561	2826	5213	3611	0.905562	3.92037	13.8928	824.945	1647.87	2	0.00142302	0.863021	Locus:1.1.1.2673.21 File:"Jeremy_20131004_iTRAQ_IELA_1.wiff"	IEL	Ivanna-IEL-A (IEL-A)
IEL	Keratin, type II cytoskeletal 8 OS=Mus musculus GN=Krt8 PE=1 SV=4	K2C8_MOUSE	TRUE	TRUE	aSLEAAIADAEQR	1	iTRAQ8plex (+304)	72.49	35.2737	64.19	5.09691	0	-1.764	0.1025	0.143	10050	4452	15170	9952	0.905915	3.54496	15.2741	824.945	1647.87	2	0.00142302	0.863021	Locus:1.1.1.2667.21 File:"Jeremy_20131004_iTRAQ_IELA_1.wiff"	IEL	Ivanna-IEL-A (IEL-A)
IEL	Keratin, type II cytoskeletal 8 OS=Mus musculus GN=Krt8 PE=1 SV=4	K2C8_MOUSE	TRUE	TRUE	aSLEAAIADAEQR	1	iTRAQ8plex (+304)	69.27	35.2737	61.45	5.92082	0	-1.824	-0.06465	-0.04704	12540	5274	16940	11010	0.905946	3.49528	15.4819	824.945	1647.87	2	0.00142302	0.863021	Locus:1.1.1.2670.21 File:"Jeremy_20131004_iTRAQ_IELA_1.wiff"	IEL	Ivanna-IEL-A (IEL-A)
IEL	Keratin, type II cytoskeletal 8 OS=Mus musculus GN=Krt8 PE=1 SV=4	K2C8_MOUSE	TRUE	TRUE	aSLEAAIADAEQR	1	iTRAQ8plex (+304)	44.25	35.2737	42.76	4.22185	0	-0.06709	0.197	0.214	1240	1573	2069	1305	0.902694	4.60629	12.595	550.299	1647.88	3	0.00153702	0.932158	Locus:1.1.1.2549.11 File:"Jeremy_20131004_iTRAQ_IELA_5.wiff"	IEL	Ivanna-IEL-A (IEL-A)
IEL	Keratin, type II cytoskeletal 8 OS=Mus musculus GN=Krt8 PE=1 SV=4	K2C8_MOUSE	TRUE	TRUE	aSLEAAIADAEQR	1	iTRAQ8plex (+304)	40.32	35.2737	38.97	2.56864	0	-0.1299	-0.04782	-0.09131	1906	2307	2718	1658	0.904018	4.33969	13.0683	550.299	1647.88	3	0.00165702	1.00493	Locus:1.1.1.2541.14 File:"Jeremy_20131004_iTRAQ_IELA_2.wiff"	IEL	Ivanna-IEL-A (IEL-A)
IEL	Keratin, type II cytoskeletal 8 OS=Mus musculus GN=Krt8 PE=1 SV=4	K2C8_MOUSE	TRUE	TRUE	aSLEAAIADAEQR	1	iTRAQ8plex (+304)	83.16	35.2737	75.43	3.82391	0	-1.238	-0.06603	-0.1051	5055	3014	6895	4297	0.905661	3.8139	14.2334	550.299	1647.88	3	0.00165702	1.00493	Locus:1.1.1.2543.18 File:"Jeremy_20131004_iTRAQ_IELA_2.wiff"	IEL	Ivanna-IEL-A (IEL-A)
IEL	Keratin, type II cytoskeletal 8 OS=Mus musculus GN=Krt8 PE=1 SV=4	K2C8_MOUSE	TRUE	TRUE	aSLEAAIADAEQR	1	iTRAQ8plex (+304)	82.86	35.2737	75.52	3.92082	0	-1.214	0.02869	0.09658	7637	4667	11070	7370	0.905733	3.63298	14.908	550.299	1647.88	3	0.00165702	1.00493	Locus:1.1.1.2544.16 File:"Jeremy_20131004_iTRAQ_IELA_2.wiff"	IEL	Ivanna-IEL-A (IEL-A)
IEL	Keratin, type II cytoskeletal 8 OS=Mus musculus GN=Krt8 PE=1 SV=4	K2C8_MOUSE	TRUE	TRUE	aSLEAAIADAEQR	1	iTRAQ8plex (+304)	22.87	35.2737	22.87	1.04576	0	-0.05486	0.3347	0.2781	1674	2145	3055	1834	0.904018	4.33969	13.0881	550.299	1647.88	3	0.00168702	1.02313	Locus:1.1.1.2562.19 File:"Jeremy_20131004_iTRAQ_IELA_2.wiff"	IEL	Ivanna-IEL-A (IEL-A)
IEL	Keratin, type II cytoskeletal 8 OS=Mus musculus GN=Krt8 PE=1 SV=4	K2C8_MOUSE	TRUE	TRUE	aSLEAAIADAEQR	1	iTRAQ8plex (+304)	27.17	35.2737	25.56	2.76955	0	0.113	-0.1574	0.08574	1234	1754	1653	1203	0.902277	4.60629	12.5127	550.299	1647.88	3	0.00168702	1.02313	Locus:1.1.1.2559.16 File:"Jeremy_20131004_iTRAQ_IELA_2.wiff"	IEL	Ivanna-IEL-A (IEL-A)
IEL	Keratin, type II cytoskeletal 8 OS=Mus musculus GN=Krt8 PE=1 SV=4	K2C8_MOUSE	TRUE	TRUE	aSLEAAIADAEQR	1	iTRAQ8plex (+304)	23.41	35.2737	19.98	0.886057	0	-0.1707	0.006116	-0.2204	1897	2233	2803	1523	0.904018	4.33969	13.0458	550.299	1647.88	3	0.00168702	1.02313	Locus:1.1.1.2560.15 File:"Jeremy_20131004_iTRAQ_IELA_2.wiff"	IEL	Ivanna-IEL-A (IEL-A)
IEL	Keratin, type II cytoskeletal 8 OS=Mus musculus GN=Krt8 PE=1 SV=4	K2C8_MOUSE	TRUE	TRUE	aSLEAAIADAEQR	1	iTRAQ8plex (+304)	20.96	35.2737	18.91	0.522879	0	0.3428	0.01295	-0.02407	1317	2180	1995	1206	0.903142	4.5083	12.7095	550.299	1647.88	3	0.00174702	1.05952	Locus:1.1.1.2555.13 File:"Jeremy_20131004_iTRAQ_IELA_5.wiff"	IEL	Ivanna-IEL-A (IEL-A)
IEL	Keratin, type II cytoskeletal 8 OS=Mus musculus GN=Krt8 PE=1 SV=4	K2C8_MOUSE	TRUE	TRUE	aSLEAAIADAEQR	1	iTRAQ8plex (+304)	40.96	35.2737	40.96	4.27572	0	-0.076	0.2604	0.2336	2223	2806	3864	2368	0.904918	4.11071	13.459	550.299	1647.88	3	0.00180702	1.09591	Locus:1.1.1.2546.14 File:"Jeremy_20131004_iTRAQ_IELA_5.wiff"	IEL	Ivanna-IEL-A (IEL-A)
IEL	Keratin, type II cytoskeletal 8 OS=Mus musculus GN=Krt8 PE=1 SV=4	K2C8_MOUSE	TRUE	TRUE	aSLEAAIADAEQR	1	iTRAQ8plex (+304)	42.76	35.2737	42.49	3.39794	0	-0.07041	-0.1446	0.03783	1707	2150	2287	1610	0.90359	4.42218	12.9207	550.299	1647.88	3	0.00198702	1.20507	Locus:1.1.1.2547.10 File:"Jeremy_20131004_iTRAQ_IELA_5.wiff"	IEL	Ivanna-IEL-A (IEL-A)
IEL	Keratin, type II cytoskeletal 8 OS=Mus musculus GN=Krt8 PE=1 SV=4	K2C8_MOUSE	TRUE	TRUE	aSLEAAIADAEQR	1	iTRAQ8plex (+304)	76.75	35.2737	69.13	4.22185	0	-1.022	0.1604	-0.03332	3447	2364	5492	3071	0.905417	3.97736	13.8112	550.299	1647.88	3	0.00201702	1.22326	Locus:1.1.1.2540.14 File:"Jeremy_20131004_iTRAQ_IELA_5.wiff"	IEL	Ivanna-IEL-A (IEL-A)
IEL	Keratin, type II cytoskeletal 8 OS=Mus musculus GN=Krt8 PE=1 SV=4	K2C8_MOUSE	TRUE	TRUE	aSLEAAIADAEQR	1	iTRAQ8plex (+304)	40.49	35.2737	34.42	4.12494	0	-0.507	0.1091	-0.01964	2322	2206	3619	2099	0.904659	4.18662	13.3228	550.299	1647.88	3	0.00201702	1.22326	Locus:1.1.1.2544.10 File:"Jeremy_20131004_iTRAQ_IELA_5.wiff"	IEL	Ivanna-IEL-A (IEL-A)
IEL	Keratin, type II cytoskeletal 8 OS=Mus musculus GN=Krt8 PE=1 SV=4	K2C8_MOUSE	TRUE	TRUE	aSLEAAIADAEQR	1	iTRAQ8plex (+304)	44.61	35.2737	42.87	3.82391	0	-0.4471	0.1304	-0.03746	2346	2316	3716	2099	0.904659	4.18662	13.3549	550.299	1647.88	3	0.00201702	1.22326	Locus:1.1.1.2543.13 File:"Jeremy_20131004_iTRAQ_IELA_5.wiff"	IEL	Ivanna-IEL-A (IEL-A)
IEL	Keratin, type II cytoskeletal 8 OS=Mus musculus GN=Krt8 PE=1 SV=4	K2C8_MOUSE	TRUE	TRUE	aSLEAAIADAEQR	1	iTRAQ8plex (+304)	62.43	35.2737	59.6	3.88606	0	-0.7913	0.3024	0.2526	2801	2245	4907	2993	0.905177	4.03268	13.6602	550.299	1647.88	3	0.00201702	1.22326	Locus:1.1.1.2541.13 File:"Jeremy_20131004_iTRAQ_IELA_5.wiff"	IEL	Ivanna-IEL-A (IEL-A)
IEL	Keratin, type II cytoskeletal 8 OS=Mus musculus GN=Krt8 PE=1 SV=4	K2C8_MOUSE	TRUE	TRUE	aSLEAAIADAEQR	1	iTRAQ8plex (+304)	82.89	35.2737	72.44	3.76955	0	-1.429	-0.06853	0.1502	6021	3235	8134	6001	0.905727	3.73427	14.5137	550.299	1647.88	3	0.00201702	1.22326	Locus:1.1.1.2538.12 File:"Jeremy_20131004_iTRAQ_IELA_5.wiff"	IEL	Ivanna-IEL-A (IEL-A)
IEL	Keratin, type II cytoskeletal 8 OS=Mus musculus GN=Krt8 PE=1 SV=4	K2C8_MOUSE	TRUE	TRUE	aSLEAAIADAEQR	1	iTRAQ8plex (+304)	35.39	35.2737	29.82	3.11919	0	-0.2187	0.1429	0.09312	1183	1357	1899	1152	0.902277	4.67886	12.4489	550.299	1647.88	3	0.00210702	1.27785	Locus:1.1.1.2552.14 File:"Jeremy_20131004_iTRAQ_IELA_5.wiff"	IEL	Ivanna-IEL-A (IEL-A)
IEL	Keratin, type II cytoskeletal 8 OS=Mus musculus GN=Krt8 PE=1 SV=4	K2C8_MOUSE	TRUE	TRUE	aSLEAAIADAEQR	1	iTRAQ8plex (+304)	44.83	35.2737	40.18	3.23657	0	-0.2944	-0.1196	0.3272	1238	1355	1661	1394	0.902277	4.67886	12.4635	550.299	1647.88	3	0.00210702	1.27785	Locus:1.1.1.2550.11 File:"Jeremy_20131004_iTRAQ_IELA_5.wiff"	IEL	Ivanna-IEL-A (IEL-A)
IEL	Keratin, type II cytoskeletal 8 OS=Mus musculus GN=Krt8 PE=1 SV=4	K2C8_MOUSE	TRUE	TRUE	aSLEAAIADAEQR	1	iTRAQ8plex (+304)	54.37	35.2737	51.67	3.06048	0	-0.5852	-0.07428	-0.5573	1820	1624	2525	1180	0.903142	4.42218	12.8035	550.299	1647.88	3	0.00222702	1.35062	Locus:1.1.1.2534.8 File:"Jeremy_20131004_iTRAQ_IELA_5.wiff"	IEL	Ivanna-IEL-A (IEL-A)
IEL	Keratin, type II cytoskeletal 8 OS=Mus musculus GN=Krt8 PE=1 SV=4	K2C8_MOUSE	TRUE	TRUE	aSLEAAIADAEQR	1	iTRAQ8plex (+304)	68.98	35.2737	65.99	3.07572	0	-0.6663	0.1653	0.3993	2336	2030	3733	2741	0.904918	4.11071	13.4041	550.299	1647.88	3	0.00222702	1.35062	Locus:1.1.1.2535.12 File:"Jeremy_20131004_iTRAQ_IELA_5.wiff"	IEL	Ivanna-IEL-A (IEL-A)
IEL	Keratin, type II cytoskeletal 8 OS=Mus musculus GN=Krt8 PE=1 SV=4	K2C8_MOUSE	TRUE	TRUE	aSLEAAIADAEQR	1	iTRAQ8plex (+304)	86.92	35.2737	79.12	3.85387	0	-1.422	-0.04289	-0.09123	8505	4534	11740	7282	0.905803	3.63298	14.9685	550.299	1647.88	3	0.00222702	1.35062	Locus:1.1.1.2537.9 File:"Jeremy_20131004_iTRAQ_IELA_5.wiff"	IEL	Ivanna-IEL-A (IEL-A)
IEL	Keratin, type II cytoskeletal 8 OS=Mus musculus GN=Krt8 PE=1 SV=4	K2C8_MOUSE	TRUE	TRUE	aSLEAAIADAEQR	0.99	iTRAQ8plex (+304)	15.68	35.2737	5.74	0.677781	0	-0.8953	-1.017	-0.1896	152	111	112	123	0.899695	5.90393	8.96	550.299	1647.88	3	0.00252702	1.53256	Locus:1.1.1.3402.13 File:"Jeremy_20131004_iTRAQ_IELA_7.wiff"	IEL	Ivanna-IEL-A (IEL-A)
IEL	Keratin, type II cytoskeletal 8 OS=Mus musculus GN=Krt8 PE=1 SV=4	K2C8_MOUSE	TRUE	TRUE	aSLEAAIADAEQR	1	iTRAQ8plex (+304)	43.45	35.2737	38.69	0.853872	0	0.1535	0.08048	-0.01892	1243	1816	1948	1137	0.902694	4.60629	12.585	550.299	1647.88	3	0.00303702	1.84186	Locus:1.1.1.2553.9 File:"Jeremy_20131004_iTRAQ_IELA_5.wiff"	IEL	Ivanna-IEL-A (IEL-A)
IEL	Keratin, type II cytoskeletal 8 OS=Mus musculus GN=Krt8 PE=1 SV=4	K2C8_MOUSE	TRUE	TRUE	aSLEAAIADAEQR	1	iTRAQ8plex (+304)	68.69	35.2737	60.55	4.95861	0	-1.817	-0.01194	0.0004234	29690	12590	41540	26860	0.905922	3.06739	16.756	824.946	1647.88	2	0.00320302	1.94254	Locus:1.1.1.2545.21 File:"Jeremy_20131004_iTRAQ_IELA_2.wiff"	IEL	Ivanna-IEL-A (IEL-A)
IEL	Keratin, type II cytoskeletal 8 OS=Mus musculus GN=Krt8 PE=1 SV=4	K2C8_MOUSE	TRUE	TRUE	aSLEAAIADAEQR	1	iTRAQ8plex (+304)	70.93	35.2737	63	4.5376	0	-1.662	0.07972	0.005075	27220	12670	40610	24720	0.905922	3.14027	16.6831	824.946	1647.88	2	0.00320302	1.94254	Locus:1.1.1.2546.21 File:"Jeremy_20131004_iTRAQ_IELA_2.wiff"	IEL	Ivanna-IEL-A (IEL-A)
IEL	Keratin, type II cytoskeletal 8 OS=Mus musculus GN=Krt8 PE=1 SV=4	K2C8_MOUSE	TRUE	TRUE	aSLEAAIADAEQR	1	iTRAQ8plex (+304)	39.41	35.2737	36.16	1.58503	0	-0.07398	-0.2145	0.02855	2458	3087	3148	2305	0.904918	4.11071	13.425	550.3	1647.88	3	0.00348702	2.11477	Locus:1.1.1.2668.14 File:"Jeremy_20131004_iTRAQ_IELA_4.wiff"	IEL	Ivanna-IEL-A (IEL-A)
IEL	Keratin, type II cytoskeletal 8 OS=Mus musculus GN=Krt8 PE=1 SV=4	K2C8_MOUSE	TRUE	TRUE	aSLEAAIADAEQR	1	iTRAQ8plex (+304)	41.13	35.2737	39.85	3.79588	0	-0.4357	0.01199	-0.00808	2607	2591	3818	2376	0.904918	4.11071	13.4757	550.3	1647.88	3	0.00348702	2.11477	Locus:1.1.1.2667.17 File:"Jeremy_20131004_iTRAQ_IELA_4.wiff"	IEL	Ivanna-IEL-A (IEL-A)
IEL	Keratin, type II cytoskeletal 8 OS=Mus musculus GN=Krt8 PE=1 SV=4	K2C8_MOUSE	TRUE	TRUE	aSLEAAIADAEQR	1	iTRAQ8plex (+304)	45.18	35.2737	38.84	3.45593	0	-0.3751	-0.08925	-0.1459	2492	2567	3429	2087	0.904659	4.18662	13.3684	550.3	1647.88	3	0.00351702	2.13297	Locus:1.1.1.2779.16 File:"Jeremy_20131004_iTRAQ_IELA_3.wiff"	IEL	Ivanna-IEL-A (IEL-A)
IEL	Keratin, type II cytoskeletal 8 OS=Mus musculus GN=Krt8 PE=1 SV=4	K2C8_MOUSE	TRUE	TRUE	aSLEAAIADAEQR	1	iTRAQ8plex (+304)	58.2	35.2737	56.49	2.85387	0	-0.846	0.1874	0.06638	2281	1753	3708	2167	0.904659	4.18662	13.2745	550.3	1647.88	3	0.00351702	2.13297	Locus:1.1.1.2789.15 File:"Jeremy_20131004_iTRAQ_IELA_3.wiff"	IEL	Ivanna-IEL-A (IEL-A)
IEL	Keratin, type II cytoskeletal 8 OS=Mus musculus GN=Krt8 PE=1 SV=4	K2C8_MOUSE	TRUE	TRUE	aSLEAAIADAEQR	1	iTRAQ8plex (+304)	48.6	35.2737	45.84	3.67778	0	-0.5509	-0.08134	-0.1165	2570	2364	3532	2186	0.904659	4.18662	13.3788	550.3	1647.88	3	0.00351702	2.13297	Locus:1.1.1.2788.14 File:"Jeremy_20131004_iTRAQ_IELA_3.wiff"	IEL	Ivanna-IEL-A (IEL-A)
IEL	Keratin, type II cytoskeletal 8 OS=Mus musculus GN=Krt8 PE=1 SV=4	K2C8_MOUSE	TRUE	TRUE	aSLEAAIADAEQR	1	iTRAQ8plex (+304)	69.27	35.2737	63.64	4.16749	0	-0.9995	-0.107	0.01111	3798	2636	5057	3480	0.905562	3.92037	13.8699	550.3	1647.88	3	0.00351702	2.13297	Locus:1.1.1.2786.14 File:"Jeremy_20131004_iTRAQ_IELA_3.wiff"	IEL	Ivanna-IEL-A (IEL-A)
IEL	Keratin, type II cytoskeletal 8 OS=Mus musculus GN=Krt8 PE=1 SV=4	K2C8_MOUSE	TRUE	TRUE	aSLEAAIADAEQR	1	iTRAQ8plex (+304)	75.98	35.2737	68.19	3.82391	0	-1.492	-0.2351	-0.0362	4941	2524	5979	4377	0.905661	3.86785	14.1213	550.3	1647.88	3	0.00351702	2.13297	Locus:1.1.1.2785.18 File:"Jeremy_20131004_iTRAQ_IELA_3.wiff"	IEL	Ivanna-IEL-A (IEL-A)
IEL	Keratin, type II cytoskeletal 8 OS=Mus musculus GN=Krt8 PE=1 SV=4	K2C8_MOUSE	TRUE	TRUE	aSLEAAIADAEQR	1	iTRAQ8plex (+304)	67.48	35.2737	61.47	3.92082	0	-0.6171	-0.09935	0.2039	3198	2841	4310	3320	0.905417	3.97736	13.7386	550.3	1647.88	3	0.00351702	2.13297	Locus:1.1.1.2780.15 File:"Jeremy_20131004_iTRAQ_IELA_3.wiff"	IEL	Ivanna-IEL-A (IEL-A)
IEL	Keratin, type II cytoskeletal 8 OS=Mus musculus GN=Krt8 PE=1 SV=4	K2C8_MOUSE	TRUE	TRUE	aSLEAAIADAEQR	1	iTRAQ8plex (+304)	85.23	35.2737	74.19	3.74473	0	-1.461	-0.04013	-0.132	6537	3397	9040	5454	0.905683	3.73427	14.5762	550.3	1647.88	3	0.00351702	2.13297	Locus:1.1.1.2783.13 File:"Jeremy_20131004_iTRAQ_IELA_3.wiff"	IEL	Ivanna-IEL-A (IEL-A)
IEL	Keratin, type II cytoskeletal 8 OS=Mus musculus GN=Krt8 PE=1 SV=4	K2C8_MOUSE	TRUE	TRUE	aSLEAAIADAEQR	1	iTRAQ8plex (+304)	97.64	35.2737	89.39	2.95861	0	-1.331	-0.08384	0.1731	5314	3032	7115	5377	0.905694	3.76772	14.3469	550.3	1647.88	3	0.00351702	2.13297	Locus:1.1.1.2782.14 File:"Jeremy_20131004_iTRAQ_IELA_3.wiff"	IEL	Ivanna-IEL-A (IEL-A)
IEL	Keratin, type II cytoskeletal 8 OS=Mus musculus GN=Krt8 PE=1 SV=4	K2C8_MOUSE	TRUE	TRUE	aSLEAAIADAEQR	1	iTRAQ8plex (+304)	71.99	35.2737	63.55	4.14874	0	-1.495	-0.02557	-0.07747	12570	6417	17530	10850	0.905946	3.44561	15.5316	824.946	1647.88	2	0.00356302	2.16087	Locus:1.1.1.2542.21 File:"Jeremy_20131004_iTRAQ_IELA_5.wiff"	IEL	Ivanna-IEL-A (IEL-A)
IEL	Keratin, type II cytoskeletal 8 OS=Mus musculus GN=Krt8 PE=1 SV=4	K2C8_MOUSE	TRUE	TRUE	aSLEAAIADAEQR	1	iTRAQ8plex (+304)	69.55	35.2737	61.55	5.13077	0	-1.741	-0.1301	0.008738	45800	20260	59200	41670	0.905913	2.7179	17.3489	824.946	1647.88	2	0.00356302	2.16087	Locus:1.1.1.2539.21 File:"Jeremy_20131004_iTRAQ_IELA_5.wiff"	IEL	Ivanna-IEL-A (IEL-A)
IEL	Keratin, type II cytoskeletal 8 OS=Mus musculus GN=Krt8 PE=1 SV=4	K2C8_MOUSE	TRUE	TRUE	aSLEAAIADAEQR	1	iTRAQ8plex (+304)	63.93	35.2737	58.18	4.92082	0	-1.738	-0.06357	0.03887	34250	15230	46290	31760	0.905854	2.98979	16.9605	824.946	1647.88	2	0.00356302	2.16087	Locus:1.1.1.2536.21 File:"Jeremy_20131004_iTRAQ_IELA_5.wiff"	IEL	Ivanna-IEL-A (IEL-A)
IEL	Keratin, type II cytoskeletal 8 OS=Mus musculus GN=Krt8 PE=1 SV=4	K2C8_MOUSE	TRUE	TRUE	aSLEAAIADAEQR	1	iTRAQ8plex (+304)	68.59	35.2737	61.7	5.07058	0	-0.8039	0.05086	0.09453	6403	5048	9505	6194	0.905685	3.70094	14.7287	824.946	1647.88	2	0.00358302	2.173	Locus:1.1.1.2545.21 File:"Jeremy_20131004_iTRAQ_IELA_5.wiff"	IEL	Ivanna-IEL-A (IEL-A)
IEL	Keratin, type II cytoskeletal 8 OS=Mus musculus GN=Krt8 PE=1 SV=4	K2C8_MOUSE	TRUE	TRUE	aSLEAAIADAEQR	1	iTRAQ8plex (+304)	67.79	35.2737	60.32	4.65758	0	-1.365	0.006538	-0.1529	11280	6214	16130	9296	0.905915	3.49528	15.3894	824.946	1647.88	2	0.00376302	2.28216	Locus:1.1.1.2549.21 File:"Jeremy_20131004_iTRAQ_IELA_2.wiff"	IEL	Ivanna-IEL-A (IEL-A)
IEL	Keratin, type II cytoskeletal 8 OS=Mus musculus GN=Krt8 PE=1 SV=4	K2C8_MOUSE	TRUE	TRUE	aSLEAAIADAEQR	1	iTRAQ8plex (+304)	23.04	35.2737	17.21	1.74473	0	-0.02482	-0.1324	-0.1583	1284	1663	1743	1074	0.902277	4.67886	12.4929	550.3	1647.88	3	0.00393702	2.38769	Locus:1.1.1.2800.14 File:"Jeremy_20131004_iTRAQ_IELA_3.wiff"	IEL	Ivanna-IEL-A (IEL-A)
IEL	Keratin, type II cytoskeletal 8 OS=Mus musculus GN=Krt8 PE=1 SV=4	K2C8_MOUSE	TRUE	TRUE	aSLEAAIADAEQR	1	iTRAQ8plex (+304)	64.03	35.2737	59.79	3.56864	0	-0.3422	0.09315	0.0995	1655	1752	2560	1615	0.90359	4.42218	12.8884	550.3	1647.88	3	0.00483702	2.93351	Locus:1.1.1.2655.11 File:"Jeremy_20131004_iTRAQ_IELA_4.wiff"	IEL	Ivanna-IEL-A (IEL-A)
IEL	Keratin, type II cytoskeletal 8 OS=Mus musculus GN=Krt8 PE=1 SV=4	K2C8_MOUSE	TRUE	TRUE	aSLEAAIADAEQR	1	iTRAQ8plex (+304)	44.58	35.2737	40.95	3.42022	0	-0.2499	0.4133	0.2475	1590	1797	3040	1704	0.904018	4.33969	12.9892	550.3	1647.88	3	0.00483702	2.93351	Locus:1.1.1.2665.16 File:"Jeremy_20131004_iTRAQ_IELA_4.wiff"	IEL	Ivanna-IEL-A (IEL-A)
IEL	Keratin, type II cytoskeletal 8 OS=Mus musculus GN=Krt8 PE=1 SV=4	K2C8_MOUSE	TRUE	TRUE	aSLEAAIADAEQR	1	iTRAQ8plex (+304)	55.44	35.2737	49.17	3.67778	0	-0.5265	0.09823	0.3269	2071	1959	3182	2325	0.9044	4.25255	13.2193	550.3	1647.88	3	0.00483702	2.93351	Locus:1.1.1.2664.17 File:"Jeremy_20131004_iTRAQ_IELA_4.wiff"	IEL	Ivanna-IEL-A (IEL-A)
IEL	Keratin, type II cytoskeletal 8 OS=Mus musculus GN=Krt8 PE=1 SV=4	K2C8_MOUSE	TRUE	TRUE	aSLEAAIADAEQR	1	iTRAQ8plex (+304)	80.82	35.2737	73.13	3.69897	0	-0.9165	0.1007	0.2029	3982	2939	6083	4119	0.905623	3.86785	14.0636	550.3	1647.88	3	0.00483702	2.93351	Locus:1.1.1.2656.12 File:"Jeremy_20131004_iTRAQ_IELA_4.wiff"	IEL	Ivanna-IEL-A (IEL-A)
IEL	Keratin, type II cytoskeletal 8 OS=Mus musculus GN=Krt8 PE=1 SV=4	K2C8_MOUSE	TRUE	TRUE	aSLEAAIADAEQR	1	iTRAQ8plex (+304)	80.4	35.2737	71.29	3.46852	0	-0.7243	0.05134	0.02039	3605	2982	5371	3332	0.905562	3.92037	13.9003	550.3	1647.88	3	0.00483702	2.93351	Locus:1.1.1.2662.15 File:"Jeremy_20131004_iTRAQ_IELA_4.wiff"	IEL	Ivanna-IEL-A (IEL-A)
IEL	Keratin, type II cytoskeletal 8 OS=Mus musculus GN=Krt8 PE=1 SV=4	K2C8_MOUSE	TRUE	TRUE	aSLEAAIADAEQR	1	iTRAQ8plex (+304)	86.97	35.2737	81.16	3.63827	0	-1.283	-0.006145	0.2617	5236	3094	7381	5605	0.905694	3.76772	14.3796	550.3	1647.88	3	0.00483702	2.93351	Locus:1.1.1.2661.13 File:"Jeremy_20131004_iTRAQ_IELA_4.wiff"	IEL	Ivanna-IEL-A (IEL-A)
IEL	Keratin, type II cytoskeletal 8 OS=Mus musculus GN=Krt8 PE=1 SV=4	K2C8_MOUSE	TRUE	TRUE	aSLEAAIADAEQR	1	iTRAQ8plex (+304)	87.02	35.2737	78.14	3.60206	0	-1.442	-0.04093	0.00324	6486	3432	8948	5892	0.905683	3.70094	14.5956	550.3	1647.88	3	0.00483702	2.93351	Locus:1.1.1.2659.14 File:"Jeremy_20131004_iTRAQ_IELA_4.wiff"	IEL	Ivanna-IEL-A (IEL-A)
IEL	Keratin, type II cytoskeletal 8 OS=Mus musculus GN=Krt8 PE=1 SV=4	K2C8_MOUSE	TRUE	TRUE	aSLEAAIADAEQR	1	iTRAQ8plex (+304)	79.94	35.2737	70.11	3.67778	0	-1.564	-0.1228	-0.04314	9642	4723	12570	8500	0.905873	3.59079	15.1129	550.3	1647.88	3	0.00483702	2.93351	Locus:1.1.1.2658.15 File:"Jeremy_20131004_iTRAQ_IELA_4.wiff"	IEL	Ivanna-IEL-A (IEL-A)
IEL	Keratin, type II cytoskeletal 8 OS=Mus musculus GN=Krt8 PE=1 SV=4	K2C8_MOUSE	TRUE	TRUE	aSLEAAIADAEQR	1	iTRAQ8plex (+304)	42.71	35.2737	40.27	3.85387	0	0.3033	0.4653	0.4876	1439	2335	2885	1807	0.904018	4.33969	13.0475	550.3	1647.88	3	0.00564702	3.42475	Locus:1.1.1.2697.18 File:"Jeremy_20131004_iTRAQ_IELA_6.wiff"	IEL	Ivanna-IEL-A (IEL-A)
IEL	Keratin, type II cytoskeletal 8 OS=Mus musculus GN=Krt8 PE=1 SV=4	K2C8_MOUSE	TRUE	TRUE	aSLEAAIADAEQR	1	iTRAQ8plex (+304)	67.99	35.2737	60.08	4.48149	0	-1.519	-0.02966	-0.03831	11430	5765	15880	10110	0.905946	3.49528	15.3982	824.947	1647.88	2	0.00598302	3.62852	Locus:1.1.1.2787.21 File:"Jeremy_20131004_iTRAQ_IELA_3.wiff"	IEL	Ivanna-IEL-A (IEL-A)
IEL	Keratin, type II cytoskeletal 8 OS=Mus musculus GN=Krt8 PE=1 SV=4	K2C8_MOUSE	TRUE	TRUE	aSLEAAIADAEQR	1	iTRAQ8plex (+304)	74.05	35.2737	66.75	4.61979	0	-1.783	0.06058	-0.03284	34060	14720	50110	30180	0.905854	2.98979	16.9778	824.947	1647.88	2	0.00598302	3.62852	Locus:1.1.1.2784.21 File:"Jeremy_20131004_iTRAQ_IELA_3.wiff"	IEL	Ivanna-IEL-A (IEL-A)
IEL	Keratin, type II cytoskeletal 8 OS=Mus musculus GN=Krt8 PE=1 SV=4	K2C8_MOUSE	TRUE	TRUE	aSLEAAIADAEQR	1	iTRAQ8plex (+304)	68.08	35.2737	57.35	4.92082	0	-1.88	-0.06252	-0.09094	29820	12100	40340	25460	0.905922	3.06739	16.7169	824.947	1647.88	2	0.00598302	3.62852	Locus:1.1.1.2781.21 File:"Jeremy_20131004_iTRAQ_IELA_3.wiff"	IEL	Ivanna-IEL-A (IEL-A)
IEL	Keratin, type II cytoskeletal 8 OS=Mus musculus GN=Krt8 PE=1 SV=4	K2C8_MOUSE	TRUE	TRUE	aSLEAAIADAEQR	1	iTRAQ8plex (+304)	35.67	35.2737	31.7	3.92082	0	-0.3881	-0.04154	0.06232	2568	2634	3632	2447	0.904918	4.11071	13.4616	550.3	1647.88	3	0.00612702	3.71585	Locus:1.1.1.2695.15 File:"Jeremy_20131004_iTRAQ_IELA_6.wiff"	IEL	Ivanna-IEL-A (IEL-A)
IEL	Keratin, type II cytoskeletal 8 OS=Mus musculus GN=Krt8 PE=1 SV=4	K2C8_MOUSE	TRUE	TRUE	aSLEAAIADAEQR	1	iTRAQ8plex (+304)	45.18	35.2737	39.08	2.74473	0	-0.1239	0.0599	-0.005531	1536	1870	2347	1409	0.903142	4.42218	12.8061	550.301	1647.88	3	0.00621702	3.77043	Locus:1.1.1.2694.14 File:"Jeremy_20131004_iTRAQ_IELA_6.wiff"	IEL	Ivanna-IEL-A (IEL-A)
IEL	Keratin, type II cytoskeletal 8 OS=Mus musculus GN=Krt8 PE=1 SV=4	K2C8_MOUSE	TRUE	TRUE	aSLEAAIADAEQR	1	iTRAQ8plex (+304)	24.64	35.2737	24.53	1.85387	0	0.1798	0.3226	0.4982	1499	2242	2724	1891	0.904018	4.33969	13.0286	550.301	1647.88	3	0.00663702	4.02515	Locus:1.1.1.2670.16 File:"Jeremy_20131004_iTRAQ_IELA_4.wiff"	IEL	Ivanna-IEL-A (IEL-A)
IEL	Keratin, type II cytoskeletal 8 OS=Mus musculus GN=Krt8 PE=1 SV=4	K2C8_MOUSE	TRUE	TRUE	aSLEAAIADAEQR	1	iTRAQ8plex (+304)	26.92	35.2737	26.1	1.12494	0	-0.2381	-0.1755	-0.1346	2805	3158	3667	2371	0.905177	4.03268	13.5509	550.301	1647.88	3	0.00663702	4.02515	Locus:1.1.1.2671.16 File:"Jeremy_20131004_iTRAQ_IELA_4.wiff"	IEL	Ivanna-IEL-A (IEL-A)
IEL	Keratin, type II cytoskeletal 8 OS=Mus musculus GN=Krt8 PE=1 SV=4	K2C8_MOUSE	TRUE	TRUE	aSLEAAIADAEQR	1	iTRAQ8plex (+304)	69.09	35.2737	61.48	4.60206	0	-1.486	0.003522	0.02191	11710	6045	16630	10760	0.905946	3.49528	15.4623	824.947	1647.88	2	0.00672302	4.07731	Locus:1.1.1.2663.21 File:"Jeremy_20131004_iTRAQ_IELA_4.wiff"	IEL	Ivanna-IEL-A (IEL-A)
IEL	Keratin, type II cytoskeletal 8 OS=Mus musculus GN=Krt8 PE=1 SV=4	K2C8_MOUSE	TRUE	TRUE	aSLEAAIADAEQR	1	iTRAQ8plex (+304)	70.94	35.2737	62.88	4.92082	0	-1.876	0.01544	-0.004901	33760	13840	48090	30430	0.905847	2.98979	16.9444	824.947	1647.88	2	0.00672302	4.07731	Locus:1.1.1.2657.21 File:"Jeremy_20131004_iTRAQ_IELA_4.wiff"	IEL	Ivanna-IEL-A (IEL-A)
IEL	Keratin, type II cytoskeletal 8 OS=Mus musculus GN=Krt8 PE=1 SV=4	K2C8_MOUSE	TRUE	TRUE	aSLEAAIADAEQR	1	iTRAQ8plex (+304)	61.95	35.2737	49.94	4.92082	0	-1.597	0.006578	0.03618	33880	16390	48120	31390	0.905854	2.98979	16.9857	824.947	1647.88	2	0.00672302	4.07731	Locus:1.1.1.2660.21 File:"Jeremy_20131004_iTRAQ_IELA_4.wiff"	IEL	Ivanna-IEL-A (IEL-A)
IEL	Keratin, type II cytoskeletal 8 OS=Mus musculus GN=Krt8 PE=1 SV=4	K2C8_MOUSE	TRUE	TRUE	aSLEAAIADAEQR	1	iTRAQ8plex (+304)	21.6	35.2737	20.48	1.05061	0	0.1022	-0.1469	0.5397	1473	2089	1967	1905	0.90359	4.42218	12.8599	550.301	1647.88	3	0.00690702	4.1889	Locus:1.1.1.2698.12 File:"Jeremy_20131004_iTRAQ_IELA_6.wiff"	IEL	Ivanna-IEL-A (IEL-A)
IEL	Keratin, type II cytoskeletal 8 OS=Mus musculus GN=Krt8 PE=1 SV=4	K2C8_MOUSE	TRUE	TRUE	aSLEAAIADAEQR	1	iTRAQ8plex (+304)	33.3	35.2737	30.67	1.20066	0	-0.004961	0.294	0.4968	1548	2054	2742	1946	0.904018	4.33969	13.0172	550.301	1647.88	3	0.00777702	4.71652	Locus:1.1.1.2512.8 File:"Jeremy_20131004_iTRAQ_IELA_7.wiff"	IEL	Ivanna-IEL-A (IEL-A)
IEL	Keratin, type II cytoskeletal 8 OS=Mus musculus GN=Krt8 PE=1 SV=4	K2C8_MOUSE	TRUE	TRUE	aSLEAAIADAEQR	1	iTRAQ8plex (+304)	46.31	35.2737	42.11	3.95861	0	-0.3037	0.2614	0.06598	1712	1860	2965	1637	0.904018	4.33969	12.9968	550.301	1647.88	3	0.00780702	4.73472	Locus:1.1.1.2509.10 File:"Jeremy_20131004_iTRAQ_IELA_7.wiff"	IEL	Ivanna-IEL-A (IEL-A)
IEL	Keratin, type II cytoskeletal 8 OS=Mus musculus GN=Krt8 PE=1 SV=4	K2C8_MOUSE	TRUE	TRUE	aSLEAAIADAEQR	1	iTRAQ8plex (+304)	39.27	35.2737	38.48	3.49485	0	-0.3319	-0.1277	0.05612	1738	1847	2328	1651	0.90359	4.42218	12.8849	550.301	1647.88	3	0.00780702	4.73472	Locus:1.1.1.2510.7 File:"Jeremy_20131004_iTRAQ_IELA_7.wiff"	IEL	Ivanna-IEL-A (IEL-A)
IEL	Keratin, type II cytoskeletal 8 OS=Mus musculus GN=Krt8 PE=1 SV=4	K2C8_MOUSE	TRUE	TRUE	aSLEAAIADAEQR	1	iTRAQ8plex (+304)	44.38	35.2737	38.64	3.29243	0	-0.6282	-0.08283	-0.1547	2373	2075	3252	1969	0.9044	4.25255	13.2392	550.301	1647.88	3	0.00780702	4.73472	Locus:1.1.1.2503.11 File:"Jeremy_20131004_iTRAQ_IELA_7.wiff"	IEL	Ivanna-IEL-A (IEL-A)
IEL	Keratin, type II cytoskeletal 8 OS=Mus musculus GN=Krt8 PE=1 SV=4	K2C8_MOUSE	TRUE	TRUE	aSLEAAIADAEQR	1	iTRAQ8plex (+304)	69.87	35.2737	66.27	3.30103	0	-0.6152	0.1775	0.04691	3149	2798	5115	2963	0.905417	3.97736	13.7757	550.301	1647.88	3	0.00780702	4.73472	Locus:1.1.1.2504.6 File:"Jeremy_20131004_iTRAQ_IELA_7.wiff"	IEL	Ivanna-IEL-A (IEL-A)
IEL	Keratin, type II cytoskeletal 8 OS=Mus musculus GN=Krt8 PE=1 SV=4	K2C8_MOUSE	TRUE	TRUE	aSLEAAIADAEQR	1	iTRAQ8plex (+304)	68.78	35.2737	60.73	3.82391	0	-0.9635	0.07256	0.09304	4079	2911	6121	3936	0.905623	3.86785	14.0572	550.301	1647.88	3	0.00780702	4.73472	Locus:1.1.1.2506.9 File:"Jeremy_20131004_iTRAQ_IELA_7.wiff"	IEL	Ivanna-IEL-A (IEL-A)
IEL	Keratin, type II cytoskeletal 8 OS=Mus musculus GN=Krt8 PE=1 SV=4	K2C8_MOUSE	TRUE	TRUE	aSLEAAIADAEQR	1	iTRAQ8plex (+304)	60.09	35.2737	56.43	3.92082	0	-0.629	0.2694	0.2602	2918	2588	5018	3138	0.905417	3.97736	13.7379	550.301	1647.88	3	0.00780702	4.73472	Locus:1.1.1.2507.9 File:"Jeremy_20131004_iTRAQ_IELA_7.wiff"	IEL	Ivanna-IEL-A (IEL-A)
IEL	Keratin, type II cytoskeletal 8 OS=Mus musculus GN=Krt8 PE=1 SV=4	K2C8_MOUSE	TRUE	TRUE	aSLEAAIADAEQR	1	iTRAQ8plex (+304)	27.26	35.2737	22.96	1.22915	0	0.1501	0.1923	0.07022	1453	2121	2444	1404	0.90359	4.42218	12.8576	550.301	1647.88	3	0.00792702	4.80749	Locus:1.1.1.2513.10 File:"Jeremy_20131004_iTRAQ_IELA_7.wiff"	IEL	Ivanna-IEL-A (IEL-A)
IEL	Keratin, type II cytoskeletal 8 OS=Mus musculus GN=Krt8 PE=1 SV=4	K2C8_MOUSE	TRUE	TRUE	aSLEAAIADAEQR	1	iTRAQ8plex (+304)	26.68	35.2737	22.36	1.92082	0	-0.5062	-0.1854	-0.4041	1811	1704	2337	1291	0.903142	4.42218	12.8023	550.301	1647.88	3	0.00819702	4.97124	Locus:1.1.1.2515.7 File:"Jeremy_20131004_iTRAQ_IELA_7.wiff"	IEL	Ivanna-IEL-A (IEL-A)
IEL	Keratin, type II cytoskeletal 8 OS=Mus musculus GN=Krt8 PE=1 SV=4	K2C8_MOUSE	TRUE	TRUE	aSLEAAIADAEQR	1	iTRAQ8plex (+304)	50.1	35.2737	44.19	4	0	-0.7578	-0.3082	-0.486	2577	2053	3044	1740	0.9044	4.25255	13.2006	550.301	1647.88	3	0.00891702	5.40789	Locus:1.1.1.2691.15 File:"Jeremy_20131004_iTRAQ_IELA_6.wiff"	IEL	Ivanna-IEL-A (IEL-A)
IEL	Keratin, type II cytoskeletal 8 OS=Mus musculus GN=Krt8 PE=1 SV=4	K2C8_MOUSE	TRUE	TRUE	aSLEAAIADAEQR	1	iTRAQ8plex (+304)	46.61	35.2737	40.11	3.85387	0	-0.1062	0.2318	0.2465	1801	2229	3068	1933	0.9044	4.25255	13.1407	550.301	1647.88	3	0.00891702	5.40789	Locus:1.1.1.2692.16 File:"Jeremy_20131004_iTRAQ_IELA_6.wiff"	IEL	Ivanna-IEL-A (IEL-A)
IEL	Keratin, type II cytoskeletal 8 OS=Mus musculus GN=Krt8 PE=1 SV=4	K2C8_MOUSE	TRUE	TRUE	aSLEAAIADAEQR	1	iTRAQ8plex (+304)	79.17	35.2737	72.16	3.35655	0	-0.8206	0.2011	0.1912	3457	2711	5662	3553	0.905562	3.92037	13.909	550.301	1647.88	3	0.00891702	5.40789	Locus:1.1.1.2689.14 File:"Jeremy_20131004_iTRAQ_IELA_6.wiff"	IEL	Ivanna-IEL-A (IEL-A)
IEL	Keratin, type II cytoskeletal 8 OS=Mus musculus GN=Krt8 PE=1 SV=4	K2C8_MOUSE	TRUE	TRUE	aSLEAAIADAEQR	1	iTRAQ8plex (+304)	72.58	35.2737	65.52	3.08619	0	-1.199	0.1617	0.3831	3978	2495	6273	4601	0.905623	3.86785	14.0824	550.301	1647.88	3	0.00891702	5.40789	Locus:1.1.1.2688.17 File:"Jeremy_20131004_iTRAQ_IELA_6.wiff"	IEL	Ivanna-IEL-A (IEL-A)
IEL	Keratin, type II cytoskeletal 8 OS=Mus musculus GN=Krt8 PE=1 SV=4	K2C8_MOUSE	TRUE	TRUE	aSLEAAIADAEQR	1	iTRAQ8plex (+304)	60.12	35.2737	52.26	4.39794	0	-0.1271	-0.1559	0.1496	2478	3012	3281	2503	0.904918	4.11071	13.4607	550.301	1647.88	3	0.00900702	5.46247	Locus:1.1.1.2682.14 File:"Jeremy_20131004_iTRAQ_IELA_6.wiff"	IEL	Ivanna-IEL-A (IEL-A)
IEL	Keratin, type II cytoskeletal 8 OS=Mus musculus GN=Krt8 PE=1 SV=4	K2C8_MOUSE	TRUE	TRUE	aSLEAAIADAEQR	1	iTRAQ8plex (+304)	67.86	35.2737	59.78	3.60206	0	-0.807	0.07147	-0.1025	3232	2529	4880	2764	0.905417	3.97736	13.7105	550.301	1647.88	3	0.00900702	5.46247	Locus:1.1.1.2683.14 File:"Jeremy_20131004_iTRAQ_IELA_6.wiff"	IEL	Ivanna-IEL-A (IEL-A)
IEL	Keratin, type II cytoskeletal 8 OS=Mus musculus GN=Krt8 PE=1 SV=4	K2C8_MOUSE	TRUE	TRUE	aSLEAAIADAEQR	1	iTRAQ8plex (+304)	84.79	35.2737	74.19	2.65758	0	-1.384	-0.1152	0.02757	5066	2777	6652	4675	0.905661	3.8139	14.2266	550.301	1647.88	3	0.00900702	5.46247	Locus:1.1.1.2685.16 File:"Jeremy_20131004_iTRAQ_IELA_6.wiff"	IEL	Ivanna-IEL-A (IEL-A)
IEL	Keratin, type II cytoskeletal 8 OS=Mus musculus GN=Krt8 PE=1 SV=4	K2C8_MOUSE	TRUE	TRUE	aSLEAAIADAEQR	1	iTRAQ8plex (+304)	85.18	35.2737	76.66	3.85387	0	-1.487	0.03081	-0.05837	7090	3645	10270	6194	0.905685	3.70094	14.7313	550.301	1647.88	3	0.00900702	5.46247	Locus:1.1.1.2686.15 File:"Jeremy_20131004_iTRAQ_IELA_6.wiff"	IEL	Ivanna-IEL-A (IEL-A)
IEL	Keratin, type II cytoskeletal 8 OS=Mus musculus GN=Krt8 PE=1 SV=4	K2C8_MOUSE	TRUE	TRUE	aSLEAAIADAEQR	1	iTRAQ8plex (+304)	36.01	35.2737	30.25	1.92082	0	-0.1107	-0.1123	-0.06055	1609	1972	2201	1427	0.903142	4.42218	12.8156	550.302	1647.88	3	0.011197	6.79063	Locus:1.1.1.2384.14 File:"Jeremy_20131004_iTRAQ_IELA_8.wiff"	IEL	Ivanna-IEL-A (IEL-A)
IEL	Keratin, type II cytoskeletal 8 OS=Mus musculus GN=Krt8 PE=1 SV=4	K2C8_MOUSE	TRUE	TRUE	aSLEAAIADAEQR	1	iTRAQ8plex (+304)	33.89	35.2737	28.59	2.12494	0	-0.6399	-0.2277	-0.03509	1986	1726	2468	1775	0.90359	4.33969	12.9576	550.302	1647.88	3	0.011197	6.79063	Locus:1.1.1.2383.11 File:"Jeremy_20131004_iTRAQ_IELA_8.wiff"	IEL	Ivanna-IEL-A (IEL-A)
IEL	Keratin, type II cytoskeletal 8 OS=Mus musculus GN=Krt8 PE=1 SV=4	K2C8_MOUSE	TRUE	TRUE	aSLEAAIADAEQR	1	iTRAQ8plex (+304)	12.62	35.2737	7.92	1.60206	0	-0.2526	-0.2451	-0.4496	423.4	470	531	295	0.896982	5.65545	10.7477	550.302	1647.88	3	0.011467	6.95438	Locus:1.1.1.2508.3 File:"Jeremy_20131004_iTRAQ_IELA_8.wiff"	IEL	Ivanna-IEL-A (IEL-A)
IEL	Keratin, type II cytoskeletal 8 OS=Mus musculus GN=Krt8 PE=1 SV=4	K2C8_MOUSE	TRUE	TRUE	aSLEAAIADAEQR	1	iTRAQ8plex (+304)	73.33	35.2737	63.76	4.21467	0	-0.8311	0.1867	0.1279	6021	4680	9776	5946	0.905685	3.70094	14.6895	824.95	1647.89	2	0.012463	7.55841	Locus:1.1.1.2508.21 File:"Jeremy_20131004_iTRAQ_IELA_7.wiff"	IEL	Ivanna-IEL-A (IEL-A)
IEL	Keratin, type II cytoskeletal 8 OS=Mus musculus GN=Krt8 PE=1 SV=4	K2C8_MOUSE	TRUE	TRUE	aSLEAAIADAEQR	1	iTRAQ8plex (+304)	68.65	35.2737	61.04	4.92082	0	-1.733	-0.05467	0.03251	22780	10160	30980	21040	0.906167	3.26534	16.3745	824.95	1647.89	2	0.012463	7.55841	Locus:1.1.1.2505.20 File:"Jeremy_20131004_iTRAQ_IELA_7.wiff"	IEL	Ivanna-IEL-A (IEL-A)
IEL	Keratin, type II cytoskeletal 8 OS=Mus musculus GN=Krt8 PE=1 SV=4	K2C8_MOUSE	TRUE	TRUE	aSLEAAIADAEQR	0.96	iTRAQ8plex (+304)	15.06	35.2737	9.94		0	-0.2359	0.5772	0.4409	490	562	1041	593	0.898523	5.27431	11.3912	550.303	1647.89	3	0.013237	8.02782	Locus:1.1.1.2675.9 File:"Jeremy_20131004_iTRAQ_IELA_7.wiff"	IEL	Ivanna-IEL-A (IEL-A)
IEL	Keratin, type II cytoskeletal 8 OS=Mus musculus GN=Krt8 PE=1 SV=4	K2C8_MOUSE	TRUE	TRUE	aSLEAAIADAEQR	0.98	iTRAQ8plex (+304)	12.82	35.2737	12.32		0	-1.94	0.3105	0.3286	449.2	184	777	500	0.897253	5.56982	10.8995	550.303	1647.89	3	0.013237	8.02782	Locus:1.1.1.2676.6 File:"Jeremy_20131004_iTRAQ_IELA_7.wiff"	IEL	Ivanna-IEL-A (IEL-A)
IEL	Keratin, type II cytoskeletal 8 OS=Mus musculus GN=Krt8 PE=1 SV=4	K2C8_MOUSE	TRUE	TRUE	aSLEAAIADAEQR	1	iTRAQ8plex (+304)	41.97	35.2737	33.54	2.65758	0	-0.4068	-0.0119	-0.3006	2196	2212	3183	1671	0.9044	4.25255	13.1771	550.303	1647.89	3	0.013267	8.04601	Locus:1.1.1.2381.12 File:"Jeremy_20131004_iTRAQ_IELA_8.wiff"	IEL	Ivanna-IEL-A (IEL-A)
IEL	Keratin, type II cytoskeletal 8 OS=Mus musculus GN=Krt8 PE=1 SV=4	K2C8_MOUSE	TRUE	TRUE	aSLEAAIADAEQR	1	iTRAQ8plex (+304)	35.54	35.2737	30.8	3.18046	0	-0.7203	0.004566	0.003148	2583	2140	3732	2362	0.904918	4.11071	13.401	550.303	1647.89	3	0.013297	8.0642	Locus:1.1.1.2380.11 File:"Jeremy_20131004_iTRAQ_IELA_8.wiff"	IEL	Ivanna-IEL-A (IEL-A)
IEL	Keratin, type II cytoskeletal 8 OS=Mus musculus GN=Krt8 PE=1 SV=4	K2C8_MOUSE	TRUE	TRUE	aSLEAAIADAEQR	1	iTRAQ8plex (+304)	42.68	35.2737	41.7	3.79588	0	-0.2789	0.06747	-0.06645	2320	2551	3546	2044	0.904659	4.18662	13.3527	550.303	1647.89	3	0.013297	8.0642	Locus:1.1.1.2371.11 File:"Jeremy_20131004_iTRAQ_IELA_8.wiff"	IEL	Ivanna-IEL-A (IEL-A)
IEL	Keratin, type II cytoskeletal 8 OS=Mus musculus GN=Krt8 PE=1 SV=4	K2C8_MOUSE	TRUE	TRUE	aSLEAAIADAEQR	1	iTRAQ8plex (+304)	75.67	35.2737	69.45	4	0	-0.7868	0.1337	0.1203	3834	3061	6015	3770	0.905623	3.86785	14.0258	550.303	1647.89	3	0.013297	8.0642	Locus:1.1.1.2372.11 File:"Jeremy_20131004_iTRAQ_IELA_8.wiff"	IEL	Ivanna-IEL-A (IEL-A)
IEL	Keratin, type II cytoskeletal 8 OS=Mus musculus GN=Krt8 PE=1 SV=4	K2C8_MOUSE	TRUE	TRUE	aSLEAAIADAEQR	1	iTRAQ8plex (+304)	60.59	35.2737	56.76	3.82391	0	-0.8854	0.04088	-0.3473	3609	2668	5348	2649	0.905417	3.97736	13.8011	550.303	1647.89	3	0.013297	8.0642	Locus:1.1.1.2377.9 File:"Jeremy_20131004_iTRAQ_IELA_8.wiff"	IEL	Ivanna-IEL-A (IEL-A)
IEL	Keratin, type II cytoskeletal 8 OS=Mus musculus GN=Krt8 PE=1 SV=4	K2C8_MOUSE	TRUE	TRUE	aSLEAAIADAEQR	1	iTRAQ8plex (+304)	53.52	35.2737	48.83	3.74473	0	-0.7309	0.04476	-0.318	2816	2300	4198	2109	0.904918	4.11071	13.4797	550.303	1647.89	3	0.013297	8.0642	Locus:1.1.1.2378.10 File:"Jeremy_20131004_iTRAQ_IELA_8.wiff"	IEL	Ivanna-IEL-A (IEL-A)
IEL	Keratin, type II cytoskeletal 8 OS=Mus musculus GN=Krt8 PE=1 SV=4	K2C8_MOUSE	TRUE	TRUE	aSLEAAIADAEQR	1	iTRAQ8plex (+304)	75.34	35.2737	65.47	4.08092	0	-1.186	-0.07762	0.004252	5998	3708	8112	5463	0.905727	3.73427	14.5069	550.303	1647.89	3	0.013297	8.0642	Locus:1.1.1.2375.11 File:"Jeremy_20131004_iTRAQ_IELA_8.wiff"	IEL	Ivanna-IEL-A (IEL-A)
IEL	Keratin, type II cytoskeletal 8 OS=Mus musculus GN=Krt8 PE=1 SV=4	K2C8_MOUSE	TRUE	TRUE	aSLEAAIADAEQR	1	iTRAQ8plex (+304)	77.29	35.2737	67.54	3.07058	0	-1.352	-0.1019	-0.02958	6976	3888	9257	6212	0.905685	3.70094	14.6846	550.303	1647.89	3	0.013297	8.0642	Locus:1.1.1.2374.10 File:"Jeremy_20131004_iTRAQ_IELA_8.wiff"	IEL	Ivanna-IEL-A (IEL-A)
IEL	Keratin, type II cytoskeletal 8 OS=Mus musculus GN=Krt8 PE=1 SV=4	K2C8_MOUSE	TRUE	TRUE	aSLEAAIADAEQR	0.98	iTRAQ8plex (+304)	16.13	35.2737	12.88		0	0.1537	0.5314	-1.728	358	521	766	122	0.896982	5.65545	10.7871	550.303	1647.89	3	0.013357	8.10059	Locus:1.1.1.2679.3 File:"Jeremy_20131004_iTRAQ_IELA_7.wiff"	IEL	Ivanna-IEL-A (IEL-A)
IEL	Keratin, type II cytoskeletal 8 OS=Mus musculus GN=Krt8 PE=1 SV=4	K2C8_MOUSE	TRUE	TRUE	aSLEAAIADAEQR	0.98	iTRAQ8plex (+304)	15.43	35.2737	11.61		0	0.217	0.6857	0.778	530	817	1215	797	0.899927	5.1113	11.7138	550.303	1647.89	3	0.013387	8.11879	Locus:1.1.1.2682.3 File:"Jeremy_20131004_iTRAQ_IELA_7.wiff"	IEL	Ivanna-IEL-A (IEL-A)
IEL	Keratin, type II cytoskeletal 8 OS=Mus musculus GN=Krt8 PE=1 SV=4	K2C8_MOUSE	TRUE	TRUE	aSLEAAIADAEQR	1	iTRAQ8plex (+304)	72.38	35.2737	63.66	5.46852	0	-1.29	0.2096	0.2869	10500	6208	17110	11420	0.905946	3.49528	15.4652	824.951	1647.89	2	0.013463	8.16488	Locus:1.1.1.2690.21 File:"Jeremy_20131004_iTRAQ_IELA_6.wiff"	IEL	Ivanna-IEL-A (IEL-A)
IEL	Keratin, type II cytoskeletal 8 OS=Mus musculus GN=Krt8 PE=1 SV=4	K2C8_MOUSE	TRUE	TRUE	aSLEAAIADAEQR	1	iTRAQ8plex (+304)	62.85	35.2737	55.13	4.92082	0	-1.871	-0.07431	-0.102	34260	13960	45990	29050	0.905847	2.98979	16.9113	824.951	1647.89	2	0.013463	8.16488	Locus:1.1.1.2687.21 File:"Jeremy_20131004_iTRAQ_IELA_6.wiff"	IEL	Ivanna-IEL-A (IEL-A)
IEL	Keratin, type II cytoskeletal 8 OS=Mus musculus GN=Krt8 PE=1 SV=4	K2C8_MOUSE	TRUE	TRUE	aSLEAAIADAEQR	1	iTRAQ8plex (+304)	67.14	35.2737	58.88	4.52288	0	-1.803	0.08369	0.07856	34540	14880	51510	32830	0.905854	2.9072	17.0293	824.951	1647.89	2	0.013463	8.16488	Locus:1.1.1.2684.21 File:"Jeremy_20131004_iTRAQ_IELA_6.wiff"	IEL	Ivanna-IEL-A (IEL-A)
IEL	Keratin, type II cytoskeletal 8 OS=Mus musculus GN=Krt8 PE=1 SV=4	K2C8_MOUSE	TRUE	TRUE	aSLEAAIADAEQR	1	iTRAQ8plex (+304)	28.72	35.2737	27.24	3.38722	0	-3.02	-3.382	-0.01357	1445	304	211	1290	0.899471	5.1113	11.6662	550.303	1647.89	3	0.014047	8.51905	Locus:1.1.1.2413.9 File:"Jeremy_20131004_iTRAQ_IELA_9.wiff"	IEL	Ivanna-IEL-A (IEL-A)
IEL	Keratin, type II cytoskeletal 8 OS=Mus musculus GN=Krt8 PE=1 SV=4	K2C8_MOUSE	TRUE	TRUE	aSLEAAIADAEQR	1	iTRAQ8plex (+304)	30.4	35.2737	23.57	1.60206	0	-0.06746	0.3884	0.4373	1038	1323	1955	1256	0.902277	4.67886	12.444	550.303	1647.89	3	0.014077	8.53724	Locus:1.1.1.2414.8 File:"Jeremy_20131004_iTRAQ_IELA_9.wiff"	IEL	Ivanna-IEL-A (IEL-A)
IEL	Keratin, type II cytoskeletal 8 OS=Mus musculus GN=Krt8 PE=1 SV=4	K2C8_MOUSE	TRUE	TRUE	aSLEAAIADAEQR	1	iTRAQ8plex (+304)	40.16	35.2737	38.95	3.50864	0	-0.285	0.3797	0.4516	1347	1494	2505	1640	0.903142	4.5083	12.7703	550.303	1647.89	3	0.014107	8.55544	Locus:1.1.1.2411.8 File:"Jeremy_20131004_iTRAQ_IELA_9.wiff"	IEL	Ivanna-IEL-A (IEL-A)
IEL	Keratin, type II cytoskeletal 8 OS=Mus musculus GN=Krt8 PE=1 SV=4	K2C8_MOUSE	TRUE	TRUE	aSLEAAIADAEQR	1	iTRAQ8plex (+304)	38.78	35.2737	37.7	3.16115	0	-0.2311	0.02983	0.1618	1921	2186	2858	1952	0.9044	4.25255	13.1223	550.303	1647.89	3	0.014107	8.55544	Locus:1.1.1.2405.7 File:"Jeremy_20131004_iTRAQ_IELA_9.wiff"	IEL	Ivanna-IEL-A (IEL-A)
IEL	Keratin, type II cytoskeletal 8 OS=Mus musculus GN=Krt8 PE=1 SV=4	K2C8_MOUSE	TRUE	TRUE	aSLEAAIADAEQR	1	iTRAQ8plex (+304)	41.24	35.2737	35.8	3.16115	0	-0.522	-0.0333	0.1442	1806	1703	2553	1808	0.90359	4.42218	12.9421	550.303	1647.89	3	0.014107	8.55544	Locus:1.1.1.2410.7 File:"Jeremy_20131004_iTRAQ_IELA_9.wiff"	IEL	Ivanna-IEL-A (IEL-A)
IEL	Keratin, type II cytoskeletal 8 OS=Mus musculus GN=Krt8 PE=1 SV=4	K2C8_MOUSE	TRUE	TRUE	aSLEAAIADAEQR	1	iTRAQ8plex (+304)	27.27	35.2737	27.27	1.36653	0	0.1254	0.04209	-0.05972	1438	2061	2197	1282	0.903142	4.5083	12.7686	550.303	1647.89	3	0.014107	8.55544	Locus:1.1.1.2404.11 File:"Jeremy_20131004_iTRAQ_IELA_9.wiff"	IEL	Ivanna-IEL-A (IEL-A)
IEL	Keratin, type II cytoskeletal 8 OS=Mus musculus GN=Krt8 PE=1 SV=4	K2C8_MOUSE	TRUE	TRUE	aSLEAAIADAEQR	1	iTRAQ8plex (+304)	81.07	35.2737	72.68	3.95861	0	-0.757	0.3584	0.271	2705	2218	4922	2925	0.905177	4.03268	13.6405	550.303	1647.89	3	0.014107	8.55544	Locus:1.1.1.2407.5 File:"Jeremy_20131004_iTRAQ_IELA_9.wiff"	IEL	Ivanna-IEL-A (IEL-A)
IEL	Keratin, type II cytoskeletal 8 OS=Mus musculus GN=Krt8 PE=1 SV=4	K2C8_MOUSE	TRUE	TRUE	aSLEAAIADAEQR	1	iTRAQ8plex (+304)	55.12	35.2737	49.03	3.63827	0	-0.7302	Value Missing (-6.643856)	0.1211	3137	2549	Value Missing (-6.643856)	3088	0.904018	4.25255	13.099	550.303	1647.89	3	0.014107	8.55544	Locus:1.1.1.2408.10 File:"Jeremy_20131004_iTRAQ_IELA_9.wiff"	IEL	Ivanna-IEL-A (IEL-A)
IEL	Keratin, type II cytoskeletal 8 OS=Mus musculus GN=Krt8 PE=1 SV=4	K2C8_MOUSE	TRUE	TRUE	aSLEAAIADAEQR	1	iTRAQ8plex (+304)	30.11	35.2737	23.68	3.50864	0	-0.1751	0.06622	0.1429	1572	1855	2401	1580	0.90359	4.42218	12.8549	550.303	1647.89	3	0.014557	8.82835	Locus:1.1.1.2387.11 File:"Jeremy_20131004_iTRAQ_IELA_8.wiff"	IEL	Ivanna-IEL-A (IEL-A)
IEL	Keratin, type II cytoskeletal 8 OS=Mus musculus GN=Krt8 PE=1 SV=4	K2C8_MOUSE	TRUE	TRUE	aSLEAAIADAEQR	1	iTRAQ8plex (+304)	39.53	35.2737	35.16	2.11351	0	-0.119	0.1334	0.3199	1199	1472	1911	1347	0.902277	4.60629	12.5336	550.303	1647.89	3	0.014557	8.82835	Locus:1.1.1.2386.11 File:"Jeremy_20131004_iTRAQ_IELA_8.wiff"	IEL	Ivanna-IEL-A (IEL-A)
IEL	Keratin, type II cytoskeletal 8 OS=Mus musculus GN=Krt8 PE=1 SV=4	K2C8_MOUSE	TRUE	TRUE	aSLEAAIADAEQR	1	iTRAQ8plex (+304)	16.77	35.2737	16.77	1.46852	0	-0.1477	-2.827	0.4103	1515	1803	421	1795	0.902277	4.67886	12.4341	550.303	1647.89	3	0.014917	9.04667	Locus:1.1.1.2405.11 File:"Jeremy_20131004_iTRAQ_IELA_8.wiff"	IEL	Ivanna-IEL-A (IEL-A)
IEL	Keratin, type II cytoskeletal 8 OS=Mus musculus GN=Krt8 PE=1 SV=4	K2C8_MOUSE	TRUE	TRUE	aSLEAAIADAEQR	0.99	iTRAQ8plex (+304)	19.24	35.2737	13.78		0	3.515	4.79	5.023	42.71	389	932	659	0.897636	5.56982	10.9821	550.304	1647.89	3	0.015337	9.30139	Locus:1.1.1.2671.4 File:"Jeremy_20131004_iTRAQ_IELA_7.wiff"	IEL	Ivanna-IEL-A (IEL-A)
IEL	Keratin, type II cytoskeletal 8 OS=Mus musculus GN=Krt8 PE=1 SV=4	K2C8_MOUSE	TRUE	TRUE	aSLEAAIADAEQR	1	iTRAQ8plex (+304)	16.46	35.2737	14.51	1.20066	0	-0.5295	0.07322	-1.252	378.7	348	584	163	0.896529	5.81864	10.5252	550.304	1647.89	3	0.015877	9.62887	Locus:1.1.1.2519.5 File:"Jeremy_20131004_iTRAQ_IELA_8.wiff"	IEL	Ivanna-IEL-A (IEL-A)
IEL	Keratin, type II cytoskeletal 8 OS=Mus musculus GN=Krt8 PE=1 SV=4	K2C8_MOUSE	TRUE	TRUE	aSLEAAIADAEQR	1	iTRAQ8plex (+304)	25.28	35.2737	21.4	1.52288	0	1.512	1.839	2.307	258	910	1223	1010	0.899927	5.1113	11.7317	550.304	1647.89	3	0.016057	9.73804	Locus:1.1.1.2422.7 File:"Jeremy_20131004_iTRAQ_IELA_8.wiff"	IEL	Ivanna-IEL-A (IEL-A)
IEL	Keratin, type II cytoskeletal 8 OS=Mus musculus GN=Krt8 PE=1 SV=4	K2C8_MOUSE	TRUE	TRUE	aSLEAAIADAEQR	0.95	iTRAQ8plex (+304)	10.6	35.2737	10.6		0	-2.351	2.808	2.392	91	51.39	797	369	0.89632	5.90326	10.3536	550.304	1647.89	3	0.016867	10.2293	Locus:1.1.1.2532.4 File:"Jeremy_20131004_iTRAQ_IELA_8.wiff"	IEL	Ivanna-IEL-A (IEL-A)
IEL	Keratin, type II cytoskeletal 8 OS=Mus musculus GN=Krt8 PE=1 SV=4	K2C8_MOUSE	TRUE	TRUE	aSLEAAIADAEQR	0.96	iTRAQ8plex (+304)	11.35	35.2737	11.35		0	-0.16	0.3273	-2.06	287	337	532	81	0.89632	5.90326	10.2726	550.304	1647.89	3	0.017227	10.4476	Locus:1.1.1.2593.2 File:"Jeremy_20131004_iTRAQ_IELA_8.wiff"	IEL	Ivanna-IEL-A (IEL-A)
IEL	Keratin, type II cytoskeletal 8 OS=Mus musculus GN=Krt8 PE=1 SV=4	K2C8_MOUSE	TRUE	TRUE	aSLEAAIADAEQR	1	iTRAQ8plex (+304)	44.39	35.2737	37.74	3.88606	0	-0.03269	0.3447	0.2565	1392	1809	2560	1505	0.90359	4.42218	12.8269	550.304	1647.89	3	0.017647	10.7023	Locus:1.1.1.2469.17 File:"Jeremy_20131004_iTRAQ_IELA_10.wiff"	IEL	Ivanna-IEL-A (IEL-A)
IEL	Keratin, type II cytoskeletal 8 OS=Mus musculus GN=Krt8 PE=1 SV=4	K2C8_MOUSE	TRUE	TRUE	aSLEAAIADAEQR	1	iTRAQ8plex (+304)	49.46	35.2737	43.72	3.02687	No Values (0.0)	Reference Missing (6.643856)	Reference Missing (6.643856)	Reference Missing (6.643856)	No Values (0.0)	Reference Missing (6.643856)	Reference Missing (6.643856)	Reference Missing (6.643856)	0.901338	4.75903	12.2479	550.304	1647.89	3	0.017647	10.7023	Locus:1.1.1.2466.19 File:"Jeremy_20131004_iTRAQ_IELA_10.wiff"	IEL	Ivanna-IEL-A (IEL-A)
IEL	Keratin, type II cytoskeletal 8 OS=Mus musculus GN=Krt8 PE=1 SV=4	K2C8_MOUSE	TRUE	TRUE	aSLEAAIADAEQR	1	iTRAQ8plex (+304)	40.26	35.2737	40.26	3.35655	0	-0.4867	-4.791	0.1257	2611	2483	308	2585	0.90359	4.33969	12.9634	550.304	1647.89	3	0.017647	10.7023	Locus:1.1.1.2465.18 File:"Jeremy_20131004_iTRAQ_IELA_10.wiff"	IEL	Ivanna-IEL-A (IEL-A)
IEL	Keratin, type II cytoskeletal 8 OS=Mus musculus GN=Krt8 PE=1 SV=4	K2C8_MOUSE	TRUE	TRUE	aSLEAAIADAEQR	1	iTRAQ8plex (+304)	46.2	35.2737	40.2	3.09691	0	0.2113	0.1331	0.1545	1563	2376	2533	1593	0.904018	4.33969	12.9775	550.304	1647.89	3	0.017677	10.7205	Locus:1.1.1.2468.17 File:"Jeremy_20131004_iTRAQ_IELA_10.wiff"	IEL	Ivanna-IEL-A (IEL-A)
IEL	Keratin, type II cytoskeletal 8 OS=Mus musculus GN=Krt8 PE=1 SV=4	K2C8_MOUSE	TRUE	TRUE	aSLEAAIADAEQR	1	iTRAQ8plex (+304)	22.61	35.2737	20.03		0	-0.7628	1.476	1.31	152	133.4	572	317	0.896177	5.9692	10.1977	550.304	1647.89	3	0.017977	10.9024	Locus:1.1.1.2690.8 File:"Jeremy_20131004_iTRAQ_IELA_7.wiff"	IEL	Ivanna-IEL-A (IEL-A)
IEL	Keratin, type II cytoskeletal 8 OS=Mus musculus GN=Krt8 PE=1 SV=4	K2C8_MOUSE	TRUE	TRUE	aSLEAAIADAEQR	0.99	iTRAQ8plex (+304)	15.28	35.2737	13.5		0	-0.5126	0.1675	-0.3016	552	520	898	419	0.898068	5.36669	11.2222	550.305	1647.89	3	0.018307	11.1026	Locus:1.1.1.2729.7 File:"Jeremy_20131004_iTRAQ_IELA_7.wiff"	IEL	Ivanna-IEL-A (IEL-A)
IEL	Keratin, type II cytoskeletal 8 OS=Mus musculus GN=Krt8 PE=1 SV=4	K2C8_MOUSE	TRUE	TRUE	aSLEAAIADAEQR	1	iTRAQ8plex (+304)	16.44	35.2737	16.44	2.09151	0	-0.3882	-3.681	-0.2077	1216	1226	220	980	0.900378	5.03238	11.8305	550.305	1647.89	3	0.018547	11.2481	Locus:1.1.1.2415.9 File:"Jeremy_20131004_iTRAQ_IELA_8.wiff"	IEL	Ivanna-IEL-A (IEL-A)
IEL	Keratin, type II cytoskeletal 8 OS=Mus musculus GN=Krt8 PE=1 SV=4	K2C8_MOUSE	TRUE	TRUE	aSLEAAIADAEQR	1	iTRAQ8plex (+304)	29.02	35.2737	27.3	0.823909	0	0.1991	0.4523	-2.416	291.1	436	594	71	0.896529	5.81864	10.443	550.305	1647.89	3	0.018937	11.4846	Locus:1.1.1.2687.2 File:"Jeremy_20131004_iTRAQ_IELA_7.wiff"	IEL	Ivanna-IEL-A (IEL-A)
IEL	Keratin, type II cytoskeletal 8 OS=Mus musculus GN=Krt8 PE=1 SV=4	K2C8_MOUSE	TRUE	TRUE	aSLEAAIADAEQR	1	iTRAQ8plex (+304)	22.35	35.2737	21.68	1.3279	0	-0.7198	0.4629	0.2339	511	429	999	540	0.898523	5.36669	11.2755	550.305	1647.89	3	0.019027	11.5392	Locus:1.1.1.2727.8 File:"Jeremy_20131004_iTRAQ_IELA_7.wiff"	IEL	Ivanna-IEL-A (IEL-A)
IEL	Keratin, type II cytoskeletal 8 OS=Mus musculus GN=Krt8 PE=1 SV=4	K2C8_MOUSE	TRUE	TRUE	aSLEAAIADAEQR	0.99	iTRAQ8plex (+304)	15.46	35.2737	15.23		0	0.9307	1.497	-0.2783	127.4	316	522	102	0.896443	5.99858	10.0599	550.305	1647.89	3	0.019267	11.6848	Locus:1.1.1.2564.2 File:"Jeremy_20131004_iTRAQ_IELA_8.wiff"	IEL	Ivanna-IEL-A (IEL-A)
IEL	Keratin, type II cytoskeletal 8 OS=Mus musculus GN=Krt8 PE=1 SV=4	K2C8_MOUSE	TRUE	TRUE	aSLEAAIADAEQR	0.95	iTRAQ8plex (+304)	10.97	35.2737	10.97		0	-0.5312	0.2657	0.1395	521	490	898	520	0.898068	5.36669	11.2461	550.305	1647.89	3	0.019297	11.703	Locus:1.1.1.2482.5 File:"Jeremy_20131004_iTRAQ_IELA_8.wiff"	IEL	Ivanna-IEL-A (IEL-A)
IEL	Keratin, type II cytoskeletal 8 OS=Mus musculus GN=Krt8 PE=1 SV=4	K2C8_MOUSE	TRUE	TRUE	aSLEAAIADAEQR	1	iTRAQ8plex (+304)	23.21	35.2737	22.72	1.79588	0	2.525	2.673	2.647	231	1553	1906	1119	0.901338	4.75903	12.2315	550.305	1647.89	3	0.019687	11.9395	Locus:1.1.1.2390.10 File:"Jeremy_20131004_iTRAQ_IELA_8.wiff"	IEL	Ivanna-IEL-A (IEL-A)
IEL	Keratin, type II cytoskeletal 8 OS=Mus musculus GN=Krt8 PE=1 SV=4	K2C8_MOUSE	TRUE	TRUE	aSLEAAIADAEQR	1	iTRAQ8plex (+304)	11.97	35.2737	11.61	1.25964	0	-0.1796	-0.08537	-0.4741	1626	1896	2270	1118	0.903142	4.5083	12.7545	550.305	1647.89	3	0.019837	12.0305	Locus:1.1.1.2570.8 File:"Jeremy_20131004_iTRAQ_IELA_5.wiff"	IEL	Ivanna-IEL-A (IEL-A)
IEL	Keratin, type II cytoskeletal 8 OS=Mus musculus GN=Krt8 PE=1 SV=4	K2C8_MOUSE	TRUE	TRUE	aSLEAAIADAEQR	0.99	iTRAQ8plex (+304)	15.69	35.2737	15.34		0	-0.8685	-0.2632	-0.5191	370.9	275	450	245	0.89632	5.90326	10.389	550.305	1647.89	3	0.020737	12.5763	Locus:1.1.1.2566.4 File:"Jeremy_20131004_iTRAQ_IELA_8.wiff"	IEL	Ivanna-IEL-A (IEL-A)
IEL	Keratin, type II cytoskeletal 8 OS=Mus musculus GN=Krt8 PE=1 SV=4	K2C8_MOUSE	TRUE	TRUE	aSLEAAIADAEQR	1	iTRAQ8plex (+304)	73.1	35.2737	64.57	4.85387	0	-1.531	-0.1126	0.05151	12170	6116	15960	11390	0.905946	3.49528	15.4779	824.955	1647.89	2	0.021483	13.0287	Locus:1.1.1.2376.21 File:"Jeremy_20131004_iTRAQ_IELA_8.wiff"	IEL	Ivanna-IEL-A (IEL-A)
IEL	Keratin, type II cytoskeletal 8 OS=Mus musculus GN=Krt8 PE=1 SV=4	K2C8_MOUSE	TRUE	TRUE	aSLEAAIADAEQR	1	iTRAQ8plex (+304)	68.07	35.2737	59.12	4.85387	0	-1.692	0.01986	0.06302	21300	9761	30470	20060	0.906167	3.26534	16.3161	824.955	1647.89	2	0.021483	13.0287	Locus:1.1.1.2373.21 File:"Jeremy_20131004_iTRAQ_IELA_8.wiff"	IEL	Ivanna-IEL-A (IEL-A)
IEL	Keratin, type II cytoskeletal 8 OS=Mus musculus GN=Krt8 PE=1 SV=4	K2C8_MOUSE	TRUE	TRUE	aSLEAAIADAEQR	0.97	iTRAQ8plex (+304)	13.23	35.2737	10.98		0	0.9092	0.5004	0.1466	673.2	1631	1431	695	0.901338	4.8606	12.1132	550.306	1647.89	3	0.021487	13.0311	Locus:1.1.1.2454.6 File:"Jeremy_20131004_iTRAQ_IELA_8.wiff"	IEL	Ivanna-IEL-A (IEL-A)
IEL	Keratin, type II cytoskeletal 8 OS=Mus musculus GN=Krt8 PE=1 SV=4	K2C8_MOUSE	TRUE	TRUE	aSLEAAIADAEQR	1	iTRAQ8plex (+304)	21.82	35.2737	21.82	1.11351	0	-0.537	-4.366	0.357	868	804	115	993	0.898977	5.27431	11.4409	550.306	1647.9	3	0.021757	13.1948	Locus:1.1.1.2439.6 File:"Jeremy_20131004_iTRAQ_IELA_8.wiff"	IEL	Ivanna-IEL-A (IEL-A)
IEL	Keratin, type II cytoskeletal 8 OS=Mus musculus GN=Krt8 PE=1 SV=4	K2C8_MOUSE	TRUE	TRUE	aSLEAAIADAEQR	0.96	iTRAQ8plex (+304)	12.67	35.2737	10.81		0	0.3889	-2.042	-0.7075	555.4	940	257	338	0.897636	5.46427	11.0296	550.306	1647.9	3	0.021997	13.3404	Locus:1.1.1.2665.5 File:"Jeremy_20131004_iTRAQ_IELA_7.wiff"	IEL	Ivanna-IEL-A (IEL-A)
IEL	Keratin, type II cytoskeletal 8 OS=Mus musculus GN=Krt8 PE=1 SV=4	K2C8_MOUSE	TRUE	TRUE	aSLEAAIADAEQR	0.99	iTRAQ8plex (+304)	9.07	35.2737	9.07	0.79588	0	2.527	2.624	2.635	174	1171	1392	837	0.899927	5.03238	11.8033	550.306	1647.9	3	0.022237	13.4859	Locus:1.1.1.2447.6 File:"Jeremy_20131004_iTRAQ_IELA_8.wiff"	IEL	Ivanna-IEL-A (IEL-A)
IEL	Keratin, type II cytoskeletal 8 OS=Mus musculus GN=Krt8 PE=1 SV=4	K2C8_MOUSE	TRUE	TRUE	aSLEAAIADAEQR	1	iTRAQ8plex (+304)	23.41	35.2737	14.46	1.50864	0	0.1971	-0.6573	-0.7355	2335	3483	2321	1388	0.9044	4.25255	13.2178	550.306	1647.9	3	0.023077	13.9954	Locus:1.1.1.2396.8 File:"Jeremy_20131004_iTRAQ_IELA_8.wiff"	IEL	Ivanna-IEL-A (IEL-A)
IEL	Keratin, type II cytoskeletal 8 OS=Mus musculus GN=Krt8 PE=1 SV=4	K2C8_MOUSE	TRUE	TRUE	aSLEAAIADAEQR	1	iTRAQ8plex (+304)	10.47	35.2737	10.47	1.39794	0	-0.07955	-0.05633	0.5118	796	1004	1118	1009	0.900378	4.95192	11.9392	550.306	1647.9	3	0.023257	14.1045	Locus:1.1.1.2442.3 File:"Jeremy_20131004_iTRAQ_IELA_8.wiff"	IEL	Ivanna-IEL-A (IEL-A)
IEL	Keratin, type II cytoskeletal 8 OS=Mus musculus GN=Krt8 PE=1 SV=4	K2C8_MOUSE	TRUE	TRUE	aSLEAAIADAEQR	1	iTRAQ8plex (+304)	70.15	35.2737	61.21	4.95861	0	-1.037	-0.01369	0.06793	6518	4434	9221	6187	0.905685	3.70094	14.6861	824.956	1647.9	2	0.023463	14.2295	Locus:1.1.1.2409.21 File:"Jeremy_20131004_iTRAQ_IELA_9.wiff"	IEL	Ivanna-IEL-A (IEL-A)
IEL	Keratin, type II cytoskeletal 8 OS=Mus musculus GN=Krt8 PE=1 SV=4	K2C8_MOUSE	TRUE	TRUE	aSLEAAIADAEQR	1	iTRAQ8plex (+304)	73.27	35.2737	64.74	4.49485	0	-1.451	-0.1166	-0.01635	17030	8946	22330	15280	0.906132	3.33416	15.9564	824.956	1647.9	2	0.023463	14.2295	Locus:1.1.1.2406.21 File:"Jeremy_20131004_iTRAQ_IELA_9.wiff"	IEL	Ivanna-IEL-A (IEL-A)
IEL	Keratin, type II cytoskeletal 8 OS=Mus musculus GN=Krt8 PE=1 SV=4	K2C8_MOUSE	TRUE	TRUE	aSLEAAIADAEQR	1	iTRAQ8plex (+304)	23.98	35.2737	23.52	1.16115	0	-3.086	-0.6028	0.1654	1535	334	1413	1535	0.901338	4.75903	12.2339	550.306	1647.9	3	0.023977	14.5412	Locus:1.1.1.2393.9 File:"Jeremy_20131004_iTRAQ_IELA_8.wiff"	IEL	Ivanna-IEL-A (IEL-A)
IEL	Keratin, type II cytoskeletal 8 OS=Mus musculus GN=Krt8 PE=1 SV=4	K2C8_MOUSE	TRUE	TRUE	aSLEAAIADAEQR	1	iTRAQ8plex (+304)	20.66	35.2737	20.55		0	-0.3831	-0.1728	-3.17	540	541	717	91	0.897253	5.56982	10.8834	550.307	1647.9	3	0.025927	15.7238	Locus:1.1.1.2586.3 File:"Jeremy_20131004_iTRAQ_IELA_8.wiff"	IEL	Ivanna-IEL-A (IEL-A)
IEL	Keratin, type II cytoskeletal 8 OS=Mus musculus GN=Krt8 PE=1 SV=4	K2C8_MOUSE	TRUE	TRUE	aSLEAAIADAEQR	1	iTRAQ8plex (+304)	24.39	35.2737	24.29	1.35655	0	-0.02804	-0.4004	-0.2399	1580	2037	1808	1257	0.903142	4.5083	12.7061	550.307	1647.9	3	0.025987	15.7602	Locus:1.1.1.2394.10 File:"Jeremy_20131004_iTRAQ_IELA_8.wiff"	IEL	Ivanna-IEL-A (IEL-A)
IEL	Keratin, type II cytoskeletal 8 OS=Mus musculus GN=Krt8 PE=1 SV=4	K2C8_MOUSE	TRUE	TRUE	aSLEAAIADAEQR	0.98	iTRAQ8plex (+304)	13.82	35.2737	13.82		0	-0.1094	-0.0237	-0.5789	553.7	676	808	358	0.898068	5.36669	11.2262	550.307	1647.9	3	0.026377	15.9967	Locus:1.1.1.2461.6 File:"Jeremy_20131004_iTRAQ_IELA_8.wiff"	IEL	Ivanna-IEL-A (IEL-A)
IEL	Keratin, type II cytoskeletal 8 OS=Mus musculus GN=Krt8 PE=1 SV=4	K2C8_MOUSE	TRUE	TRUE	aSLEAAIADAEQR	0.99	iTRAQ8plex (+304)	18.01	35.2737	17.11		0	-0.7303	-3.633	-0.3797	907	728	154	654	0.898068	5.36669	11.2544	550.307	1647.9	3	0.027097	16.4333	Locus:1.1.1.2663.6 File:"Jeremy_20131004_iTRAQ_IELA_7.wiff"	IEL	Ivanna-IEL-A (IEL-A)
IEL	Keratin, type II cytoskeletal 8 OS=Mus musculus GN=Krt8 PE=1 SV=4	K2C8_MOUSE	TRUE	TRUE	aSLEAAIADAEQR	0.98	iTRAQ8plex (+304)	8.72	35.2737	8.72	0.468521	0	-0.1466	-0.02711	-0.295	838	1001	1214	643	0.900378	5.03238	11.8517	550.31	1647.91	3	0.034447	20.8907	Locus:1.1.1.2431.6 File:"Jeremy_20131004_iTRAQ_IELA_8.wiff"	IEL	Ivanna-IEL-A (IEL-A)
IEL	Keratin, type II cytoskeletal 8 OS=Mus musculus GN=Krt8 PE=1 SV=4	K2C8_MOUSE	TRUE	TRUE	aSLEAAIADAEQR	1	iTRAQ8plex (+304)				1.65758	0	-0.2482	-0.4519	-0.3	1530	1704	1676	1168	0.902694	4.60629	12.5694	550.641	1648.9	3	1.02769	622.875	Locus:1.1.1.2389.10 File:"Jeremy_20131004_iTRAQ_IELA_8.wiff"	IEL	Ivanna-IEL-A (IEL-A)
IEL	Keratin, type II cytoskeletal 8 OS=Mus musculus GN=Krt8 PE=1 SV=4	K2C8_MOUSE	TRUE	TRUE	aSLEAAIADAEQR	0.99	iTRAQ8plex (+304)	26.67	39.5737	26.67		0	-0.2735	0.1612	6.644	75	57	95	9	0.902382	5.56526	7.88264	550.3	2197.17	4	549.298	249888	Locus:1.1.1.4047.4 File:"Jeremy_20131214_iTRAQ_IELB_8.wiff"	IEL	Ivanna-IEL-B (IEL-B)
IEL	Keratin, type II cytoskeletal 8 OS=Mus musculus GN=Krt8 PE=1 SV=4	K2C8_MOUSE	TRUE	TRUE	aSLEAAIADAEQR	1	iTRAQ8plex (+304)	44.12	39.5737	44.12	0.920819	0	-0.1586	0.413	6.644	974.2	804	1462	153	0.899927	5.1113	11.7284	550.302	1647.88	3	0.011467	6.95438	Locus:1.1.1.2867.11 File:"Jeremy_20131214_iTRAQ_IELB_6.wiff"	IEL	Ivanna-IEL-B (IEL-B)
IEL	Keratin, type II cytoskeletal 8 OS=Mus musculus GN=Krt8 PE=1 SV=4	K2C8_MOUSE	TRUE	TRUE	aSLEAAIADAEQR	1	iTRAQ8plex (+304)	38.64	39.5746	34.35		0	-0.5711	0.2298	6.644	127.3	79	167	15	0.900579	5.75105	8.60103	550.303	2197.18	4	549.311	249892	Locus:1.1.1.4027.2 File:"Jeremy_20131214_iTRAQ_IELB_8.wiff"	IEL	Ivanna-IEL-B (IEL-B)
IEL	Keratin, type II cytoskeletal 8 OS=Mus musculus GN=Krt8 PE=1 SV=4	K2C8_MOUSE	TRUE	TRUE	aSLEAAIADAEQR	1	iTRAQ8plex (+304)	35.61	35.2737	29.67	0.79588	0	-0.02213	-0.1861	Value Missing (-6.643856)	2587	2319	2638	Value Missing (-6.643856)	0.90359	4.42218	12.8811	550.291	1647.85	3	0.022463	13.6234	Locus:1.1.1.2792.18 File:"Jeremy_20131214_iTRAQ_IELB_1.wiff"	IEL	Ivanna-IEL-B (IEL-B)
IEL	Keratin, type II cytoskeletal 8 OS=Mus musculus GN=Krt8 PE=1 SV=4	K2C8_MOUSE	TRUE	TRUE	aSLEAAIADAEQR	1	iTRAQ8plex (+304)	49.86	35.2737	35.05	2.11919	0	-0.1938	0.05121	6.644	2500	2001	2954	245	0.90359	4.42218	12.9106	550.291	1647.85	3	0.022433	13.6052	Locus:1.1.1.2800.19 File:"Jeremy_20131214_iTRAQ_IELB_1.wiff"	IEL	Ivanna-IEL-B (IEL-B)
IEL	Keratin, type II cytoskeletal 8 OS=Mus musculus GN=Krt8 PE=1 SV=4	K2C8_MOUSE	TRUE	TRUE	aSLEAAIADAEQR	1	iTRAQ8plex (+304)	47.26	35.2737	46.74	1.88606	0	-0.343	-0.1345	Value Missing (-6.643856)	2440	1756	2542	Value Missing (-6.643856)	0.903142	4.5083	12.7181	550.291	1647.85	3	0.022433	13.6052	Locus:1.1.1.2793.17 File:"Jeremy_20131214_iTRAQ_IELB_1.wiff"	IEL	Ivanna-IEL-B (IEL-B)
IEL	Keratin, type II cytoskeletal 8 OS=Mus musculus GN=Krt8 PE=1 SV=4	K2C8_MOUSE	TRUE	TRUE	aSLEAAIADAEQR	1	iTRAQ8plex (+304)	64.35	35.2737	58.28	3.22915	0	-0.2999	0.0638	6.644	2760	2058	3275	327	0.904018	4.33969	13.0396	550.291	1647.85	3	0.022433	13.6052	Locus:1.1.1.2799.18 File:"Jeremy_20131214_iTRAQ_IELB_1.wiff"	IEL	Ivanna-IEL-B (IEL-B)
IEL	Keratin, type II cytoskeletal 8 OS=Mus musculus GN=Krt8 PE=1 SV=4	K2C8_MOUSE	TRUE	TRUE	aSLEAAIADAEQR	1	iTRAQ8plex (+304)	60.07	35.2737	54.33	4.24413	0	-0.3682	-0.108	Value Missing (-6.643856)	3756	2661	3976	Value Missing (-6.643856)	0.904659	4.18662	13.3433	550.291	1647.85	3	0.022433	13.6052	Locus:1.1.1.2797.20 File:"Jeremy_20131214_iTRAQ_IELB_1.wiff"	IEL	Ivanna-IEL-B (IEL-B)
IEL	Keratin, type II cytoskeletal 8 OS=Mus musculus GN=Krt8 PE=1 SV=4	K2C8_MOUSE	TRUE	TRUE	aSLEAAIADAEQR	1	iTRAQ8plex (+304)	60.59	35.2737	54.63	2.72125	0	-0.3449	0.0606	6.644	3542	2567	4184	542	0.904918	4.11071	13.4034	550.291	1647.85	3	0.022433	13.6052	Locus:1.1.1.2796.19 File:"Jeremy_20131214_iTRAQ_IELB_1.wiff"	IEL	Ivanna-IEL-B (IEL-B)
IEL	Keratin, type II cytoskeletal 8 OS=Mus musculus GN=Krt8 PE=1 SV=4	K2C8_MOUSE	TRUE	TRUE	aSLEAAIADAEQR	1	iTRAQ8plex (+304)	48.64	35.2737	43.3	3.10237	0	-0.2645	-0.08041	6.644	2765	2106	2989	256	0.904018	4.33969	12.9866	550.291	1647.85	3	0.022433	13.6052	Locus:1.1.1.2794.20 File:"Jeremy_20131214_iTRAQ_IELB_1.wiff"	IEL	Ivanna-IEL-B (IEL-B)
IEL	Keratin, type II cytoskeletal 8 OS=Mus musculus GN=Krt8 PE=1 SV=4	K2C8_MOUSE	TRUE	TRUE	aSLEAAIADAEQR	1	iTRAQ8plex (+304)	46.78	35.2737	40.71	1.95861	0	-0.2302	0.1586	6.644	1518	1188	1922	183	0.901338	4.75903	12.2321	550.291	1647.85	3	0.022073	13.3868	Locus:1.1.1.2803.18 File:"Jeremy_20131214_iTRAQ_IELB_1.wiff"	IEL	Ivanna-IEL-B (IEL-B)
IEL	Keratin, type II cytoskeletal 8 OS=Mus musculus GN=Krt8 PE=1 SV=4	K2C8_MOUSE	TRUE	TRUE	aSLEAAIADAEQR	1	iTRAQ8plex (+304)	42.27	35.2737	38.11	2.55284	0	-0.2128	0.03391	6.644	1711	1351	1998	152	0.901821	4.67886	12.3476	550.291	1647.85	3	0.022073	13.3868	Locus:1.1.1.2802.18 File:"Jeremy_20131214_iTRAQ_IELB_1.wiff"	IEL	Ivanna-IEL-B (IEL-B)
IEL	Keratin, type II cytoskeletal 8 OS=Mus musculus GN=Krt8 PE=1 SV=4	K2C8_MOUSE	TRUE	TRUE	aSLEAAIADAEQR	1	iTRAQ8plex (+304)	20.16	35.2737	20.16	0.142667	0	-0.4972	0.1218	Value Missing (-6.643856)	1559	1010	1918	Value Missing (-6.643856)	0.901338	4.8606	12.1315	550.292	1647.86	3	0.017843	10.8214	Locus:1.1.1.2672.14 File:"Jeremy_20131214_iTRAQ_IELB_2.wiff"	IEL	Ivanna-IEL-B (IEL-B)
IEL	Keratin, type II cytoskeletal 8 OS=Mus musculus GN=Krt8 PE=1 SV=4	K2C8_MOUSE	TRUE	TRUE	aSLEAAIADAEQR	1	iTRAQ8plex (+304)	38.37	35.2737	34.15	1.82391	0	0.1416	0.3766	6.644	1394	1406	2065	132	0.901821	4.75903	12.2868	550.293	1647.86	3	0.016703	10.13	Locus:1.1.1.2669.17 File:"Jeremy_20131214_iTRAQ_IELB_2.wiff"	IEL	Ivanna-IEL-B (IEL-B)
IEL	Keratin, type II cytoskeletal 8 OS=Mus musculus GN=Krt8 PE=1 SV=4	K2C8_MOUSE	TRUE	TRUE	aSLEAAIADAEQR	1	iTRAQ8plex (+304)	44.47	35.2737	42.52	1.50864	0	-0.03038	0.1416	Value Missing (-6.643856)	1808	1617	2282	Value Missing (-6.643856)	0.902277	4.67886	12.4785	550.293	1647.86	3	0.016703	10.13	Locus:1.1.1.2668.19 File:"Jeremy_20131214_iTRAQ_IELB_2.wiff"	IEL	Ivanna-IEL-B (IEL-B)
IEL	Keratin, type II cytoskeletal 8 OS=Mus musculus GN=Krt8 PE=1 SV=4	K2C8_MOUSE	TRUE	TRUE	aSLEAAIADAEQR	1	iTRAQ8plex (+304)	49.74	35.2737	49	2.56864	0	-0.2324	-0.05185	Value Missing (-6.643856)	2410	1875	2659	Value Missing (-6.643856)	0.903142	4.5083	12.7616	550.293	1647.86	3	0.016703	10.13	Locus:1.1.1.2666.18 File:"Jeremy_20131214_iTRAQ_IELB_2.wiff"	IEL	Ivanna-IEL-B (IEL-B)
IEL	Keratin, type II cytoskeletal 8 OS=Mus musculus GN=Krt8 PE=1 SV=4	K2C8_MOUSE	TRUE	TRUE	aSLEAAIADAEQR	1	iTRAQ8plex (+304)	60.17	35.2737	54.24	3.4318	0	-0.2326	0.0707	6.644	2788	2178	3329	378	0.904018	4.33969	13.0823	550.293	1647.86	3	0.016703	10.13	Locus:1.1.1.2665.18 File:"Jeremy_20131214_iTRAQ_IELB_2.wiff"	IEL	Ivanna-IEL-B (IEL-B)
IEL	Keratin, type II cytoskeletal 8 OS=Mus musculus GN=Krt8 PE=1 SV=4	K2C8_MOUSE	TRUE	TRUE	aSLEAAIADAEQR	1	iTRAQ8plex (+304)	58.54	35.2737	56.22	2.09691	0	-0.7773	-0.2186	Value Missing (-6.643856)	4331	2314	4211	Value Missing (-6.643856)	0.904918	4.11071	13.4062	550.293	1647.86	3	0.016703	10.13	Locus:1.1.1.2663.17 File:"Jeremy_20131214_iTRAQ_IELB_2.wiff"	IEL	Ivanna-IEL-B (IEL-B)
IEL	Keratin, type II cytoskeletal 8 OS=Mus musculus GN=Krt8 PE=1 SV=4	K2C8_MOUSE	TRUE	TRUE	aSLEAAIADAEQR	1	iTRAQ8plex (+304)	52.31	35.2737	46.22	2.50864	0	-0.2625	0.004329	6.644	1968	1503	2249	203	0.902277	4.60629	12.5321	550.293	1647.86	3	0.016463	9.98444	Locus:1.1.1.2658.18 File:"Jeremy_20131214_iTRAQ_IELB_2.wiff"	IEL	Ivanna-IEL-B (IEL-B)
IEL	Keratin, type II cytoskeletal 8 OS=Mus musculus GN=Krt8 PE=1 SV=4	K2C8_MOUSE	TRUE	TRUE	aSLEAAIADAEQR	1	iTRAQ8plex (+304)	52.52	35.2737	52.09	2.60206	0	-0.2614	-0.1627	6.644	2797	2136	2863	327	0.904018	4.33969	12.9878	550.293	1647.86	3	0.016463	9.98444	Locus:1.1.1.2659.17 File:"Jeremy_20131214_iTRAQ_IELB_2.wiff"	IEL	Ivanna-IEL-B (IEL-B)
IEL	Keratin, type II cytoskeletal 8 OS=Mus musculus GN=Krt8 PE=1 SV=4	K2C8_MOUSE	TRUE	TRUE	aSLEAAIADAEQR	1	iTRAQ8plex (+304)	61.38	35.2737	56.57	3.03152	0	-0.5066	-0.2715	Value Missing (-6.643856)	4308	2771	4076	Value Missing (-6.643856)	0.904918	4.11071	13.4454	550.293	1647.86	3	0.016463	9.98444	Locus:1.1.1.2662.20 File:"Jeremy_20131214_iTRAQ_IELB_2.wiff"	IEL	Ivanna-IEL-B (IEL-B)
IEL	Keratin, type II cytoskeletal 8 OS=Mus musculus GN=Krt8 PE=1 SV=4	K2C8_MOUSE	TRUE	TRUE	aSLEAAIADAEQR	1	iTRAQ8plex (+304)	32.31	35.2737	32.31	1.45593	0	-0.346	-0.1719	6.644	1630	1177	1652	234	0.901338	4.75903	12.1963	550.293	1647.86	3	0.016403	9.94805	Locus:1.1.1.2656.19 File:"Jeremy_20131214_iTRAQ_IELB_2.wiff"	IEL	Ivanna-IEL-B (IEL-B)
IEL	Keratin, type II cytoskeletal 8 OS=Mus musculus GN=Krt8 PE=1 SV=4	K2C8_MOUSE	TRUE	TRUE	aSLEAAIADAEQR	1	iTRAQ8plex (+304)	54.27	35.2737	48.79	2.10237	0	-0.1513	-0.19	6.644	3734	3075	3769	501	0.904918	4.11071	13.4355	550.293	1647.86	3	0.015563	9.4386	Locus:1.1.1.2614.15 File:"Jeremy_20131214_iTRAQ_IELB_3.wiff"	IEL	Ivanna-IEL-B (IEL-B)
IEL	Keratin, type II cytoskeletal 8 OS=Mus musculus GN=Krt8 PE=1 SV=4	K2C8_MOUSE	TRUE	TRUE	aSLEAAIADAEQR	1	iTRAQ8plex (+304)	29.31	35.2737	28.33	0.853872	0	-0.1503	-0.08166	Value Missing (-6.643856)	1325	1086	1441	Value Missing (-6.643856)	0.900378	4.95192	11.9114	550.293	1647.86	3	0.015413	9.34763	Locus:1.1.1.2608.20 File:"Jeremy_20131214_iTRAQ_IELB_3.wiff"	IEL	Ivanna-IEL-B (IEL-B)
IEL	Keratin, type II cytoskeletal 8 OS=Mus musculus GN=Krt8 PE=1 SV=4	K2C8_MOUSE	TRUE	TRUE	aSLEAAIADAEQR	1	iTRAQ8plex (+304)	51.3	35.2737	49.08	3.14874	0	0.1782	-0.09515	6.644	1881	1940	2049	256	0.902694	4.60629	12.5807	550.293	1647.86	3	0.015413	9.34763	Locus:1.1.1.2610.18 File:"Jeremy_20131214_iTRAQ_IELB_3.wiff"	IEL	Ivanna-IEL-B (IEL-B)
IEL	Keratin, type II cytoskeletal 8 OS=Mus musculus GN=Krt8 PE=1 SV=4	K2C8_MOUSE	TRUE	TRUE	aSLEAAIADAEQR	1	iTRAQ8plex (+304)	48.06	35.2737	42.46	1.49485	0	-0.1758	-0.008747	6.644	2205	1787	2505	254	0.903142	4.5083	12.7209	550.293	1647.86	3	0.015413	9.34763	Locus:1.1.1.2611.18 File:"Jeremy_20131214_iTRAQ_IELB_3.wiff"	IEL	Ivanna-IEL-B (IEL-B)
IEL	Keratin, type II cytoskeletal 8 OS=Mus musculus GN=Krt8 PE=1 SV=4	K2C8_MOUSE	TRUE	TRUE	aSLEAAIADAEQR	1	iTRAQ8plex (+304)	50.68	35.2737	44.75	2.72125	0	-0.4527	-0.3674	6.644	3812	2549	3389	379	0.904659	4.18662	13.3062	550.293	1647.86	3	0.015413	9.34763	Locus:1.1.1.2613.18 File:"Jeremy_20131214_iTRAQ_IELB_3.wiff"	IEL	Ivanna-IEL-B (IEL-B)
IEL	Keratin, type II cytoskeletal 8 OS=Mus musculus GN=Krt8 PE=1 SV=4	K2C8_MOUSE	TRUE	TRUE	aSLEAAIADAEQR	1	iTRAQ8plex (+304)	48.48	35.2737	40.56	2.82391	0	0.07806	0.142	Value Missing (-6.643856)	1708	1644	2166	Value Missing (-6.643856)	0.902277	4.67886	12.4299	550.293	1647.86	3	0.015383	9.32943	Locus:1.1.1.2620.17 File:"Jeremy_20131214_iTRAQ_IELB_3.wiff"	IEL	Ivanna-IEL-B (IEL-B)
IEL	Keratin, type II cytoskeletal 8 OS=Mus musculus GN=Krt8 PE=1 SV=4	K2C8_MOUSE	TRUE	TRUE	aSLEAAIADAEQR	1	iTRAQ8plex (+304)	43.67	35.2737	38.24	1.56864	0	-0.2804	0.1326	6.644	2189	1653	2722	205	0.903142	4.5083	12.7247	550.293	1647.86	3	0.015383	9.32943	Locus:1.1.1.2619.15 File:"Jeremy_20131214_iTRAQ_IELB_3.wiff"	IEL	Ivanna-IEL-B (IEL-B)
IEL	Keratin, type II cytoskeletal 8 OS=Mus musculus GN=Krt8 PE=1 SV=4	K2C8_MOUSE	TRUE	TRUE	aSLEAAIADAEQR	1	iTRAQ8plex (+304)	58.21	35.2737	52.56	2.03621	0	-0.1685	0.03314	6.644	3026	2464	3536	307	0.9044	4.25255	13.1881	550.293	1647.86	3	0.015383	9.32943	Locus:1.1.1.2616.14 File:"Jeremy_20131214_iTRAQ_IELB_3.wiff"	IEL	Ivanna-IEL-B (IEL-B)
IEL	Keratin, type II cytoskeletal 8 OS=Mus musculus GN=Krt8 PE=1 SV=4	K2C8_MOUSE	TRUE	TRUE	aSLEAAIADAEQR	1	iTRAQ8plex (+304)	55.67	35.2737	54.32	2.82391	0	-0.4914	0.06147	6.644	2894	1892	3412	256	0.904018	4.33969	13.0454	550.293	1647.86	3	0.015383	9.32943	Locus:1.1.1.2617.18 File:"Jeremy_20131214_iTRAQ_IELB_3.wiff"	IEL	Ivanna-IEL-B (IEL-B)
IEL	Keratin, type II cytoskeletal 8 OS=Mus musculus GN=Krt8 PE=1 SV=4	K2C8_MOUSE	TRUE	TRUE	aSLEAAIADAEQR	0.98	iTRAQ8plex (+304)	19.1	35.2737	18.42		0	0.06197	0.2746	Value Missing (-6.643856)	1270	1208	1759	Value Missing (-6.643856)	0.900858	4.8606	12.0488	550.294	1647.86	3	0.014483	8.7836	Locus:1.1.1.2626.17 File:"Jeremy_20131214_iTRAQ_IELB_3.wiff"	IEL	Ivanna-IEL-B (IEL-B)
IEL	Keratin, type II cytoskeletal 8 OS=Mus musculus GN=Krt8 PE=1 SV=4	K2C8_MOUSE	TRUE	TRUE	aSLEAAIADAEQR	1	iTRAQ8plex (+304)	64.64	35.2737	58.81	2.58503	0	-0.2013	-0.0476	Value Missing (-6.643856)	2553	2026	2830	Value Missing (-6.643856)	0.90359	4.42218	12.8551	550.294	1647.86	3	0.013253	8.03763	Locus:1.1.1.2604.21 File:"Jeremy_20131214_iTRAQ_IELB_4.wiff"	IEL	Ivanna-IEL-B (IEL-B)
IEL	Keratin, type II cytoskeletal 8 OS=Mus musculus GN=Krt8 PE=1 SV=4	K2C8_MOUSE	TRUE	TRUE	aSLEAAIADAEQR	1	iTRAQ8plex (+304)	61.36	35.2737	55.22	2.85387	0	-0.2194	-0.1284	6.644	2956	2324	3099	359	0.904018	4.33969	13.0931	550.294	1647.86	3	0.013253	8.03763	Locus:1.1.1.2605.19 File:"Jeremy_20131214_iTRAQ_IELB_4.wiff"	IEL	Ivanna-IEL-B (IEL-B)
IEL	Keratin, type II cytoskeletal 8 OS=Mus musculus GN=Krt8 PE=1 SV=4	K2C8_MOUSE	TRUE	TRUE	aSLEAAIADAEQR	1	iTRAQ8plex (+304)	57.02	35.2737	56.58	3.76955	0	-0.3123	-0.04603	6.644	3222	2380	3554	389	0.9044	4.25255	13.2205	550.294	1647.86	3	0.013253	8.03763	Locus:1.1.1.2607.19 File:"Jeremy_20131214_iTRAQ_IELB_4.wiff"	IEL	Ivanna-IEL-B (IEL-B)
IEL	Keratin, type II cytoskeletal 8 OS=Mus musculus GN=Krt8 PE=1 SV=4	K2C8_MOUSE	TRUE	TRUE	aSLEAAIADAEQR	1	iTRAQ8plex (+304)	62.4	35.2737	56.47	2.34679	0	-0.05795	0.05123	6.644	3516	3092	4170	491	0.904918	4.11071	13.4601	550.294	1647.86	3	0.012923	7.83749	Locus:1.1.1.2608.18 File:"Jeremy_20131214_iTRAQ_IELB_4.wiff"	IEL	Ivanna-IEL-B (IEL-B)
IEL	Keratin, type II cytoskeletal 8 OS=Mus musculus GN=Krt8 PE=1 SV=4	K2C8_MOUSE	TRUE	TRUE	aSLEAAIADAEQR	1	iTRAQ8plex (+304)	84.18	35.2737	76.39	1.50864	0	-0.4842	-0.1972	Value Missing (-6.643856)	14960	9758	14890	Value Missing (-6.643856)	0.905915	3.54496	15.2735	824.938	1647.86	2	0.012917	7.83385	Locus:1.1.1.2606.13 File:"Jeremy_20131214_iTRAQ_IELB_4.wiff"	IEL	Ivanna-IEL-B (IEL-B)
IEL	Keratin, type II cytoskeletal 8 OS=Mus musculus GN=Krt8 PE=1 SV=4	K2C8_MOUSE	TRUE	TRUE	aSLEAAIADAEQR	1	iTRAQ8plex (+304)	33.17	35.2737	29.14	1.55284	0	-0.4529	0.4421	6.644	1655	1117	2518	163	0.902277	4.67886	12.4128	550.294	1647.86	3	0.012383	7.50999	Locus:1.1.1.2614.17 File:"Jeremy_20131214_iTRAQ_IELB_4.wiff"	IEL	Ivanna-IEL-B (IEL-B)
IEL	Keratin, type II cytoskeletal 8 OS=Mus musculus GN=Krt8 PE=1 SV=4	K2C8_MOUSE	TRUE	TRUE	aSLEAAIADAEQR	1	iTRAQ8plex (+304)	46.76	35.2737	46.76	2.25964	0	-0.3019	-0.1031	Value Missing (-6.643856)	1843	1367	1961	Value Missing (-6.643856)	0.901821	4.75903	12.3362	550.294	1647.86	3	0.012383	7.50999	Locus:1.1.1.2611.19 File:"Jeremy_20131214_iTRAQ_IELB_4.wiff"	IEL	Ivanna-IEL-B (IEL-B)
IEL	Keratin, type II cytoskeletal 8 OS=Mus musculus GN=Krt8 PE=1 SV=4	K2C8_MOUSE	TRUE	TRUE	aSLEAAIADAEQR	1	iTRAQ8plex (+304)	72.38	35.2737	66.31	2.20066	0	-0.2639	0.1284	6.644	3378	2582	4189	379	0.904659	4.18662	13.3619	550.294	1647.86	3	0.012383	7.50999	Locus:1.1.1.2610.18 File:"Jeremy_20131214_iTRAQ_IELB_4.wiff"	IEL	Ivanna-IEL-B (IEL-B)
IEL	Keratin, type II cytoskeletal 8 OS=Mus musculus GN=Krt8 PE=1 SV=4	K2C8_MOUSE	TRUE	TRUE	aSLEAAIADAEQR	1	iTRAQ8plex (+304)	48.73	35.2737	48.64	2.18046	0	-0.2049	0.2224	Value Missing (-6.643856)	2660	2114	3521	Value Missing (-6.643856)	0.904018	4.33969	13.018	550.297	1647.87	3	0.00536298	3.25251	Locus:1.1.1.2963.19 File:"Jeremy_20131214_iTRAQ_IELB_5.wiff"	IEL	Ivanna-IEL-B (IEL-B)
IEL	Keratin, type II cytoskeletal 8 OS=Mus musculus GN=Krt8 PE=1 SV=4	K2C8_MOUSE	TRUE	TRUE	aSLEAAIADAEQR	1	iTRAQ8plex (+304)	45.48	35.2737	40.21	3.20761	0	-0.183	0.03292	Value Missing (-6.643856)	2860	2301	3344	Value Missing (-6.643856)	0.904018	4.33969	13.0541	550.297	1647.87	3	0.00536298	3.25251	Locus:1.1.1.2962.19 File:"Jeremy_20131214_iTRAQ_IELB_5.wiff"	IEL	Ivanna-IEL-B (IEL-B)
IEL	Keratin, type II cytoskeletal 8 OS=Mus musculus GN=Krt8 PE=1 SV=4	K2C8_MOUSE	TRUE	TRUE	aSLEAAIADAEQR	1	iTRAQ8plex (+304)	54.39	35.2737	47.38	2.67778	0	-0.3633	-0.0818	6.644	4152	2961	4466	480	0.905177	4.03268	13.5578	550.297	1647.87	3	0.00536298	3.25251	Locus:1.1.1.2960.19 File:"Jeremy_20131214_iTRAQ_IELB_5.wiff"	IEL	Ivanna-IEL-B (IEL-B)
IEL	Keratin, type II cytoskeletal 8 OS=Mus musculus GN=Krt8 PE=1 SV=4	K2C8_MOUSE	TRUE	TRUE	aSLEAAIADAEQR	1	iTRAQ8plex (+304)	50.35	35.2737	44.9	1.95861	0	-0.4003	-0.00231	6.644	5012	3490	5674	613	0.905562	3.92037	13.8522	550.297	1647.87	3	0.00536298	3.25251	Locus:1.1.1.2959.18 File:"Jeremy_20131214_iTRAQ_IELB_5.wiff"	IEL	Ivanna-IEL-B (IEL-B)
IEL	Keratin, type II cytoskeletal 8 OS=Mus musculus GN=Krt8 PE=1 SV=4	K2C8_MOUSE	TRUE	TRUE	aSLEAAIADAEQR	1	iTRAQ8plex (+304)	57.13	35.2737	52.73	3.11351	0	-0.1507	-0.08381	6.644	1966	1620	2128	235	0.902277	4.60629	12.5384	550.297	1647.87	3	0.00512298	3.10695	Locus:1.1.1.2953.16 File:"Jeremy_20131214_iTRAQ_IELB_5.wiff"	IEL	Ivanna-IEL-B (IEL-B)
IEL	Keratin, type II cytoskeletal 8 OS=Mus musculus GN=Krt8 PE=1 SV=4	K2C8_MOUSE	TRUE	TRUE	aSLEAAIADAEQR	1	iTRAQ8plex (+304)	53.07	35.2737	48.77	3.13077	0	-0.4136	-0.1867	6.644	4017	2763	4027	399	0.904918	4.11071	13.452	550.297	1647.87	3	0.00512298	3.10695	Locus:1.1.1.2955.18 File:"Jeremy_20131214_iTRAQ_IELB_5.wiff"	IEL	Ivanna-IEL-B (IEL-B)
IEL	Keratin, type II cytoskeletal 8 OS=Mus musculus GN=Krt8 PE=1 SV=4	K2C8_MOUSE	TRUE	TRUE	aSLEAAIADAEQR	1	iTRAQ8plex (+304)	60.9	35.2737	53.57	3.5376	0	-0.173	0.03521	6.644	4006	3260	4680	612	0.905177	4.03268	13.6163	550.297	1647.87	3	0.00512298	3.10695	Locus:1.1.1.2956.18 File:"Jeremy_20131214_iTRAQ_IELB_5.wiff"	IEL	Ivanna-IEL-B (IEL-B)
IEL	Keratin, type II cytoskeletal 8 OS=Mus musculus GN=Krt8 PE=1 SV=4	K2C8_MOUSE	TRUE	TRUE	aSLEAAIADAEQR	1	iTRAQ8plex (+304)	48.71	35.2737	43.58	2.76955	0	-0.2961	0.03324	6.644	4960	3710	5766	663	0.905562	3.92037	13.8822	550.297	1647.87	3	0.00512298	3.10695	Locus:1.1.1.2957.20 File:"Jeremy_20131214_iTRAQ_IELB_5.wiff"	IEL	Ivanna-IEL-B (IEL-B)
IEL	Keratin, type II cytoskeletal 8 OS=Mus musculus GN=Krt8 PE=1 SV=4	K2C8_MOUSE	TRUE	TRUE	aSLEAAIADAEQR	1	iTRAQ8plex (+304)	28.65	35.2737	28.65		0	-0.1797	0.1351	6.644	1353	1097	1688	203.2	0.900858	4.8606	12.0839	550.297	1647.87	3	0.00458298	2.77946	Locus:1.1.1.2951.18 File:"Jeremy_20131214_iTRAQ_IELB_5.wiff"	IEL	Ivanna-IEL-B (IEL-B)
IEL	Keratin, type II cytoskeletal 8 OS=Mus musculus GN=Krt8 PE=1 SV=4	K2C8_MOUSE	TRUE	TRUE	aSLEAAIADAEQR	1	iTRAQ8plex (+304)	76.15	35.2737	67.91	2.35655	0	-0.4473	-0.1364	Value Missing (-6.643856)	9911	6650	10270	Value Missing (-6.643856)	0.905685	3.70094	14.7116	824.942	1647.87	2	0.00433698	2.63026	Locus:1.1.1.2612.20 File:"Jeremy_20131214_iTRAQ_IELB_3.wiff"	IEL	Ivanna-IEL-B (IEL-B)
IEL	Keratin, type II cytoskeletal 8 OS=Mus musculus GN=Krt8 PE=1 SV=4	K2C8_MOUSE	TRUE	TRUE	aSLEAAIADAEQR	1	iTRAQ8plex (+304)	28.3	35.2737	26.85	1	0	-0.4208	0.01058	6.644	1245	856	1420	172	0.900378	5.03238	11.8506	550.299	1647.87	3	0.000757019	0.459111	Locus:1.1.1.2877.8 File:"Jeremy_20131214_iTRAQ_IELB_6.wiff"	IEL	Ivanna-IEL-B (IEL-B)
IEL	Keratin, type II cytoskeletal 8 OS=Mus musculus GN=Krt8 PE=1 SV=4	K2C8_MOUSE	TRUE	TRUE	aSLEAAIADAEQR	1	iTRAQ8plex (+304)	41.74	35.2737	34.16	2.16115	0	-0.1845	-0.03959	Value Missing (-6.643856)	1461	1173	1629	Value Missing (-6.643856)	0.900858	4.8606	12.0577	550.299	1647.87	3	0.000757019	0.459111	Locus:1.1.1.2874.5 File:"Jeremy_20131214_iTRAQ_IELB_6.wiff"	IEL	Ivanna-IEL-B (IEL-B)
IEL	Keratin, type II cytoskeletal 8 OS=Mus musculus GN=Krt8 PE=1 SV=4	K2C8_MOUSE	TRUE	TRUE	aSLEAAIADAEQR	1	iTRAQ8plex (+304)	29.92	35.2737	29.92	1.4437	0	-0.1075	0.2722	6.644	1186	1011	1624	173	0.900378	4.95192	11.9636	550.299	1647.87	3	0.000757019	0.459111	Locus:1.1.1.2876.10 File:"Jeremy_20131214_iTRAQ_IELB_6.wiff"	IEL	Ivanna-IEL-B (IEL-B)
IEL	Keratin, type II cytoskeletal 8 OS=Mus musculus GN=Krt8 PE=1 SV=4	K2C8_MOUSE	TRUE	TRUE	aSLEAAIADAEQR	1	iTRAQ8plex (+304)	42.72	35.2737	41.95	3.284	0	-0.1951	-0.1114	6.644	1189	950	1262	132	0.899927	5.03238	11.7867	550.299	1647.87	3	0.000787019	0.477305	Locus:1.1.1.2868.13 File:"Jeremy_20131214_iTRAQ_IELB_6.wiff"	IEL	Ivanna-IEL-B (IEL-B)
IEL	Keratin, type II cytoskeletal 8 OS=Mus musculus GN=Krt8 PE=1 SV=4	K2C8_MOUSE	TRUE	TRUE	aSLEAAIADAEQR	1	iTRAQ8plex (+304)	40.36	35.2737	37.03	2.11919	0	0.02481	0.1495	6.644	1385	1287	1760	122	0.901338	4.8606	12.1529	550.299	1647.87	3	0.000787019	0.477305	Locus:1.1.1.2873.15 File:"Jeremy_20131214_iTRAQ_IELB_6.wiff"	IEL	Ivanna-IEL-B (IEL-B)
IEL	Keratin, type II cytoskeletal 8 OS=Mus musculus GN=Krt8 PE=1 SV=4	K2C8_MOUSE	TRUE	TRUE	aSLEAAIADAEQR	1	iTRAQ8plex (+304)	43.51	35.2737	39.15	2.07058	0	0.2934	0.5181	6.644	1499	1678	2438	265	0.902277	4.60629	12.5216	550.299	1647.87	3	0.000847019	0.513693	Locus:1.1.1.2871.15 File:"Jeremy_20131214_iTRAQ_IELB_6.wiff"	IEL	Ivanna-IEL-B (IEL-B)
IEL	Keratin, type II cytoskeletal 8 OS=Mus musculus GN=Krt8 PE=1 SV=4	K2C8_MOUSE	TRUE	TRUE	aSLEAAIADAEQR	1	iTRAQ8plex (+304)	52.15	35.2737	49.24	2.38722	0	-0.3666	-0.05385	6.644	1784	1269	1955	188	0.901821	4.75903	12.3432	550.299	1647.87	3	0.000847019	0.513693	Locus:1.1.1.2870.9 File:"Jeremy_20131214_iTRAQ_IELB_6.wiff"	IEL	Ivanna-IEL-B (IEL-B)
IEL	Keratin, type II cytoskeletal 8 OS=Mus musculus GN=Krt8 PE=1 SV=4	K2C8_MOUSE	TRUE	TRUE	aSLEAAIADAEQR	1	iTRAQ8plex (+304)	34.46	35.2737	34.26	0.552842	0	-0.4131	-0.4218	6.644	84	58	72	16	0.902382	5.56526	7.84549	550.299	1647.87	3	0.00126702	0.768411	Locus:1.1.1.4037.2 File:"Jeremy_20131214_iTRAQ_IELB_8.wiff"	IEL	Ivanna-IEL-B (IEL-B)
IEL	Keratin, type II cytoskeletal 8 OS=Mus musculus GN=Krt8 PE=1 SV=4	K2C8_MOUSE	TRUE	TRUE	aSLEAAIADAEQR	1	iTRAQ8plex (+304)	27.13	35.2737	27.13	0.229148	0	-0.3158	-0.05525	6.644	716.4	527	786	65	0.897636	5.46427	11.0323	550.299	1647.88	3	0.00201702	1.22326	Locus:1.1.1.2264.5 File:"Jeremy_20131214_iTRAQ_IELB_7.wiff"	IEL	Ivanna-IEL-B (IEL-B)
IEL	Keratin, type II cytoskeletal 8 OS=Mus musculus GN=Krt8 PE=1 SV=4	K2C8_MOUSE	TRUE	TRUE	aSLEAAIADAEQR	1	iTRAQ8plex (+304)	42.4	35.2737	39.52	3.00877	0	-0.6449	0.3434	6.644	965	572	1368	105	0.899471	5.1899	11.5555	550.299	1647.88	3	0.00201702	1.22326	Locus:1.1.1.2262.6 File:"Jeremy_20131214_iTRAQ_IELB_7.wiff"	IEL	Ivanna-IEL-B (IEL-B)
IEL	Keratin, type II cytoskeletal 8 OS=Mus musculus GN=Krt8 PE=1 SV=4	K2C8_MOUSE	TRUE	TRUE	aSLEAAIADAEQR	1	iTRAQ8plex (+304)	37.59	35.2737	32.73	2.49485	0	-0.08412	0.08401	Value Missing (-6.643856)	1045	900	1268	Value Missing (-6.643856)	0.899471	5.1113	11.6497	550.299	1647.88	3	0.00216702	1.31423	Locus:1.1.1.2261.3 File:"Jeremy_20131214_iTRAQ_IELB_7.wiff"	IEL	Ivanna-IEL-B (IEL-B)
IEL	Keratin, type II cytoskeletal 8 OS=Mus musculus GN=Krt8 PE=1 SV=4	K2C8_MOUSE	TRUE	TRUE	aSLEAAIADAEQR	1	iTRAQ8plex (+304)	64.19	35.2737	59.01	3.4437	0	-0.2805	0.04415	6.644	1856	1400	2177	169	0.902277	4.67886	12.4517	550.299	1647.88	3	0.00222702	1.35062	Locus:1.1.1.2258.6 File:"Jeremy_20131214_iTRAQ_IELB_7.wiff"	IEL	Ivanna-IEL-B (IEL-B)
IEL	Keratin, type II cytoskeletal 8 OS=Mus musculus GN=Krt8 PE=1 SV=4	K2C8_MOUSE	TRUE	TRUE	aSLEAAIADAEQR	1	iTRAQ8plex (+304)	49.88	35.2737	45.21	1.92082	0	-0.3104	0.05331	Value Missing (-6.643856)	1483	1093	1751	Value Missing (-6.643856)	0.900858	4.8606	12.0792	550.299	1647.88	3	0.00258702	1.56895	Locus:1.1.1.2259.5 File:"Jeremy_20131214_iTRAQ_IELB_7.wiff"	IEL	Ivanna-IEL-B (IEL-B)
IEL	Keratin, type II cytoskeletal 8 OS=Mus musculus GN=Krt8 PE=1 SV=4	K2C8_MOUSE	TRUE	TRUE	aSLEAAIADAEQR	1	iTRAQ8plex (+304)	31.97	35.2737	31.97	1.38722	0	-0.04606	0.1537	Value Missing (-6.643856)	589.4	520	751	Value Missing (-6.643856)	0.897253	5.56982	10.8614	550.299	1647.88	3	0.00270702	1.64173	Locus:1.1.1.2318.3 File:"Jeremy_20131214_iTRAQ_IELB_8.wiff"	IEL	Ivanna-IEL-B (IEL-B)
IEL	Keratin, type II cytoskeletal 8 OS=Mus musculus GN=Krt8 PE=1 SV=4	K2C8_MOUSE	TRUE	TRUE	aSLEAAIADAEQR	1	iTRAQ8plex (+304)	72.86	35.2737	66.04	0.619789	0	-0.4252	-0.06479	Value Missing (-6.643856)	9848	6709	10710	Value Missing (-6.643856)	0.905685	3.70094	14.7349	824.945	1647.88	2	0.00276302	1.67569	Locus:1.1.1.2961.21 File:"Jeremy_20131214_iTRAQ_IELB_5.wiff"	IEL	Ivanna-IEL-B (IEL-B)
IEL	Keratin, type II cytoskeletal 8 OS=Mus musculus GN=Krt8 PE=1 SV=4	K2C8_MOUSE	TRUE	TRUE	aSLEAAIADAEQR	1	iTRAQ8plex (+304)	44.02	35.2737	44.02	1.50864	0	-0.4516	0.4608	6.644	703.1	475.4	1083	76	0.898068	5.36669	11.1908	550.299	1647.88	3	0.00282702	1.7145	Locus:1.1.1.2316.5 File:"Jeremy_20131214_iTRAQ_IELB_8.wiff"	IEL	Ivanna-IEL-B (IEL-B)
IEL	Keratin, type II cytoskeletal 8 OS=Mus musculus GN=Krt8 PE=1 SV=4	K2C8_MOUSE	TRUE	TRUE	aSLEAAIADAEQR	1	iTRAQ8plex (+304)	53.54	35.2737	48.96	2.20761	0	-0.2619	0.2685	6.644	515.1	397	699	110	0.896982	5.65545	10.7491	550.299	1647.88	3	0.00285702	1.7327	Locus:1.1.1.2302.5 File:"Jeremy_20131214_iTRAQ_IELB_8.wiff"	IEL	Ivanna-IEL-B (IEL-B)
IEL	Keratin, type II cytoskeletal 8 OS=Mus musculus GN=Krt8 PE=1 SV=4	K2C8_MOUSE	TRUE	TRUE	aSLEAAIADAEQR	1	iTRAQ8plex (+304)	51.62	35.2737	51.34	2.60206	0	-0.6543	-0.01666	6.644	1141	668	1271	112	0.899471	5.1113	11.6402	550.299	1647.88	3	0.00285702	1.7327	Locus:1.1.1.2314.10 File:"Jeremy_20131214_iTRAQ_IELB_8.wiff"	IEL	Ivanna-IEL-B (IEL-B)
IEL	Keratin, type II cytoskeletal 8 OS=Mus musculus GN=Krt8 PE=1 SV=4	K2C8_MOUSE	TRUE	TRUE	aSLEAAIADAEQR	1	iTRAQ8plex (+304)	57.59	35.2737	49.98	2.06048	0	-0.3282	0.03638	Value Missing (-6.643856)	1817	1323	2120	Value Missing (-6.643856)	0.901821	4.67886	12.3608	550.299	1647.88	3	0.00285702	1.7327	Locus:1.1.1.2255.6 File:"Jeremy_20131214_iTRAQ_IELB_7.wiff"	IEL	Ivanna-IEL-B (IEL-B)
IEL	Keratin, type II cytoskeletal 8 OS=Mus musculus GN=Krt8 PE=1 SV=4	K2C8_MOUSE	TRUE	TRUE	aSLEAAIADAEQR	1	iTRAQ8plex (+304)	48.49	35.2737	43.62	2.82391	0	-0.04655	0.02611	Value Missing (-6.643856)	1154	1018	1351	Value Missing (-6.643856)	0.899927	5.03238	11.7826	550.299	1647.88	3	0.00285702	1.7327	Locus:1.1.1.2253.4 File:"Jeremy_20131214_iTRAQ_IELB_7.wiff"	IEL	Ivanna-IEL-B (IEL-B)
IEL	Keratin, type II cytoskeletal 8 OS=Mus musculus GN=Krt8 PE=1 SV=4	K2C8_MOUSE	TRUE	TRUE	aSLEAAIADAEQR	1	iTRAQ8plex (+304)	57.27	35.2737	52.73	3.08619	0	-0.5661	-0.2021	Value Missing (-6.643856)	2032	1254	2010	Value Missing (-6.643856)	0.901821	4.67886	12.3707	550.299	1647.88	3	0.00285702	1.7327	Locus:1.1.1.2256.6 File:"Jeremy_20131214_iTRAQ_IELB_7.wiff"	IEL	Ivanna-IEL-B (IEL-B)
IEL	Keratin, type II cytoskeletal 8 OS=Mus musculus GN=Krt8 PE=1 SV=4	K2C8_MOUSE	TRUE	TRUE	aSLEAAIADAEQR	1	iTRAQ8plex (+304)	65.78	35.2737	57.83	3.02687	0	-0.578	-0.1894	6.644	1535	945.7	1527	182	0.900858	4.95192	12.0326	550.299	1647.88	3	0.00291702	1.76909	Locus:1.1.1.2312.7 File:"Jeremy_20131214_iTRAQ_IELB_8.wiff"	IEL	Ivanna-IEL-B (IEL-B)
IEL	Keratin, type II cytoskeletal 8 OS=Mus musculus GN=Krt8 PE=1 SV=4	K2C8_MOUSE	TRUE	TRUE	aSLEAAIADAEQR	1	iTRAQ8plex (+304)	60.4	35.2737	54.4	3.82391	0	-0.6309	-0.4404	Value Missing (-6.643856)	1102	650	929	Value Missing (-6.643856)	0.898523	5.27431	11.3886	550.299	1647.88	3	0.00291702	1.76909	Locus:1.1.1.2303.6 File:"Jeremy_20131214_iTRAQ_IELB_8.wiff"	IEL	Ivanna-IEL-B (IEL-B)
IEL	Keratin, type II cytoskeletal 8 OS=Mus musculus GN=Krt8 PE=1 SV=4	K2C8_MOUSE	TRUE	TRUE	aSLEAAIADAEQR	1	iTRAQ8plex (+304)	55.65	35.2737	49.23	1.67778	0	-0.3744	-0.06418	6.644	1836	1300	1997	219	0.901821	4.67886	12.3859	550.299	1647.88	3	0.00291702	1.76909	Locus:1.1.1.2311.7 File:"Jeremy_20131214_iTRAQ_IELB_8.wiff"	IEL	Ivanna-IEL-B (IEL-B)
IEL	Keratin, type II cytoskeletal 8 OS=Mus musculus GN=Krt8 PE=1 SV=4	K2C8_MOUSE	TRUE	TRUE	aSLEAAIADAEQR	1	iTRAQ8plex (+304)	58.34	35.2737	53.34	2.67778	0	-0.4818	-0.2942	6.644	2894	1901	2695	345	0.90359	4.42218	12.9357	550.299	1647.88	3	0.00291702	1.76909	Locus:1.1.1.2309.4 File:"Jeremy_20131214_iTRAQ_IELB_8.wiff"	IEL	Ivanna-IEL-B (IEL-B)
IEL	Keratin, type II cytoskeletal 8 OS=Mus musculus GN=Krt8 PE=1 SV=4	K2C8_MOUSE	TRUE	TRUE	aSLEAAIADAEQR	1	iTRAQ8plex (+304)	55.02	35.2737	49.07	2.58503	0	-0.2343	0.01959	6.644	2076	1621	2395	328	0.902694	4.5083	12.6484	550.299	1647.88	3	0.00291702	1.76909	Locus:1.1.1.2305.6 File:"Jeremy_20131214_iTRAQ_IELB_8.wiff"	IEL	Ivanna-IEL-B (IEL-B)
IEL	Keratin, type II cytoskeletal 8 OS=Mus musculus GN=Krt8 PE=1 SV=4	K2C8_MOUSE	TRUE	TRUE	aSLEAAIADAEQR	1	iTRAQ8plex (+304)	72.68	35.2737	65.89	2.42022	0	-0.2732	-0.05786	6.644	2652	2016	2903	433	0.90359	4.33969	12.9665	550.299	1647.88	3	0.00291702	1.76909	Locus:1.1.1.2306.6 File:"Jeremy_20131214_iTRAQ_IELB_8.wiff"	IEL	Ivanna-IEL-B (IEL-B)
IEL	Keratin, type II cytoskeletal 8 OS=Mus musculus GN=Krt8 PE=1 SV=4	K2C8_MOUSE	TRUE	TRUE	aSLEAAIADAEQR	1	iTRAQ8plex (+304)	73.25	35.2737	68.09	2.95861	0	-0.3295	-0.287	6.644	2774	2023	2609	387	0.90359	4.42218	12.928	550.299	1647.88	3	0.00291702	1.76909	Locus:1.1.1.2308.4 File:"Jeremy_20131214_iTRAQ_IELB_8.wiff"	IEL	Ivanna-IEL-B (IEL-B)
IEL	Keratin, type II cytoskeletal 8 OS=Mus musculus GN=Krt8 PE=1 SV=4	K2C8_MOUSE	TRUE	TRUE	aSLEAAIADAEQR	1	iTRAQ8plex (+304)	42.52	35.2737	40.38	2.00436	0	0.01496	0.143	6.644	881.7	816	1113	140	0.898977	5.1899	11.5268	550.299	1647.88	3	0.00315702	1.91464	Locus:1.1.1.2252.12 File:"Jeremy_20131214_iTRAQ_IELB_7.wiff"	IEL	Ivanna-IEL-B (IEL-B)
IEL	Keratin, type II cytoskeletal 8 OS=Mus musculus GN=Krt8 PE=1 SV=4	K2C8_MOUSE	TRUE	TRUE	aSLEAAIADAEQR	1	iTRAQ8plex (+304)	36.99	35.2737	36.99	0.677781	0	-0.4357	0.2018	6.644	88.02	60	114	11	0.90204	5.60829	8.09286	550.3	1647.88	3	0.00318702	1.93283	Locus:1.1.1.4035.2 File:"Jeremy_20131214_iTRAQ_IELB_8.wiff"	IEL	Ivanna-IEL-B (IEL-B)
IEL	Keratin, type II cytoskeletal 8 OS=Mus musculus GN=Krt8 PE=1 SV=4	K2C8_MOUSE	TRUE	TRUE	aSLEAAIADAEQR	1	iTRAQ8plex (+304)	39.95	35.2737	39.95	1.35655	0	-0.124	0.2979	Value Missing (-6.643856)	191	160	267	Value Missing (-6.643856)	0.898415	5.99747	9.27146	550.3	1647.88	3	0.00336702	2.042	Locus:1.1.1.4014.2 File:"Jeremy_20131214_iTRAQ_IELB_8.wiff"	IEL	Ivanna-IEL-B (IEL-B)
IEL	Keratin, type II cytoskeletal 8 OS=Mus musculus GN=Krt8 PE=1 SV=4	K2C8_MOUSE	TRUE	TRUE	aSLEAAIADAEQR	1	iTRAQ8plex (+304)	29.63	35.2737	29.6	0.823909	0	-0.6527	-0.1575	6.644	241.9	142.1	245	36.34	0.898415	6.02274	9.37795	550.3	1647.88	3	0.00450702	2.73337	Locus:1.1.1.4019.15 File:"Jeremy_20131214_iTRAQ_IELB_8.wiff"	IEL	Ivanna-IEL-B (IEL-B)
IEL	Keratin, type II cytoskeletal 8 OS=Mus musculus GN=Krt8 PE=1 SV=4	K2C8_MOUSE	TRUE	TRUE	aSLEAAIADAEQR	1	iTRAQ8plex (+304)	68.69	35.2737	61.5	2.60206	0	-0.5468	-0.2841	Value Missing (-6.643856)	9393	5869	8807	Value Missing (-6.643856)	0.905683	3.73427	14.5549	824.946	1647.88	2	0.00454302	2.75521	Locus:1.1.1.2257.8 File:"Jeremy_20131214_iTRAQ_IELB_7.wiff"	IEL	Ivanna-IEL-B (IEL-B)
IEL	Keratin, type II cytoskeletal 8 OS=Mus musculus GN=Krt8 PE=1 SV=4	K2C8_MOUSE	TRUE	TRUE	aSLEAAIADAEQR	1	iTRAQ8plex (+304)	38.71	35.2737	38.71	1.67778	0	0.125	0.264	Value Missing (-6.643856)	202	201	278	Value Missing (-6.643856)	0.89801	6.02274	9.41151	550.3	1647.88	3	0.00468702	2.84254	Locus:1.1.1.4015.2 File:"Jeremy_20131214_iTRAQ_IELB_8.wiff"	IEL	Ivanna-IEL-B (IEL-B)
IEL	Keratin, type II cytoskeletal 8 OS=Mus musculus GN=Krt8 PE=1 SV=4	K2C8_MOUSE	TRUE	TRUE	aSLEAAIADAEQR	0.97	iTRAQ8plex (+304)	14.45	35.2737	14		0	-0.1352	0.1685	6.644	318	266	406	52.69	0.896443	5.99858	10.0261	550.301	1647.88	3	0.00711702	4.31625	Locus:1.1.1.2524.13 File:"Jeremy_20131214_iTRAQ_IELB_8.wiff"	IEL	Ivanna-IEL-B (IEL-B)
IEL	Keratin, type II cytoskeletal 8 OS=Mus musculus GN=Krt8 PE=1 SV=4	K2C8_MOUSE	TRUE	TRUE	aSLEAAIADAEQR	1	iTRAQ8plex (+304)	73.2	35.2737	66.51	2.67778	0	-0.4598	-0.2626	Value Missing (-6.643856)	12240	8126	11670	Value Missing (-6.643856)	0.905803	3.63298	14.9674	824.948	1647.88	2	0.00826302	5.01126	Locus:1.1.1.2869.12 File:"Jeremy_20131214_iTRAQ_IELB_6.wiff"	IEL	Ivanna-IEL-B (IEL-B)
IEL	Keratin, type II cytoskeletal 8 OS=Mus musculus GN=Krt8 PE=1 SV=4	K2C8_MOUSE	TRUE	TRUE	aSLEAAIADAEQR	1	iTRAQ8plex (+304)	76.17	35.2737	70.03	3.3098	0	-0.4946	-0.165	6.644	14160	9207	14370	1098	0.905873	3.54496	15.2451	824.95	1647.89	2	0.011523	6.98834	Locus:1.1.1.2313.6 File:"Jeremy_20131214_iTRAQ_IELB_8.wiff"	IEL	Ivanna-IEL-B (IEL-B)
IEL	Keratin, type II cytoskeletal 8 OS=Mus musculus GN=Krt8 PE=1 SV=4	K2C8_MOUSE	TRUE	TRUE	aSLEAAIADAEQR	1	iTRAQ8plex (+304)	72.08	35.2737	65.35	0.677781	0	-0.46	-0.321	Value Missing (-6.643856)	26280	17440	24110	Value Missing (-6.643856)	0.906198	3.33416	16.0496	824.95	1647.89	2	0.011523	6.98834	Locus:1.1.1.2304.7 File:"Jeremy_20131214_iTRAQ_IELB_8.wiff"	IEL	Ivanna-IEL-B (IEL-B)
IEL	Keratin, type II cytoskeletal 8 OS=Mus musculus GN=Krt8 PE=1 SV=4	K2C8_MOUSE	TRUE	TRUE	aSLEAAIADAEQR	1	iTRAQ8plex (+304)	74.17	35.2737	66.29	3.01323	0	-0.5237	-0.123	Value Missing (-6.643856)	37260	23710	38870	Value Missing (-6.643856)	0.906004	3.14027	16.6073	824.95	1647.89	2	0.011523	6.98834	Locus:1.1.1.2310.9 File:"Jeremy_20131214_iTRAQ_IELB_8.wiff"	IEL	Ivanna-IEL-B (IEL-B)
IEL	Keratin, type II cytoskeletal 8 OS=Mus musculus GN=Krt8 PE=1 SV=4	K2C8_MOUSE	TRUE	TRUE	aSLEAAIADAEQR	1	iTRAQ8plex (+304)	74.68	41.656	68.48	0.522879	0	-0.5154	-0.09294	Value Missing (-6.643856)	9128	5839	9721	Value Missing (-6.643856)	0.905683	3.73427	14.5915	824.951	1647.89	2	0.014763	8.95328	Locus:1.1.1.2254.9 File:"Jeremy_20131214_iTRAQ_IELB_7.wiff"	IEL	Ivanna-IEL-B (IEL-B)
IEL	Keratin, type II cytoskeletal 8 OS=Mus musculus GN=Krt8 PE=1 SV=4	K2C8_MOUSE	TRUE	TRUE	aSLEAAIADAEQR	1	iTRAQ8plex (+304)	73.27	41.6587	65.62	1.72125	0	-0.5845	-0.1909	Value Missing (-6.643856)	56610	34490	56390	Value Missing (-6.643856)	0.905883	2.81708	17.1703	824.952	1647.89	2	0.015883	9.63251	Locus:1.1.1.2307.7 File:"Jeremy_20131214_iTRAQ_IELB_8.wiff"	IEL	Ivanna-IEL-B (IEL-B)
IEL	Keratin, type II cytoskeletal 8 OS=Mus musculus GN=Krt8 PE=1 SV=4	K2C8_MOUSE	TRUE	TRUE	aSLEAAIADAEQR	1	iTRAQ8plex (+304)				2.09151	0	0.3042	0.1298	Value Missing (-6.643856)	2025	2275	2572	Value Missing (-6.643856)	0.903142	4.5083	12.7465	550.626	1648.86	3	0.983827	596.308	Locus:1.1.1.2613.19 File:"Jeremy_20131214_iTRAQ_IELB_4.wiff"	IEL	Ivanna-IEL-B (IEL-B)
IEL	Keratin, type II cytoskeletal 8 OS=Mus musculus GN=Krt8 PE=1 SV=4	K2C8_MOUSE	TRUE	TRUE	aSLEAAIADAEQRGEMAIk	1	iTRAQ8plex (+304), iTRAQ8plex (+304)	67.04	36.5868	54.35	6.48149	0	-0.1255	-0.8028	-1.153	1903	2278	1695	878	0.903142	4.5083	12.7215	646.352	2581.38	4	0.0226741	8.7803	Locus:1.1.1.2798.18 File:"Jeremy_20131004_iTRAQ_IELA_1.wiff"	IEL	Ivanna-IEL-A (IEL-A)
IEL	Keratin, type II cytoskeletal 8 OS=Mus musculus GN=Krt8 PE=1 SV=4	K2C8_MOUSE	TRUE	TRUE	aSLEAAIADAEQRGEMAIk	1	iTRAQ8plex (+304), iTRAQ8plex (+304)	38.36	36.5868	31.33	4.92082	0	-0.1603	-0.9351	-1.04	2165	2532	1770	1065	0.90359	4.42218	12.8788	646.352	2581.38	4	0.0226741	8.7803	Locus:1.1.1.2797.18 File:"Jeremy_20131004_iTRAQ_IELA_1.wiff"	IEL	Ivanna-IEL-A (IEL-A)
IEL	Keratin, type II cytoskeletal 8 OS=Mus musculus GN=Krt8 PE=1 SV=4	K2C8_MOUSE	TRUE	TRUE	aSLEAAIADAEQRGEMAIk	1	iTRAQ8plex (+304), iTRAQ8plex (+304)	62.17	36.5868	56.91	5.65758	0	-0.2764	-0.564	-0.9354	7426	8057	7612	3868	0.905685	3.70094	14.7187	646.356	2581.39	4	0.0057541	2.2282	Locus:1.1.1.2447.18 File:"Jeremy_20131004_iTRAQ_IELA_8.wiff"	IEL	Ivanna-IEL-A (IEL-A)
IEL	Keratin, type II cytoskeletal 8 OS=Mus musculus GN=Krt8 PE=1 SV=4	K2C8_MOUSE	TRUE	TRUE	aSLEAAIADAEQRGEMAIk	1	iTRAQ8plex (+304), iTRAQ8plex (+304)	35.53	36.5868	33.88		0	-0.02605	-0.6209	-1.004	4876	6252	4894	2459	0.905661	3.8139	14.1738	646.356	2581.4	4	0.0032341	1.25236	Locus:1.1.1.2676.18 File:"Jeremy_20131004_iTRAQ_IELA_2.wiff"	IEL	Ivanna-IEL-A (IEL-A)
IEL	Keratin, type II cytoskeletal 8 OS=Mus musculus GN=Krt8 PE=1 SV=4	K2C8_MOUSE	TRUE	TRUE	aSLEAAIADAEQRGEMAIk	1	iTRAQ8plex (+304), iTRAQ8plex (+304)	47.63	36.5868	45.5	2.42022	0	-0.3953	-0.5097	-0.859	7834	7861	8261	4255	0.905685	3.66836	14.784	646.362	2581.42	4	0.0197259	7.63851	Locus:1.1.1.2590.18 File:"Jeremy_20131004_iTRAQ_IELA_7.wiff"	IEL	Ivanna-IEL-A (IEL-A)
IEL	Keratin, type II cytoskeletal 8 OS=Mus musculus GN=Krt8 PE=1 SV=4	K2C8_MOUSE	TRUE	TRUE	aSLEAAIADAEQRGEMAIk	1	iTRAQ8plex (+304), iTRAQ8plex (+304)	44.22	36.5877	42.31	4.20066	0	-0.4577	-0.4639	-0.5013	5861	5671	6325	3941	0.905727	3.76772	14.4119	646.367	2581.44	4	0.0373259	14.4537	Locus:1.1.1.2502.16 File:"Jeremy_20131004_iTRAQ_IELA_9.wiff"	IEL	Ivanna-IEL-A (IEL-A)
IEL	Keratin, type II cytoskeletal 8 OS=Mus musculus GN=Krt8 PE=1 SV=4	K2C8_MOUSE	TRUE	TRUE	aSLEAAIADAEQRGEMAIk	1	iTRAQ8plex (+304), iTRAQ8plex (+304)	52.68	36.5877	50.54	5.69897	0	-0.4525	-0.4052	-0.8955	6513	6294	7333	3457	0.905727	3.73427	14.5263	646.367	2581.44	4	0.0373259	14.4537	Locus:1.1.1.2504.19 File:"Jeremy_20131004_iTRAQ_IELA_9.wiff"	IEL	Ivanna-IEL-A (IEL-A)
IEL	Keratin, type II cytoskeletal 8 OS=Mus musculus GN=Krt8 PE=1 SV=4	K2C8_MOUSE	TRUE	TRUE	dGkLVSESSDVVSk	1	iTRAQ8plex (+304), iTRAQ8plex (+304), iTRAQ8plex (+304)	34.26	36.2716	32.51		0	1.006	-0.3206	0.2194	1794	4622	2314	1942	0.904659	4.18662	13.3815	591.346	2361.35	4	0.00161332	0.682929	Locus:1.1.1.2671.19 File:"Jeremy_20131004_iTRAQ_IELA_3.wiff"	IEL	Ivanna-IEL-A (IEL-A)
IEL	Keratin, type II cytoskeletal 8 OS=Mus musculus GN=Krt8 PE=1 SV=4	K2C8_MOUSE	TRUE	TRUE	dGkLVSESSDVVSk	0.99	iTRAQ8plex (+304), iTRAQ8plex (+304), iTRAQ8plex (+304)	17.43	36.2716	14.84		0	1.285	-0.5477	0.4708	1408	4368	1637	1792	0.9044	4.25255	13.1682	591.346	2361.35	4	0.00161332	0.682929	Locus:1.1.1.2671.20 File:"Jeremy_20131004_iTRAQ_IELA_3.wiff"	IEL	Ivanna-IEL-A (IEL-A)
IEL	Keratin, type II cytoskeletal 8 OS=Mus musculus GN=Krt8 PE=1 SV=4	K2C8_MOUSE	TRUE	TRUE	dGkLVSESSDVVSk	1	iTRAQ8plex (+304), iTRAQ8plex (+304), iTRAQ8plex (+304)	34.25	36.2716	26.74		0	1.792	0.004808	-0.1763	928	4089	1591	826	0.90359	4.42218	12.8599	591.347	2361.36	4	0.00505332	2.1391	Locus:1.1.1.2579.20 File:"Jeremy_20131004_iTRAQ_IELA_6.wiff"	IEL	Ivanna-IEL-A (IEL-A)
IEL	Keratin, type II cytoskeletal 8 OS=Mus musculus GN=Krt8 PE=1 SV=4	K2C8_MOUSE	TRUE	TRUE	dGkLVSESSDVVSk	1	iTRAQ8plex (+304), iTRAQ8plex (+304), iTRAQ8plex (+304)	60.88	36.2716	52.84		0	1.972	-1.003	-0.2535	2581	12850	2734	2229	0.905694	3.76772	14.3159	591.347	2361.36	4	0.00521332	2.20682	Locus:1.1.1.2420.20 File:"Jeremy_20131004_iTRAQ_IELA_2.wiff"	IEL	Ivanna-IEL-A (IEL-A)
IEL	Keratin, type II cytoskeletal 8 OS=Mus musculus GN=Krt8 PE=1 SV=4	K2C8_MOUSE	TRUE	TRUE	dGkLVSESSDVVSk	1	iTRAQ8plex (+304), iTRAQ8plex (+304), iTRAQ8plex (+304)	50.02	36.2716	41.12		0	0.8944	-0.8814	0.1172	1760	4201	1624	1784	0.9044	4.25255	13.1937	591.347	2361.36	4	0.00549332	2.32535	Locus:1.1.1.2422.20 File:"Jeremy_20131004_iTRAQ_IELA_2.wiff"	IEL	Ivanna-IEL-A (IEL-A)
IEL	Keratin, type II cytoskeletal 8 OS=Mus musculus GN=Krt8 PE=1 SV=4	K2C8_MOUSE	TRUE	TRUE	dGkLVSESSDVVSk	0.99	iTRAQ8plex (+304), iTRAQ8plex (+304), iTRAQ8plex (+304)	20.21	36.2716	14.41		0	1.217	-0.2864	-0.03968	1950	5802	2636	1821	0.905177	4.03268	13.5757	473.279	2361.36	5	0.00559732	2.36937	Locus:1.1.1.2668.4 File:"Jeremy_20131004_iTRAQ_IELA_3.wiff"	IEL	Ivanna-IEL-A (IEL-A)
IEL	Keratin, type II cytoskeletal 8 OS=Mus musculus GN=Krt8 PE=1 SV=4	K2C8_MOUSE	TRUE	TRUE	dGkLVSESSDVVSk	0.98	iTRAQ8plex (+304), iTRAQ8plex (+304), iTRAQ8plex (+304)	19.05	36.2716	9.86		0	1.749	-0.1634	0.5939	725.4	3078	1109	1012	0.902277	4.60629	12.5325	473.279	2361.36	5	0.00819732	3.46996	Locus:1.1.1.2577.6 File:"Jeremy_20131004_iTRAQ_IELA_6.wiff"	IEL	Ivanna-IEL-A (IEL-A)
IEL	Keratin, type II cytoskeletal 8 OS=Mus musculus GN=Krt8 PE=1 SV=4	K2C8_MOUSE	TRUE	TRUE	dGkLVSESSDVVSk	1	iTRAQ8plex (+304), iTRAQ8plex (+304), iTRAQ8plex (+304)	30.8	36.2716	23.81		0	1.66	-0.36	-0.4721	958	3862	1323	715	0.903142	4.5083	12.7436	473.279	2361.36	5	0.00819732	3.46996	Locus:1.1.1.2578.8 File:"Jeremy_20131004_iTRAQ_IELA_6.wiff"	IEL	Ivanna-IEL-A (IEL-A)
IEL	Keratin, type II cytoskeletal 8 OS=Mus musculus GN=Krt8 PE=1 SV=4	K2C8_MOUSE	TRUE	TRUE	dGkLVSESSDVVSk	1	iTRAQ8plex (+304), iTRAQ8plex (+304), iTRAQ8plex (+304)	28.79	36.2716	23.59		0	2.092	Value Missing (-6.643856)	-2.227	544.7	2972	Value Missing (-6.643856)	188.9	0.900378	5.03238	11.8555	473.279	2361.36	5	0.00829732	3.51229	Locus:1.1.1.2296.12 File:"Jeremy_20131004_iTRAQ_IELA_8.wiff"	IEL	Ivanna-IEL-A (IEL-A)
IEL	Keratin, type II cytoskeletal 8 OS=Mus musculus GN=Krt8 PE=1 SV=4	K2C8_MOUSE	TRUE	TRUE	dGkLVSESSDVVSk	1	iTRAQ8plex (+304), iTRAQ8plex (+304), iTRAQ8plex (+304)	38.02	36.2716	35.02		0	0.9835	-0.4989	0.3735	2390	6058	2761	2840	0.905417	3.97736	13.7782	591.348	2361.36	4	0.00885332	3.74765	Locus:1.1.1.2546.21 File:"Jeremy_20131004_iTRAQ_IELA_4.wiff"	IEL	Ivanna-IEL-A (IEL-A)
IEL	Keratin, type II cytoskeletal 8 OS=Mus musculus GN=Krt8 PE=1 SV=4	K2C8_MOUSE	TRUE	TRUE	dGkLVSESSDVVSk	1	iTRAQ8plex (+304), iTRAQ8plex (+304), iTRAQ8plex (+304)	66.8	36.2737	52.11	1.48149	0	1.735	-1.861	-0.3475	1060	4487	736	853	0.903142	4.42218	12.8009	591.35	2361.37	4	0.0168933	7.15099	Locus:1.1.1.2295.20 File:"Jeremy_20131004_iTRAQ_IELA_8.wiff"	IEL	Ivanna-IEL-A (IEL-A)
IEL	Keratin, type II cytoskeletal 8 OS=Mus musculus GN=Krt8 PE=1 SV=4	K2C8_MOUSE	TRUE	TRUE	dGkLVSESSDVVSk	0.96	iTRAQ8plex (+304), iTRAQ8plex (+304), iTRAQ8plex (+304)	11.46	36.2737	11.46		0	1.259	-0.06131	-0.1708	1140	3493	1770	987	0.90359	4.42218	12.8514	473.282	2361.37	5	0.0215973	9.14218	Locus:1.1.1.2344.11 File:"Jeremy_20131004_iTRAQ_IELA_9.wiff"	IEL	Ivanna-IEL-A (IEL-A)
IEL	Keratin, type II cytoskeletal 8 OS=Mus musculus GN=Krt8 PE=1 SV=4	K2C8_MOUSE	TRUE	TRUE	dVDEAYMNk	0.99	iTRAQ8plex (+304), iTRAQ8plex (+304)	19.93	35.7955	19.93		0	-0.2278	-0.1659	-0.3162	1161	1313	1532	878	0.901338	4.75903	12.2538	423.972	1691.86	4	0.00516613	3.0517	Locus:1.1.1.2440.6 File:"Jeremy_20131004_iTRAQ_IELA_5.wiff"	IEL	Ivanna-IEL-A (IEL-A)
IEL	Keratin, type II cytoskeletal 8 OS=Mus musculus GN=Krt8 PE=1 SV=4	K2C8_MOUSE	TRUE	TRUE	dVDEAYMNk	1	iTRAQ8plex (+304), iTRAQ8plex (+304)	45.61	35.7955	44.08		0	-0.5256	0.308	0.5392	2336	2230	4107	2998	0.904918	4.11071	13.5106	564.961	1691.86	3	0.00515013	3.04225	Locus:1.1.1.2404.20 File:"Jeremy_20131004_iTRAQ_IELA_2.wiff"	IEL	Ivanna-IEL-A (IEL-A)
IEL	Keratin, type II cytoskeletal 8 OS=Mus musculus GN=Krt8 PE=1 SV=4	K2C8_MOUSE	TRUE	TRUE	dVDEAYMNk	1	iTRAQ8plex (+304), iTRAQ8plex (+304)	24.17	35.7955	24.17	1.12494	0	-0.4679	0.03343	0.1958	2044	1999	3022	2115	0.9044	4.25255	13.1643	564.961	1691.86	3	0.00515013	3.04225	Locus:1.1.1.2405.20 File:"Jeremy_20131004_iTRAQ_IELA_2.wiff"	IEL	Ivanna-IEL-A (IEL-A)
IEL	Keratin, type II cytoskeletal 8 OS=Mus musculus GN=Krt8 PE=1 SV=4	K2C8_MOUSE	TRUE	TRUE	dVDEAYMNk	1	iTRAQ8plex (+304), iTRAQ8plex (+304)	29.35	35.7955	28.76	1.31876	0	-0.6369	0.3105	0.6418	1756	1570	3076	2402	0.904018	4.25255	13.1039	564.961	1691.86	3	0.00374013	2.20934	Locus:1.1.1.2656.20 File:"Jeremy_20131004_iTRAQ_IELA_3.wiff"	IEL	Ivanna-IEL-A (IEL-A)
IEL	Keratin, type II cytoskeletal 8 OS=Mus musculus GN=Krt8 PE=1 SV=4	K2C8_MOUSE	TRUE	TRUE	dVDEAYMNk	1	iTRAQ8plex (+304), iTRAQ8plex (+304)	20.97	35.7955	20.97	2.40894	0	-0.137	-0.09914	0.4246	1631	1979	2227	1956	0.90359	4.42218	12.928	564.961	1691.86	3	0.00374013	2.20934	Locus:1.1.1.2657.20 File:"Jeremy_20131004_iTRAQ_IELA_3.wiff"	IEL	Ivanna-IEL-A (IEL-A)
IEL	Keratin, type II cytoskeletal 8 OS=Mus musculus GN=Krt8 PE=1 SV=4	K2C8_MOUSE	TRUE	TRUE	dVDEAYMNk	1	iTRAQ8plex (+304), iTRAQ8plex (+304)	22.5	35.7955	21.21		0	0.007957	0.318	0.259	1577	2104	2854	1709	0.904018	4.33969	13.0091	423.973	1691.86	4	0.00372613	2.20107	Locus:1.1.1.2404.6 File:"Jeremy_20131004_iTRAQ_IELA_2.wiff"	IEL	Ivanna-IEL-A (IEL-A)
IEL	Keratin, type II cytoskeletal 8 OS=Mus musculus GN=Krt8 PE=1 SV=4	K2C8_MOUSE	TRUE	TRUE	dVDEAYMNk	1	iTRAQ8plex (+304), iTRAQ8plex (+304)	24.9	35.7955	24.9		0	-0.934	0.2925	-1.674	858.2	603	1522	288	0.899471	5.1113	11.6756	423.973	1691.86	4	0.00336613	1.98842	Locus:1.1.1.2413.8 File:"Jeremy_20131004_iTRAQ_IELA_7.wiff"	IEL	Ivanna-IEL-A (IEL-A)
IEL	Keratin, type II cytoskeletal 8 OS=Mus musculus GN=Krt8 PE=1 SV=4	K2C8_MOUSE	TRUE	TRUE	dVDEAYMNk	1	iTRAQ8plex (+304), iTRAQ8plex (+304)	34.27	35.7955	31.73		0	-0.9805	0.08965	0.4162	828.4	593	1249	980	0.900378	5.03238	11.8338	423.973	1691.86	4	0.00336613	1.98842	Locus:1.1.1.2414.10 File:"Jeremy_20131004_iTRAQ_IELA_7.wiff"	IEL	Ivanna-IEL-A (IEL-A)
IEL	Keratin, type II cytoskeletal 8 OS=Mus musculus GN=Krt8 PE=1 SV=4	K2C8_MOUSE	TRUE	TRUE	dVDEAYMNk	0.98	iTRAQ8plex (+304), iTRAQ8plex (+304)	16.51	35.7955	16.51		0	-0.1021	0.5229	0.9732	827	1043	1676	1401	0.901821	4.75903	12.2723	423.973	1691.86	4	0.00336613	1.98842	Locus:1.1.1.2416.5 File:"Jeremy_20131004_iTRAQ_IELA_7.wiff"	IEL	Ivanna-IEL-A (IEL-A)
IEL	Keratin, type II cytoskeletal 8 OS=Mus musculus GN=Krt8 PE=1 SV=4	K2C8_MOUSE	TRUE	TRUE	dVDEAYMNk	0.98	iTRAQ8plex (+304), iTRAQ8plex (+304)	16.52	35.7955	13.96		0	-0.08914	-0.2286	0.3375	980.2	1224	1236	1114	0.901338	4.8606	12.153	423.973	1691.86	4	0.00336613	1.98842	Locus:1.1.1.2417.9 File:"Jeremy_20131004_iTRAQ_IELA_7.wiff"	IEL	Ivanna-IEL-A (IEL-A)
IEL	Keratin, type II cytoskeletal 8 OS=Mus musculus GN=Krt8 PE=1 SV=4	K2C8_MOUSE	TRUE	TRUE	dVDEAYMNk	1	iTRAQ8plex (+304), iTRAQ8plex (+304)	29.36	35.7955	29.36		0	-0.4618	0.45	0.6912	592.1	592	1142	837	0.899471	5.1113	11.6271	423.973	1691.86	4	0.00336613	1.98842	Locus:1.1.1.2415.9 File:"Jeremy_20131004_iTRAQ_IELA_7.wiff"	IEL	Ivanna-IEL-A (IEL-A)
IEL	Keratin, type II cytoskeletal 8 OS=Mus musculus GN=Krt8 PE=1 SV=4	K2C8_MOUSE	TRUE	TRUE	dVDEAYMNk	0.96	iTRAQ8plex (+304), iTRAQ8plex (+304)	16.58	35.7955	11.68		0	-0.1406	-2.35	0.1611	522	624	186	531	0.897253	5.56982	10.8634	423.973	1691.86	4	0.00228613	1.35045	Locus:1.1.1.2272.3 File:"Jeremy_20131004_iTRAQ_IELA_8.wiff"	IEL	Ivanna-IEL-A (IEL-A)
IEL	Keratin, type II cytoskeletal 8 OS=Mus musculus GN=Krt8 PE=1 SV=4	K2C8_MOUSE	TRUE	TRUE	dVDEAYMNk	1	iTRAQ8plex (+304), iTRAQ8plex (+304)	22.9	35.7955	21.73		0	-1.216	0.3551	0.627	582.2	368	1040	786	0.898977	5.27431	11.4389	423.973	1691.86	4	0.00228613	1.35045	Locus:1.1.1.2266.7 File:"Jeremy_20131004_iTRAQ_IELA_8.wiff"	IEL	Ivanna-IEL-A (IEL-A)
IEL	Keratin, type II cytoskeletal 8 OS=Mus musculus GN=Krt8 PE=1 SV=4	K2C8_MOUSE	TRUE	TRUE	dVDEAYMNk	1	iTRAQ8plex (+304), iTRAQ8plex (+304)	21.57	35.7955	18.25		0	-0.9863	0.19	0.6654	932	674	1494	1291	0.900858	4.8606	12.1003	423.973	1691.86	4	0.00228613	1.35045	Locus:1.1.1.2267.7 File:"Jeremy_20131004_iTRAQ_IELA_8.wiff"	IEL	Ivanna-IEL-A (IEL-A)
IEL	Keratin, type II cytoskeletal 8 OS=Mus musculus GN=Krt8 PE=1 SV=4	K2C8_MOUSE	TRUE	TRUE	dVDEAYMNk	1	iTRAQ8plex (+304), iTRAQ8plex (+304)	26.08	35.7955	26.08		0	3.41	4.134	4.467	80.81	774	1330	1000	0.899471	5.1113	11.637	423.973	1691.86	4	0.00228613	1.35045	Locus:1.1.1.2269.8 File:"Jeremy_20131004_iTRAQ_IELA_8.wiff"	IEL	Ivanna-IEL-A (IEL-A)
IEL	Keratin, type II cytoskeletal 8 OS=Mus musculus GN=Krt8 PE=1 SV=4	K2C8_MOUSE	TRUE	TRUE	dVDEAYMNk	0.99	iTRAQ8plex (+304), iTRAQ8plex (+304)	20.21	35.7955	20.21		0	-0.8217	0.5119	0.6309	768.7	614	1532	1040	0.900378	4.95192	11.9494	423.973	1691.86	4	0.00228613	1.35045	Locus:1.1.1.2270.7 File:"Jeremy_20131004_iTRAQ_IELA_8.wiff"	IEL	Ivanna-IEL-A (IEL-A)
IEL	Keratin, type II cytoskeletal 8 OS=Mus musculus GN=Krt8 PE=1 SV=4	K2C8_MOUSE	TRUE	TRUE	dVDEAYMNk	0.99	iTRAQ8plex (+304), iTRAQ8plex (+304)	19.2	35.7955	19.2		0	-0.02797	0.3195	0.4566	368	481	663	451	0.897253	5.56982	10.9388	423.973	1691.86	4	0.00160613	0.948761	Locus:1.1.1.2275.4 File:"Jeremy_20131004_iTRAQ_IELA_8.wiff"	IEL	Ivanna-IEL-A (IEL-A)
IEL	Keratin, type II cytoskeletal 8 OS=Mus musculus GN=Krt8 PE=1 SV=4	K2C8_MOUSE	TRUE	TRUE	dVDEAYMNk	1	iTRAQ8plex (+304), iTRAQ8plex (+304)	25.88	35.7955	22.49	2.20066	0	-0.2678	0.09188	0.1137	694	771	1075	684	0.899471	5.1113	11.6546	564.962	1691.86	3	0.00104013	0.614417	Locus:1.1.1.2504.7 File:"Jeremy_20131004_iTRAQ_IELA_1.wiff"	IEL	Ivanna-IEL-A (IEL-A)
IEL	Keratin, type II cytoskeletal 8 OS=Mus musculus GN=Krt8 PE=1 SV=4	K2C8_MOUSE	TRUE	TRUE	dVDEAYMNk	1	iTRAQ8plex (+304), iTRAQ8plex (+304)	42.88	35.7955	42	1.52288	0	-1.018	0.1295	0.6304	1919	1358	2954	2599	0.904018	4.25255	13.1082	564.962	1691.86	3	0.000500129	0.295432	Locus:1.1.1.2500.7 File:"Jeremy_20131004_iTRAQ_IELA_1.wiff"	IEL	Ivanna-IEL-A (IEL-A)
IEL	Keratin, type II cytoskeletal 8 OS=Mus musculus GN=Krt8 PE=1 SV=4	K2C8_MOUSE	TRUE	TRUE	dVDEAYMNk	1	iTRAQ8plex (+304), iTRAQ8plex (+304)	37.55	35.7955	35.4	1.4437	0	-0.67	0.4681	0.6043	1064	933	2072	1421	0.902277	4.67886	12.4226	564.962	1691.86	3	0.000500129	0.295432	Locus:1.1.1.2499.4 File:"Jeremy_20131004_iTRAQ_IELA_1.wiff"	IEL	Ivanna-IEL-A (IEL-A)
IEL	Keratin, type II cytoskeletal 8 OS=Mus musculus GN=Krt8 PE=1 SV=4	K2C8_MOUSE	TRUE	TRUE	dVDEAYMNk	1	iTRAQ8plex (+304), iTRAQ8plex (+304)	28.72	35.7955	28.72	1.11919	0	-0.04792	0.07281	0.6772	1479	1911	2253	2081	0.90359	4.42218	12.9151	564.962	1691.87	3	0.000429871	0.25393	Locus:1.1.1.2566.19 File:"Jeremy_20131004_iTRAQ_IELA_6.wiff"	IEL	Ivanna-IEL-A (IEL-A)
IEL	Keratin, type II cytoskeletal 8 OS=Mus musculus GN=Krt8 PE=1 SV=4	K2C8_MOUSE	TRUE	TRUE	dVDEAYMNk	1	iTRAQ8plex (+304), iTRAQ8plex (+304)	35.59	35.7955	35.59	0.886057	0	-0.4078	-0.01659	0.5945	984.7	1010	1399	1310	0.901338	4.75903	12.1996	564.963	1691.87	3	0.000909871	0.537471	Locus:1.1.1.2417.21 File:"Jeremy_20131004_iTRAQ_IELA_7.wiff"	IEL	Ivanna-IEL-A (IEL-A)
IEL	Keratin, type II cytoskeletal 8 OS=Mus musculus GN=Krt8 PE=1 SV=4	K2C8_MOUSE	TRUE	TRUE	dVDEAYMNk	1	iTRAQ8plex (+304), iTRAQ8plex (+304)	32.87	35.7955	32.87	1.60206	0	-0.7243	0.09993	0.606	1115	941	1695	1490	0.901821	4.67886	12.3556	564.963	1691.87	3	0.000909871	0.537471	Locus:1.1.1.2416.20 File:"Jeremy_20131004_iTRAQ_IELA_7.wiff"	IEL	Ivanna-IEL-A (IEL-A)
IEL	Keratin, type II cytoskeletal 8 OS=Mus musculus GN=Krt8 PE=1 SV=4	K2C8_MOUSE	TRUE	TRUE	dVDEAYMNk	1	iTRAQ8plex (+304), iTRAQ8plex (+304)	30.23	35.7955	30.23	1.69897	0	1.652	3.037	3.299	238	888	2262	1641	0.901821	4.75903	12.2961	564.963	1691.87	3	0.000909871	0.537471	Locus:1.1.1.2413.21 File:"Jeremy_20131004_iTRAQ_IELA_7.wiff"	IEL	Ivanna-IEL-A (IEL-A)
IEL	Keratin, type II cytoskeletal 8 OS=Mus musculus GN=Krt8 PE=1 SV=4	K2C8_MOUSE	TRUE	TRUE	dVDEAYMNk	1	iTRAQ8plex (+304), iTRAQ8plex (+304)	25.08	35.7955	25.08		0	-0.3365	0.4739	1.349	694.4	767	1335	1487	0.900858	4.8606	12.0645	423.974	1691.87	4	0.00127387	0.75249	Locus:1.1.1.2313.9 File:"Jeremy_20131004_iTRAQ_IELA_9.wiff"	IEL	Ivanna-IEL-A (IEL-A)
IEL	Keratin, type II cytoskeletal 8 OS=Mus musculus GN=Krt8 PE=1 SV=4	K2C8_MOUSE	TRUE	TRUE	dVDEAYMNk	1	iTRAQ8plex (+304), iTRAQ8plex (+304)	24.96	35.7955	24.96		0	-4.222	0.2608	0.4741	1042	165	1717	1267	0.900858	4.95192	12.0331	423.974	1691.87	4	0.00127387	0.75249	Locus:1.1.1.2314.8 File:"Jeremy_20131004_iTRAQ_IELA_9.wiff"	IEL	Ivanna-IEL-A (IEL-A)
IEL	Keratin, type II cytoskeletal 8 OS=Mus musculus GN=Krt8 PE=1 SV=4	K2C8_MOUSE	TRUE	TRUE	dVDEAYMNk	1	iTRAQ8plex (+304), iTRAQ8plex (+304)	51.19	35.7955	47.12	2.88606	0	-0.7922	0.4465	0.7557	412.7	338	787	606	0.897636	5.46427	11.0659	846.941	1691.87	2	0.00200587	1.18489	Locus:1.1.1.2502.8 File:"Jeremy_20131004_iTRAQ_IELA_1.wiff"	IEL	Ivanna-IEL-A (IEL-A)
IEL	Keratin, type II cytoskeletal 8 OS=Mus musculus GN=Krt8 PE=1 SV=4	K2C8_MOUSE	TRUE	TRUE	dVDEAYMNk	1	iTRAQ8plex (+304), iTRAQ8plex (+304)	15.59	35.7955	15.59	1.08619	0	-0.428	0.2573	0.08409	1241	1245	2135	1198	0.902277	4.60629	12.5066	564.965	1691.87	3	0.00732987	4.32982	Locus:1.1.1.2317.21 File:"Jeremy_20131004_iTRAQ_IELA_9.wiff"	IEL	Ivanna-IEL-A (IEL-A)
IEL	Keratin, type II cytoskeletal 8 OS=Mus musculus GN=Krt8 PE=1 SV=4	K2C8_MOUSE	TRUE	TRUE	dVDEAYMNk	1	iTRAQ8plex (+304), iTRAQ8plex (+304)	33.28	35.7955	32.73	0.920819	0	-0.7279	0.08898	0.3023	1794	1494	2726	1979	0.90359	4.33969	12.9645	564.965	1691.87	3	0.00732987	4.32982	Locus:1.1.1.2314.20 File:"Jeremy_20131004_iTRAQ_IELA_9.wiff"	IEL	Ivanna-IEL-A (IEL-A)
IEL	Keratin, type II cytoskeletal 8 OS=Mus musculus GN=Krt8 PE=1 SV=4	K2C8_MOUSE	TRUE	TRUE	dVDEAYMNk	1	iTRAQ8plex (+304), iTRAQ8plex (+304)	28.2	35.7955	28.2		0	-0.9477	0.2023	0.4537	1758	1288	2858	2130	0.904018	4.33969	12.9719	564.965	1691.87	3	0.00732987	4.32982	Locus:1.1.1.2315.21 File:"Jeremy_20131004_iTRAQ_IELA_9.wiff"	IEL	Ivanna-IEL-A (IEL-A)
IEL	Keratin, type II cytoskeletal 8 OS=Mus musculus GN=Krt8 PE=1 SV=4	K2C8_MOUSE	TRUE	TRUE	dVDEAYMNk	1	iTRAQ8plex (+304), iTRAQ8plex (+304)	26.9	35.7955	26.9		0	1.721	-0.7556	2.862	215	838	211	1165	0.898068	5.36669	11.2461	564.965	1691.87	3	0.00813987	4.8083	Locus:1.1.1.2271.20 File:"Jeremy_20131004_iTRAQ_IELA_8.wiff"	IEL	Ivanna-IEL-A (IEL-A)
IEL	Keratin, type II cytoskeletal 8 OS=Mus musculus GN=Krt8 PE=1 SV=4	K2C8_MOUSE	TRUE	TRUE	dVDEAYMNk	1	iTRAQ8plex (+304), iTRAQ8plex (+304)	25.13	35.7955	24.54		0	-0.5155	0.3943	6.644	2058	1333	3026	255	0.903142	4.5083	12.7039	564.959	1691.85	3	0.0110901	6.55112	Locus:1.1.1.2477.17 File:"Jeremy_20131214_iTRAQ_IELB_4.wiff"	IEL	Ivanna-IEL-B (IEL-B)
IEL	Keratin, type II cytoskeletal 8 OS=Mus musculus GN=Krt8 PE=1 SV=4	K2C8_MOUSE	TRUE	TRUE	dVDEAYMNk	1	iTRAQ8plex (+304), iTRAQ8plex (+304)	30.16	35.7955	26.15		0	-0.8926	0.6278	Value Missing (-6.643856)	816	408	1400	Value Missing (-6.643856)	0.898523	5.27431	11.3576	564.963	1691.87	3	0.00270987	1.60075	Locus:1.1.1.2180.18 File:"Jeremy_20131214_iTRAQ_IELB_7.wiff"	IEL	Ivanna-IEL-B (IEL-B)
IEL	Keratin, type II cytoskeletal 8 OS=Mus musculus GN=Krt8 PE=1 SV=4	K2C8_MOUSE	TRUE	TRUE	dVDEAYMNk	1	iTRAQ8plex (+304), iTRAQ8plex (+304)	26.65	35.7955	23.4		0	-0.03941	0.06426	Value Missing (-6.643856)	911.5	808.7	1094	Value Missing (-6.643856)	0.898977	5.1899	11.4585	564.963	1691.87	3	0.00291987	1.7248	Locus:1.1.1.2182.19 File:"Jeremy_20131214_iTRAQ_IELB_7.wiff"	IEL	Ivanna-IEL-B (IEL-B)
IEL	Keratin, type II cytoskeletal 8 OS=Mus musculus GN=Krt8 PE=1 SV=4	K2C8_MOUSE	TRUE	TRUE	dVDEAYMNk	1	iTRAQ8plex (+304), iTRAQ8plex (+304)	36	35.7955	35.55		0	-0.4913	-0.03207	Value Missing (-6.643856)	1129	733	1254	Value Missing (-6.643856)	0.899471	5.1113	11.6055	564.963	1691.87	3	0.00291987	1.7248	Locus:1.1.1.2181.17 File:"Jeremy_20131214_iTRAQ_IELB_7.wiff"	IEL	Ivanna-IEL-B (IEL-B)
IEL	Keratin, type II cytoskeletal 8 OS=Mus musculus GN=Krt8 PE=1 SV=4	K2C8_MOUSE	TRUE	TRUE	dVDEAYMNk	1	iTRAQ8plex (+304), iTRAQ8plex (+304)	31.77	35.7955	26.43		0	-0.7976	0.1843	6.644	996.6	531	1266	91	0.898977	5.1899	11.4942	564.963	1691.87	3	0.00291987	1.7248	Locus:1.1.1.2178.17 File:"Jeremy_20131214_iTRAQ_IELB_7.wiff"	IEL	Ivanna-IEL-B (IEL-B)
IEL	Keratin, type II cytoskeletal 8 OS=Mus musculus GN=Krt8 PE=1 SV=4	K2C8_MOUSE	TRUE	TRUE	dVDEAYMNk	0.99	iTRAQ8plex (+304), iTRAQ8plex (+304)	19.42	35.7955	16.14		0	-0.3859	0.1876	Value Missing (-6.643856)	1065	745	1373	Value Missing (-6.643856)	0.899471	5.1113	11.6362	564.964	1691.87	3	0.00360987	2.13239	Locus:1.1.1.2219.8 File:"Jeremy_20131214_iTRAQ_IELB_8.wiff"	IEL	Ivanna-IEL-B (IEL-B)
IEL	Keratin, type II cytoskeletal 8 OS=Mus musculus GN=Krt8 PE=1 SV=4	K2C8_MOUSE	TRUE	TRUE	dVDEAyMNk	0.96	iTRAQ8plex (+304), iTRAQ8plex (+304), iTRAQ8plex (+304)	18.26	36.2024	14.32		0	-0.09833	-0.1663	-0.0218	1926	2380	2544	1750	0.904018	4.33969	13.0701	500.022	1996.06	4	0.0128484	6.43364	Locus:1.1.1.2442.20 File:"Jeremy_20131004_iTRAQ_IELA_5.wiff"	IEL	Ivanna-IEL-A (IEL-A)
IEL	Keratin, type II cytoskeletal 8 OS=Mus musculus GN=Krt8 PE=1 SV=4	K2C8_MOUSE	TRUE	TRUE	dVDEAyMNk	0.97	iTRAQ8plex (+304), iTRAQ8plex (+304), iTRAQ8plex (+304)	16.3	36.2024	16.3		0	-0.08583	0.05143	0.1935	2089	2614	3168	2170	0.904659	4.18662	13.2936	500.023	1996.06	4	0.00616839	3.08872	Locus:1.1.1.2567.19 File:"Jeremy_20131004_iTRAQ_IELA_6.wiff"	IEL	Ivanna-IEL-A (IEL-A)
IEL	Keratin, type II cytoskeletal 8 OS=Mus musculus GN=Krt8 PE=1 SV=4	K2C8_MOUSE	TRUE	TRUE	dVDEAyMNk	1	iTRAQ8plex (+304), iTRAQ8plex (+304), iTRAQ8plex (+304)	19.05	36.2024	17.18		0	-0.3458	0.05715	0.4698	2262	2407	3391	2784	0.904918	4.11071	13.4046	500.026	1996.07	4	0.00387161	1.93863	Locus:1.1.1.2657.14 File:"Jeremy_20131004_iTRAQ_IELA_3.wiff"	IEL	Ivanna-IEL-A (IEL-A)
IEL	Keratin, type II cytoskeletal 8 OS=Mus musculus GN=Krt8 PE=1 SV=4	K2C8_MOUSE	TRUE	TRUE	dVDEAyMNk	1	iTRAQ8plex (+304), iTRAQ8plex (+304), iTRAQ8plex (+304)	25.43	36.2024	25.3		0	-0.2533	0.1519	0.633	1796	2036	2863	2452	0.9044	4.25255	13.1591	500.026	1996.08	4	0.00519161	2.59959	Locus:1.1.1.2502.3 File:"Jeremy_20131004_iTRAQ_IELA_1.wiff"	IEL	Ivanna-IEL-A (IEL-A)
IEL	Keratin, type II cytoskeletal 8 OS=Mus musculus GN=Krt8 PE=1 SV=4	K2C8_MOUSE	TRUE	TRUE	dVDEAyMNk	1	iTRAQ8plex (+304), iTRAQ8plex (+304), iTRAQ8plex (+304)	24.23	36.2024	19.78		0	-0.3467	-0.3044	0.2033	1237	1304	1472	1288	0.901821	4.67886	12.372	500.026	1996.08	4	0.00591161	2.96012	Locus:1.1.1.2319.17 File:"Jeremy_20131004_iTRAQ_IELA_9.wiff"	IEL	Ivanna-IEL-A (IEL-A)
IEL	Keratin, type II cytoskeletal 8 OS=Mus musculus GN=Krt8 PE=1 SV=4	K2C8_MOUSE	TRUE	TRUE	dVDEAyMNk	0.99	iTRAQ8plex (+304), iTRAQ8plex (+304), iTRAQ8plex (+304)	18.1	36.2024	12.74		0	-0.5261	-0.09484	0.4706	2200	2086	2966	2704	0.904659	4.18662	13.2813	500.027	1996.08	4	0.00887161	4.44227	Locus:1.1.1.2270.17 File:"Jeremy_20131004_iTRAQ_IELA_8.wiff"	IEL	Ivanna-IEL-A (IEL-A)
IEL	Keratin, type II cytoskeletal 8 OS=Mus musculus GN=Krt8 PE=1 SV=4	K2C8_MOUSE	TRUE	TRUE	dVDEAYMNkVELESR	1	iTRAQ8plex (+304), iTRAQ8plex (+304)	44.74	36.2859	44.74	1	0	0.2971	-0.5342	-0.7058	5105	8151	5515	3099	0.905727	3.76772	14.4167	602.318	2405.24	4	0.00526426	2.18775	Locus:1.1.1.2734.19 File:"Jeremy_20131004_iTRAQ_IELA_3.wiff"	IEL	Ivanna-IEL-A (IEL-A)
IEL	Keratin, type II cytoskeletal 8 OS=Mus musculus GN=Krt8 PE=1 SV=4	K2C8_MOUSE	TRUE	TRUE	dVDEAYMNkVELESR	1	iTRAQ8plex (+304), iTRAQ8plex (+304)	67.83	36.2859	63.35	4.40894	0	0.148	-0.8911	-0.6825	4238	6112	3634	2595	0.905623	3.86785	14.0171	602.318	2405.24	4	0.00526426	2.18775	Locus:1.1.1.2733.21 File:"Jeremy_20131004_iTRAQ_IELA_3.wiff"	IEL	Ivanna-IEL-A (IEL-A)
IEL	Keratin, type II cytoskeletal 8 OS=Mus musculus GN=Krt8 PE=1 SV=4	K2C8_MOUSE	TRUE	TRUE	dVDEAYMNkVELESR	1	iTRAQ8plex (+304), iTRAQ8plex (+304)	27.68	36.2859	19.54		0	0.1829	-0.5072	-0.5241	5627	8328	6120	3790	0.905683	3.73427	14.5426	602.318	2405.24	4	0.00526426	2.18775	Locus:1.1.1.2735.15 File:"Jeremy_20131004_iTRAQ_IELA_3.wiff"	IEL	Ivanna-IEL-A (IEL-A)
IEL	Keratin, type II cytoskeletal 8 OS=Mus musculus GN=Krt8 PE=1 SV=4	K2C8_MOUSE	TRUE	TRUE	dVDEAYMNkVELESR	1	iTRAQ8plex (+304), iTRAQ8plex (+304)	41.78	36.2859	35.59	1.60206	0	0.2241	-0.7892	-0.8396	7775	11800	7150	4353	0.905733	3.63298	14.9236	602.318	2405.24	4	0.00526426	2.18775	Locus:1.1.1.2732.20 File:"Jeremy_20131004_iTRAQ_IELA_3.wiff"	IEL	Ivanna-IEL-A (IEL-A)
IEL	Keratin, type II cytoskeletal 8 OS=Mus musculus GN=Krt8 PE=1 SV=4	K2C8_MOUSE	TRUE	TRUE	dVDEAYMNkVELESR	1	iTRAQ8plex (+304), iTRAQ8plex (+304)	40.42	36.2859	40.42	5.07572	0	0.3918	-0.4837	-0.9811	2985	5078	3359	1551	0.905177	4.03268	13.6632	602.318	2405.24	4	0.00634426	2.63658	Locus:1.1.1.2501.16 File:"Jeremy_20131004_iTRAQ_IELA_5.wiff"	IEL	Ivanna-IEL-A (IEL-A)
IEL	Keratin, type II cytoskeletal 8 OS=Mus musculus GN=Krt8 PE=1 SV=4	K2C8_MOUSE	TRUE	TRUE	dVDEAYMNkVELESR	1	iTRAQ8plex (+304), iTRAQ8plex (+304)	59.93	36.2859	55.05	4.39794	0	0.428	-1.23	-1.316	5931	10310	4304	2561	0.905727	3.73427	14.496	602.318	2405.24	4	0.00634426	2.63658	Locus:1.1.1.2498.18 File:"Jeremy_20131004_iTRAQ_IELA_5.wiff"	IEL	Ivanna-IEL-A (IEL-A)
IEL	Keratin, type II cytoskeletal 8 OS=Mus musculus GN=Krt8 PE=1 SV=4	K2C8_MOUSE	TRUE	TRUE	dVDEAYMNkVELESR	1	iTRAQ8plex (+304), iTRAQ8plex (+304)	61.17	36.2859	52.59	5.09691	0	0.2965	-1.142	-0.874	5802	9235	4350	3193	0.905727	3.73427	14.4628	602.318	2405.24	4	0.00634426	2.63658	Locus:1.1.1.2499.18 File:"Jeremy_20131004_iTRAQ_IELA_5.wiff"	IEL	Ivanna-IEL-A (IEL-A)
IEL	Keratin, type II cytoskeletal 8 OS=Mus musculus GN=Krt8 PE=1 SV=4	K2C8_MOUSE	TRUE	TRUE	dVDEAYMNkVELESR	1	iTRAQ8plex (+304), iTRAQ8plex (+304)	51.49	36.2859	45.64	4.56864	0	0.3195	-0.7744	-0.8216	3413	5525	3192	1938	0.905417	3.97736	13.7801	602.319	2405.25	4	0.00978426	4.06618	Locus:1.1.1.2497.20 File:"Jeremy_20131004_iTRAQ_IELA_2.wiff"	IEL	Ivanna-IEL-A (IEL-A)
IEL	Keratin, type II cytoskeletal 8 OS=Mus musculus GN=Krt8 PE=1 SV=4	K2C8_MOUSE	TRUE	TRUE	dVDEAYMNkVELESR	1	iTRAQ8plex (+304), iTRAQ8plex (+304)	59.78	36.2859	58.43	4.12494	0	0.3079	-0.748	-1.194	4381	7030	4172	2011	0.905623	3.86785	14.1028	602.319	2405.25	4	0.00978426	4.06618	Locus:1.1.1.2496.19 File:"Jeremy_20131004_iTRAQ_IELA_2.wiff"	IEL	Ivanna-IEL-A (IEL-A)
IEL	Keratin, type II cytoskeletal 8 OS=Mus musculus GN=Krt8 PE=1 SV=4	K2C8_MOUSE	TRUE	TRUE	dVDEAYMNkVELESR	1	iTRAQ8plex (+304), iTRAQ8plex (+304)	43.7	36.2859	38.71	4.00436	0	0.1522	-0.7965	-1.061	3735	5395	3406	1835	0.905417	3.97736	13.8109	602.319	2405.25	4	0.0109043	4.53163	Locus:1.1.1.2610.20 File:"Jeremy_20131004_iTRAQ_IELA_4.wiff"	IEL	Ivanna-IEL-A (IEL-A)
IEL	Keratin, type II cytoskeletal 8 OS=Mus musculus GN=Krt8 PE=1 SV=4	K2C8_MOUSE	TRUE	TRUE	dVDEAYMNkVELESR	1	iTRAQ8plex (+304), iTRAQ8plex (+304)	54.7	36.2859	51	4.10237	0	0.07238	-0.9467	-0.7792	4314	5909	3557	2489	0.905623	3.92037	13.9898	602.319	2405.25	4	0.0109043	4.53163	Locus:1.1.1.2609.18 File:"Jeremy_20131004_iTRAQ_IELA_4.wiff"	IEL	Ivanna-IEL-A (IEL-A)
IEL	Keratin, type II cytoskeletal 8 OS=Mus musculus GN=Krt8 PE=1 SV=4	K2C8_MOUSE	TRUE	TRUE	dVDEAYMNkVELESR	1	iTRAQ8plex (+304), iTRAQ8plex (+304)	60.79	36.2859	54.01	4.07058	0	0.2403	-0.7286	-1.037	3969	6087	3799	1985	0.905562	3.92037	13.9513	602.319	2405.25	4	0.0109043	4.53163	Locus:1.1.1.2607.20 File:"Jeremy_20131004_iTRAQ_IELA_4.wiff"	IEL	Ivanna-IEL-A (IEL-A)
IEL	Keratin, type II cytoskeletal 8 OS=Mus musculus GN=Krt8 PE=1 SV=4	K2C8_MOUSE	TRUE	TRUE	dVDEAYMNkVELESR	1	iTRAQ8plex (+304), iTRAQ8plex (+304)	25.04	36.2859	21.85		0	0.02196	-0.2887	-0.4896	3040	4046	3758	2081	0.905177	4.03268	13.6579	602.32	2405.25	4	0.0143043	5.94461	Locus:1.1.1.2640.20 File:"Jeremy_20131004_iTRAQ_IELA_6.wiff"	IEL	Ivanna-IEL-A (IEL-A)
IEL	Keratin, type II cytoskeletal 8 OS=Mus musculus GN=Krt8 PE=1 SV=4	K2C8_MOUSE	TRUE	TRUE	dVDEAYMNkVELESR	1	iTRAQ8plex (+304), iTRAQ8plex (+304)	56.29	36.2859	51.62	4.82391	0	0.3648	-0.9686	-1.134	6059	10100	5079	2883	0.905683	3.73427	14.558	602.32	2405.25	4	0.0143043	5.94461	Locus:1.1.1.2637.18 File:"Jeremy_20131004_iTRAQ_IELA_6.wiff"	IEL	Ivanna-IEL-A (IEL-A)
IEL	Keratin, type II cytoskeletal 8 OS=Mus musculus GN=Krt8 PE=1 SV=4	K2C8_MOUSE	TRUE	TRUE	dVDEAYMNkVELESR	1	iTRAQ8plex (+304), iTRAQ8plex (+304)	59.66	36.2859	55.85	4.39794	0	0.1523	-1.238	-1.037	5679	8192	3970	2829	0.905694	3.76772	14.3353	602.32	2405.25	4	0.0143043	5.94461	Locus:1.1.1.2638.16 File:"Jeremy_20131004_iTRAQ_IELA_6.wiff"	IEL	Ivanna-IEL-A (IEL-A)
IEL	Keratin, type II cytoskeletal 8 OS=Mus musculus GN=Krt8 PE=1 SV=4	K2C8_MOUSE	TRUE	TRUE	dVDEAYMNkVELESR	1	iTRAQ8plex (+304), iTRAQ8plex (+304)	44.45	36.2859	40.51	5.37675	0	0.409	-0.7471	-0.46	1965	3383	1876	1385	0.904018	4.33969	13.0716	602.321	2405.25	4	0.0171843	7.14148	Locus:1.1.1.2481.17 File:"Jeremy_20131004_iTRAQ_IELA_7.wiff"	IEL	Ivanna-IEL-A (IEL-A)
IEL	Keratin, type II cytoskeletal 8 OS=Mus musculus GN=Krt8 PE=1 SV=4	K2C8_MOUSE	TRUE	TRUE	dVDEAYMNkVELESR	1	iTRAQ8plex (+304), iTRAQ8plex (+304)	52.8	36.2859	50.14	6.22915	0	0.3969	-0.4672	-0.5687	1673	2859	1895	1105	0.90359	4.42218	12.8788	602.321	2405.25	4	0.0172243	7.1581	Locus:1.1.1.2482.19 File:"Jeremy_20131004_iTRAQ_IELA_7.wiff"	IEL	Ivanna-IEL-A (IEL-A)
IEL	Keratin, type II cytoskeletal 8 OS=Mus musculus GN=Krt8 PE=1 SV=4	K2C8_MOUSE	TRUE	TRUE	dVDEAYMNkVELESR	1	iTRAQ8plex (+304), iTRAQ8plex (+304)	77.46	36.2859	67.06	4.52288	0	0.4107	-1.136	-0.9767	5367	9228	4093	2798	0.905694	3.76772	14.3911	602.321	2405.25	4	0.0175443	7.29109	Locus:1.1.1.2479.18 File:"Jeremy_20131004_iTRAQ_IELA_7.wiff"	IEL	Ivanna-IEL-A (IEL-A)
IEL	Keratin, type II cytoskeletal 8 OS=Mus musculus GN=Krt8 PE=1 SV=4	K2C8_MOUSE	TRUE	TRUE	dVDEAYMNkVELESR	1	iTRAQ8plex (+304), iTRAQ8plex (+304)	71.25	36.2859	59.85	1.08092	0	0.3696	-1.062	-1.127	11310	18910	8975	5406	0.905946	3.49528	15.4448	602.321	2405.25	4	0.0175443	7.29109	Locus:1.1.1.2478.17 File:"Jeremy_20131004_iTRAQ_IELA_7.wiff"	IEL	Ivanna-IEL-A (IEL-A)
IEL	Keratin, type II cytoskeletal 8 OS=Mus musculus GN=Krt8 PE=1 SV=4	K2C8_MOUSE	TRUE	TRUE	dVDEAYMNkVELESR	1	iTRAQ8plex (+304), iTRAQ8plex (+304)	39.4	36.2859	39.4	3.42022	0	0.3322	-0.7918	-0.1388	1877	3072	1725	1602	0.904018	4.33969	13.0147	602.321	2405.26	4	0.0207443	8.62094	Locus:1.1.1.2345.19 File:"Jeremy_20131004_iTRAQ_IELA_8.wiff"	IEL	Ivanna-IEL-A (IEL-A)
IEL	Keratin, type II cytoskeletal 8 OS=Mus musculus GN=Krt8 PE=1 SV=4	K2C8_MOUSE	TRUE	TRUE	dVDEAYMNkVELESR	1	iTRAQ8plex (+304), iTRAQ8plex (+304)	55.48	36.2859	47.37	4.17393	0	0.4003	-0.622	-0.8021	2555	4371	2639	1472	0.904918	4.11071	13.4301	602.321	2405.26	4	0.0207443	8.62094	Locus:1.1.1.2342.18 File:"Jeremy_20131004_iTRAQ_IELA_8.wiff"	IEL	Ivanna-IEL-A (IEL-A)
IEL	Keratin, type II cytoskeletal 8 OS=Mus musculus GN=Krt8 PE=1 SV=4	K2C8_MOUSE	TRUE	TRUE	dVDEAYMNkVELESR	1	iTRAQ8plex (+304), iTRAQ8plex (+304)	69.71	36.2859	61.49	4.42022	0	0.2971	-1.437	-1.404	7086	11260	4501	2895	0.905683	3.70094	14.6518	602.321	2405.26	4	0.0207443	8.62094	Locus:1.1.1.2340.16 File:"Jeremy_20131004_iTRAQ_IELA_8.wiff"	IEL	Ivanna-IEL-A (IEL-A)
IEL	Keratin, type II cytoskeletal 8 OS=Mus musculus GN=Krt8 PE=1 SV=4	K2C8_MOUSE	TRUE	TRUE	dVDEAYMNkVELESR	1	iTRAQ8plex (+304), iTRAQ8plex (+304)	61.59	36.2859	54.06	4.50864	0	0.2466	-1.227	-1.303	6444	9901	4588	2776	0.905727	3.73427	14.5331	602.321	2405.26	4	0.0207443	8.62094	Locus:1.1.1.2338.19 File:"Jeremy_20131004_iTRAQ_IELA_8.wiff"	IEL	Ivanna-IEL-A (IEL-A)
IEL	Keratin, type II cytoskeletal 8 OS=Mus musculus GN=Krt8 PE=1 SV=4	K2C8_MOUSE	TRUE	TRUE	dVDEAYMNkVELESR	1	iTRAQ8plex (+304), iTRAQ8plex (+304)	37.82	36.2859	37.11	3.95861	0	0.261	-0.4571	-0.38	2307	3601	2598	1698	0.904659	4.18662	13.3168	602.322	2405.26	4	0.0241443	10.0339	Locus:1.1.1.2383.19 File:"Jeremy_20131004_iTRAQ_IELA_9.wiff"	IEL	Ivanna-IEL-A (IEL-A)
IEL	Keratin, type II cytoskeletal 8 OS=Mus musculus GN=Krt8 PE=1 SV=4	K2C8_MOUSE	TRUE	TRUE	dVDEAYMNkVELESR	1	iTRAQ8plex (+304), iTRAQ8plex (+304)	42.5	36.2859	38.8	4.13668	0	0.46	Value Missing (-6.643856)	-0.168	2295	4072	Value Missing (-6.643856)	1931	0.904018	4.33969	13.0185	602.322	2405.26	4	0.0241443	10.0339	Locus:1.1.1.2382.16 File:"Jeremy_20131004_iTRAQ_IELA_9.wiff"	IEL	Ivanna-IEL-A (IEL-A)
IEL	Keratin, type II cytoskeletal 8 OS=Mus musculus GN=Krt8 PE=1 SV=4	K2C8_MOUSE	TRUE	TRUE	dVDEAYMNkVELESR	1	iTRAQ8plex (+304), iTRAQ8plex (+304)	65.58	36.2859	56.44	4.04576	0	0.2634	-1.304	-1.283	4724	7341	3223	2059	0.905623	3.86785	14.0824	602.322	2405.26	4	0.0241443	10.0339	Locus:1.1.1.2380.17 File:"Jeremy_20131004_iTRAQ_IELA_9.wiff"	IEL	Ivanna-IEL-A (IEL-A)
IEL	Keratin, type II cytoskeletal 8 OS=Mus musculus GN=Krt8 PE=1 SV=4	K2C8_MOUSE	TRUE	TRUE	dVDEAyMNkVELESR	0.99	iTRAQ8plex (+304), iTRAQ8plex (+304), iTRAQ8plex (+304)	19.21	36.3769	13.94		0	0.1482	-0.4228	-0.05606	2565	3722	2916	2293	0.904918	4.11071	13.4888	542.899	2709.46	5	0.018586	6.85712	Locus:1.1.1.2467.17 File:"Jeremy_20131004_iTRAQ_IELA_7.wiff"	IEL	Ivanna-IEL-A (IEL-A)
IEL	Keratin, type II cytoskeletal 8 OS=Mus musculus GN=Krt8 PE=1 SV=4	K2C8_MOUSE	TRUE	TRUE	dVDEAyMNkVELESR	1	iTRAQ8plex (+304), iTRAQ8plex (+304), iTRAQ8plex (+304)	23.05	36.3769	22.3		0	0.5399	0.1586	0.1655	3532	6675	5915	3651	0.905694	3.8139	14.2712	542.901	2709.47	5	0.025386	9.36589	Locus:1.1.1.2583.16 File:"Jeremy_20131004_iTRAQ_IELA_4.wiff"	IEL	Ivanna-IEL-A (IEL-A)
IEL	Keratin, type II cytoskeletal 8 OS=Mus musculus GN=Krt8 PE=1 SV=4	K2C8_MOUSE	TRUE	TRUE	dVDEAyMNkVELESR	1	iTRAQ8plex (+304), iTRAQ8plex (+304), iTRAQ8plex (+304)	35.61	36.3769	34.03		0	0.09514	-0.2641	-0.09955	1937	2715	2429	1684	0.904018	4.25255	13.0975	542.901	2709.47	5	0.026386	9.73482	Locus:1.1.1.2325.18 File:"Jeremy_20131004_iTRAQ_IELA_8.wiff"	IEL	Ivanna-IEL-A (IEL-A)
IEL	Keratin, type II cytoskeletal 8 OS=Mus musculus GN=Krt8 PE=1 SV=4	K2C8_MOUSE	TRUE	TRUE	dVDEAyMNkVELESR	1	iTRAQ8plex (+304), iTRAQ8plex (+304), iTRAQ8plex (+304)	35.65	36.3779	35.65		0	0.2305	-0.2459	0.03671	2141	3286	2731	2030	0.904659	4.18662	13.3146	542.902	2709.47	5	0.030486	11.2475	Locus:1.1.1.2613.13 File:"Jeremy_20131004_iTRAQ_IELA_6.wiff"	IEL	Ivanna-IEL-A (IEL-A)
IEL	Keratin, type II cytoskeletal 8 OS=Mus musculus GN=Krt8 PE=1 SV=4	K2C8_MOUSE	TRUE	FALSE	eLQSQISDTSVVLSMDNSR	1	iTRAQ8plex (+304)	26.65	36.0358	19.17		0	0.2216	-0.02152	0.143	2700	4128	3964	2733	0.905417	3.97736	13.7233	604.061	2412.21	4	0.00292661	1.21274	Locus:1.1.1.2542.14 File:"Jeremy_20131004_iTRAQ_IELA_7.wiff"	IEL	Ivanna-IEL-A (IEL-A)
IEL	Keratin, type II cytoskeletal 8 OS=Mus musculus GN=Krt8 PE=1 SV=4	K2C8_MOUSE	TRUE	FALSE	eLQSQISDTSVVLSMDNSR	1	iTRAQ8plex (+304)	51.88	36.0293	49.37	1.22915	0	0.04817	-0.004499	0.05755	1807	2463	2664	1729	0.904018	4.33969	13.0807	604.063	2412.22	4	0.0130066	5.38971	Locus:1.1.1.2535.13 File:"Jeremy_20131004_iTRAQ_IELA_7.wiff"	IEL	Ivanna-IEL-A (IEL-A)
IEL	Keratin, type II cytoskeletal 8 OS=Mus musculus GN=Krt8 PE=1 SV=4	K2C8_MOUSE	TRUE	FALSE	eLQSQISDTSVVLSMDNSR	1	iTRAQ8plex (+304)	24.73	36.0293	20.93		0	-0.05843	-0.1261	0.004336	4700	5965	6380	4343	0.905694	3.76772	14.3845	604.063	2412.22	4	0.0130066	5.38971	Locus:1.1.1.2539.13 File:"Jeremy_20131004_iTRAQ_IELA_7.wiff"	IEL	Ivanna-IEL-A (IEL-A)
IEL	Keratin, type II cytoskeletal 8 OS=Mus musculus GN=Krt8 PE=1 SV=4	K2C8_MOUSE	TRUE	FALSE	eLQSQISDTSVVLSMDNSR	1	iTRAQ8plex (+304)	42.14	36.0293	38.6		0	-0.02014	-0.2937	-0.2366	4382	5683	5370	3494	0.905661	3.8139	14.2083	604.063	2412.22	4	0.0130066	5.38971	Locus:1.1.1.2536.15 File:"Jeremy_20131004_iTRAQ_IELA_7.wiff"	IEL	Ivanna-IEL-A (IEL-A)
IEL	Keratin, type II cytoskeletal 8 OS=Mus musculus GN=Krt8 PE=1 SV=4	K2C8_MOUSE	TRUE	FALSE	eLQSQISDTSVVLSMDNSR	1	iTRAQ8plex (+304)	28.45	36.0293	28.45		0	-0.1521	-0.3834	-0.3794	3745	4442	4312	2729	0.905562	3.92037	13.8944	604.064	2412.23	4	0.0163266	6.76544	Locus:1.1.1.2406.14 File:"Jeremy_20131004_iTRAQ_IELA_8.wiff"	IEL	Ivanna-IEL-A (IEL-A)
IEL	Keratin, type II cytoskeletal 8 OS=Mus musculus GN=Krt8 PE=1 SV=4	K2C8_MOUSE	TRUE	FALSE	eLQSQISDTSVVLSMDNSR	1	iTRAQ8plex (+304)	53.8	36.0293	48.89		0	0.2889	0.1276	0.199	2454	3927	3974	2575	0.905177	4.03268	13.6584	604.065	2412.23	4	0.0197666	8.19091	Locus:1.1.1.2403.14 File:"Jeremy_20131004_iTRAQ_IELA_8.wiff"	IEL	Ivanna-IEL-A (IEL-A)
IEL	Keratin, type II cytoskeletal 8 OS=Mus musculus GN=Krt8 PE=1 SV=4	K2C8_MOUSE	TRUE	FALSE	eLQSQISDTSVVLSMDNSR	1	iTRAQ8plex (+304)	106.57	36.0293	102.1	7.37675	0	-0.5889	0.2135	0.7215	5183	4781	8502	7459	0.905683	3.70094	14.6621	805.085	2412.23	3	0.0217426	9.00972	Locus:1.1.1.2534.21 File:"Jeremy_20131004_iTRAQ_IELA_7.wiff"	IEL	Ivanna-IEL-A (IEL-A)
IEL	Keratin, type II cytoskeletal 8 OS=Mus musculus GN=Krt8 PE=1 SV=4	K2C8_MOUSE	TRUE	FALSE	eLQSQISDTSVVLSMDNSR	1	iTRAQ8plex (+304)	100.22	36.0293	91.96	8	0	-0.6662	0.01874	0.2884	5712	4938	8299	6250	0.905683	3.70094	14.6211	805.085	2412.23	3	0.0217426	9.00972	Locus:1.1.1.2533.20 File:"Jeremy_20131004_iTRAQ_IELA_7.wiff"	IEL	Ivanna-IEL-A (IEL-A)
IEL	Keratin, type II cytoskeletal 8 OS=Mus musculus GN=Krt8 PE=1 SV=4	K2C8_MOUSE	TRUE	FALSE	eLQSQISDTSVVLSMDNSR	1	iTRAQ8plex (+304)	44.47	36.0293	37.47		0	0.04323	-0.07631	-0.09829	4270	5790	6024	3711	0.905694	3.8139	14.2728	604.067	2412.24	4	0.0298466	12.3678	Locus:1.1.1.2441.15 File:"Jeremy_20131004_iTRAQ_IELA_9.wiff"	IEL	Ivanna-IEL-A (IEL-A)
IEL	Keratin, type II cytoskeletal 8 OS=Mus musculus GN=Krt8 PE=1 SV=4	K2C8_MOUSE	TRUE	FALSE	eLQSQISDTSVVLSMDNSR	1	iTRAQ8plex (+304)	26.22	36.0293	26.22		0	-0.147	-0.4421	-0.3408	2651	3155	2939	1978	0.904659	4.18662	13.3884	604.067	2412.24	4	0.0298466	12.3678	Locus:1.1.1.2444.14 File:"Jeremy_20131004_iTRAQ_IELA_9.wiff"	IEL	Ivanna-IEL-A (IEL-A)
IEL	Keratin, type II cytoskeletal 8 OS=Mus musculus GN=Krt8 PE=1 SV=4	K2C8_MOUSE	TRUE	FALSE	eLQSQISDTSVVLSMDNSR	1	iTRAQ8plex (+304)	34.54	36.0293	30.56		0	-0.3037	-0.5874	-0.3883	3099	3321	3107	2239	0.904918	4.11071	13.5223	604.067	2412.24	4	0.0298466	12.3678	Locus:1.1.1.2442.16 File:"Jeremy_20131004_iTRAQ_IELA_9.wiff"	IEL	Ivanna-IEL-A (IEL-A)
IEL	Keratin, type II cytoskeletal 8 OS=Mus musculus GN=Krt8 PE=1 SV=4	K2C8_MOUSE	TRUE	FALSE	eLQSQISDTSVVLSMDNSR	0.99	iTRAQ8plex (+304)	17.73	36.0293	17.73		0	-0.09566	-0.3565	Value Missing (-6.643856)	2414	2931	2889	Value Missing (-6.643856)	0.904018	4.33969	13.0074	604.067	2412.24	4	0.0298466	12.3678	Locus:1.1.1.2445.16 File:"Jeremy_20131004_iTRAQ_IELA_9.wiff"	IEL	Ivanna-IEL-A (IEL-A)
IEL	Keratin, type II cytoskeletal 8 OS=Mus musculus GN=Krt8 PE=1 SV=4	K2C8_MOUSE	TRUE	FALSE	eLQSQISDTSVVLSMDNSR	1	iTRAQ8plex (+304)	90.33	36.0293	88.14	8.01773	0	-0.4825	-0.02295	0.5526	5194	5077	7338	6725	0.905683	3.73427	14.5707	805.092	2412.25	3	0.0434926	18.0223	Locus:1.1.1.2441.20 File:"Jeremy_20131004_iTRAQ_IELA_9.wiff"	IEL	Ivanna-IEL-A (IEL-A)
IEL	Keratin, type II cytoskeletal 8 OS=Mus musculus GN=Krt8 PE=1 SV=4	K2C8_MOUSE	TRUE	TRUE	gEMAIkDAQTk	1	iTRAQ8plex (+304), iTRAQ8plex (+304), iTRAQ8plex (+304)	25.7	36.0959	24.39		0	-0.1857	-0.6061	-0.5489	3100	3585	3097	2037	0.904918	4.11071	13.5288	526.813	2103.22	4	0.00909762	4.32349	Locus:1.1.1.2396.19 File:"Jeremy_20131004_iTRAQ_IELA_2.wiff"	IEL	Ivanna-IEL-A (IEL-A)
IEL	Keratin, type II cytoskeletal 8 OS=Mus musculus GN=Krt8 PE=1 SV=4	K2C8_MOUSE	TRUE	TRUE	gEMAIkDAQTk	1	iTRAQ8plex (+304), iTRAQ8plex (+304), iTRAQ8plex (+304)	32.56	36.0959	30.06		0	-0.1159	-0.08444	-0.5039	1690	2055	2368	1143	0.90359	4.42218	12.825	526.814	2103.23	4	0.0136176	6.47153	Locus:1.1.1.2492.3 File:"Jeremy_20131004_iTRAQ_IELA_1.wiff"	IEL	Ivanna-IEL-A (IEL-A)
IEL	Keratin, type II cytoskeletal 8 OS=Mus musculus GN=Krt8 PE=1 SV=4	K2C8_MOUSE	TRUE	TRUE	gEMAIkDAQTk	1	iTRAQ8plex (+304), iTRAQ8plex (+304), iTRAQ8plex (+304)	33.62	36.0959	31.23		0	-0.2569	-1.7	-2.142	3908	4245	2007	1053	0.904918	4.11071	13.4529	526.814	2103.23	4	0.0140576	6.68064	Locus:1.1.1.2319.20 File:"Jeremy_20131004_iTRAQ_IELA_10.wiff"	IEL	Ivanna-IEL-A (IEL-A)
IEL	Keratin, type II cytoskeletal 8 OS=Mus musculus GN=Krt8 PE=1 SV=4	K2C8_MOUSE	TRUE	TRUE	gEMAIkDAQTk	1	iTRAQ8plex (+304), iTRAQ8plex (+304), iTRAQ8plex (+304)	28.91	36.0959	26.87	1	0	0.2141	-1.457	-0.9815	1672	2514	1036	862	0.902694	4.60629	12.5708	526.814	2103.23	4	0.0140976	6.69964	Locus:1.1.1.2320.20 File:"Jeremy_20131004_iTRAQ_IELA_10.wiff"	IEL	Ivanna-IEL-A (IEL-A)
IEL	Keratin, type II cytoskeletal 8 OS=Mus musculus GN=Krt8 PE=1 SV=4	K2C8_MOUSE	TRUE	TRUE	gEMAIkDAQTk	1	iTRAQ8plex (+304), iTRAQ8plex (+304), iTRAQ8plex (+304)	56.58	36.0959	49.3	4.65758	0	-0.01553	-2.364	-1.865	6491	8309	2385	2041	0.905661	3.8139	14.2308	526.814	2103.23	4	0.0142976	6.79469	Locus:1.1.1.2351.21 File:"Jeremy_20131004_iTRAQ_IELA_11.wiff"	IEL	Ivanna-IEL-A (IEL-A)
IEL	Keratin, type II cytoskeletal 8 OS=Mus musculus GN=Krt8 PE=1 SV=4	K2C8_MOUSE	TRUE	TRUE	gEMAIkDAQTk	1	iTRAQ8plex (+304), iTRAQ8plex (+304), iTRAQ8plex (+304)	57.81	36.0959	55	1	0	-0.1552	Value Missing (-6.643856)	-3.077	22550	26080	Value Missing (-6.643856)	4020	0.906061	3.39689	15.6841	526.814	2103.23	4	0.0142976	6.79469	Locus:1.1.1.2350.18 File:"Jeremy_20131004_iTRAQ_IELA_11.wiff"	IEL	Ivanna-IEL-A (IEL-A)
IEL	Keratin, type II cytoskeletal 8 OS=Mus musculus GN=Krt8 PE=1 SV=4	K2C8_MOUSE	TRUE	TRUE	gEMAIkDAQTk	1	iTRAQ8plex (+304), iTRAQ8plex (+304), iTRAQ8plex (+304)	55.06	36.0959	47.85	4.49485	0	-0.03335	-3.558	Value Missing (-6.643856)	18890	23750	4030	Value Missing (-6.643856)	0.905946	3.44561	15.5102	526.814	2103.23	4	0.0142976	6.79469	Locus:1.1.1.2348.15 File:"Jeremy_20131004_iTRAQ_IELA_11.wiff"	IEL	Ivanna-IEL-A (IEL-A)
IEL	Keratin, type II cytoskeletal 8 OS=Mus musculus GN=Krt8 PE=1 SV=4	K2C8_MOUSE	TRUE	TRUE	gEMAIkDAQTk	1	iTRAQ8plex (+304), iTRAQ8plex (+304), iTRAQ8plex (+304)	46.96	36.0959	40.35	3.69897	0	3.345	1.233	1.138	655	8171	2666	1379	0.905177	4.03268	13.6518	526.814	2103.23	4	0.0161376	7.66911	Locus:1.1.1.2563.20 File:"Jeremy_20131004_iTRAQ_IELA_12.wiff"	IEL	Ivanna-IEL-A (IEL-A)
IEL	Keratin, type II cytoskeletal 8 OS=Mus musculus GN=Krt8 PE=1 SV=4	K2C8_MOUSE	TRUE	TRUE	gEMAIkDAQTk	1	iTRAQ8plex (+304), iTRAQ8plex (+304), iTRAQ8plex (+304)	57	36.0959	44.87	3.50864	0	-0.08845	-2.227	-2.676	6463	7856	2528	1370	0.905661	3.8139	14.153	526.814	2103.23	4	0.0161376	7.66911	Locus:1.1.1.2562.19 File:"Jeremy_20131004_iTRAQ_IELA_12.wiff"	IEL	Ivanna-IEL-A (IEL-A)
IEL	Keratin, type II cytoskeletal 8 OS=Mus musculus GN=Krt8 PE=1 SV=4	K2C8_MOUSE	TRUE	TRUE	gSMGTGVGLGGFGGAGVGGITAVTVNQSLLSPLk	0.99	iTRAQ8plex (+304), iTRAQ8plex (+304)	22.39	36.4414	14.5		0	-0.509	0.2859	-1.745	116.1	108	207	38	0.899695	5.83526	8.87375	524.879	3667.1	7	0.0769127	20.968	Locus:1.1.1.2812.5 File:"Jeremy_20131004_iTRAQ_IELA_22.wiff"	IEL	Ivanna-IEL-A (IEL-A)
IEL	Keratin, type II cytoskeletal 8 OS=Mus musculus GN=Krt8 PE=1 SV=4	K2C8_MOUSE	TRUE	TRUE	gSMGTGVGLGGFGGAGVGGITAVTVNQSLLSPLk	1	iTRAQ8plex (+304), iTRAQ8plex (+304)	33.48	36.4414	29.27		0	-0.976	-2.528	0.1596	197.8	138	57	199	0.898813	5.99747	9.20897	524.879	3667.1	7	0.0777527	21.197	Locus:1.1.1.2809.6 File:"Jeremy_20131004_iTRAQ_IELA_22.wiff"	IEL	Ivanna-IEL-A (IEL-A)
IEL	Keratin, type II cytoskeletal 8 OS=Mus musculus GN=Krt8 PE=1 SV=4	K2C8_MOUSE	TRUE	TRUE	gSMGTGVGLGGFGGAGVGGITAVTVNQSLLSPLk	1	iTRAQ8plex (+304), iTRAQ8plex (+304)	55.94	36.4503	45.51		No Values (0.0)	Reference Missing (6.643856)	Reference Missing (6.643856)	Reference Missing (6.643856)	No Values (0.0)	Reference Missing (6.643856)	Reference Missing (6.643856)	Reference Missing (6.643856)	0.896982	5.65545	10.7731	524.879	3667.1	7	0.0789427	21.5214	Locus:1.1.1.2799.8 File:"Jeremy_20131004_iTRAQ_IELA_22.wiff"	IEL	Ivanna-IEL-A (IEL-A)
IEL	Keratin, type II cytoskeletal 8 OS=Mus musculus GN=Krt8 PE=1 SV=4	K2C8_MOUSE	TRUE	TRUE	gSMGTGVGLGGFGGAGVGGITAVTVNQSLLSPLk	1	iTRAQ8plex (+304), iTRAQ8plex (+304)	57.19	36.4914	50.22		0	-1.258	-3.312	-2.936	675.1	368	123	119	0.89632	5.90326	10.3277	612.194	3667.12	6	0.0959387	26.1547	Locus:1.1.1.2807.7 File:"Jeremy_20131004_iTRAQ_IELA_22.wiff"	IEL	Ivanna-IEL-A (IEL-A)
IEL	Keratin, type II cytoskeletal 8 OS=Mus musculus GN=Krt8 PE=1 SV=4	K2C8_MOUSE	TRUE	TRUE	gSMGTGVGLGGFGGAGVGGITAVTVNQSLLSPLk	1	iTRAQ8plex (+304), iTRAQ8plex (+304)	78.3	36.4914	72.8		0	-1.753	0.1479	0.49	2490	1142	3849	3073	0.904659	4.18662	13.3655	612.194	3667.12	6	0.0961787	26.2201	Locus:1.1.1.2802.9 File:"Jeremy_20131004_iTRAQ_IELA_22.wiff"	IEL	Ivanna-IEL-A (IEL-A)
IEL	Keratin, type II cytoskeletal 8 OS=Mus musculus GN=Krt8 PE=1 SV=4	K2C8_MOUSE	TRUE	TRUE	gSMGTGVGLGGFGGAGVGGITAVTVNQSLLSPLk	1	iTRAQ8plex (+304), iTRAQ8plex (+304)	60.75	36.4914	55.21		0	-1.794	0.1598	0.2511	2523	1109	3950	2675	0.904659	4.18662	13.3243	612.194	3667.12	6	0.0961787	26.2201	Locus:1.1.1.2799.11 File:"Jeremy_20131004_iTRAQ_IELA_22.wiff"	IEL	Ivanna-IEL-A (IEL-A)
IEL	Keratin, type II cytoskeletal 8 OS=Mus musculus GN=Krt8 PE=1 SV=4	K2C8_MOUSE	TRUE	TRUE	gSMGTGVGLGGFGGAGVGGITAVTVNQSLLSPLk	1	iTRAQ8plex (+304), iTRAQ8plex (+304)	48.15	36.4914	43.11		0	-1.773	0.073	0.3145	2869	1280	4230	3167	0.904918	4.11071	13.4951	612.194	3667.12	6	0.0961787	26.2201	Locus:1.1.1.2801.8 File:"Jeremy_20131004_iTRAQ_IELA_22.wiff"	IEL	Ivanna-IEL-A (IEL-A)
IEL	Keratin, type II cytoskeletal 8 OS=Mus musculus GN=Krt8 PE=1 SV=4	K2C8_MOUSE	TRUE	TRUE	gSMGTGVGLGGFGGAGVGGITAVTVNQSLLSPLk	1	iTRAQ8plex (+304), iTRAQ8plex (+304)	54.18	36.4914	47		0	-1.231	0.1881	-3.506	329.1	187	544	46	0.896443	5.9692	10.1113	612.194	3667.12	6	0.0962387	26.2365	Locus:1.1.1.2810.5 File:"Jeremy_20131004_iTRAQ_IELA_22.wiff"	IEL	Ivanna-IEL-A (IEL-A)
IEL	Keratin, type II cytoskeletal 8 OS=Mus musculus GN=Krt8 PE=1 SV=4	K2C8_MOUSE	TRUE	TRUE	gSMGTGVGLGGFGGAGVGGITAVTVNQSLLSPLk	1	iTRAQ8plex (+304), iTRAQ8plex (+304)	57.14	36.4924	50.03		0	-1.306	-2.752	0.3407	324.4	186	79	365	0.896808	6.01944	9.89845	612.194	3667.12	6	0.0965987	26.3346	Locus:1.1.1.2811.7 File:"Jeremy_20131004_iTRAQ_IELA_22.wiff"	IEL	Ivanna-IEL-A (IEL-A)
IEL	Keratin, type II cytoskeletal 8 OS=Mus musculus GN=Krt8 PE=1 SV=4	K2C8_MOUSE	TRUE	TRUE	gSMGTGVGLGGFGGAGVGGITAVTVNQSLLSPLk	1	iTRAQ8plex (+304), iTRAQ8plex (+304)	197.59	36.6077	197.03	15.4202	0	-1.905	0.05969	0.2715	4693	1937	6852	5038	0.905661	3.8139	14.1768	917.797	3667.16	4	0.134511	36.6698	Locus:1.1.1.2801.11 File:"Jeremy_20131004_iTRAQ_IELA_22.wiff"	IEL	Ivanna-IEL-A (IEL-A)
IEL	Keratin, type II cytoskeletal 8 OS=Mus musculus GN=Krt8 PE=1 SV=4	K2C8_MOUSE	TRUE	TRUE	gSMGTGVGLGGFGGAGVGGITAVTVNQSLLSPLk	1	iTRAQ8plex (+304), iTRAQ8plex (+304)	199.22	36.6077	198.92	17.4437	0	-1.699	0.1181	0.4068	2996	1406	4550	3508	0.905177	4.03268	13.605	917.797	3667.16	4	0.134511	36.6698	Locus:1.1.1.2803.6 File:"Jeremy_20131004_iTRAQ_IELA_22.wiff"	IEL	Ivanna-IEL-A (IEL-A)
IEL	Keratin, type II cytoskeletal 8 OS=Mus musculus GN=Krt8 PE=1 SV=4	K2C8_MOUSE	TRUE	TRUE	gSMGTGVGLGGFGGAGVGGITAVTVNQSLLSPLk	1	iTRAQ8plex (+304), iTRAQ8plex (+304)	200.28	36.6077	194.52	13	0	-1.647	0.2702	0.6079	2400	1183	4025	3194	0.904918	4.11071	13.399	917.797	3667.16	4	0.134511	36.6698	Locus:1.1.1.2804.5 File:"Jeremy_20131004_iTRAQ_IELA_22.wiff"	IEL	Ivanna-IEL-A (IEL-A)
IEL	Keratin, type II cytoskeletal 8 OS=Mus musculus GN=Krt8 PE=1 SV=4	K2C8_MOUSE	TRUE	TRUE	iSSSSFSR	0.99	iTRAQ8plex (+304)	25.32	36.981	21.67		0	0.1177	Value Missing (-6.643856)	0.2373	1997	2828	Value Missing (-6.643856)	2139	0.903142	4.5083	12.7657	392.219	1564.85	4	391.216	249842	Locus:1.1.1.2611.8 File:"Jeremy_20131004_iTRAQ_IELA_23.wiff"	IEL	Ivanna-IEL-A (IEL-A)
IEL	Keratin, type II cytoskeletal 8 OS=Mus musculus GN=Krt8 PE=1 SV=4	K2C8_MOUSE	TRUE	TRUE	iSSSSFSR	1	iTRAQ8plex (+304)	21.15	36.981	16.49	0.481486	0	Value Missing (-6.643856)	-0.4162	0.06174	1604	Value Missing (-6.643856)	1663	1497	0.901338	4.75903	12.218	392.221	1173.64	3	0.0118556	10.0929	Locus:1.1.1.2613.5 File:"Jeremy_20131004_iTRAQ_IELA_23.wiff"	IEL	Ivanna-IEL-A (IEL-A)
IEL	Keratin, type II cytoskeletal 8 OS=Mus musculus GN=Krt8 PE=1 SV=4	K2C8_MOUSE	TRUE	TRUE	iSSSSFSR	0.99	iTRAQ8plex (+304)	18.79	36.981	17.08		0	-2.739	-2.748	-1.587	1463	311	328	501	0.898523	5.27431	11.346	392.221	1173.64	3	0.0125756	10.7058	Locus:1.1.1.2615.5 File:"Jeremy_20131004_iTRAQ_IELA_23.wiff"	IEL	Ivanna-IEL-A (IEL-A)
IEL	Keratin, type II cytoskeletal 8 OS=Mus musculus GN=Krt8 PE=1 SV=4	K2C8_MOUSE	TRUE	TRUE	iSSSSFSR	1	iTRAQ8plex (+304)	24.26	36.981	19.5	0.585027	No Values (0.0)	Reference Missing (6.643856)	Reference Missing (6.643856)	Reference Missing (6.643856)	No Values (0.0)	Reference Missing (6.643856)	Reference Missing (6.643856)	Reference Missing (6.643856)	0.900378	5.03238	11.8372	392.221	1173.64	3	0.0131756	11.2166	Locus:1.1.1.2541.7 File:"Jeremy_20131004_iTRAQ_IELA_24.wiff"	IEL	Ivanna-IEL-A (IEL-A)
IEL	Keratin, type II cytoskeletal 8 OS=Mus musculus GN=Krt8 PE=1 SV=4	K2C8_MOUSE	TRUE	TRUE	iSSSSFSR	0.99	iTRAQ8plex (+304)	22.81	36.981	20.99		0	0.1377	-0.6042	-0.05799	1901	2737	1928	1697	0.904018	4.33969	13.0124	392.222	1173.64	3	0.0138656	11.804	Locus:1.1.1.2538.6 File:"Jeremy_20131004_iTRAQ_IELA_24.wiff"	IEL	Ivanna-IEL-A (IEL-A)
IEL	Keratin, type II cytoskeletal 8 OS=Mus musculus GN=Krt8 PE=1 SV=4	K2C8_MOUSE	TRUE	TRUE	iSSSSFSR	1	iTRAQ8plex (+304)	14.18	36.981	11.64	1.16115	0	Value Missing (-6.643856)	-0.6427	0.04318	1670	Value Missing (-6.643856)	1491	1543	0.901338	4.75903	12.1997	392.222	1173.64	3	0.0144956	12.3403	Locus:1.1.1.2542.6 File:"Jeremy_20131004_iTRAQ_IELA_24.wiff"	IEL	Ivanna-IEL-A (IEL-A)
IEL	Keratin, type II cytoskeletal 8 OS=Mus musculus GN=Krt8 PE=1 SV=4	K2C8_MOUSE	TRUE	TRUE	iSSSSFSR	0.99	iTRAQ8plex (+304)	19.14	36.981	15.32		0	Value Missing (-6.643856)	-0.5619	2.833	334	Value Missing (-6.643856)	278	1757	0.898068	5.36669	11.2101	392.223	1173.65	3	0.0171656	14.6133	Locus:1.1.1.2616.5 File:"Jeremy_20131004_iTRAQ_IELA_23.wiff"	IEL	Ivanna-IEL-A (IEL-A)
IEL	Keratin, type II cytoskeletal 8 OS=Mus musculus GN=Krt8 PE=1 SV=4	K2C8_MOUSE	TRUE	TRUE	iSSSSFSR	0.99	iTRAQ8plex (+304)	8.87	36.981	6.71	0.721246	0	0.4623	-0.1029	0.3487	1531	2746	2155	1769	0.904018	4.33969	13.0016	392.227	1173.66	3	0.0301556	25.6716	Locus:1.1.1.2551.7 File:"Jeremy_20131004_iTRAQ_IELA_24.wiff"	IEL	Ivanna-IEL-A (IEL-A)
IEL	Keratin, type II cytoskeletal 8 OS=Mus musculus GN=Krt8 PE=1 SV=4	K2C8_MOUSE	TRUE	TRUE	iSSSSFSR	0.99	iTRAQ8plex (+304)	33.27	36.981	22.9		0	-3.111	-0.1836	-0.5612	305	60	378	193	0.896808	6.01944	9.87036	392.233	1173.68	3	0.0487856	41.5308	Locus:1.1.1.2404.9 File:"Jeremy_20131004_iTRAQ_IELA_22.wiff"	IEL	Ivanna-IEL-A (IEL-A)
IEL	Keratin, type II cytoskeletal 8 OS=Mus musculus GN=Krt8 PE=1 SV=4	K2C8_MOUSE	TRUE	TRUE	iSSSSFSR	0.99	iTRAQ8plex (+304)	15.51	31.4983	15.51	0.638272	0	0.3759	0.6706	0.5399	899	1533	2065	1168	0.902277	4.67886	12.4679	392.216	1173.63	3	0.00293443	2.49816	Locus:1.1.1.2382.7 File:"Jeremy_20131004_iTRAQ_IELA_2.wiff"	IEL	Ivanna-IEL-A (IEL-A)
IEL	Keratin, type II cytoskeletal 8 OS=Mus musculus GN=Krt8 PE=1 SV=4	K2C8_MOUSE	TRUE	TRUE	iSSSSFSR	1	iTRAQ8plex (+304)	18.51	31.4983	17.35	0.481486	0	-0.09837	-0.1505	-0.3459	1179	1452	1581	878	0.901821	4.75903	12.3134	392.216	1173.63	3	0.00293443	2.49816	Locus:1.1.1.2381.6 File:"Jeremy_20131004_iTRAQ_IELA_2.wiff"	IEL	Ivanna-IEL-A (IEL-A)
IEL	Keratin, type II cytoskeletal 8 OS=Mus musculus GN=Krt8 PE=1 SV=4	K2C8_MOUSE	TRUE	TRUE	iSSSSFSR	0.99	iTRAQ8plex (+304)	15.93	31.4983	15.93	1.09691	0	0.2626	0.0312	0.06705	771.6	1212	1176	746	0.900378	4.95192	11.9313	392.216	1173.63	3	0.00215443	1.83412	Locus:1.1.1.2639.7 File:"Jeremy_20131004_iTRAQ_IELA_3.wiff"	IEL	Ivanna-IEL-A (IEL-A)
IEL	Keratin, type II cytoskeletal 8 OS=Mus musculus GN=Krt8 PE=1 SV=4	K2C8_MOUSE	TRUE	TRUE	iSSSSFSR	0.99	iTRAQ8plex (+304)	15.08	31.4983	14.47	0.823909	0	0.2096	-0.07691	0.04751	878.2	1331	1246	838	0.900858	4.8606	12.0678	392.216	1173.63	3	0.00215443	1.83412	Locus:1.1.1.2638.7 File:"Jeremy_20131004_iTRAQ_IELA_3.wiff"	IEL	Ivanna-IEL-A (IEL-A)
IEL	Keratin, type II cytoskeletal 8 OS=Mus musculus GN=Krt8 PE=1 SV=4	K2C8_MOUSE	TRUE	TRUE	iSSSSFSR	1	iTRAQ8plex (+304)	17.52	31.4983	17.52	0.481486	0	0.2778	-0.02613	0.08427	816.4	1295	1200	798	0.900858	4.95192	12.0047	392.216	1173.63	3	0.00200443	1.70643	Locus:1.1.1.2510.11 File:"Jeremy_20131004_iTRAQ_IELA_4.wiff"	IEL	Ivanna-IEL-A (IEL-A)
IEL	Keratin, type II cytoskeletal 8 OS=Mus musculus GN=Krt8 PE=1 SV=4	K2C8_MOUSE	TRUE	TRUE	iSSSSFSR	0.99	iTRAQ8plex (+304)	25.32	31.4983	21.68		0	-3.593	-3.732	0.4398	1966	349	223	2340	0.901338	4.75903	12.2521	392.219	1173.63	3	0.00456557	3.88678	Locus:1.1.1.2610.5 File:"Jeremy_20131004_iTRAQ_IELA_23.wiff"	IEL	Ivanna-IEL-A (IEL-A)
IEL	Keratin, type II cytoskeletal 8 OS=Mus musculus GN=Krt8 PE=1 SV=4	K2C8_MOUSE	TRUE	TRUE	iSSSSFSR	1	iTRAQ8plex (+304)	22.78	31.4983	15.35	0.431798	0	-0.06995	-1.299	1.587	102	132	63.69	254	0.899254	5.95742	9.10771	392.22	1173.64	3	0.00927557	7.89648	Locus:1.1.1.2400.13 File:"Jeremy_20131004_iTRAQ_IELA_22.wiff"	IEL	Ivanna-IEL-A (IEL-A)
IEL	Keratin, type II cytoskeletal 8 OS=Mus musculus GN=Krt8 PE=1 SV=4	K2C8_MOUSE	TRUE	TRUE	iSSSSFSR	1	iTRAQ8plex (+304)	25.64	31.4983	23.19	0.468521	0	0.9684	0.6113	0.6204	162	408	367	224	0.896177	5.9692	10.1812	392.22	1173.64	3	0.00930557	7.92202	Locus:1.1.1.2399.5 File:"Jeremy_20131004_iTRAQ_IELA_22.wiff"	IEL	Ivanna-IEL-A (IEL-A)
IEL	Keratin, type II cytoskeletal 8 OS=Mus musculus GN=Krt8 PE=1 SV=4	K2C8_MOUSE	TRUE	TRUE	iSSSSFSR	0.99	iTRAQ8plex (+304)	30.81	31.4983	18.31		0	-2.143	-3.467	-2.644	468	141	70	92	0.897571	6.03097	9.59059	392.221	1173.64	3	0.0105056	8.9436	Locus:1.1.1.2394.10 File:"Jeremy_20131004_iTRAQ_IELA_22.wiff"	IEL	Ivanna-IEL-A (IEL-A)
IEL	Keratin, type II cytoskeletal 8 OS=Mus musculus GN=Krt8 PE=1 SV=4	K2C8_MOUSE	TRUE	TRUE	iSSSSFSR	0.99	iTRAQ8plex (+304)	31.67	31.4983	29.07		0	0.6836	0.1695	0.3792	398	828	674	471	0.898068	5.36669	11.2113	392.221	1173.64	3	0.0105356	8.96914	Locus:1.1.1.2393.7 File:"Jeremy_20131004_iTRAQ_IELA_22.wiff"	IEL	Ivanna-IEL-A (IEL-A)
IEL	Keratin, type II cytoskeletal 8 OS=Mus musculus GN=Krt8 PE=1 SV=4	K2C8_MOUSE	TRUE	TRUE	iSSSSFSR	0.99	iTRAQ8plex (+304)	30.65	31.4983	24.8		0	-2.891	-2.264	-0.3096	372.4	81	113	276	0.897189	6.02933	9.71836	392.221	1173.64	3	0.0105956	9.02022	Locus:1.1.1.2382.11 File:"Jeremy_20131004_iTRAQ_IELA_22.wiff"	IEL	Ivanna-IEL-A (IEL-A)
IEL	Keratin, type II cytoskeletal 8 OS=Mus musculus GN=Krt8 PE=1 SV=4	K2C8_MOUSE	TRUE	TRUE	iSSSSFSR	1	iTRAQ8plex (+304)	29.15	31.4983	26.26	0.638272	0	0.5621	0.153	0.6221	1159	2225	1917	1590	0.903142	4.5083	12.7505	392.221	1173.64	3	0.0105956	9.02022	Locus:1.1.1.2384.11 File:"Jeremy_20131004_iTRAQ_IELA_22.wiff"	IEL	Ivanna-IEL-A (IEL-A)
IEL	Keratin, type II cytoskeletal 8 OS=Mus musculus GN=Krt8 PE=1 SV=4	K2C8_MOUSE	TRUE	TRUE	iSSSSFSR	0.99	iTRAQ8plex (+304)	28.54	31.4983	23.26		0	-2.747	-2.695	-3.798	961.4	191	224	114.1	0.896529	5.81864	10.5416	392.221	1173.64	3	0.0105956	9.02022	Locus:1.1.1.2391.10 File:"Jeremy_20131004_iTRAQ_IELA_22.wiff"	IEL	Ivanna-IEL-A (IEL-A)
IEL	Keratin, type II cytoskeletal 8 OS=Mus musculus GN=Krt8 PE=1 SV=4	K2C8_MOUSE	TRUE	TRUE	iSSSSFSR	0.99	iTRAQ8plex (+304)	24.33	31.4983	22.25		0	-3.204	0.08841	0.7573	1064	254	1551	1552	0.900858	4.8606	12.1102	392.221	1173.64	3	0.0105956	9.02022	Locus:1.1.1.2390.9 File:"Jeremy_20131004_iTRAQ_IELA_22.wiff"	IEL	Ivanna-IEL-A (IEL-A)
IEL	Keratin, type II cytoskeletal 8 OS=Mus musculus GN=Krt8 PE=1 SV=4	K2C8_MOUSE	TRUE	TRUE	iSSSSFSR	1	iTRAQ8plex (+304)	30.52	31.4983	27.06	0.677781	0	Value Missing (-6.643856)	4.385	4.482	204	Value Missing (-6.643856)	3831	2509	0.902694	4.5083	12.676	392.221	1173.64	3	0.0105956	9.02022	Locus:1.1.1.2385.11 File:"Jeremy_20131004_iTRAQ_IELA_22.wiff"	IEL	Ivanna-IEL-A (IEL-A)
IEL	Keratin, type II cytoskeletal 8 OS=Mus musculus GN=Krt8 PE=1 SV=4	K2C8_MOUSE	TRUE	TRUE	iSSSSFSR	1	iTRAQ8plex (+304)	30.72	31.4983	24.01	0.638272	0	0.3824	0.008864	0.709	2197	3748	3275	3172	0.905177	4.03268	13.5971	392.221	1173.64	3	0.0105956	9.02022	Locus:1.1.1.2388.8 File:"Jeremy_20131004_iTRAQ_IELA_22.wiff"	IEL	Ivanna-IEL-A (IEL-A)
IEL	Keratin, type II cytoskeletal 8 OS=Mus musculus GN=Krt8 PE=1 SV=4	K2C8_MOUSE	TRUE	TRUE	iSSSSFSR	1	iTRAQ8plex (+304)	29.26	31.4983	21.54	0.568636	0	0.4991	0.0922	0.8673	2065	3807	3253	3298	0.905177	4.03268	13.6007	392.221	1173.64	3	0.0105956	9.02022	Locus:1.1.1.2387.10 File:"Jeremy_20131004_iTRAQ_IELA_22.wiff"	IEL	Ivanna-IEL-A (IEL-A)
IEL	Keratin, type II cytoskeletal 8 OS=Mus musculus GN=Krt8 PE=1 SV=4	K2C8_MOUSE	TRUE	TRUE	iSSSSFSR	1	iTRAQ8plex (+304)	25.4	31.4983	21.42	0.468521	0	1.975	-1.285	1.709	103.7	500	92	286	0.896808	6.01944	9.93914	392.221	1173.64	3	0.0106256	9.04576	Locus:1.1.1.2396.3 File:"Jeremy_20131004_iTRAQ_IELA_22.wiff"	IEL	Ivanna-IEL-A (IEL-A)
IEL	Keratin, type II cytoskeletal 8 OS=Mus musculus GN=Krt8 PE=1 SV=4	K2C8_MOUSE	TRUE	TRUE	iSSSSFSR	0.99	iTRAQ8plex (+304)	25.8	31.4983	20.93		0	-0.09475	-0.06364	0.9108	81	102	112	132	0.900152	5.75105	8.73809	392.221	1173.64	3	0.0106556	9.0713	Locus:1.1.1.2397.13 File:"Jeremy_20131004_iTRAQ_IELA_22.wiff"	IEL	Ivanna-IEL-A (IEL-A)
IEL	Keratin, type II cytoskeletal 8 OS=Mus musculus GN=Krt8 PE=1 SV=4	K2C8_MOUSE	TRUE	TRUE	iSSSSFSR	0.99	iTRAQ8plex (+304)	27.89	31.4983	23.42		0	1.184	0.3985	0.7599	95.48	277	191	144.6	0.89801	6.02274	9.46777	587.833	1173.65	2	0.0211216	17.981	Locus:1.1.1.2617.21 File:"Jeremy_20131004_iTRAQ_IELA_23.wiff"	IEL	Ivanna-IEL-A (IEL-A)
IEL	Keratin, type II cytoskeletal 8 OS=Mus musculus GN=Krt8 PE=1 SV=4	K2C8_MOUSE	TRUE	TRUE	iSSSSFSR	0.98	iTRAQ8plex (+304)	25.35	31.4983	21.71		0	0.7454	0.2354	0.7708	1473	3192	2584	2224	0.9044	4.25255	13.2096	587.833	1173.65	2	0.0225616	19.2069	Locus:1.1.1.2389.21 File:"Jeremy_20131004_iTRAQ_IELA_22.wiff"	IEL	Ivanna-IEL-A (IEL-A)
IEL	Keratin, type II cytoskeletal 8 OS=Mus musculus GN=Krt8 PE=1 SV=4	K2C8_MOUSE	TRUE	TRUE	iSSSSFSR	0.98	iTRAQ8plex (+304)	25.12	31.4983	19.35		0	-1.954	-3.36	0.5917	922	370	147	1213	0.898523	5.27431	11.3729	587.833	1173.65	2	0.0225616	19.2069	Locus:1.1.1.2383.21 File:"Jeremy_20131004_iTRAQ_IELA_22.wiff"	IEL	Ivanna-IEL-A (IEL-A)
IEL	Keratin, type II cytoskeletal 8 OS=Mus musculus GN=Krt8 PE=1 SV=4	K2C8_MOUSE	TRUE	TRUE	iSSSSFSR	0.96	iTRAQ8plex (+304)	21.48	31.4983	18.77		0	3.693	Value Missing (-6.643856)	4.065	427	5199	Value Missing (-6.643856)	4425	0.904659	4.18662	13.2951	587.833	1173.65	2	0.0225616	19.2069	Locus:1.1.1.2386.21 File:"Jeremy_20131004_iTRAQ_IELA_22.wiff"	IEL	Ivanna-IEL-A (IEL-A)
IEL	Keratin, type II cytoskeletal 8 OS=Mus musculus GN=Krt8 PE=1 SV=4	K2C8_MOUSE	TRUE	TRUE	iSSSSFSR	0.97	iTRAQ8plex (+304)	23.77	31.4983	15.2		0	0.08896	-0.7822	-1.616	480	663	441	173	0.896982	5.65545	10.7789	587.834	1173.65	2	0.0239816	20.4157	Locus:1.1.1.2373.21 File:"Jeremy_20131004_iTRAQ_IELA_22.wiff"	IEL	Ivanna-IEL-A (IEL-A)
IEL	Keratin, type II cytoskeletal 8 OS=Mus musculus GN=Krt8 PE=1 SV=4	K2C8_MOUSE	TRUE	TRUE	iSSSSFSR	0.95	iTRAQ8plex (+304)	20.01	40.7755	16.59		0	0.6166	-4.625	0.4402	1915	3781	381	2349	0.904018	4.33969	13.0406	587.835	1173.66	2	0.0257016	21.88	Locus:1.1.1.2609.21 File:"Jeremy_20131004_iTRAQ_IELA_23.wiff"	IEL	Ivanna-IEL-A (IEL-A)
IEL	Keratin, type II cytoskeletal 8 OS=Mus musculus GN=Krt8 PE=1 SV=4	K2C8_MOUSE	TRUE	TRUE	iSSSSFSR	1	iTRAQ8plex (+304)	24.93	36.981	21.13	1.22185	0	-1.492	3.257	6.644	195	94	1963	224	0.898523	5.36669	11.2738	392.217	1173.63	3	0.000125574	0.106904	Locus:1.1.1.2568.3 File:"Jeremy_20131214_iTRAQ_IELB_21.wiff"	IEL	Ivanna-IEL-B (IEL-B)
IEL	Keratin, type II cytoskeletal 8 OS=Mus musculus GN=Krt8 PE=1 SV=4	K2C8_MOUSE	TRUE	TRUE	iSSSSFSR	1	iTRAQ8plex (+304)	26	36.981	24.02	0.958607	0	-5.542	-3.486	6.644	5296	178	520	1260	0.903142	4.42218	12.8246	392.218	1173.63	3	0.00330557	2.81412	Locus:1.1.1.2514.4 File:"Jeremy_20131214_iTRAQ_IELB_23.wiff"	IEL	Ivanna-IEL-B (IEL-B)
IEL	Keratin, type II cytoskeletal 8 OS=Mus musculus GN=Krt8 PE=1 SV=4	K2C8_MOUSE	TRUE	TRUE	iSSSSFSR	0.99	iTRAQ8plex (+304)	26.07	36.981	21.43		0	-0.1558	-0.5108	6.644	2753	2263	2253	572	0.90359	4.42218	12.9368	392.218	1173.63	3	0.00381557	3.24829	Locus:1.1.1.2520.2 File:"Jeremy_20131214_iTRAQ_IELB_23.wiff"	IEL	Ivanna-IEL-B (IEL-B)
IEL	Keratin, type II cytoskeletal 8 OS=Mus musculus GN=Krt8 PE=1 SV=4	K2C8_MOUSE	TRUE	TRUE	iSSSSFSR	0.97	iTRAQ8plex (+304)	22.62	36.981	18.42		0	-0.1498	-0.2942	6.644	3448	2862	3238	1024	0.904659	4.18662	13.368	392.219	1564.85	4	391.216	249842	Locus:1.1.1.2595.5 File:"Jeremy_20131214_iTRAQ_IELB_24.wiff"	IEL	Ivanna-IEL-B (IEL-B)
IEL	Keratin, type II cytoskeletal 8 OS=Mus musculus GN=Krt8 PE=1 SV=4	K2C8_MOUSE	TRUE	TRUE	iSSSSFSR	1	iTRAQ8plex (+304)	20.95	36.981	13.68	0.886057	0	-0.7197	-0.7065	6.644	6317	3540	4442	1194	0.905562	3.92037	13.9193	392.219	1173.63	3	0.00483557	4.11664	Locus:1.1.1.2517.2 File:"Jeremy_20131214_iTRAQ_IELB_23.wiff"	IEL	Ivanna-IEL-B (IEL-B)
IEL	Keratin, type II cytoskeletal 8 OS=Mus musculus GN=Krt8 PE=1 SV=4	K2C8_MOUSE	TRUE	TRUE	iSSSSFSR	0.97	iTRAQ8plex (+304)	15.6	36.981	15.48		0	-0.2187	-0.1308	6.644	4161	3310	4329	1431	0.905417	4.03268	13.6916	392.22	1173.64	3	0.00723557	6.1598	Locus:1.1.1.2588.11 File:"Jeremy_20131214_iTRAQ_IELB_24.wiff"	IEL	Ivanna-IEL-B (IEL-B)
IEL	Keratin, type II cytoskeletal 8 OS=Mus musculus GN=Krt8 PE=1 SV=4	K2C8_MOUSE	TRUE	TRUE	iSSSSFSR	0.99	iTRAQ8plex (+304)	23.48	36.981	17.62		0	2.233	2.226	6.644	580	2413	2956	1141	0.903142	4.5083	12.7916	392.22	1173.64	3	0.00744557	6.33858	Locus:1.1.1.2587.12 File:"Jeremy_20131214_iTRAQ_IELB_24.wiff"	IEL	Ivanna-IEL-B (IEL-B)
IEL	Keratin, type II cytoskeletal 8 OS=Mus musculus GN=Krt8 PE=1 SV=4	K2C8_MOUSE	TRUE	TRUE	iSSSSFSR	1	iTRAQ8plex (+304)	23.93	36.981	19	1.0655	0	-0.2262	-0.226	6.644	2892	2276	2834	714	0.904018	4.33969	13.0895	392.221	1173.64	3	0.0102356	8.71374	Locus:1.1.1.2525.3 File:"Jeremy_20131214_iTRAQ_IELB_22.wiff"	IEL	Ivanna-IEL-B (IEL-B)
IEL	Keratin, type II cytoskeletal 8 OS=Mus musculus GN=Krt8 PE=1 SV=4	K2C8_MOUSE	TRUE	TRUE	iSSSSFSR	0.99	iTRAQ8plex (+304)	21.89	36.981	18.74		0	2.982	3.221	6.644	311	2184	3187	469	0.902694	4.60629	12.5866	392.221	1173.64	3	0.0105956	9.02022	Locus:1.1.1.2531.3 File:"Jeremy_20131214_iTRAQ_IELB_22.wiff"	IEL	Ivanna-IEL-B (IEL-B)
IEL	Keratin, type II cytoskeletal 8 OS=Mus musculus GN=Krt8 PE=1 SV=4	K2C8_MOUSE	TRUE	TRUE	iSSSSFSR	0.95	iTRAQ8plex (+304)	22.03	36.981	16.78		0	0.1532	Value Missing (-6.643856)	6.644	2095	2130	Value Missing (-6.643856)	1092	0.901821	4.67886	12.3764	392.221	1564.85	4	391.225	249847	Locus:1.1.1.2597.6 File:"Jeremy_20131214_iTRAQ_IELB_24.wiff"	IEL	Ivanna-IEL-B (IEL-B)
IEL	Keratin, type II cytoskeletal 8 OS=Mus musculus GN=Krt8 PE=1 SV=4	K2C8_MOUSE	TRUE	TRUE	iSSSSFSR	1	iTRAQ8plex (+304)	24.28	31.4983	20.55	0.356547	0	-0.612	-0.4461	6.644	5734	3469	4797	1243	0.905562	3.92037	13.8959	392.218	1173.63	3	0.00324557	2.76304	Locus:1.1.1.2528.3 File:"Jeremy_20131214_iTRAQ_IELB_22.wiff"	IEL	Ivanna-IEL-B (IEL-B)
IEL	Keratin, type II cytoskeletal 8 OS=Mus musculus GN=Krt8 PE=1 SV=4	K2C8_MOUSE	TRUE	TRUE	iSSSSFSR	0.98	iTRAQ8plex (+304)	22.86	31.4983	19.17		0	-0.4096	-0.3478	6.644	4954	3416	4466	592	0.905417	3.97736	13.713	587.829	1173.64	2	0.0140416	11.9538	Locus:1.1.1.2585.21 File:"Jeremy_20131214_iTRAQ_IELB_24.wiff"	IEL	Ivanna-IEL-B (IEL-B)
IEL	Keratin, type II cytoskeletal 8 OS=Mus musculus GN=Krt8 PE=1 SV=4	K2C8_MOUSE	TRUE	TRUE	iSSSSFSR	0.98	iTRAQ8plex (+304)	21.9	31.4983	19.81		0	-0.4862	-0.5776	6.644	9421	6156	7287	1147	0.905683	3.73427	14.5514	587.829	1173.64	2	0.0141216	12.0219	Locus:1.1.1.2596.21 File:"Jeremy_20131214_iTRAQ_IELB_24.wiff"	IEL	Ivanna-IEL-B (IEL-B)
IEL	Keratin, type II cytoskeletal 8 OS=Mus musculus GN=Krt8 PE=1 SV=4	K2C8_MOUSE	TRUE	TRUE	iSSSSFSR	1	iTRAQ8plex (+304)	22.53	31.4983	19.44	0.0705811	0	-0.7871	-0.7199	6.644	28620	15180	19950	2367	0.906198	3.33416	16.0127	587.829	1173.64	2	0.0141216	12.0219	Locus:1.1.1.2589.21 File:"Jeremy_20131214_iTRAQ_IELB_24.wiff"	IEL	Ivanna-IEL-B (IEL-B)
IEL	Keratin, type II cytoskeletal 8 OS=Mus musculus GN=Krt8 PE=1 SV=4	K2C8_MOUSE	TRUE	TRUE	iSSSSFSR	0.96	iTRAQ8plex (+304)	20.64	31.4983	16.51		0	-0.5722	-0.4934	6.644	19750	12170	16090	2124	0.905989	3.44561	15.6135	587.829	1173.64	2	0.0141216	12.0219	Locus:1.1.1.2594.21 File:"Jeremy_20131214_iTRAQ_IELB_24.wiff"	IEL	Ivanna-IEL-B (IEL-B)
IEL	Keratin, type II cytoskeletal 8 OS=Mus musculus GN=Krt8 PE=1 SV=4	K2C8_MOUSE	TRUE	TRUE	iSSSSFSR	0.99	iTRAQ8plex (+304)	22.27	31.4983	19.99		0	-0.6458	-0.6267	6.644	35030	20500	26070	3742	0.906167	3.26534	16.381	587.829	1173.64	2	0.0141216	12.0219	Locus:1.1.1.2590.21 File:"Jeremy_20131214_iTRAQ_IELB_24.wiff"	IEL	Ivanna-IEL-B (IEL-B)
IEL	Keratin, type II cytoskeletal 8 OS=Mus musculus GN=Krt8 PE=1 SV=4	K2C8_MOUSE	TRUE	TRUE	iSSSSFSR	0.98	iTRAQ8plex (+304)	22.01	31.4983	19.92		0	-0.507	-0.6091	6.644	36190	23280	27400	3911	0.906086	3.20806	16.4701	587.829	1173.64	2	0.0141216	12.0219	Locus:1.1.1.2591.21 File:"Jeremy_20131214_iTRAQ_IELB_24.wiff"	IEL	Ivanna-IEL-B (IEL-B)
IEL	Keratin, type II cytoskeletal 8 OS=Mus musculus GN=Krt8 PE=1 SV=4	K2C8_MOUSE	TRUE	TRUE	iSSSSFSR	0.96	iTRAQ8plex (+304)	19.27	31.4983	17.83		0	-0.3738	Value Missing (-6.643856)	6.644	7955	5553	Value Missing (-6.643856)	1149	0.905562	3.97736	13.8393	587.83	1173.65	2	0.0157216	13.384	Locus:1.1.1.2511.20 File:"Jeremy_20131214_iTRAQ_IELB_23.wiff"	IEL	Ivanna-IEL-B (IEL-B)
IEL	Keratin, type II cytoskeletal 8 OS=Mus musculus GN=Krt8 PE=1 SV=4	K2C8_MOUSE	TRUE	TRUE	iSSSSFSR	0.98	iTRAQ8plex (+304)	21.28	31.4983	19.08		0	-0.6459	-0.473	6.644	7719	4535	6351	1042	0.905694	3.8139	14.262	587.83	1173.65	2	0.0158016	13.4521	Locus:1.1.1.2522.21 File:"Jeremy_20131214_iTRAQ_IELB_23.wiff"	IEL	Ivanna-IEL-B (IEL-B)
IEL	Keratin, type II cytoskeletal 8 OS=Mus musculus GN=Krt8 PE=1 SV=4	K2C8_MOUSE	TRUE	TRUE	iSSSSFSR	0.95	iTRAQ8plex (+304)	19.68	31.4983	15.98		0	-0.5768	-0.6442	6.644	11990	7357	8850	1314	0.905733	3.66836	14.849	587.83	1173.65	2	0.0158016	13.4521	Locus:1.1.1.2521.21 File:"Jeremy_20131214_iTRAQ_IELB_23.wiff"	IEL	Ivanna-IEL-B (IEL-B)
IEL	Keratin, type II cytoskeletal 8 OS=Mus musculus GN=Krt8 PE=1 SV=4	K2C8_MOUSE	TRUE	TRUE	iSSSSFSR	0.95	iTRAQ8plex (+304)	21.15	31.4983	15.02		0	-0.4806	-0.6205	6.644	24190	15840	18200	2607	0.906132	3.36209	15.8927	587.83	1173.65	2	0.0158016	13.4521	Locus:1.1.1.2519.21 File:"Jeremy_20131214_iTRAQ_IELB_23.wiff"	IEL	Ivanna-IEL-B (IEL-B)
IEL	Keratin, type II cytoskeletal 8 OS=Mus musculus GN=Krt8 PE=1 SV=4	K2C8_MOUSE	TRUE	TRUE	iSSSSFSR	0.96	iTRAQ8plex (+304)	19.67	31.4983	17.59		0	-0.6032	-0.6187	6.644	39310	23670	29480	3717	0.906004	3.14027	16.5534	587.83	1173.65	2	0.0158016	13.4521	Locus:1.1.1.2518.21 File:"Jeremy_20131214_iTRAQ_IELB_23.wiff"	IEL	Ivanna-IEL-B (IEL-B)
IEL	Keratin, type II cytoskeletal 8 OS=Mus musculus GN=Krt8 PE=1 SV=4	K2C8_MOUSE	TRUE	TRUE	iSSSSFSR	0.95	iTRAQ8plex (+304)	19.73	31.4983	16.72		0	-0.6706	-0.6141	6.644	53950	31040	40470	5298	0.905854	2.9072	16.9965	587.83	1173.65	2	0.0158016	13.4521	Locus:1.1.1.2516.21 File:"Jeremy_20131214_iTRAQ_IELB_23.wiff"	IEL	Ivanna-IEL-B (IEL-B)
IEL	Keratin, type II cytoskeletal 8 OS=Mus musculus GN=Krt8 PE=1 SV=4	K2C8_MOUSE	TRUE	TRUE	iSSSSFSR	0.97	iTRAQ8plex (+304)	19.47	31.4983	18.24		0	-2.705	-2.78	6.644	2036	296	342	257	0.898977	5.1899	11.5172	587.83	1173.65	2	0.0162016	13.7926	Locus:1.1.1.2564.18 File:"Jeremy_20131214_iTRAQ_IELB_21.wiff"	IEL	Ivanna-IEL-B (IEL-B)
IEL	Keratin, type II cytoskeletal 8 OS=Mus musculus GN=Krt8 PE=1 SV=4	K2C8_MOUSE	TRUE	TRUE	iSSSSFSR	1	iTRAQ8plex (+304)	23.4	31.4983	21.75	0.236572	0	3.593	Value Missing (-6.643856)	6.644	326	3418	Value Missing (-6.643856)	542	0.900858	4.8606	12.0654	587.83	1173.65	2	0.0162016	13.7926	Locus:1.1.1.2572.20 File:"Jeremy_20131214_iTRAQ_IELB_21.wiff"	IEL	Ivanna-IEL-B (IEL-B)
IEL	Keratin, type II cytoskeletal 8 OS=Mus musculus GN=Krt8 PE=1 SV=4	K2C8_MOUSE	TRUE	TRUE	iSSSSFSR	0.99	iTRAQ8plex (+304)	23.89	31.4983	20.8		0	-0.4442	Value Missing (-6.643856)	6.644	9827	6528	Value Missing (-6.643856)	1190	0.905623	3.86785	14.0988	587.83	1173.65	2	0.0162016	13.7926	Locus:1.1.1.2567.18 File:"Jeremy_20131214_iTRAQ_IELB_21.wiff"	IEL	Ivanna-IEL-B (IEL-B)
IEL	Keratin, type II cytoskeletal 8 OS=Mus musculus GN=Krt8 PE=1 SV=4	K2C8_MOUSE	TRUE	TRUE	iSSSSFSR	0.98	iTRAQ8plex (+304)	23.51	31.4983	18.07		0	3.835	3.503	6.644	561	6899	6990	1290	0.905562	3.92037	13.9421	587.83	1173.65	2	0.0162016	13.7926	Locus:1.1.1.2570.17 File:"Jeremy_20131214_iTRAQ_IELB_21.wiff"	IEL	Ivanna-IEL-B (IEL-B)
IEL	Keratin, type II cytoskeletal 8 OS=Mus musculus GN=Krt8 PE=1 SV=4	K2C8_MOUSE	TRUE	TRUE	iSSSSFSR	1	iTRAQ8plex (+304)	23.92	31.4983	20.32	0.318759	0	-5.586	-0.372	6.644	5950	200	4987	761	0.905177	4.11071	13.5384	587.83	1173.65	2	0.0162016	13.7926	Locus:1.1.1.2566.17 File:"Jeremy_20131214_iTRAQ_IELB_21.wiff"	IEL	Ivanna-IEL-B (IEL-B)
IEL	Keratin, type II cytoskeletal 8 OS=Mus musculus GN=Krt8 PE=1 SV=4	K2C8_MOUSE	TRUE	TRUE	iSSSSFSR	0.97	iTRAQ8plex (+304)	21.59	31.4983	18.7		0	3.187	3.309	6.644	782	6241	8461	1145	0.905623	3.86785	14.0214	587.83	1173.65	2	0.0162016	13.7926	Locus:1.1.1.2569.18 File:"Jeremy_20131214_iTRAQ_IELB_21.wiff"	IEL	Ivanna-IEL-B (IEL-B)
IEL	Keratin, type II cytoskeletal 8 OS=Mus musculus GN=Krt8 PE=1 SV=4	K2C8_MOUSE	TRUE	TRUE	iSSSSFSR	1	iTRAQ8plex (+304)	20.52	31.4983	18.74	0.886057	0	-0.3993	-0.3093	Value Missing (-6.643856)	4236	2929	3926	Value Missing (-6.643856)	0.904918	4.11071	13.4371	587.83	1173.65	2	0.0164816	14.031	Locus:1.1.1.2524.21 File:"Jeremy_20131214_iTRAQ_IELB_23.wiff"	IEL	Ivanna-IEL-B (IEL-B)
IEL	Keratin, type II cytoskeletal 8 OS=Mus musculus GN=Krt8 PE=1 SV=4	K2C8_MOUSE	TRUE	TRUE	iSSSSFSR	0.95	iTRAQ8plex (+304)	20.25	31.4983	16.38		0	-0.2169	-6.346	Value Missing (-6.643856)	3114	2413	220	Value Missing (-6.643856)	0.902277	4.67886	12.4886	587.83	1173.65	2	0.0167816	14.2864	Locus:1.1.1.2525.20 File:"Jeremy_20131214_iTRAQ_IELB_23.wiff"	IEL	Ivanna-IEL-B (IEL-B)
IEL	Keratin, type II cytoskeletal 8 OS=Mus musculus GN=Krt8 PE=1 SV=4	K2C8_MOUSE	TRUE	TRUE	iSSSSFSR	0.95	iTRAQ8plex (+304)	20.14	31.4983	17.77		0	3.625	3.423	6.644	248	2696	2975	378	0.902694	4.60629	12.6204	587.833	1173.65	2	0.0213816	18.2024	Locus:1.1.1.2535.21 File:"Jeremy_20131214_iTRAQ_IELB_22.wiff"	IEL	Ivanna-IEL-B (IEL-B)
IEL	Keratin, type II cytoskeletal 8 OS=Mus musculus GN=Krt8 PE=1 SV=4	K2C8_MOUSE	TRUE	TRUE	iSSSSFSR	0.98	iTRAQ8plex (+304)	24.43	31.4983	20.84		0	3.418	3.18	6.644	614	5913	6408	369	0.905417	3.97736	13.6996	587.833	1173.65	2	0.0214016	18.2194	Locus:1.1.1.2533.20 File:"Jeremy_20131214_iTRAQ_IELB_22.wiff"	IEL	Ivanna-IEL-B (IEL-B)
IEL	Keratin, type II cytoskeletal 8 OS=Mus musculus GN=Krt8 PE=1 SV=4	K2C8_MOUSE	TRUE	TRUE	iSSSSFSR	0.99	iTRAQ8plex (+304)	25.69	31.4983	20.1		0	-0.5339	-0.3955	6.644	11690	7399	10170	1247	0.905733	3.63298	14.8968	587.833	1173.65	2	0.0214016	18.2194	Locus:1.1.1.2532.21 File:"Jeremy_20131214_iTRAQ_IELB_22.wiff"	IEL	Ivanna-IEL-B (IEL-B)
IEL	Keratin, type II cytoskeletal 8 OS=Mus musculus GN=Krt8 PE=1 SV=4	K2C8_MOUSE	TRUE	TRUE	iSSSSFSR	0.96	iTRAQ8plex (+304)	21.55	31.4983	19.52		0	-0.6628	-0.5866	6.644	31970	18530	24410	3871	0.906167	3.26534	16.2656	587.833	1173.65	2	0.0214016	18.2194	Locus:1.1.1.2526.21 File:"Jeremy_20131214_iTRAQ_IELB_22.wiff"	IEL	Ivanna-IEL-B (IEL-B)
IEL	Keratin, type II cytoskeletal 8 OS=Mus musculus GN=Krt8 PE=1 SV=4	K2C8_MOUSE	TRUE	TRUE	kDVDEAYMNk	1	iTRAQ8plex (+304), iTRAQ8plex (+304), iTRAQ8plex (+304)	20.37	35.9483	19.03		0	-0.7352	0.2015	-0.05557	1736	1426	2862	1530	0.90359	4.42218	12.883	532.053	2124.18	4	0.0162209	7.63269	Locus:1.1.1.2496.3 File:"Jeremy_20131004_iTRAQ_IELA_1.wiff"	IEL	Ivanna-IEL-A (IEL-A)
IEL	Keratin, type II cytoskeletal 8 OS=Mus musculus GN=Krt8 PE=1 SV=4	K2C8_MOUSE	TRUE	TRUE	kDVDEAyMNk	1	iTRAQ8plex (+304), iTRAQ8plex (+304), iTRAQ8plex (+304), iTRAQ8plex (+304)	36.41	36.2055	35.25		0	0.4093	0.001427	0.4602	7210	12500	10780	8918	0.905915	3.54496	15.2662	486.689	2428.41	5	0.0354426	14.589	Locus:1.1.1.2375.12 File:"Jeremy_20131004_iTRAQ_IELA_14.wiff"	IEL	Ivanna-IEL-A (IEL-A)
IEL	Keratin, type II cytoskeletal 8 OS=Mus musculus GN=Krt8 PE=1 SV=4	K2C8_MOUSE	TRUE	TRUE	kDVDEAyMNk	1	iTRAQ8plex (+304), iTRAQ8plex (+304), iTRAQ8plex (+304), iTRAQ8plex (+304)	27.14	36.2055	27.14		0	-0.07142	0.03257	0.4992	9341	11850	13910	11750	0.905946	3.44561	15.5158	486.689	2428.41	5	0.0354426	14.589	Locus:1.1.1.2376.12 File:"Jeremy_20131004_iTRAQ_IELA_14.wiff"	IEL	Ivanna-IEL-A (IEL-A)
IEL	Keratin, type II cytoskeletal 8 OS=Mus musculus GN=Krt8 PE=1 SV=4	K2C8_MOUSE	TRUE	TRUE	lAELEAALQR	0.99	iTRAQ8plex (+304)	27.5	38.5733	23.66		0	-0.6247	-0.6384	0.01994	81.05	71	77	75	0.901675	5.64881	8.24817	473.281	1889.1	4	472.271	249865	Locus:1.1.1.3066.5 File:"Jeremy_20131004_iTRAQ_IELA_1.wiff"	IEL	Ivanna-IEL-A (IEL-A)
IEL	Keratin, type II cytoskeletal 8 OS=Mus musculus GN=Krt8 PE=1 SV=4	K2C8_MOUSE	TRUE	TRUE	lAELEAALQR	1	iTRAQ8plex (+304)	55.18	38.5733	37.29	1.06048	0	-0.1143	-3.051	0.1696	130	158	33	133	0.900152	5.83526	8.82655	473.284	1416.83	3	0.00443928	3.13103	Locus:1.1.1.3309.2 File:"Jeremy_20131004_iTRAQ_IELA_7.wiff"	IEL	Ivanna-IEL-A (IEL-A)
IEL	Keratin, type II cytoskeletal 8 OS=Mus musculus GN=Krt8 PE=1 SV=4	K2C8_MOUSE	TRUE	TRUE	lAELEAALQR	1	iTRAQ8plex (+304)	55.9	38.5733	43.94	2.02228	0	1.618	1.998	-0.1202	44	174	256	40	0.899254	5.90393	9.00563	473.284	1416.83	3	0.00476928	3.36378	Locus:1.1.1.3110.5 File:"Jeremy_20131004_iTRAQ_IELA_8.wiff"	IEL	Ivanna-IEL-A (IEL-A)
IEL	Keratin, type II cytoskeletal 8 OS=Mus musculus GN=Krt8 PE=1 SV=4	K2C8_MOUSE	TRUE	TRUE	lAELEAALQR	0.99	iTRAQ8plex (+304)	23.59	38.5733	20.04		0	-0.02114	0.4585	0.3707	118.8	156	235.1	138	0.898415	5.99747	9.33963	473.284	1416.83	3	0.00575928	4.06202	Locus:1.1.1.3019.4 File:"Jeremy_20131004_iTRAQ_IELA_2.wiff"	IEL	Ivanna-IEL-A (IEL-A)
IEL	Keratin, type II cytoskeletal 8 OS=Mus musculus GN=Krt8 PE=1 SV=4	K2C8_MOUSE	TRUE	TRUE	lAELEAALQR	1	iTRAQ8plex (+304)	46.7	38.5733	35.11		0	0.1907	0.5872	-1.712	148	221	329	51	0.897571	6.03097	9.54882	473.284	1416.83	3	0.00629928	4.44288	Locus:1.1.1.3333.6 File:"Jeremy_20131004_iTRAQ_IELA_5.wiff"	IEL	Ivanna-IEL-A (IEL-A)
IEL	Keratin, type II cytoskeletal 8 OS=Mus musculus GN=Krt8 PE=1 SV=4	K2C8_MOUSE	TRUE	TRUE	lAELEAALQR	1	iTRAQ8plex (+304)	45.23	38.5733	34.92	1.55284	0	-0.6747	0.1716	-2.08	165.1	137	272	45	0.898415	5.99747	9.27403	473.284	1416.83	3	0.00632928	4.46404	Locus:1.1.1.3284.3 File:"Jeremy_20131004_iTRAQ_IELA_7.wiff"	IEL	Ivanna-IEL-A (IEL-A)
IEL	Keratin, type II cytoskeletal 8 OS=Mus musculus GN=Krt8 PE=1 SV=4	K2C8_MOUSE	TRUE	TRUE	lAELEAALQR	1	iTRAQ8plex (+304)	42.72	38.5733	32.15	1.3098	0	-1.68	-0.1525	0.4591	38	18	48	46	0.903188	5.32318	7.22882	473.285	1416.83	3	0.00755928	5.33155	Locus:1.1.1.3550.3 File:"Jeremy_20131004_iTRAQ_IELA_5.wiff"	IEL	Ivanna-IEL-A (IEL-A)
IEL	Keratin, type II cytoskeletal 8 OS=Mus musculus GN=Krt8 PE=1 SV=4	K2C8_MOUSE	TRUE	TRUE	lAELEAALQR	1	iTRAQ8plex (+304)	32.88	38.5733	28.45		0	-0.2677	-0.01236	-0.09102	197	218	286	171	0.897189	6.02933	9.76819	473.285	1416.83	3	0.00815928	5.75473	Locus:1.1.1.3349.3 File:"Jeremy_20131004_iTRAQ_IELA_6.wiff"	IEL	Ivanna-IEL-A (IEL-A)
IEL	Keratin, type II cytoskeletal 8 OS=Mus musculus GN=Krt8 PE=1 SV=4	K2C8_MOUSE	TRUE	TRUE	lAELEAALQR	1	iTRAQ8plex (+304)	27.11	38.5733	19.74		0	-0.3002	-0.01705	-0.7343	295	317	430	173	0.896177	5.90326	10.2467	473.285	1889.11	4	472.287	249872	Locus:1.1.1.3024.4 File:"Jeremy_20131004_iTRAQ_IELA_3.wiff"	IEL	Ivanna-IEL-A (IEL-A)
IEL	Keratin, type II cytoskeletal 8 OS=Mus musculus GN=Krt8 PE=1 SV=4	K2C8_MOUSE	TRUE	TRUE	lAELEAALQR	1	iTRAQ8plex (+304)	29.76	38.5733	26.01		0	0.2085	0.5794	0.6459	117	179	251	162	0.89801	6.02274	9.46964	473.285	1416.83	3	0.00956928	6.74919	Locus:1.1.1.3387.6 File:"Jeremy_20131004_iTRAQ_IELA_4.wiff"	IEL	Ivanna-IEL-A (IEL-A)
IEL	Keratin, type II cytoskeletal 8 OS=Mus musculus GN=Krt8 PE=1 SV=4	K2C8_MOUSE	TRUE	TRUE	lAELEAALQR	1	iTRAQ8plex (+304)	32.23	38.5733	26.57	1.49485	0	-0.2613	0.2385	0.1369	17	19	29	17	0.903444	5.14859	6.35755	473.285	1416.83	3	0.00989928	6.98194	Locus:1.1.1.3548.2 File:"Jeremy_20131004_iTRAQ_IELA_7.wiff"	IEL	Ivanna-IEL-A (IEL-A)
IEL	Keratin, type II cytoskeletal 8 OS=Mus musculus GN=Krt8 PE=1 SV=4	K2C8_MOUSE	TRUE	TRUE	lAELEAALQR	1	iTRAQ8plex (+304)	32.6	38.5733	28.32		0	-2.012	0.05168	-0.2018	147	55	215	117	0.899254	5.95742	9.0607	473.286	1416.84	3	0.0107093	7.55323	Locus:1.1.1.3369.6 File:"Jeremy_20131004_iTRAQ_IELA_3.wiff"	IEL	Ivanna-IEL-A (IEL-A)
IEL	Keratin, type II cytoskeletal 8 OS=Mus musculus GN=Krt8 PE=1 SV=4	K2C8_MOUSE	TRUE	TRUE	lAELEAALQR	0.98	iTRAQ8plex (+304)	17.73	38.5733	13.85		0	0.8264	-0.4165	0.04056	84.06	192	101	81.19	0.899695	5.83526	8.83999	473.286	1889.12	4	472.291	249873	Locus:1.1.1.3436.17 File:"Jeremy_20131004_iTRAQ_IELA_4.wiff"	IEL	Ivanna-IEL-A (IEL-A)
IEL	Keratin, type II cytoskeletal 8 OS=Mus musculus GN=Krt8 PE=1 SV=4	K2C8_MOUSE	TRUE	TRUE	lAELEAALQR	1	iTRAQ8plex (+304)	38.42	38.5733	23.02	1.34679	0	-0.5744	0.5026	0.5429	14	13	28	18	0.903709	5.14335	6.18982	473.286	1416.84	3	0.0118793	8.37842	Locus:1.1.1.3327.2 File:"Jeremy_20131004_iTRAQ_IELA_8.wiff"	IEL	Ivanna-IEL-A (IEL-A)
IEL	Keratin, type II cytoskeletal 8 OS=Mus musculus GN=Krt8 PE=1 SV=4	K2C8_MOUSE	TRUE	TRUE	lAELEAALQR	1	iTRAQ8plex (+304)	32.37	38.5733	28.49		0	0.06583	0.4415	0.4164	164.7	224	316	193	0.897189	6.01944	9.81009	473.286	1889.12	4	472.292	249873	Locus:1.1.1.2804.4 File:"Jeremy_20131004_iTRAQ_IELA_2.wiff"	IEL	Ivanna-IEL-A (IEL-A)
IEL	Keratin, type II cytoskeletal 8 OS=Mus musculus GN=Krt8 PE=1 SV=4	K2C8_MOUSE	TRUE	TRUE	lAELEAALQR	1	iTRAQ8plex (+304)	43.93	38.5733	35.71	0.823909	0	-0.6121	0.1755	0.2165	52.55	47	85	55	0.902382	5.56526	7.90418	473.287	1416.84	3	0.0133493	9.41519	Locus:1.1.1.3481.2 File:"Jeremy_20131004_iTRAQ_IELA_9.wiff"	IEL	Ivanna-IEL-A (IEL-A)
IEL	Keratin, type II cytoskeletal 8 OS=Mus musculus GN=Krt8 PE=1 SV=4	K2C8_MOUSE	TRUE	TRUE	lAELEAALQR	1	iTRAQ8plex (+304)	36.67	38.5733	29.28	0.443697	0	-0.4057	-0.2893	0.2587	673	684	806	725	0.898977	5.1899	11.4959	473.287	1416.84	3	0.0134393	9.47867	Locus:1.1.1.2912.7 File:"Jeremy_20131004_iTRAQ_IELA_6.wiff"	IEL	Ivanna-IEL-A (IEL-A)
IEL	Keratin, type II cytoskeletal 8 OS=Mus musculus GN=Krt8 PE=1 SV=4	K2C8_MOUSE	TRUE	TRUE	lAELEAALQR	1	iTRAQ8plex (+304)	35.2	38.5733	30.59	0.337242	0	0.003167	0.6988	0.2002	245	327	571	256	0.896529	5.81864	10.4502	473.287	1416.84	3	0.0135893	9.58446	Locus:1.1.1.2804.3 File:"Jeremy_20131004_iTRAQ_IELA_5.wiff"	IEL	Ivanna-IEL-A (IEL-A)
IEL	Keratin, type II cytoskeletal 8 OS=Mus musculus GN=Krt8 PE=1 SV=4	K2C8_MOUSE	TRUE	TRUE	lAELEAALQR	1	iTRAQ8plex (+304)	28.79	38.5733	23.07		0	1.5	1.575	0.765	122	428	511	182	0.89632	5.90326	10.2796	473.287	1416.84	3	0.0146993	10.3673	Locus:1.1.1.2926.5 File:"Jeremy_20131004_iTRAQ_IELA_4.wiff"	IEL	Ivanna-IEL-A (IEL-A)
IEL	Keratin, type II cytoskeletal 8 OS=Mus musculus GN=Krt8 PE=1 SV=4	K2C8_MOUSE	TRUE	TRUE	lAELEAALQR	1	iTRAQ8plex (+304)	38.19	38.5733	31.09	0.585027	0	1.504	1.592	1.709	112	399	470	306	0.89632	5.90326	10.3298	473.287	1416.84	3	0.0148493	10.4731	Locus:1.1.1.2677.2 File:"Jeremy_20131004_iTRAQ_IELA_9.wiff"	IEL	Ivanna-IEL-A (IEL-A)
IEL	Keratin, type II cytoskeletal 8 OS=Mus musculus GN=Krt8 PE=1 SV=4	K2C8_MOUSE	TRUE	TRUE	lAELEAALQR	1	iTRAQ8plex (+304)	25.71	38.5733	18.46	0.60206	0	-0.4197	-0.2213	-0.4769	199.1	198	252	136	0.897571	6.03097	9.61673	473.287	1416.84	3	0.0156893	11.0656	Locus:1.1.1.3359.3 File:"Jeremy_20131004_iTRAQ_IELA_6.wiff"	IEL	Ivanna-IEL-A (IEL-A)
IEL	Keratin, type II cytoskeletal 8 OS=Mus musculus GN=Krt8 PE=1 SV=4	K2C8_MOUSE	TRUE	TRUE	lAELEAALQR	0.99	iTRAQ8plex (+304)	20.8	38.5733	17.34		0	0.3348	1.542	0.1431	121	203	501	123	0.896808	6.01944	9.88874	473.288	1416.84	3	0.0165593	11.6792	Locus:1.1.1.2937.3 File:"Jeremy_20131004_iTRAQ_IELA_4.wiff"	IEL	Ivanna-IEL-A (IEL-A)
IEL	Keratin, type II cytoskeletal 8 OS=Mus musculus GN=Krt8 PE=1 SV=4	K2C8_MOUSE	TRUE	TRUE	lAELEAALQR	1	iTRAQ8plex (+304)	25.38	38.5733	17.83		0	-0.4648	0.8553	0.5588	50	50	127	65	0.901675	5.64881	8.18982	473.288	1416.84	3	0.0167393	11.8061	Locus:1.1.1.3554.9 File:"Jeremy_20131004_iTRAQ_IELA_3.wiff"	IEL	Ivanna-IEL-A (IEL-A)
IEL	Keratin, type II cytoskeletal 8 OS=Mus musculus GN=Krt8 PE=1 SV=4	K2C8_MOUSE	TRUE	TRUE	lAELEAALQR	1	iTRAQ8plex (+304)	39.6	38.5733	29.69	0.468521	0	-4.341	-0.1717	-2.591	248.6	21.52	313	49	0.898415	5.99747	9.30405	473.288	1416.84	3	0.0184793	13.0333	Locus:1.1.1.3304.3 File:"Jeremy_20131004_iTRAQ_IELA_9.wiff"	IEL	Ivanna-IEL-A (IEL-A)
IEL	Keratin, type II cytoskeletal 8 OS=Mus musculus GN=Krt8 PE=1 SV=4	K2C8_MOUSE	TRUE	TRUE	lAELEAALQR	1	iTRAQ8plex (+304)	41.89	38.5733	33.7		0	-0.9684	-2.132	0.1496	305	214	111	305	0.896808	6.01944	9.86882	473.288	1416.84	3	0.0190793	13.4565	Locus:1.1.1.2681.2 File:"Jeremy_20131004_iTRAQ_IELA_9.wiff"	IEL	Ivanna-IEL-A (IEL-A)
IEL	Keratin, type II cytoskeletal 8 OS=Mus musculus GN=Krt8 PE=1 SV=4	K2C8_MOUSE	TRUE	TRUE	lAELEAALQR	1	iTRAQ8plex (+304)	48.23	38.5733	36.87	0.853872	0	2.159	2.473	2.692	36	190	256	178	0.898415	6.02274	9.36632	473.289	1416.84	3	0.0193493	13.6469	Locus:1.1.1.3306.2 File:"Jeremy_20131004_iTRAQ_IELA_9.wiff"	IEL	Ivanna-IEL-A (IEL-A)
IEL	Keratin, type II cytoskeletal 8 OS=Mus musculus GN=Krt8 PE=1 SV=4	K2C8_MOUSE	TRUE	TRUE	lAELEAALQR	1	iTRAQ8plex (+304)	37.76	38.5733	30.93		0	0.06948	0.4359	0.3269	235	327	460	266	0.89632	5.90326	10.3309	473.289	1416.84	3	0.0197093	13.9008	Locus:1.1.1.2679.2 File:"Jeremy_20131004_iTRAQ_IELA_9.wiff"	IEL	Ivanna-IEL-A (IEL-A)
IEL	Keratin, type II cytoskeletal 8 OS=Mus musculus GN=Krt8 PE=1 SV=4	K2C8_MOUSE	TRUE	TRUE	lAELEAALQR	1	iTRAQ8plex (+304)	24.87	38.5733	22.28		0	-0.05174	0.1161	0.3153	255	327	403	286	0.89632	5.90326	10.3117	473.289	1416.84	3	0.0198893	14.0278	Locus:1.1.1.2831.3 File:"Jeremy_20131004_iTRAQ_IELA_5.wiff"	IEL	Ivanna-IEL-A (IEL-A)
IEL	Keratin, type II cytoskeletal 8 OS=Mus musculus GN=Krt8 PE=1 SV=4	K2C8_MOUSE	TRUE	TRUE	lAELEAALQR	1	iTRAQ8plex (+304)	47.07	38.5733	38.5	0.79588	0	-0.1154	-3.01	-3.125	159.5	190	42	28	0.900152	5.75105	8.71253	473.289	1416.84	3	0.0200393	14.1336	Locus:1.1.1.3307.2 File:"Jeremy_20131004_iTRAQ_IELA_9.wiff"	IEL	Ivanna-IEL-A (IEL-A)
IEL	Keratin, type II cytoskeletal 8 OS=Mus musculus GN=Krt8 PE=1 SV=4	K2C8_MOUSE	TRUE	TRUE	lAELEAALQR	1	iTRAQ8plex (+304)	48.84	38.5733	36.93	1.12494	0	-0.3949	0.3426	0.495	163.2	169	295	204	0.897189	6.02933	9.69905	473.289	1416.84	3	0.0203993	14.3875	Locus:1.1.1.3322.5 File:"Jeremy_20131004_iTRAQ_IELA_9.wiff"	IEL	Ivanna-IEL-A (IEL-A)
IEL	Keratin, type II cytoskeletal 8 OS=Mus musculus GN=Krt8 PE=1 SV=4	K2C8_MOUSE	TRUE	TRUE	lAELEAALQR	0.98	iTRAQ8plex (+304)	19.72	38.5733	13.24		0	0.07902	0.009314	0.2655	244	326	347	255	0.896177	5.9692	10.1948	473.289	1889.13	4	472.303	249878	Locus:1.1.1.2918.7 File:"Jeremy_20131004_iTRAQ_IELA_4.wiff"	IEL	Ivanna-IEL-A (IEL-A)
IEL	Keratin, type II cytoskeletal 8 OS=Mus musculus GN=Krt8 PE=1 SV=4	K2C8_MOUSE	TRUE	TRUE	lAELEAALQR	1	iTRAQ8plex (+304)	32.16	38.5733	27.66	0.853872	0	-2.617	-2.028	-0.1222	429	111	153	358	0.896443	5.99858	10.0375	473.29	1416.85	3	0.0224393	15.8262	Locus:1.1.1.2671.3 File:"Jeremy_20131004_iTRAQ_IELA_9.wiff"	IEL	Ivanna-IEL-A (IEL-A)
IEL	Keratin, type II cytoskeletal 8 OS=Mus musculus GN=Krt8 PE=1 SV=4	K2C8_MOUSE	TRUE	TRUE	lAELEAALQR	1	iTRAQ8plex (+304)	26.6	34.3505	20.45		0	-0.9733	0.352	0.6643	52	38	93	72	0.90204	5.56526	7.99435	473.28	1416.82	3	0.00498072	3.51292	Locus:1.1.1.3075.4 File:"Jeremy_20131004_iTRAQ_IELA_1.wiff"	IEL	Ivanna-IEL-A (IEL-A)
IEL	Keratin, type II cytoskeletal 8 OS=Mus musculus GN=Krt8 PE=1 SV=4	K2C8_MOUSE	TRUE	TRUE	lAELEAALQR	1	iTRAQ8plex (+304)	22.62	34.3505	14.97	1.13077	0	-0.7271	0.6756	0.4675	68.61	58	154	84	0.900931	5.71682	8.51021	473.281	1416.82	3	0.00426072	3.0051	Locus:1.1.1.3077.6 File:"Jeremy_20131004_iTRAQ_IELA_1.wiff"	IEL	Ivanna-IEL-A (IEL-A)
IEL	Keratin, type II cytoskeletal 8 OS=Mus musculus GN=Krt8 PE=1 SV=4	K2C8_MOUSE	TRUE	TRUE	lAELEAALQR	1	iTRAQ8plex (+304)	47.54	34.3505	38.48	0.721246	0	-0.2604	-0.2377	0.4342	684.8	767	850	825	0.899471	5.1113	11.6105	473.281	1416.82	3	0.00249072	1.75671	Locus:1.1.1.2859.6 File:"Jeremy_20131004_iTRAQ_IELA_1.wiff"	IEL	Ivanna-IEL-A (IEL-A)
IEL	Keratin, type II cytoskeletal 8 OS=Mus musculus GN=Krt8 PE=1 SV=4	K2C8_MOUSE	TRUE	TRUE	lAELEAALQR	1	iTRAQ8plex (+304)	30.19	34.3505	24.34		0	0.2484	0.1506	0.4003	141	214	224	163	0.89801	6.03097	9.53528	473.281	1416.82	3	0.00210072	1.48164	Locus:1.1.1.2902.6 File:"Jeremy_20131004_iTRAQ_IELA_1.wiff"	IEL	Ivanna-IEL-A (IEL-A)
IEL	Keratin, type II cytoskeletal 8 OS=Mus musculus GN=Krt8 PE=1 SV=4	K2C8_MOUSE	TRUE	TRUE	lAELEAALQR	1	iTRAQ8plex (+304)	47.96	34.3505	39.64	0.920819	0	-0.2417	-0.1042	0.6879	807.2	921	1087	1141	0.900378	4.95192	11.9499	473.281	1416.82	3	0.00204072	1.43932	Locus:1.1.1.2858.3 File:"Jeremy_20131004_iTRAQ_IELA_1.wiff"	IEL	Ivanna-IEL-A (IEL-A)
IEL	Keratin, type II cytoskeletal 8 OS=Mus musculus GN=Krt8 PE=1 SV=4	K2C8_MOUSE	TRUE	TRUE	lAELEAALQR	1	iTRAQ8plex (+304)	24.29	34.3505	21.72		0	-0.5811	-0.09847	Value Missing (-6.643856)	418.6	368	562	Value Missing (-6.643856)	0.89632	5.81864	10.3972	473.282	1416.82	3	0.00159072	1.12194	Locus:1.1.1.2880.4 File:"Jeremy_20131004_iTRAQ_IELA_1.wiff"	IEL	Ivanna-IEL-A (IEL-A)
IEL	Keratin, type II cytoskeletal 8 OS=Mus musculus GN=Krt8 PE=1 SV=4	K2C8_MOUSE	TRUE	TRUE	lAELEAALQR	1	iTRAQ8plex (+304)	25.42	34.3505	18.9		0	-0.4282	0.5728	0.3487	329.7	328	684	369	0.896982	5.65545	10.7404	473.282	1416.82	3	0.00138072	0.973823	Locus:1.1.1.2879.4 File:"Jeremy_20131004_iTRAQ_IELA_1.wiff"	IEL	Ivanna-IEL-A (IEL-A)
IEL	Keratin, type II cytoskeletal 8 OS=Mus musculus GN=Krt8 PE=1 SV=4	K2C8_MOUSE	TRUE	TRUE	lAELEAALQR	1	iTRAQ8plex (+304)	31.88	34.3505	24.22	1.16115	0	-0.3026	0.5599	0.5007	716	788	1499	899	0.900378	4.95192	11.93	473.282	1416.82	3	0.00105072	0.741072	Locus:1.1.1.2751.6 File:"Jeremy_20131004_iTRAQ_IELA_2.wiff"	IEL	Ivanna-IEL-A (IEL-A)
IEL	Keratin, type II cytoskeletal 8 OS=Mus musculus GN=Krt8 PE=1 SV=4	K2C8_MOUSE	TRUE	TRUE	lAELEAALQR	1	iTRAQ8plex (+304)	48.14	34.3505	40.26	1.45593	0	-0.6511	0.191	0.5828	878.8	776	1423	1158	0.900858	4.8606	12.0484	473.282	1416.82	3	0.000900715	0.635277	Locus:1.1.1.2856.6 File:"Jeremy_20131004_iTRAQ_IELA_1.wiff"	IEL	Ivanna-IEL-A (IEL-A)
IEL	Keratin, type II cytoskeletal 8 OS=Mus musculus GN=Krt8 PE=1 SV=4	K2C8_MOUSE	TRUE	TRUE	lAELEAALQR	1	iTRAQ8plex (+304)	38.41	34.3505	29.2	1.55284	0	-0.4566	-0.3501	0.2881	181	174	203	194	0.897571	6.03097	9.55459	473.282	1416.82	3	0.000870715	0.614118	Locus:1.1.1.2900.7 File:"Jeremy_20131004_iTRAQ_IELA_1.wiff"	IEL	Ivanna-IEL-A (IEL-A)
IEL	Keratin, type II cytoskeletal 8 OS=Mus musculus GN=Krt8 PE=1 SV=4	K2C8_MOUSE	TRUE	TRUE	lAELEAALQR	1	iTRAQ8plex (+304)	37.87	34.3505	29.49	2.23657	0	-0.3149	0.3985	0.3019	3809	4133	7190	4220	0.905661	3.8139	14.2402	709.419	1416.82	2	0.000604715	0.426507	Locus:1.1.1.2854.19 File:"Jeremy_20131004_iTRAQ_IELA_1.wiff"	IEL	Ivanna-IEL-A (IEL-A)
IEL	Keratin, type II cytoskeletal 8 OS=Mus musculus GN=Krt8 PE=1 SV=4	K2C8_MOUSE	TRUE	TRUE	lAELEAALQR	1	iTRAQ8plex (+304)	38.38	34.3505	29.68	1.72125	0	-0.4383	0.009052	0.227	2776	2768	4040	2930	0.905177	4.03268	13.6113	709.419	1416.82	2	0.000604715	0.426507	Locus:1.1.1.2857.18 File:"Jeremy_20131004_iTRAQ_IELA_1.wiff"	IEL	Ivanna-IEL-A (IEL-A)
IEL	Keratin, type II cytoskeletal 8 OS=Mus musculus GN=Krt8 PE=1 SV=4	K2C8_MOUSE	TRUE	TRUE	lAELEAALQR	1	iTRAQ8plex (+304)	34.43	34.3505	19.11	0.481486	0	-0.5692	0.6864	0.7053	380.9	358	859	543	0.897636	5.46427	11.064	473.282	1416.82	3	0.000570715	0.402527	Locus:1.1.1.2868.3 File:"Jeremy_20131004_iTRAQ_IELA_1.wiff"	IEL	Ivanna-IEL-A (IEL-A)
IEL	Keratin, type II cytoskeletal 8 OS=Mus musculus GN=Krt8 PE=1 SV=4	K2C8_MOUSE	TRUE	TRUE	lAELEAALQR	1	iTRAQ8plex (+304)	34.8	34.3505	20.63	0.552842	0	-0.6122	-2.24	0.7817	499.5	449	175	747	0.897253	5.56982	10.8692	473.282	1416.82	3	0.000570715	0.402527	Locus:1.1.1.2867.4 File:"Jeremy_20131004_iTRAQ_IELA_1.wiff"	IEL	Ivanna-IEL-A (IEL-A)
IEL	Keratin, type II cytoskeletal 8 OS=Mus musculus GN=Krt8 PE=1 SV=4	K2C8_MOUSE	TRUE	TRUE	lAELEAALQR	1	iTRAQ8plex (+304)	34.45	34.3505	22.09	0.619789	0	-0.6153	-0.4109	0.02595	566.1	500	624	526	0.897636	5.46427	11.1138	473.282	1416.82	3	0.000570715	0.402527	Locus:1.1.1.2870.4 File:"Jeremy_20131004_iTRAQ_IELA_1.wiff"	IEL	Ivanna-IEL-A (IEL-A)
IEL	Keratin, type II cytoskeletal 8 OS=Mus musculus GN=Krt8 PE=1 SV=4	K2C8_MOUSE	TRUE	TRUE	lAELEAALQR	1	iTRAQ8plex (+304)	41.96	34.3505	29.28		0	-0.6656	0.09939	0.4324	587.4	511	898	704	0.898523	5.27431	11.399	473.282	1416.82	3	0.000540715	0.381368	Locus:1.1.1.2864.6 File:"Jeremy_20131004_iTRAQ_IELA_1.wiff"	IEL	Ivanna-IEL-A (IEL-A)
IEL	Keratin, type II cytoskeletal 8 OS=Mus musculus GN=Krt8 PE=1 SV=4	K2C8_MOUSE	TRUE	TRUE	lAELEAALQR	1	iTRAQ8plex (+304)	37.05	34.3505	30.94	1.55284	0	-0.09612	0.2037	0.1069	633	787	1062	623	0.899471	5.1113	11.6004	473.282	1416.82	3	0.000540715	0.381368	Locus:1.1.1.2862.4 File:"Jeremy_20131004_iTRAQ_IELA_1.wiff"	IEL	Ivanna-IEL-A (IEL-A)
IEL	Keratin, type II cytoskeletal 8 OS=Mus musculus GN=Krt8 PE=1 SV=4	K2C8_MOUSE	TRUE	TRUE	lAELEAALQR	1	iTRAQ8plex (+304)	44.03	34.3505	36.82	1.50864	0	-0.3941	0.333	0.9325	652	684	1157	1074	0.899927	5.03238	11.8005	473.282	1416.82	3	0.000540715	0.381368	Locus:1.1.1.2861.3 File:"Jeremy_20131004_iTRAQ_IELA_1.wiff"	IEL	Ivanna-IEL-A (IEL-A)
IEL	Keratin, type II cytoskeletal 8 OS=Mus musculus GN=Krt8 PE=1 SV=4	K2C8_MOUSE	TRUE	TRUE	lAELEAALQR	1	iTRAQ8plex (+304)	53.04	34.3505	38.98	1.85387	0	-0.3429	0.2667	0.4279	1620	1729	2792	1942	0.904018	4.33969	12.9807	473.282	1416.82	3	0.000540715	0.381368	Locus:1.1.1.2852.4 File:"Jeremy_20131004_iTRAQ_IELA_1.wiff"	IEL	Ivanna-IEL-A (IEL-A)
IEL	Keratin, type II cytoskeletal 8 OS=Mus musculus GN=Krt8 PE=1 SV=4	K2C8_MOUSE	TRUE	TRUE	lAELEAALQR	1	iTRAQ8plex (+304)	65.22	34.3505	49.1	2.26761	0	-0.1063	0.6647	0.8278	1856	2331	4151	2869	0.904918	4.11071	13.4521	473.282	1416.82	3	0.000540715	0.381368	Locus:1.1.1.2850.6 File:"Jeremy_20131004_iTRAQ_IELA_1.wiff"	IEL	Ivanna-IEL-A (IEL-A)
IEL	Keratin, type II cytoskeletal 8 OS=Mus musculus GN=Krt8 PE=1 SV=4	K2C8_MOUSE	TRUE	TRUE	lAELEAALQR	1	iTRAQ8plex (+304)	66.62	34.3505	53.38	1.63827	0	-0.1147	0.5277	0.8925	2325	2904	4737	3743	0.905417	3.97736	13.7428	473.282	1416.82	3	0.000540715	0.381368	Locus:1.1.1.2849.5 File:"Jeremy_20131004_iTRAQ_IELA_1.wiff"	IEL	Ivanna-IEL-A (IEL-A)
IEL	Keratin, type II cytoskeletal 8 OS=Mus musculus GN=Krt8 PE=1 SV=4	K2C8_MOUSE	TRUE	TRUE	lAELEAALQR	1	iTRAQ8plex (+304)	62.46	34.3505	45.93	1.95861	0	-0.08794	0.5986	0.7582	3107	3939	6667	4598	0.905661	3.8139	14.1604	473.282	1416.82	3	0.000540715	0.381368	Locus:1.1.1.2846.4 File:"Jeremy_20131004_iTRAQ_IELA_1.wiff"	IEL	Ivanna-IEL-A (IEL-A)
IEL	Keratin, type II cytoskeletal 8 OS=Mus musculus GN=Krt8 PE=1 SV=4	K2C8_MOUSE	TRUE	TRUE	lAELEAALQR	1	iTRAQ8plex (+304)	72.38	34.3505	54.82	1.88606	0	-0.01816	0.4922	0.9261	3321	4409	6621	5466	0.905694	3.8139	14.2745	473.282	1416.82	3	0.000540715	0.381368	Locus:1.1.1.2847.4 File:"Jeremy_20131004_iTRAQ_IELA_1.wiff"	IEL	Ivanna-IEL-A (IEL-A)
IEL	Keratin, type II cytoskeletal 8 OS=Mus musculus GN=Krt8 PE=1 SV=4	K2C8_MOUSE	TRUE	TRUE	lAELEAALQR	1	iTRAQ8plex (+304)	72.16	34.3505	53	2.19382	0	-0.3174	0.3643	0.5659	3249	3539	5959	4249	0.905623	3.86785	14.0529	473.282	1416.82	3	0.000510715	0.360209	Locus:1.1.1.2844.4 File:"Jeremy_20131004_iTRAQ_IELA_1.wiff"	IEL	Ivanna-IEL-A (IEL-A)
IEL	Keratin, type II cytoskeletal 8 OS=Mus musculus GN=Krt8 PE=1 SV=4	K2C8_MOUSE	TRUE	TRUE	lAELEAALQR	1	iTRAQ8plex (+304)	69.83	34.3505	52.86	1.85387	0	-0.4165	-0.0794	0.5468	1317	1341	1797	1700	0.902694	4.60629	12.5875	473.282	1416.82	3	0.000480715	0.33905	Locus:1.1.1.2853.7 File:"Jeremy_20131004_iTRAQ_IELA_1.wiff"	IEL	Ivanna-IEL-A (IEL-A)
IEL	Keratin, type II cytoskeletal 8 OS=Mus musculus GN=Krt8 PE=1 SV=4	K2C8_MOUSE	TRUE	TRUE	lAELEAALQR	1	iTRAQ8plex (+304)	45.53	34.3505	36.27	0.886057	0	-0.4584	0.4375	-0.09656	582	572	1132	502	0.898977	5.1899	11.445	473.282	1416.82	3	0.000450715	0.317891	Locus:1.1.1.2865.4 File:"Jeremy_20131004_iTRAQ_IELA_1.wiff"	IEL	Ivanna-IEL-A (IEL-A)
IEL	Keratin, type II cytoskeletal 8 OS=Mus musculus GN=Krt8 PE=1 SV=4	K2C8_MOUSE	TRUE	TRUE	lAELEAALQR	1	iTRAQ8plex (+304)	34.61	34.3505	31.54		0	-1.19	-0.2381	-0.7526	408.4	245	501	233	0.896529	5.81864	10.4382	473.282	1416.82	3	0.000420715	0.296732	Locus:1.1.1.2920.5 File:"Jeremy_20131004_iTRAQ_IELA_4.wiff"	IEL	Ivanna-IEL-A (IEL-A)
IEL	Keratin, type II cytoskeletal 8 OS=Mus musculus GN=Krt8 PE=1 SV=4	K2C8_MOUSE	TRUE	TRUE	lAELEAALQR	0.99	iTRAQ8plex (+304)	20.17	34.3505	13.31		0	-0.2603	-0.105	0.05012	253	276	338	235	0.896443	5.9692	10.1059	473.282	1416.82	3	0.000420715	0.296732	Locus:1.1.1.2921.5 File:"Jeremy_20131004_iTRAQ_IELA_4.wiff"	IEL	Ivanna-IEL-A (IEL-A)
IEL	Keratin, type II cytoskeletal 8 OS=Mus musculus GN=Krt8 PE=1 SV=4	K2C8_MOUSE	TRUE	TRUE	lAELEAALQR	1	iTRAQ8plex (+304)	52.66	34.3505	41.75	1.11919	0	-0.3481	0.1493	0.4861	986	1049	1570	1226	0.901338	4.75903	12.2381	473.282	1416.82	3	0.000420715	0.296732	Locus:1.1.1.2855.5 File:"Jeremy_20131004_iTRAQ_IELA_1.wiff"	IEL	Ivanna-IEL-A (IEL-A)
IEL	Keratin, type II cytoskeletal 8 OS=Mus musculus GN=Krt8 PE=1 SV=4	K2C8_MOUSE	TRUE	TRUE	lAELEAALQR	1	iTRAQ8plex (+304)	41.9	34.3505	32.9	1.85387	0	-0.291	0.3673	0.5789	6875	7617	12640	9068	0.905873	3.59079	15.1437	709.419	1416.82	2	0.000364715	0.257235	Locus:1.1.1.2851.18 File:"Jeremy_20131004_iTRAQ_IELA_1.wiff"	IEL	Ivanna-IEL-A (IEL-A)
IEL	Keratin, type II cytoskeletal 8 OS=Mus musculus GN=Krt8 PE=1 SV=4	K2C8_MOUSE	TRUE	TRUE	lAELEAALQR	1	iTRAQ8plex (+304)	40.63	34.3505	31.36	2.31876	0	-0.3118	0.3325	0.6178	12750	13950	22870	17230	0.906198	3.33416	16.0276	709.419	1416.82	2	0.000364715	0.257235	Locus:1.1.1.2848.17 File:"Jeremy_20131004_iTRAQ_IELA_1.wiff"	IEL	Ivanna-IEL-A (IEL-A)
IEL	Keratin, type II cytoskeletal 8 OS=Mus musculus GN=Krt8 PE=1 SV=4	K2C8_MOUSE	TRUE	TRUE	lAELEAALQR	1	iTRAQ8plex (+304)	40.39	34.3505	30.64	2.35655	0	0.05702	0.6108	0.9537	10800	15060	23320	18100	0.906198	3.33416	16.0379	709.419	1416.82	2	0.000184715	0.13028	Locus:1.1.1.2842.18 File:"Jeremy_20131004_iTRAQ_IELA_1.wiff"	IEL	Ivanna-IEL-A (IEL-A)
IEL	Keratin, type II cytoskeletal 8 OS=Mus musculus GN=Krt8 PE=1 SV=4	K2C8_MOUSE	TRUE	TRUE	lAELEAALQR	1	iTRAQ8plex (+304)	38.77	34.3505	29.58	2.55284	0	-0.3694	0.3934	0.5189	15390	16210	28770	19530	0.906167	3.26534	16.2859	709.419	1416.82	2	0.000184715	0.13028	Locus:1.1.1.2845.18 File:"Jeremy_20131004_iTRAQ_IELA_1.wiff"	IEL	Ivanna-IEL-A (IEL-A)
IEL	Keratin, type II cytoskeletal 8 OS=Mus musculus GN=Krt8 PE=1 SV=4	K2C8_MOUSE	TRUE	TRUE	lAELEAALQR	1	iTRAQ8plex (+304)	39.38	34.3505	29.86	0.823909	0	0.05282	0.6377	1.253	197.3	276	429	399	0.89632	5.90326	10.3457	473.282	1416.82	3	0.000150715	0.1063	Locus:1.1.1.2837.3 File:"Jeremy_20131004_iTRAQ_IELA_1.wiff"	IEL	Ivanna-IEL-A (IEL-A)
IEL	Keratin, type II cytoskeletal 8 OS=Mus musculus GN=Krt8 PE=1 SV=4	K2C8_MOUSE	TRUE	TRUE	lAELEAALQR	1	iTRAQ8plex (+304)	57.44	34.3505	45.89	1.10237	0	-0.2016	0.7368	0.8428	275.2	326	644	429	0.896982	5.65545	10.7093	473.282	1416.82	3	0.000120715	0.0851407	Locus:1.1.1.2838.3 File:"Jeremy_20131004_iTRAQ_IELA_1.wiff"	IEL	Ivanna-IEL-A (IEL-A)
IEL	Keratin, type II cytoskeletal 8 OS=Mus musculus GN=Krt8 PE=1 SV=4	K2C8_MOUSE	TRUE	TRUE	lAELEAALQR	1	iTRAQ8plex (+304)	65.01	34.3505	48.16	2.18709	0	0.2237	0.6397	0.7639	796.2	1232	1772	1187	0.901821	4.75903	12.284	473.282	1416.82	3	0.000120715	0.0851407	Locus:1.1.1.2840.4 File:"Jeremy_20131004_iTRAQ_IELA_1.wiff"	IEL	Ivanna-IEL-A (IEL-A)
IEL	Keratin, type II cytoskeletal 8 OS=Mus musculus GN=Krt8 PE=1 SV=4	K2C8_MOUSE	TRUE	TRUE	lAELEAALQR	1	iTRAQ8plex (+304)	55.84	34.3505	45.44	2.20761	0	-0.02223	0.448	0.9188	1509	1997	2922	2472	0.9044	4.25255	13.1196	473.282	1416.82	3	0.000120715	0.0851407	Locus:1.1.1.2841.7 File:"Jeremy_20131004_iTRAQ_IELA_1.wiff"	IEL	Ivanna-IEL-A (IEL-A)
IEL	Keratin, type II cytoskeletal 8 OS=Mus musculus GN=Krt8 PE=1 SV=4	K2C8_MOUSE	TRUE	TRUE	lAELEAALQR	1	iTRAQ8plex (+304)	74.23	34.3505	56.15	2.24413	0	-0.291	0.5044	0.9865	2743	3077	5460	4678	0.905562	3.92037	13.962	473.282	1416.82	3	0.000120715	0.0851407	Locus:1.1.1.2843.3 File:"Jeremy_20131004_iTRAQ_IELA_1.wiff"	IEL	Ivanna-IEL-A (IEL-A)
IEL	Keratin, type II cytoskeletal 8 OS=Mus musculus GN=Krt8 PE=1 SV=4	K2C8_MOUSE	TRUE	TRUE	lAELEAALQR	1	iTRAQ8plex (+304)	32.6	34.3505	27.43	0.657577	0	-0.3441	-0.2174	-0.07902	573.7	603	726	501	0.898068	5.36669	11.231	473.282	1416.82	3	9.07152e-05	0.0639817	Locus:1.1.1.2755.7 File:"Jeremy_20131004_iTRAQ_IELA_2.wiff"	IEL	Ivanna-IEL-A (IEL-A)
IEL	Keratin, type II cytoskeletal 8 OS=Mus musculus GN=Krt8 PE=1 SV=4	K2C8_MOUSE	TRUE	TRUE	lAELEAALQR	1	iTRAQ8plex (+304)	36.9	34.3505	32.59	0.39794	0	-0.5329	0.4557	0.3749	592	561	1153	685	0.899471	5.1899	11.5464	473.282	1416.82	3	9.07152e-05	0.0639817	Locus:1.1.1.2754.4 File:"Jeremy_20131004_iTRAQ_IELA_2.wiff"	IEL	Ivanna-IEL-A (IEL-A)
IEL	Keratin, type II cytoskeletal 8 OS=Mus musculus GN=Krt8 PE=1 SV=4	K2C8_MOUSE	TRUE	TRUE	lAELEAALQR	1	iTRAQ8plex (+304)	41.05	34.3505	31.37	1.69897	0	-0.3393	0.4367	0.5557	3721	4000	7159	4834	0.905694	3.8139	14.2669	709.419	1416.82	2	4.47152e-05	0.0315378	Locus:1.1.1.2839.21 File:"Jeremy_20131004_iTRAQ_IELA_1.wiff"	IEL	Ivanna-IEL-A (IEL-A)
IEL	Keratin, type II cytoskeletal 8 OS=Mus musculus GN=Krt8 PE=1 SV=4	K2C8_MOUSE	TRUE	TRUE	lAELEAALQR	1	iTRAQ8plex (+304)	35.87	34.3505	28.11	0.823909	0	-0.3836	0.1623	-1.754	717.8	725	1183	235	0.898977	5.1899	11.4822	473.282	1416.82	3	0.000149285	0.105291	Locus:1.1.1.2748.5 File:"Jeremy_20131004_iTRAQ_IELA_2.wiff"	IEL	Ivanna-IEL-A (IEL-A)
IEL	Keratin, type II cytoskeletal 8 OS=Mus musculus GN=Krt8 PE=1 SV=4	K2C8_MOUSE	TRUE	TRUE	lAELEAALQR	1	iTRAQ8plex (+304)	34.97	34.3505	30.25	0.744727	0	-0.4348	0.461	0.482	757.9	766	1481	939	0.900378	4.95192	11.9454	473.282	1416.82	3	0.000149285	0.105291	Locus:1.1.1.2749.7 File:"Jeremy_20131004_iTRAQ_IELA_2.wiff"	IEL	Ivanna-IEL-A (IEL-A)
IEL	Keratin, type II cytoskeletal 8 OS=Mus musculus GN=Krt8 PE=1 SV=4	K2C8_MOUSE	TRUE	TRUE	lAELEAALQR	1	iTRAQ8plex (+304)	30.28	34.3505	22.25	0.537602	0	-0.1709	0.08893	0.4578	147.1	173	224	178	0.89801	6.03097	9.49606	473.282	1416.82	3	0.000329285	0.232245	Locus:1.1.1.2898.8 File:"Jeremy_20131004_iTRAQ_IELA_1.wiff"	IEL	Ivanna-IEL-A (IEL-A)
IEL	Keratin, type II cytoskeletal 8 OS=Mus musculus GN=Krt8 PE=1 SV=4	K2C8_MOUSE	TRUE	TRUE	lAELEAALQR	0.99	iTRAQ8plex (+304)	19.04	34.3505	14.53		0	-0.2956	0.3968	0.2256	162	173	298	166.7	0.897571	6.03097	9.64331	473.282	1416.82	3	0.000359285	0.253404	Locus:1.1.1.2896.3 File:"Jeremy_20131004_iTRAQ_IELA_1.wiff"	IEL	Ivanna-IEL-A (IEL-A)
IEL	Keratin, type II cytoskeletal 8 OS=Mus musculus GN=Krt8 PE=1 SV=4	K2C8_MOUSE	TRUE	TRUE	lAELEAALQR	1	iTRAQ8plex (+304)	48.96	34.3505	36.08	0.853872	0	0.2415	0.2667	0.5444	662.2	1031	1162	860.7	0.900378	5.03238	11.8595	473.282	1416.82	3	0.000359285	0.253404	Locus:1.1.1.2745.6 File:"Jeremy_20131004_iTRAQ_IELA_2.wiff"	IEL	Ivanna-IEL-A (IEL-A)
IEL	Keratin, type II cytoskeletal 8 OS=Mus musculus GN=Krt8 PE=1 SV=4	K2C8_MOUSE	TRUE	TRUE	lAELEAALQR	0.97	iTRAQ8plex (+304)	18.11	34.3505	10.89		No Values (0.0)	No Values (0.0)	Reference Missing (6.643856)	No Values (0.0)	No Values (0.0)	No Values (0.0)	Reference Missing (6.643856)	No Values (0.0)	0.900152	5.83526	8.81057	473.282	1416.82	3	0.000479285	0.338041	Locus:1.1.1.2882.4 File:"Jeremy_20131004_iTRAQ_IELA_1.wiff"	IEL	Ivanna-IEL-A (IEL-A)
IEL	Keratin, type II cytoskeletal 8 OS=Mus musculus GN=Krt8 PE=1 SV=4	K2C8_MOUSE	TRUE	TRUE	lAELEAALQR	1	iTRAQ8plex (+304)	43.69	34.3505	34.78	1.74473	0	-0.5728	0.3809	0.635	898.2	836	1652	1224	0.901338	4.8606	12.1706	473.282	1416.82	3	0.000509285	0.3592	Locus:1.1.1.2737.3 File:"Jeremy_20131004_iTRAQ_IELA_5.wiff"	IEL	Ivanna-IEL-A (IEL-A)
IEL	Keratin, type II cytoskeletal 8 OS=Mus musculus GN=Krt8 PE=1 SV=4	K2C8_MOUSE	TRUE	TRUE	lAELEAALQR	1	iTRAQ8plex (+304)	50.94	34.3505	42.57	1.05061	0	-0.3672	0.4304	1.051	725	777	1368	1287	0.900858	4.95192	12.0213	473.282	1416.82	3	0.000509285	0.3592	Locus:1.1.1.2738.4 File:"Jeremy_20131004_iTRAQ_IELA_5.wiff"	IEL	Ivanna-IEL-A (IEL-A)
IEL	Keratin, type II cytoskeletal 8 OS=Mus musculus GN=Krt8 PE=1 SV=4	K2C8_MOUSE	TRUE	TRUE	lAELEAALQR	1	iTRAQ8plex (+304)	38.89	34.3505	31.56	1.25964	0	-0.2002	-0.2901	0.1351	19	22	23	19	0.903444	5.14859	6.37504	473.282	1416.83	3	0.000659285	0.464995	Locus:1.1.1.3574.2 File:"Jeremy_20131004_iTRAQ_IELA_7.wiff"	IEL	Ivanna-IEL-A (IEL-A)
IEL	Keratin, type II cytoskeletal 8 OS=Mus musculus GN=Krt8 PE=1 SV=4	K2C8_MOUSE	TRUE	TRUE	lAELEAALQR	1	iTRAQ8plex (+304)	27.61	34.3505	22.32		0	-0.2671	-0.1823	0.1303	2892	3208	3743	2880	0.905177	4.03268	13.6352	709.42	1416.83	2	0.000675285	0.47628	Locus:1.1.1.2867.13 File:"Jeremy_20131004_iTRAQ_IELA_4.wiff"	IEL	Ivanna-IEL-A (IEL-A)
IEL	Keratin, type II cytoskeletal 8 OS=Mus musculus GN=Krt8 PE=1 SV=4	K2C8_MOUSE	TRUE	TRUE	lAELEAALQR	1	iTRAQ8plex (+304)	28.93	34.3505	22.39		0	-0.268	-0.03075	0.162	3311	3677	4728	3363	0.905562	3.92037	13.8803	709.42	1416.83	2	0.000775285	0.54681	Locus:1.1.1.2738.20 File:"Jeremy_20131004_iTRAQ_IELA_2.wiff"	IEL	Ivanna-IEL-A (IEL-A)
IEL	Keratin, type II cytoskeletal 8 OS=Mus musculus GN=Krt8 PE=1 SV=4	K2C8_MOUSE	TRUE	TRUE	lAELEAALQR	1	iTRAQ8plex (+304)	53.47	34.3505	42.54	2.18046	0	-0.08437	0.2513	0.8006	1033	1309	1760	1570	0.902277	4.67886	12.4696	473.282	1416.83	3	0.000809285	0.57079	Locus:1.1.1.2732.5 File:"Jeremy_20131004_iTRAQ_IELA_5.wiff"	IEL	Ivanna-IEL-A (IEL-A)
IEL	Keratin, type II cytoskeletal 8 OS=Mus musculus GN=Krt8 PE=1 SV=4	K2C8_MOUSE	TRUE	TRUE	lAELEAALQR	1	iTRAQ8plex (+304)	42.22	34.3505	31.38	1.14874	0	0.2315	0.5442	1.138	796	1242	1644	1500	0.901821	4.75903	12.3393	473.282	1416.83	3	0.000809285	0.57079	Locus:1.1.1.2731.4 File:"Jeremy_20131004_iTRAQ_IELA_5.wiff"	IEL	Ivanna-IEL-A (IEL-A)
IEL	Keratin, type II cytoskeletal 8 OS=Mus musculus GN=Krt8 PE=1 SV=4	K2C8_MOUSE	TRUE	TRUE	lAELEAALQR	1	iTRAQ8plex (+304)	62.03	34.3505	47.83	1.79588	0	-0.5775	-0.04775	-0.1925	1186	1071	1667	962	0.901338	4.75903	12.2544	473.282	1416.83	3	0.000869285	0.613108	Locus:1.1.1.2735.4 File:"Jeremy_20131004_iTRAQ_IELA_5.wiff"	IEL	Ivanna-IEL-A (IEL-A)
IEL	Keratin, type II cytoskeletal 8 OS=Mus musculus GN=Krt8 PE=1 SV=4	K2C8_MOUSE	TRUE	TRUE	lAELEAALQR	1	iTRAQ8plex (+304)	27.95	34.3505	20.77		0	-0.2631	0.03246	0.3249	3991	4462	5922	4489	0.905661	3.8139	14.2033	709.42	1416.83	2	0.000995285	0.701976	Locus:1.1.1.2861.20 File:"Jeremy_20131004_iTRAQ_IELA_4.wiff"	IEL	Ivanna-IEL-A (IEL-A)
IEL	Keratin, type II cytoskeletal 8 OS=Mus musculus GN=Krt8 PE=1 SV=4	K2C8_MOUSE	TRUE	TRUE	lAELEAALQR	1	iTRAQ8plex (+304)	32.57	34.3505	22.07		0	-0.2694	-0.2974	Value Missing (-6.643856)	240.6	255	285	Value Missing (-6.643856)	0.897571	6.03097	9.60844	473.282	1416.83	3	0.00119928	0.845858	Locus:1.1.1.2893.3 File:"Jeremy_20131004_iTRAQ_IELA_1.wiff"	IEL	Ivanna-IEL-A (IEL-A)
IEL	Keratin, type II cytoskeletal 8 OS=Mus musculus GN=Krt8 PE=1 SV=4	K2C8_MOUSE	TRUE	TRUE	lAELEAALQR	1	iTRAQ8plex (+304)	24.21	34.3505	19.44		No Values (0.0)	Reference Missing (6.643856)	Reference Missing (6.643856)	No Values (0.0)	No Values (0.0)	Reference Missing (6.643856)	Reference Missing (6.643856)	No Values (0.0)	0.899695	5.90393	8.96578	473.282	1416.83	3	0.00119928	0.845858	Locus:1.1.1.2894.4 File:"Jeremy_20131004_iTRAQ_IELA_1.wiff"	IEL	Ivanna-IEL-A (IEL-A)
IEL	Keratin, type II cytoskeletal 8 OS=Mus musculus GN=Krt8 PE=1 SV=4	K2C8_MOUSE	TRUE	TRUE	lAELEAALQR	1	iTRAQ8plex (+304)	24.5	34.3505	17.32		No Values (0.0)	Reference Missing (6.643856)	Reference Missing (6.643856)	No Values (0.0)	No Values (0.0)	Reference Missing (6.643856)	Reference Missing (6.643856)	No Values (0.0)	0.898813	5.99747	9.25503	473.282	1416.83	3	0.00119928	0.845858	Locus:1.1.1.2891.6 File:"Jeremy_20131004_iTRAQ_IELA_1.wiff"	IEL	Ivanna-IEL-A (IEL-A)
IEL	Keratin, type II cytoskeletal 8 OS=Mus musculus GN=Krt8 PE=1 SV=4	K2C8_MOUSE	TRUE	TRUE	lAELEAALQR	1	iTRAQ8plex (+304)	28.79	34.3505	23.66	0.443697	0	-0.1813	0.2439	-2.564	686.7	793	1206	152	0.898977	5.1899	11.4705	473.282	1416.83	3	0.00122928	0.867017	Locus:1.1.1.2994.7 File:"Jeremy_20131004_iTRAQ_IELA_3.wiff"	IEL	Ivanna-IEL-A (IEL-A)
IEL	Keratin, type II cytoskeletal 8 OS=Mus musculus GN=Krt8 PE=1 SV=4	K2C8_MOUSE	TRUE	TRUE	lAELEAALQR	1	iTRAQ8plex (+304)	26.09	34.3505	22.36	0.657577	0	-0.4023	-0.008657	0.4166	248.7	255	357	296	0.896177	5.9692	10.1758	473.283	1416.83	3	0.00131928	0.930494	Locus:1.1.1.2938.5 File:"Jeremy_20131004_iTRAQ_IELA_4.wiff"	IEL	Ivanna-IEL-A (IEL-A)
IEL	Keratin, type II cytoskeletal 8 OS=Mus musculus GN=Krt8 PE=1 SV=4	K2C8_MOUSE	TRUE	TRUE	lAELEAALQR	1	iTRAQ8plex (+304)	33.68	34.3505	20.97		0	-0.1992	0.7347	0.11	175.7	205.6	418	173	0.896808	6.01944	9.92526	473.283	1416.83	3	0.00131928	0.930494	Locus:1.1.1.2940.6 File:"Jeremy_20131004_iTRAQ_IELA_4.wiff"	IEL	Ivanna-IEL-A (IEL-A)
IEL	Keratin, type II cytoskeletal 8 OS=Mus musculus GN=Krt8 PE=1 SV=4	K2C8_MOUSE	TRUE	TRUE	lAELEAALQR	0.99	iTRAQ8plex (+304)	18.76	34.3505	16.17		0	-0.4689	-0.4324	-0.6795	490.2	470	541	296	0.896982	5.65545	10.8115	473.283	1416.83	3	0.00137928	0.972812	Locus:1.1.1.2768.5 File:"Jeremy_20131004_iTRAQ_IELA_2.wiff"	IEL	Ivanna-IEL-A (IEL-A)
IEL	Keratin, type II cytoskeletal 8 OS=Mus musculus GN=Krt8 PE=1 SV=4	K2C8_MOUSE	TRUE	TRUE	lAELEAALQR	1	iTRAQ8plex (+304)	61.44	34.3505	47.94	1.95861	0	0.0307	0.4389	0.7151	1300	1773	2522	1875	0.90359	4.42218	12.8669	473.283	1416.83	3	0.00137928	0.972812	Locus:1.1.1.2730.5 File:"Jeremy_20131004_iTRAQ_IELA_2.wiff"	IEL	Ivanna-IEL-A (IEL-A)
IEL	Keratin, type II cytoskeletal 8 OS=Mus musculus GN=Krt8 PE=1 SV=4	K2C8_MOUSE	TRUE	TRUE	lAELEAALQR	1	iTRAQ8plex (+304)	52.55	34.3505	39.83	1.21467	0	-0.4867	0.319	0.6003	1301	1275	2303	1736	0.903142	4.5083	12.6915	473.283	1416.83	3	0.00137928	0.972812	Locus:1.1.1.2731.7 File:"Jeremy_20131004_iTRAQ_IELA_2.wiff"	IEL	Ivanna-IEL-A (IEL-A)
IEL	Keratin, type II cytoskeletal 8 OS=Mus musculus GN=Krt8 PE=1 SV=4	K2C8_MOUSE	TRUE	TRUE	lAELEAALQR	1	iTRAQ8plex (+304)	47.7	34.3505	34.41	1.3279	0	-0.4152	0.3749	0.5812	1206	1236	2221	1591	0.902694	4.60629	12.6106	473.283	1416.83	3	0.00137928	0.972812	Locus:1.1.1.2733.6 File:"Jeremy_20131004_iTRAQ_IELA_2.wiff"	IEL	Ivanna-IEL-A (IEL-A)
IEL	Keratin, type II cytoskeletal 8 OS=Mus musculus GN=Krt8 PE=1 SV=4	K2C8_MOUSE	TRUE	TRUE	lAELEAALQR	1	iTRAQ8plex (+304)	52.33	34.3505	42.59	1.74473	0	-0.4352	-0.278	0.06062	1271	1262	1537	1209	0.901821	4.67886	12.366	473.283	1416.83	3	0.00155928	1.09977	Locus:1.1.1.2734.3 File:"Jeremy_20131004_iTRAQ_IELA_5.wiff"	IEL	Ivanna-IEL-A (IEL-A)
IEL	Keratin, type II cytoskeletal 8 OS=Mus musculus GN=Krt8 PE=1 SV=4	K2C8_MOUSE	TRUE	TRUE	lAELEAALQR	1	iTRAQ8plex (+304)	46.46	34.3505	36.48	1.20066	0	-4.478	-2.619	0.2034	399	48.41	92	408	0.896808	6.01944	9.88785	473.283	1416.83	3	0.00158928	1.12092	Locus:1.1.1.2663.2 File:"Jeremy_20131004_iTRAQ_IELA_7.wiff"	IEL	Ivanna-IEL-A (IEL-A)
IEL	Keratin, type II cytoskeletal 8 OS=Mus musculus GN=Krt8 PE=1 SV=4	K2C8_MOUSE	TRUE	TRUE	lAELEAALQR	1	iTRAQ8plex (+304)	44.97	34.3505	37.72	0.619789	0	-0.1412	0.4966	0.04841	623.2	754	1268	591	0.899471	5.1113	11.6601	473.283	1416.83	3	0.00161928	1.14208	Locus:1.1.1.2874.3 File:"Jeremy_20131004_iTRAQ_IELA_4.wiff"	IEL	Ivanna-IEL-A (IEL-A)
IEL	Keratin, type II cytoskeletal 8 OS=Mus musculus GN=Krt8 PE=1 SV=4	K2C8_MOUSE	TRUE	TRUE	lAELEAALQR	1	iTRAQ8plex (+304)	47.42	34.3505	36.78	1.33724	0	-0.238	0.1705	0.1186	837.2	949	1367	828	0.900378	4.95192	11.959	473.283	1416.83	3	0.00161928	1.14208	Locus:1.1.1.2985.6 File:"Jeremy_20131004_iTRAQ_IELA_3.wiff"	IEL	Ivanna-IEL-A (IEL-A)
IEL	Keratin, type II cytoskeletal 8 OS=Mus musculus GN=Krt8 PE=1 SV=4	K2C8_MOUSE	TRUE	TRUE	lAELEAALQR	1	iTRAQ8plex (+304)	41.11	34.3505	32.46	1.88606	0	-0.5824	0.2017	0.005594	937.4	850	1550	860	0.900858	4.95192	12.0353	473.283	1416.83	3	0.00161928	1.14208	Locus:1.1.1.2740.5 File:"Jeremy_20131004_iTRAQ_IELA_5.wiff"	IEL	Ivanna-IEL-A (IEL-A)
IEL	Keratin, type II cytoskeletal 8 OS=Mus musculus GN=Krt8 PE=1 SV=4	K2C8_MOUSE	TRUE	TRUE	lAELEAALQR	1	iTRAQ8plex (+304)	39.89	34.3505	32.46	1.24413	0	-0.4768	0.0798	0.3279	919	897	1397	1033	0.900858	4.8606	12.0519	473.283	1416.83	3	0.00161928	1.14208	Locus:1.1.1.2986.3 File:"Jeremy_20131004_iTRAQ_IELA_3.wiff"	IEL	Ivanna-IEL-A (IEL-A)
IEL	Keratin, type II cytoskeletal 8 OS=Mus musculus GN=Krt8 PE=1 SV=4	K2C8_MOUSE	TRUE	TRUE	lAELEAALQR	1	iTRAQ8plex (+304)	51.42	34.3505	42.45	1.31876	0	-0.5479	0.1821	0.6988	1126	1064	1812	1598	0.902277	4.67886	12.4512	473.283	1416.83	3	0.00164928	1.16324	Locus:1.1.1.2729.5 File:"Jeremy_20131004_iTRAQ_IELA_5.wiff"	IEL	Ivanna-IEL-A (IEL-A)
IEL	Keratin, type II cytoskeletal 8 OS=Mus musculus GN=Krt8 PE=1 SV=4	K2C8_MOUSE	TRUE	TRUE	lAELEAALQR	1	iTRAQ8plex (+304)	39.57	34.3505	30.39	1.18709	0	-0.4192	-0.2154	0.3551	1637	1654	2052	1873	0.903142	4.42218	12.817	473.283	1416.83	3	0.00164928	1.16324	Locus:1.1.1.2971.6 File:"Jeremy_20131004_iTRAQ_IELA_3.wiff"	IEL	Ivanna-IEL-A (IEL-A)
IEL	Keratin, type II cytoskeletal 8 OS=Mus musculus GN=Krt8 PE=1 SV=4	K2C8_MOUSE	TRUE	TRUE	lAELEAALQR	0.99	iTRAQ8plex (+304)	21.6	34.3505	10.65		No Values (0.0)	No Values (0.0)	Reference Missing (6.643856)	No Values (0.0)	No Values (0.0)	No Values (0.0)	Reference Missing (6.643856)	No Values (0.0)	0.900152	5.83526	8.81698	473.283	1416.83	3	0.00170928	1.20556	Locus:1.1.1.2888.5 File:"Jeremy_20131004_iTRAQ_IELA_1.wiff"	IEL	Ivanna-IEL-A (IEL-A)
IEL	Keratin, type II cytoskeletal 8 OS=Mus musculus GN=Krt8 PE=1 SV=4	K2C8_MOUSE	TRUE	TRUE	lAELEAALQR	1	iTRAQ8plex (+304)	46.23	34.3505	36.77	1.82391	0	0.05063	-0.205	-0.05136	674	918	875	603	0.899471	5.1899	11.584	473.283	1416.83	3	0.00173928	1.22672	Locus:1.1.1.2992.5 File:"Jeremy_20131004_iTRAQ_IELA_3.wiff"	IEL	Ivanna-IEL-A (IEL-A)
IEL	Keratin, type II cytoskeletal 8 OS=Mus musculus GN=Krt8 PE=1 SV=4	K2C8_MOUSE	TRUE	TRUE	lAELEAALQR	1	iTRAQ8plex (+304)	42.9	34.3505	36.83	0.886057	0	0.2361	-0.01883	0.1162	749.1	1156	1103	746	0.900378	5.03238	11.8743	473.283	1416.83	3	0.00173928	1.22672	Locus:1.1.1.2991.7 File:"Jeremy_20131004_iTRAQ_IELA_3.wiff"	IEL	Ivanna-IEL-A (IEL-A)
IEL	Keratin, type II cytoskeletal 8 OS=Mus musculus GN=Krt8 PE=1 SV=4	K2C8_MOUSE	TRUE	TRUE	lAELEAALQR	1	iTRAQ8plex (+304)	29.9	34.3505	23.88	0.920819	0	-0.3917	0.1242	1.225	674	714	1031	1335	0.900378	5.03238	11.8742	473.283	1416.83	3	0.00179928	1.26904	Locus:1.1.1.2868.4 File:"Jeremy_20131004_iTRAQ_IELA_4.wiff"	IEL	Ivanna-IEL-A (IEL-A)
IEL	Keratin, type II cytoskeletal 8 OS=Mus musculus GN=Krt8 PE=1 SV=4	K2C8_MOUSE	TRUE	TRUE	lAELEAALQR	1	iTRAQ8plex (+304)	47.88	34.3505	38.38	1.38722	0	-0.6344	-0.3248	0.4728	1416	1252	1635	1741	0.902694	4.60629	12.5613	473.283	1416.83	3	0.00179928	1.26904	Locus:1.1.1.2736.6 File:"Jeremy_20131004_iTRAQ_IELA_2.wiff"	IEL	Ivanna-IEL-A (IEL-A)
IEL	Keratin, type II cytoskeletal 8 OS=Mus musculus GN=Krt8 PE=1 SV=4	K2C8_MOUSE	TRUE	TRUE	lAELEAALQR	1	iTRAQ8plex (+304)	41.73	34.3505	35.11	0.49485	0	-0.3056	-0.2726	0.3892	1338	1454	1622	1566	0.902694	4.60629	12.5459	473.283	1416.83	3	0.00179928	1.26904	Locus:1.1.1.2737.6 File:"Jeremy_20131004_iTRAQ_IELA_2.wiff"	IEL	Ivanna-IEL-A (IEL-A)
IEL	Keratin, type II cytoskeletal 8 OS=Mus musculus GN=Krt8 PE=1 SV=4	K2C8_MOUSE	TRUE	TRUE	lAELEAALQR	1	iTRAQ8plex (+304)	40.88	34.3505	32.26	1.45593	0	-0.4703	-0.2302	0.08355	1267	1231	1578	1222	0.901821	4.67886	12.3712	473.283	1416.83	3	0.00182928	1.2902	Locus:1.1.1.2734.5 File:"Jeremy_20131004_iTRAQ_IELA_2.wiff"	IEL	Ivanna-IEL-A (IEL-A)
IEL	Keratin, type II cytoskeletal 8 OS=Mus musculus GN=Krt8 PE=1 SV=4	K2C8_MOUSE	TRUE	TRUE	lAELEAALQR	1	iTRAQ8plex (+304)	75.88	34.3505	57.77	1.92082	0	-0.2953	0.1082	0.6932	1883	2081	2908	2669	0.9044	4.25255	13.2199	473.283	1416.83	3	0.00182928	1.2902	Locus:1.1.1.2728.4 File:"Jeremy_20131004_iTRAQ_IELA_2.wiff"	IEL	Ivanna-IEL-A (IEL-A)
IEL	Keratin, type II cytoskeletal 8 OS=Mus musculus GN=Krt8 PE=1 SV=4	K2C8_MOUSE	TRUE	TRUE	lAELEAALQR	1	iTRAQ8plex (+304)	56.15	34.3505	44.27	1.14267	0	0.6162	1.055	1.191	234	469	684	458	0.897253	5.56982	10.8494	473.283	1416.83	3	0.00185928	1.31136	Locus:1.1.1.2660.2 File:"Jeremy_20131004_iTRAQ_IELA_7.wiff"	IEL	Ivanna-IEL-A (IEL-A)
IEL	Keratin, type II cytoskeletal 8 OS=Mus musculus GN=Krt8 PE=1 SV=4	K2C8_MOUSE	TRUE	TRUE	lAELEAALQR	1	iTRAQ8plex (+304)	43.77	34.3505	35.51	0.744727	0	0.1395	0.2847	0.4427	726.7	1058	1288	885	0.900378	4.95192	11.9504	473.283	1416.83	3	0.00188928	1.33252	Locus:1.1.1.2988.5 File:"Jeremy_20131004_iTRAQ_IELA_3.wiff"	IEL	Ivanna-IEL-A (IEL-A)
IEL	Keratin, type II cytoskeletal 8 OS=Mus musculus GN=Krt8 PE=1 SV=4	K2C8_MOUSE	TRUE	TRUE	lAELEAALQR	1	iTRAQ8plex (+304)	52.66	34.3505	39.21	1.61979	0	0.4826	1.52	1.419	286	530	1124	644	0.898523	5.27431	11.3354	473.283	1416.83	3	0.00194928	1.37483	Locus:1.1.1.2746.6 File:"Jeremy_20131004_iTRAQ_IELA_2.wiff"	IEL	Ivanna-IEL-A (IEL-A)
IEL	Keratin, type II cytoskeletal 8 OS=Mus musculus GN=Krt8 PE=1 SV=4	K2C8_MOUSE	TRUE	TRUE	lAELEAALQR	1	iTRAQ8plex (+304)	73.27	34.3505	51.36	1.72125	0	-0.4187	0.3464	0.335	755	767	1372	853	0.900378	5.03238	11.8715	473.283	1416.83	3	0.00197928	1.39599	Locus:1.1.1.2636.2 File:"Jeremy_20131004_iTRAQ_IELA_7.wiff"	IEL	Ivanna-IEL-A (IEL-A)
IEL	Keratin, type II cytoskeletal 8 OS=Mus musculus GN=Krt8 PE=1 SV=4	K2C8_MOUSE	TRUE	TRUE	lAELEAALQR	1	iTRAQ8plex (+304)	31.3	34.3505	26.55	1.22915	0	-0.5314	0.4902	0.6434	715	684	1416	980	0.900378	5.03238	11.8899	473.283	1416.83	3	0.00197928	1.39599	Locus:1.1.1.2871.5 File:"Jeremy_20131004_iTRAQ_IELA_4.wiff"	IEL	Ivanna-IEL-A (IEL-A)
IEL	Keratin, type II cytoskeletal 8 OS=Mus musculus GN=Krt8 PE=1 SV=4	K2C8_MOUSE	TRUE	TRUE	lAELEAALQR	1	iTRAQ8plex (+304)	43.95	34.3505	35.17	1.67778	0	-0.7059	0.06994	0.6412	870.7	744	1297	1190	0.900858	4.95192	12.002	473.283	1416.83	3	0.00197928	1.39599	Locus:1.1.1.2872.7 File:"Jeremy_20131004_iTRAQ_IELA_4.wiff"	IEL	Ivanna-IEL-A (IEL-A)
IEL	Keratin, type II cytoskeletal 8 OS=Mus musculus GN=Krt8 PE=1 SV=4	K2C8_MOUSE	TRUE	TRUE	lAELEAALQR	1	iTRAQ8plex (+304)	41.49	34.3505	32.23	0.920819	0	-0.4054	-0.1377	0.1166	826	838	1095	814	0.899927	5.03238	11.8029	473.283	1416.83	3	0.00200928	1.41715	Locus:1.1.1.2743.8 File:"Jeremy_20131004_iTRAQ_IELA_2.wiff"	IEL	Ivanna-IEL-A (IEL-A)
IEL	Keratin, type II cytoskeletal 8 OS=Mus musculus GN=Krt8 PE=1 SV=4	K2C8_MOUSE	TRUE	TRUE	lAELEAALQR	1	iTRAQ8plex (+304)	37.16	34.3505	30.48	1	0	0.2278	0.3562	0.8233	869.9	1347	1605	1346	0.901821	4.75903	12.3354	473.283	1416.83	3	0.00200928	1.41715	Locus:1.1.1.2742.5 File:"Jeremy_20131004_iTRAQ_IELA_2.wiff"	IEL	Ivanna-IEL-A (IEL-A)
IEL	Keratin, type II cytoskeletal 8 OS=Mus musculus GN=Krt8 PE=1 SV=4	K2C8_MOUSE	TRUE	TRUE	lAELEAALQR	1	iTRAQ8plex (+304)	44.84	34.3505	36.59	1.07572	0	-0.5673	0.357	0.6343	1493	1394	2703	2034	0.90359	4.42218	12.8963	473.283	1416.83	3	0.00200928	1.41715	Locus:1.1.1.2970.5 File:"Jeremy_20131004_iTRAQ_IELA_3.wiff"	IEL	Ivanna-IEL-A (IEL-A)
IEL	Keratin, type II cytoskeletal 8 OS=Mus musculus GN=Krt8 PE=1 SV=4	K2C8_MOUSE	TRUE	TRUE	lAELEAALQR	1	iTRAQ8plex (+304)	44.97	34.3505	36.2	1.95861	0	-0.6466	0.5135	0.7637	1684	1508	3368	2488	0.9044	4.25255	13.1434	473.283	1416.83	3	0.00209928	1.48063	Locus:1.1.1.2847.5 File:"Jeremy_20131004_iTRAQ_IELA_4.wiff"	IEL	Ivanna-IEL-A (IEL-A)
IEL	Keratin, type II cytoskeletal 8 OS=Mus musculus GN=Krt8 PE=1 SV=4	K2C8_MOUSE	TRUE	TRUE	lAELEAALQR	1	iTRAQ8plex (+304)	33.55	34.3505	30.06	1.20066	0	-0.5221	0.09101	0.7411	1725	1657	2612	2515	0.904018	4.33969	13.0548	473.283	1416.83	3	0.00209928	1.48063	Locus:1.1.1.2848.5 File:"Jeremy_20131004_iTRAQ_IELA_4.wiff"	IEL	Ivanna-IEL-A (IEL-A)
IEL	Keratin, type II cytoskeletal 8 OS=Mus musculus GN=Krt8 PE=1 SV=4	K2C8_MOUSE	TRUE	TRUE	lAELEAALQR	1	iTRAQ8plex (+304)	58.94	34.3505	45.06	1.95861	0	-0.3318	0.1406	-2.195	317	327	511	82	0.89632	5.90326	10.2726	473.283	1416.83	3	0.00212928	1.50179	Locus:1.1.1.2668.4 File:"Jeremy_20131004_iTRAQ_IELA_7.wiff"	IEL	Ivanna-IEL-A (IEL-A)
IEL	Keratin, type II cytoskeletal 8 OS=Mus musculus GN=Krt8 PE=1 SV=4	K2C8_MOUSE	TRUE	TRUE	lAELEAALQR	1	iTRAQ8plex (+304)	36.61	34.3505	23.26	0.721246	0	-0.4383	-0.08577	1.077	1050	1073	1404	1894	0.902277	4.67886	12.4043	473.283	1416.83	3	0.00212928	1.50179	Locus:1.1.1.2739.5 File:"Jeremy_20131004_iTRAQ_IELA_2.wiff"	IEL	Ivanna-IEL-A (IEL-A)
IEL	Keratin, type II cytoskeletal 8 OS=Mus musculus GN=Krt8 PE=1 SV=4	K2C8_MOUSE	TRUE	TRUE	lAELEAALQR	1	iTRAQ8plex (+304)	51.59	34.3505	40.81	1.1549	0	0.07168	0.2623	0.6204	2068	2887	3587	2812	0.904918	4.11071	13.4709	473.283	1416.83	3	0.00212928	1.50179	Locus:1.1.1.2714.3 File:"Jeremy_20131004_iTRAQ_IELA_5.wiff"	IEL	Ivanna-IEL-A (IEL-A)
IEL	Keratin, type II cytoskeletal 8 OS=Mus musculus GN=Krt8 PE=1 SV=4	K2C8_MOUSE	TRUE	TRUE	lAELEAALQR	1	iTRAQ8plex (+304)	56.06	34.3505	45.1	1.61979	0	0.06281	0.4512	0.7116	2022	2815	3959	2911	0.904918	4.11071	13.5151	473.283	1416.83	3	0.00212928	1.50179	Locus:1.1.1.2713.3 File:"Jeremy_20131004_iTRAQ_IELA_5.wiff"	IEL	Ivanna-IEL-A (IEL-A)
IEL	Keratin, type II cytoskeletal 8 OS=Mus musculus GN=Krt8 PE=1 SV=4	K2C8_MOUSE	TRUE	TRUE	lAELEAALQR	1	iTRAQ8plex (+304)	37.05	34.3505	29.18		0	0.2587	0.2883	0.6693	357	563	634	502	0.897636	5.46427	11.0056	473.283	1416.83	3	0.00215928	1.52295	Locus:1.1.1.2892.5 File:"Jeremy_20131004_iTRAQ_IELA_4.wiff"	IEL	Ivanna-IEL-A (IEL-A)
IEL	Keratin, type II cytoskeletal 8 OS=Mus musculus GN=Krt8 PE=1 SV=4	K2C8_MOUSE	TRUE	TRUE	lAELEAALQR	1	iTRAQ8plex (+304)	46.65	34.3505	36.96	1.07058	0	-0.2761	-0.1098	0.4871	1836	2040	2472	2286	0.904018	4.33969	13.0758	473.283	1416.83	3	0.00215928	1.52295	Locus:1.1.1.2716.3 File:"Jeremy_20131004_iTRAQ_IELA_5.wiff"	IEL	Ivanna-IEL-A (IEL-A)
IEL	Keratin, type II cytoskeletal 8 OS=Mus musculus GN=Krt8 PE=1 SV=4	K2C8_MOUSE	TRUE	TRUE	lAELEAALQR	1	iTRAQ8plex (+304)	32.89	34.3505	26.58	1.05061	0	-0.5644	-0.4441	0.05135	1541	1406	1664	1455	0.902694	4.60629	12.5665	473.283	1416.83	3	0.00224928	1.58642	Locus:1.1.1.2974.5 File:"Jeremy_20131004_iTRAQ_IELA_3.wiff"	IEL	Ivanna-IEL-A (IEL-A)
IEL	Keratin, type II cytoskeletal 8 OS=Mus musculus GN=Krt8 PE=1 SV=4	K2C8_MOUSE	TRUE	TRUE	lAELEAALQR	1	iTRAQ8plex (+304)	40.97	34.3505	33.19	0.853872	0	-0.5059	-0.2251	0.444	1518	1455	1881	1835	0.903142	4.5083	12.7076	473.283	1416.83	3	0.00224928	1.58642	Locus:1.1.1.2973.7 File:"Jeremy_20131004_iTRAQ_IELA_3.wiff"	IEL	Ivanna-IEL-A (IEL-A)
IEL	Keratin, type II cytoskeletal 8 OS=Mus musculus GN=Krt8 PE=1 SV=4	K2C8_MOUSE	TRUE	TRUE	lAELEAALQR	1	iTRAQ8plex (+304)	29.75	34.3505	23.01	1.56864	0	-0.1038	0.3508	0.5077	727	906	1332	919	0.900378	4.95192	11.9233	473.283	1416.83	3	0.00230928	1.62874	Locus:1.1.1.2989.4 File:"Jeremy_20131004_iTRAQ_IELA_3.wiff"	IEL	Ivanna-IEL-A (IEL-A)
IEL	Keratin, type II cytoskeletal 8 OS=Mus musculus GN=Krt8 PE=1 SV=4	K2C8_MOUSE	TRUE	TRUE	lAELEAALQR	1	iTRAQ8plex (+304)	57.44	34.3505	46.54	2.05552	0	-0.382	0.1234	0.6792	2266	2371	3526	3181	0.904918	4.11071	13.4696	473.283	1416.83	3	0.00230928	1.62874	Locus:1.1.1.2845.8 File:"Jeremy_20131004_iTRAQ_IELA_4.wiff"	IEL	Ivanna-IEL-A (IEL-A)
IEL	Keratin, type II cytoskeletal 8 OS=Mus musculus GN=Krt8 PE=1 SV=4	K2C8_MOUSE	TRUE	TRUE	lAELEAALQR	1	iTRAQ8plex (+304)	27.55	34.3505	20.53		0	0.01564	0.148	0.6026	3661	4924	5883	4919	0.905661	3.8139	14.2428	709.421	1416.83	2	0.00233528	1.64708	Locus:1.1.1.2736.20 File:"Jeremy_20131004_iTRAQ_IELA_5.wiff"	IEL	Ivanna-IEL-A (IEL-A)
IEL	Keratin, type II cytoskeletal 8 OS=Mus musculus GN=Krt8 PE=1 SV=4	K2C8_MOUSE	TRUE	TRUE	lAELEAALQR	1	iTRAQ8plex (+304)	52.8	34.3505	39.99	1.92082	0	-0.5051	0.6308	-1.29	337	317	755	142	0.89675	5.73665	10.599	473.283	1416.83	3	0.00236928	1.67106	Locus:1.1.1.2651.2 File:"Jeremy_20131004_iTRAQ_IELA_7.wiff"	IEL	Ivanna-IEL-A (IEL-A)
IEL	Keratin, type II cytoskeletal 8 OS=Mus musculus GN=Krt8 PE=1 SV=4	K2C8_MOUSE	TRUE	TRUE	lAELEAALQR	1	iTRAQ8plex (+304)	27.46	34.3505	19.43		0	0.1103	0.1238	0.5113	2875	4105	4576	3653	0.905562	3.92037	13.8926	709.421	1416.83	2	0.00239528	1.6894	Locus:1.1.1.2735.18 File:"Jeremy_20131004_iTRAQ_IELA_2.wiff"	IEL	Ivanna-IEL-A (IEL-A)
IEL	Keratin, type II cytoskeletal 8 OS=Mus musculus GN=Krt8 PE=1 SV=4	K2C8_MOUSE	TRUE	TRUE	lAELEAALQR	1	iTRAQ8plex (+304)	40.9	34.3505	31.54	1	0	-0.8519	-0.549	0.004066	2061	1562	2057	1883	0.90359	4.42218	12.8847	473.283	1416.83	3	0.00242928	1.71338	Locus:1.1.1.2850.4 File:"Jeremy_20131004_iTRAQ_IELA_4.wiff"	IEL	Ivanna-IEL-A (IEL-A)
IEL	Keratin, type II cytoskeletal 8 OS=Mus musculus GN=Krt8 PE=1 SV=4	K2C8_MOUSE	TRUE	TRUE	lAELEAALQR	1	iTRAQ8plex (+304)	38.9	34.3505	30.21	1.85387	0	-0.8985	-0.06576	-0.9801	18	13	25	9	0.903988	5.14058	6.02237	473.283	1416.83	3	0.00245928	1.73454	Locus:1.1.1.3577.2 File:"Jeremy_20131004_iTRAQ_IELA_7.wiff"	IEL	Ivanna-IEL-A (IEL-A)
IEL	Keratin, type II cytoskeletal 8 OS=Mus musculus GN=Krt8 PE=1 SV=4	K2C8_MOUSE	TRUE	TRUE	lAELEAALQR	1	iTRAQ8plex (+304)	34.98	34.3505	30.67	1.21467	0	-0.5595	-0.04363	-0.4014	956	870	1352	682	0.900378	4.95192	11.9144	473.283	1416.83	3	0.00254928	1.79801	Locus:1.1.1.2869.7 File:"Jeremy_20131004_iTRAQ_IELA_4.wiff"	IEL	Ivanna-IEL-A (IEL-A)
IEL	Keratin, type II cytoskeletal 8 OS=Mus musculus GN=Krt8 PE=1 SV=4	K2C8_MOUSE	TRUE	TRUE	lAELEAALQR	1	iTRAQ8plex (+304)	55.64	34.3505	43.21	1.95861	0	-0.2359	0.2161	0.6316	2295	2632	3819	3131	0.904918	4.11071	13.5359	473.283	1416.83	3	0.00254928	1.79801	Locus:1.1.1.2844.4 File:"Jeremy_20131004_iTRAQ_IELA_4.wiff"	IEL	Ivanna-IEL-A (IEL-A)
IEL	Keratin, type II cytoskeletal 8 OS=Mus musculus GN=Krt8 PE=1 SV=4	K2C8_MOUSE	TRUE	TRUE	lAELEAALQR	1	iTRAQ8plex (+304)	21.65	34.3505	13.05	0.744727	0	-0.6373	-0.3423	0.146	479.5	419	551	480	0.897253	5.56982	10.914	473.283	1416.83	3	0.00257928	1.81917	Locus:1.1.1.2873.4 File:"Jeremy_20131004_iTRAQ_IELA_1.wiff"	IEL	Ivanna-IEL-A (IEL-A)
IEL	Keratin, type II cytoskeletal 8 OS=Mus musculus GN=Krt8 PE=1 SV=4	K2C8_MOUSE	TRUE	TRUE	lAELEAALQR	1	iTRAQ8plex (+304)	22.56	34.3505	18.13		0	-0.1587	-0.05686	0.4145	398.2	471	552	469	0.897253	5.56982	10.8843	473.283	1416.83	3	0.00257928	1.81917	Locus:1.1.1.2871.4 File:"Jeremy_20131004_iTRAQ_IELA_1.wiff"	IEL	Ivanna-IEL-A (IEL-A)
IEL	Keratin, type II cytoskeletal 8 OS=Mus musculus GN=Krt8 PE=1 SV=4	K2C8_MOUSE	TRUE	TRUE	lAELEAALQR	1	iTRAQ8plex (+304)	23.99	34.3505	18.23		0	-0.1107	0.01133	0.6115	368	450	531	490	0.897253	5.65545	10.8447	473.283	1416.83	3	0.00257928	1.81917	Locus:1.1.1.2877.4 File:"Jeremy_20131004_iTRAQ_IELA_1.wiff"	IEL	Ivanna-IEL-A (IEL-A)
IEL	Keratin, type II cytoskeletal 8 OS=Mus musculus GN=Krt8 PE=1 SV=4	K2C8_MOUSE	TRUE	TRUE	lAELEAALQR	1	iTRAQ8plex (+304)	28.22	34.3505	21.17		0	-0.5825	0.02614	0.6619	316	286	450	430	0.896529	5.81864	10.5333	473.283	1416.83	3	0.00257928	1.81917	Locus:1.1.1.2874.4 File:"Jeremy_20131004_iTRAQ_IELA_1.wiff"	IEL	Ivanna-IEL-A (IEL-A)
IEL	Keratin, type II cytoskeletal 8 OS=Mus musculus GN=Krt8 PE=1 SV=4	K2C8_MOUSE	TRUE	TRUE	lAELEAALQR	0.99	iTRAQ8plex (+304)	17.85	34.3505	17.23		0	-0.4611	-0.1256	-0.0019	492.7	475	650	445	0.897636	5.46427	11.0103	473.283	1416.83	3	0.00257928	1.81917	Locus:1.1.1.2876.4 File:"Jeremy_20131004_iTRAQ_IELA_1.wiff"	IEL	Ivanna-IEL-A (IEL-A)
IEL	Keratin, type II cytoskeletal 8 OS=Mus musculus GN=Krt8 PE=1 SV=4	K2C8_MOUSE	TRUE	TRUE	lAELEAALQR	1	iTRAQ8plex (+304)	26.24	34.3505	20.92		0	-0.3715	-0.06866	-0.1621	349	356	481.1	286	0.896529	5.81864	10.5237	473.283	1416.83	3	0.00263928	1.86149	Locus:1.1.1.2774.4 File:"Jeremy_20131004_iTRAQ_IELA_2.wiff"	IEL	Ivanna-IEL-A (IEL-A)
IEL	Keratin, type II cytoskeletal 8 OS=Mus musculus GN=Krt8 PE=1 SV=4	K2C8_MOUSE	TRUE	TRUE	lAELEAALQR	1	iTRAQ8plex (+304)	34.39	34.3505	29.05		0	-0.6877	-0.009158	0.5885	337	286	470	439	0.89675	5.73665	10.5812	473.283	1416.83	3	0.00263928	1.86149	Locus:1.1.1.2775.3 File:"Jeremy_20131004_iTRAQ_IELA_2.wiff"	IEL	Ivanna-IEL-A (IEL-A)
IEL	Keratin, type II cytoskeletal 8 OS=Mus musculus GN=Krt8 PE=1 SV=4	K2C8_MOUSE	TRUE	TRUE	lAELEAALQR	1	iTRAQ8plex (+304)	24.65	34.3505	20.84		0	0.9811	1.16	1.322	153	378	470	318	0.89632	5.90326	10.3652	473.283	1416.83	3	0.00263928	1.86149	Locus:1.1.1.2771.5 File:"Jeremy_20131004_iTRAQ_IELA_2.wiff"	IEL	Ivanna-IEL-A (IEL-A)
IEL	Keratin, type II cytoskeletal 8 OS=Mus musculus GN=Krt8 PE=1 SV=4	K2C8_MOUSE	TRUE	TRUE	lAELEAALQR	1	iTRAQ8plex (+304)	34.71	34.3505	28.14	0.769551	0	-0.5929	-0.2178	-0.3963	356.2	317	449	255	0.896529	5.81864	10.4275	473.283	1416.83	3	0.00263928	1.86149	Locus:1.1.1.2772.4 File:"Jeremy_20131004_iTRAQ_IELA_2.wiff"	IEL	Ivanna-IEL-A (IEL-A)
IEL	Keratin, type II cytoskeletal 8 OS=Mus musculus GN=Krt8 PE=1 SV=4	K2C8_MOUSE	TRUE	TRUE	lAELEAALQR	1	iTRAQ8plex (+304)	36.28	34.3505	28.87	0.886057	0	-0.3293	-0.1376	0.3036	1093	1169	1448	1212	0.901821	4.75903	12.265	473.283	1416.83	3	0.00272928	1.92497	Locus:1.1.1.2741.5 File:"Jeremy_20131004_iTRAQ_IELA_2.wiff"	IEL	Ivanna-IEL-A (IEL-A)
IEL	Keratin, type II cytoskeletal 8 OS=Mus musculus GN=Krt8 PE=1 SV=4	K2C8_MOUSE	TRUE	TRUE	lAELEAALQR	1	iTRAQ8plex (+304)	59.91	34.3505	47.13	1.76955	0	-0.2073	0.5904	1.133	1778	2111	3737	3327	0.904918	4.11071	13.419	473.283	1416.83	3	0.00272928	1.92497	Locus:1.1.1.2727.4 File:"Jeremy_20131004_iTRAQ_IELA_2.wiff"	IEL	Ivanna-IEL-A (IEL-A)
IEL	Keratin, type II cytoskeletal 8 OS=Mus musculus GN=Krt8 PE=1 SV=4	K2C8_MOUSE	TRUE	TRUE	lAELEAALQR	1	iTRAQ8plex (+304)	26.26	34.3505	15.56		0	0.1537	0.03122	0.2347	3099	4536	4683	3316	0.905562	3.92037	13.9324	709.421	1416.83	2	0.00273528	1.9292	Locus:1.1.1.2742.21 File:"Jeremy_20131004_iTRAQ_IELA_5.wiff"	IEL	Ivanna-IEL-A (IEL-A)
IEL	Keratin, type II cytoskeletal 8 OS=Mus musculus GN=Krt8 PE=1 SV=4	K2C8_MOUSE	TRUE	TRUE	lAELEAALQR	1	iTRAQ8plex (+304)	35.91	34.3505	30.76		0	-0.5186	0.1386	0.2479	419.2	398	663	448	0.897253	5.56982	10.913	473.283	1416.83	3	0.00275928	1.94613	Locus:1.1.1.2893.3 File:"Jeremy_20131004_iTRAQ_IELA_4.wiff"	IEL	Ivanna-IEL-A (IEL-A)
IEL	Keratin, type II cytoskeletal 8 OS=Mus musculus GN=Krt8 PE=1 SV=4	K2C8_MOUSE	TRUE	TRUE	lAELEAALQR	1	iTRAQ8plex (+304)	27.96	34.3505	19.12	1.37675	0	-0.2791	-0.4339	0.1413	20.02	22	22	20.07	0.903444	5.14859	6.39386	473.283	1416.83	3	0.00275928	1.94613	Locus:1.1.1.3621.2 File:"Jeremy_20131004_iTRAQ_IELA_7.wiff"	IEL	Ivanna-IEL-A (IEL-A)
IEL	Keratin, type II cytoskeletal 8 OS=Mus musculus GN=Krt8 PE=1 SV=4	K2C8_MOUSE	TRUE	TRUE	lAELEAALQR	1	iTRAQ8plex (+304)	38.35	34.3505	29.26	1.82391	0	-0.1318	-0.02906	-0.02163	910.7	1102	1313	827	0.900858	4.95192	12.0198	473.283	1416.83	3	0.00275928	1.94613	Locus:1.1.1.2865.5 File:"Jeremy_20131004_iTRAQ_IELA_4.wiff"	IEL	Ivanna-IEL-A (IEL-A)
IEL	Keratin, type II cytoskeletal 8 OS=Mus musculus GN=Krt8 PE=1 SV=4	K2C8_MOUSE	TRUE	TRUE	lAELEAALQR	1	iTRAQ8plex (+304)	40.02	34.3505	33.31	1.08092	0	-0.2993	0.2192	0.299	728.6	797	1222	806	0.899927	5.03238	11.7951	473.283	1416.83	3	0.00275928	1.94613	Locus:1.1.1.2866.5 File:"Jeremy_20131004_iTRAQ_IELA_4.wiff"	IEL	Ivanna-IEL-A (IEL-A)
IEL	Keratin, type II cytoskeletal 8 OS=Mus musculus GN=Krt8 PE=1 SV=4	K2C8_MOUSE	TRUE	TRUE	lAELEAALQR	1	iTRAQ8plex (+304)	46.04	34.3505	34.66	1.49485	0	-0.756	-0.2502	-0.1684	459	369	561	377	0.896982	5.65545	10.7863	473.283	1416.83	3	0.00278928	1.96729	Locus:1.1.1.2672.6 File:"Jeremy_20131004_iTRAQ_IELA_7.wiff"	IEL	Ivanna-IEL-A (IEL-A)
IEL	Keratin, type II cytoskeletal 8 OS=Mus musculus GN=Krt8 PE=1 SV=4	K2C8_MOUSE	TRUE	TRUE	lAELEAALQR	1	iTRAQ8plex (+304)	24.8	34.3505	23.95	1.04576	0	1.315	1.796	1.531	125.7	398	604	307	0.896529	5.81864	10.4865	473.283	1416.83	3	0.00278928	1.96729	Locus:1.1.1.2895.4 File:"Jeremy_20131004_iTRAQ_IELA_4.wiff"	IEL	Ivanna-IEL-A (IEL-A)
IEL	Keratin, type II cytoskeletal 8 OS=Mus musculus GN=Krt8 PE=1 SV=4	K2C8_MOUSE	TRUE	TRUE	lAELEAALQR	1	iTRAQ8plex (+304)	31.68	34.3505	27.87	1.03621	0	-0.6105	-0.3388	-2.091	452.7	390	533	123	0.89675	5.73665	10.5495	473.283	1416.83	3	0.00278928	1.96729	Locus:1.1.1.2896.4 File:"Jeremy_20131004_iTRAQ_IELA_4.wiff"	IEL	Ivanna-IEL-A (IEL-A)
IEL	Keratin, type II cytoskeletal 8 OS=Mus musculus GN=Krt8 PE=1 SV=4	K2C8_MOUSE	TRUE	TRUE	lAELEAALQR	1	iTRAQ8plex (+304)	49.77	34.3505	34.82	1.60206	0	-0.7271	-1.266	0.1617	15.84	13	10	16	0.904551	5.1377	5.77716	473.283	1416.83	3	0.00278928	1.96729	Locus:1.1.1.3560.2 File:"Jeremy_20131004_iTRAQ_IELA_7.wiff"	IEL	Ivanna-IEL-A (IEL-A)
IEL	Keratin, type II cytoskeletal 8 OS=Mus musculus GN=Krt8 PE=1 SV=4	K2C8_MOUSE	TRUE	TRUE	lAELEAALQR	1	iTRAQ8plex (+304)	50.99	34.3505	39.75	1.74473	0	-0.6174	0.3851	0.3699	479	430	888.2	552	0.898068	5.36669	11.198	473.283	1416.83	3	0.00281928	1.98844	Locus:1.1.1.2827.3 File:"Jeremy_20131004_iTRAQ_IELA_4.wiff"	IEL	Ivanna-IEL-A (IEL-A)
IEL	Keratin, type II cytoskeletal 8 OS=Mus musculus GN=Krt8 PE=1 SV=4	K2C8_MOUSE	TRUE	TRUE	lAELEAALQR	1	iTRAQ8plex (+304)	38.3	34.3505	30.87	0.958607	0	-0.2371	0.2843	0.09723	377	428	664	368	0.897253	5.65545	10.8431	473.283	1416.83	3	0.00281928	1.98844	Locus:1.1.1.2826.6 File:"Jeremy_20131004_iTRAQ_IELA_4.wiff"	IEL	Ivanna-IEL-A (IEL-A)
IEL	Keratin, type II cytoskeletal 8 OS=Mus musculus GN=Krt8 PE=1 SV=4	K2C8_MOUSE	TRUE	TRUE	lAELEAALQR	1	iTRAQ8plex (+304)	28.81	34.3505	24.65		0	-0.4342	-0.4017	0.3853	193	193	214	225	0.897571	6.02933	9.68825	473.283	1416.83	3	0.00287928	2.03076	Locus:1.1.1.2600.6 File:"Jeremy_20131004_iTRAQ_IELA_8.wiff"	IEL	Ivanna-IEL-A (IEL-A)
IEL	Keratin, type II cytoskeletal 8 OS=Mus musculus GN=Krt8 PE=1 SV=4	K2C8_MOUSE	TRUE	TRUE	lAELEAALQR	1	iTRAQ8plex (+304)	52.29	34.3505	40.64	1.61979	0	-0.4547	0.2029	0.6289	25.02	25	41	34	0.903288	5.2836	6.96602	473.283	1416.83	3	0.00287928	2.03076	Locus:1.1.1.3490.2 File:"Jeremy_20131004_iTRAQ_IELA_7.wiff"	IEL	Ivanna-IEL-A (IEL-A)
IEL	Keratin, type II cytoskeletal 8 OS=Mus musculus GN=Krt8 PE=1 SV=4	K2C8_MOUSE	TRUE	TRUE	lAELEAALQR	1	iTRAQ8plex (+304)	43.67	34.3505	35.62	1.19382	0	-0.395	0.2964	0.1945	1092	1122	1926	1130	0.901821	4.67886	12.3636	473.283	1416.83	3	0.00293928	2.07308	Locus:1.1.1.2863.4 File:"Jeremy_20131004_iTRAQ_IELA_4.wiff"	IEL	Ivanna-IEL-A (IEL-A)
IEL	Keratin, type II cytoskeletal 8 OS=Mus musculus GN=Krt8 PE=1 SV=4	K2C8_MOUSE	TRUE	TRUE	lAELEAALQR	1	iTRAQ8plex (+304)	44.47	34.3505	37.15	1.284	0	-0.3052	0.4482	0.637	856.7	943	1659	1172	0.901338	4.8606	12.177	473.283	1416.83	3	0.00293928	2.07308	Locus:1.1.1.2864.4 File:"Jeremy_20131004_iTRAQ_IELA_4.wiff"	IEL	Ivanna-IEL-A (IEL-A)
IEL	Keratin, type II cytoskeletal 8 OS=Mus musculus GN=Krt8 PE=1 SV=4	K2C8_MOUSE	TRUE	TRUE	lAELEAALQR	1	iTRAQ8plex (+304)	56.63	34.3505	43.75	1.34679	0	-0.6067	2.003	0.03376	15	14	84	14	0.903245	5.2836	6.98868	473.283	1416.83	3	0.00296928	2.09424	Locus:1.1.1.3471.4 File:"Jeremy_20131004_iTRAQ_IELA_7.wiff"	IEL	Ivanna-IEL-A (IEL-A)
IEL	Keratin, type II cytoskeletal 8 OS=Mus musculus GN=Krt8 PE=1 SV=4	K2C8_MOUSE	TRUE	TRUE	lAELEAALQR	1	iTRAQ8plex (+304)	20.85	34.3505	15.94	0.455932	0	0.07087	0.008033	-0.05827	562	777	838	501	0.898523	5.27431	11.3869	473.283	1416.83	3	0.00299928	2.1154	Locus:1.1.1.2758.7 File:"Jeremy_20131004_iTRAQ_IELA_2.wiff"	IEL	Ivanna-IEL-A (IEL-A)
IEL	Keratin, type II cytoskeletal 8 OS=Mus musculus GN=Krt8 PE=1 SV=4	K2C8_MOUSE	TRUE	TRUE	lAELEAALQR	1	iTRAQ8plex (+304)	66.15	34.3505	51.78	2.01323	0	-0.5343	0.1737	0.3639	1704	1607	2750	1958	0.904018	4.33969	12.9692	473.283	1416.83	3	0.00302928	2.13656	Locus:1.1.1.2630.2 File:"Jeremy_20131004_iTRAQ_IELA_7.wiff"	IEL	Ivanna-IEL-A (IEL-A)
IEL	Keratin, type II cytoskeletal 8 OS=Mus musculus GN=Krt8 PE=1 SV=4	K2C8_MOUSE	TRUE	TRUE	lAELEAALQR	1	iTRAQ8plex (+304)	54.6	34.3505	43.82	1.82391	0	-0.4222	-3.764	0.9007	878	890	150	1417	0.899927	5.1113	11.7035	473.283	1416.83	3	0.00305928	2.15772	Locus:1.1.1.2633.2 File:"Jeremy_20131004_iTRAQ_IELA_7.wiff"	IEL	Ivanna-IEL-A (IEL-A)
IEL	Keratin, type II cytoskeletal 8 OS=Mus musculus GN=Krt8 PE=1 SV=4	K2C8_MOUSE	TRUE	TRUE	lAELEAALQR	1	iTRAQ8plex (+304)	38.13	34.3505	28.44	1.5376	0	-0.2568	0.1372	0.5692	982.9	1110	1554	1289	0.901821	4.75903	12.2691	473.283	1416.83	3	0.00305928	2.15772	Locus:1.1.1.2741.4 File:"Jeremy_20131004_iTRAQ_IELA_5.wiff"	IEL	Ivanna-IEL-A (IEL-A)
IEL	Keratin, type II cytoskeletal 8 OS=Mus musculus GN=Krt8 PE=1 SV=4	K2C8_MOUSE	TRUE	TRUE	lAELEAALQR	1	iTRAQ8plex (+304)	24.14	34.3505	18.55		0	-0.2141	-0.1339	0.3635	39.02	45	52	45	0.902904	5.42558	7.50001	473.283	1416.83	3	0.00308928	2.17888	Locus:1.1.1.3651.4 File:"Jeremy_20131004_iTRAQ_IELA_2.wiff"	IEL	Ivanna-IEL-A (IEL-A)
IEL	Keratin, type II cytoskeletal 8 OS=Mus musculus GN=Krt8 PE=1 SV=4	K2C8_MOUSE	TRUE	TRUE	lAELEAALQR	1	iTRAQ8plex (+304)	44.6	34.3505	36.23	0.920819	0	-0.6189	-1.857	0.3626	34	30	15	39	0.903288	5.25037	6.88264	473.283	1416.83	3	0.00311928	2.20003	Locus:1.1.1.3485.2 File:"Jeremy_20131004_iTRAQ_IELA_7.wiff"	IEL	Ivanna-IEL-A (IEL-A)
IEL	Keratin, type II cytoskeletal 8 OS=Mus musculus GN=Krt8 PE=1 SV=4	K2C8_MOUSE	TRUE	TRUE	lAELEAALQR	1	iTRAQ8plex (+304)	24.44	34.3505	20.55	1.26761	0	-0.07079	0.2136	-0.09364	23	29	39	20	0.903333	5.2149	6.79442	473.283	1416.83	3	0.00311928	2.20003	Locus:1.1.1.3615.2 File:"Jeremy_20131004_iTRAQ_IELA_4.wiff"	IEL	Ivanna-IEL-A (IEL-A)
IEL	Keratin, type II cytoskeletal 8 OS=Mus musculus GN=Krt8 PE=1 SV=4	K2C8_MOUSE	TRUE	TRUE	lAELEAALQR	1	iTRAQ8plex (+304)	50.84	34.3505	37.04	2.07572	0	-0.686	-0.08872	0.01761	39	33	53	36	0.903076	5.37661	7.33092	473.283	1416.83	3	0.00311928	2.20003	Locus:1.1.1.3484.2 File:"Jeremy_20131004_iTRAQ_IELA_7.wiff"	IEL	Ivanna-IEL-A (IEL-A)
IEL	Keratin, type II cytoskeletal 8 OS=Mus musculus GN=Krt8 PE=1 SV=4	K2C8_MOUSE	TRUE	TRUE	lAELEAALQR	1	iTRAQ8plex (+304)	21.92	34.3505	15.9		0	-0.2217	0.02157	0.294	3188	3658	4707	3519	0.905562	3.92037	13.8796	709.421	1416.83	2	0.00317528	2.23953	Locus:1.1.1.2745.18 File:"Jeremy_20131004_iTRAQ_IELA_5.wiff"	IEL	Ivanna-IEL-A (IEL-A)
IEL	Keratin, type II cytoskeletal 8 OS=Mus musculus GN=Krt8 PE=1 SV=4	K2C8_MOUSE	TRUE	TRUE	lAELEAALQR	1	iTRAQ8plex (+304)	20.27	34.3505	13.27	0.408935	0	0.2288	-0.4727	-0.5929	173	264	193	112	0.89801	6.03097	9.53528	473.283	1416.83	3	0.00317928	2.24235	Locus:1.1.1.3419.4 File:"Jeremy_20131004_iTRAQ_IELA_4.wiff"	IEL	Ivanna-IEL-A (IEL-A)
IEL	Keratin, type II cytoskeletal 8 OS=Mus musculus GN=Krt8 PE=1 SV=4	K2C8_MOUSE	TRUE	TRUE	lAELEAALQR	1	iTRAQ8plex (+304)	37.38	34.3505	25.99	0.721246	0	-0.621	-0.1027	-0.99	164	142	224	82	0.898813	5.99747	9.25739	473.283	1416.83	3	0.00317928	2.24235	Locus:1.1.1.3420.12 File:"Jeremy_20131004_iTRAQ_IELA_4.wiff"	IEL	Ivanna-IEL-A (IEL-A)
IEL	Keratin, type II cytoskeletal 8 OS=Mus musculus GN=Krt8 PE=1 SV=4	K2C8_MOUSE	TRUE	TRUE	lAELEAALQR	1	iTRAQ8plex (+304)	41.83	34.3505	31.15	1.67778	0	-0.5988	-0.203	0.05702	19	17	24	18	0.903444	5.14602	6.2854	473.283	1416.83	3	0.00317928	2.24235	Locus:1.1.1.3544.2 File:"Jeremy_20131004_iTRAQ_IELA_7.wiff"	IEL	Ivanna-IEL-A (IEL-A)
IEL	Keratin, type II cytoskeletal 8 OS=Mus musculus GN=Krt8 PE=1 SV=4	K2C8_MOUSE	TRUE	TRUE	lAELEAALQR	1	iTRAQ8plex (+304)	40.95	34.3505	33.17	1.65758	0	-0.2403	0.1806	0.3408	22	25	36	25	0.903333	5.2149	6.75489	473.283	1416.83	3	0.00317928	2.24235	Locus:1.1.1.3517.2 File:"Jeremy_20131004_iTRAQ_IELA_7.wiff"	IEL	Ivanna-IEL-A (IEL-A)
IEL	Keratin, type II cytoskeletal 8 OS=Mus musculus GN=Krt8 PE=1 SV=4	K2C8_MOUSE	TRUE	TRUE	lAELEAALQR	1	iTRAQ8plex (+304)	46.54	34.3505	33.3	1.74473	0	-0.2064	0.596	0.3832	22.27	26	48	26	0.903288	5.25037	6.93393	473.283	1416.83	3	0.00317928	2.24235	Locus:1.1.1.3518.2 File:"Jeremy_20131004_iTRAQ_IELA_7.wiff"	IEL	Ivanna-IEL-A (IEL-A)
IEL	Keratin, type II cytoskeletal 8 OS=Mus musculus GN=Krt8 PE=1 SV=4	K2C8_MOUSE	TRUE	TRUE	lAELEAALQR	1	iTRAQ8plex (+304)	64.73	34.3505	48.49	1.88606	0	-0.3162	0.6584	0.71	1254	1377	2788	1796	0.903142	4.42218	12.8168	473.283	1416.83	3	0.00317928	2.24235	Locus:1.1.1.2829.5 File:"Jeremy_20131004_iTRAQ_IELA_4.wiff"	IEL	Ivanna-IEL-A (IEL-A)
IEL	Keratin, type II cytoskeletal 8 OS=Mus musculus GN=Krt8 PE=1 SV=4	K2C8_MOUSE	TRUE	TRUE	lAELEAALQR	1	iTRAQ8plex (+304)	42.32	34.3505	29.96	1.07058	0	-0.04326	-0.8037	1.121	43	55.95	37	80	0.902554	5.5199	7.75455	473.283	1416.83	3	0.00323928	2.28467	Locus:1.1.1.3469.6 File:"Jeremy_20131004_iTRAQ_IELA_7.wiff"	IEL	Ivanna-IEL-A (IEL-A)
IEL	Keratin, type II cytoskeletal 8 OS=Mus musculus GN=Krt8 PE=1 SV=4	K2C8_MOUSE	TRUE	TRUE	lAELEAALQR	1	iTRAQ8plex (+304)	25.19	34.3505	21.43		0	0.1735	0.7271	0.6612	307	460	725	429	0.897253	5.56982	10.9076	473.283	1416.83	3	0.00323928	2.28467	Locus:1.1.1.2767.6 File:"Jeremy_20131004_iTRAQ_IELA_2.wiff"	IEL	Ivanna-IEL-A (IEL-A)
IEL	Keratin, type II cytoskeletal 8 OS=Mus musculus GN=Krt8 PE=1 SV=4	K2C8_MOUSE	TRUE	TRUE	lAELEAALQR	1	iTRAQ8plex (+304)	45.69	34.3505	37.06	1.4318	0	0.06251	-0.2409	-0.08728	491.2	674	624	430	0.898068	5.46427	11.1158	473.283	1416.83	3	0.00323928	2.28467	Locus:1.1.1.2712.6 File:"Jeremy_20131004_iTRAQ_IELA_2.wiff"	IEL	Ivanna-IEL-A (IEL-A)
IEL	Keratin, type II cytoskeletal 8 OS=Mus musculus GN=Krt8 PE=1 SV=4	K2C8_MOUSE	TRUE	TRUE	lAELEAALQR	1	iTRAQ8plex (+304)	36.02	34.3505	27.77	0.619789	0	-0.2412	-0.06431	0.24	777	879	1085	829	0.899927	5.03238	11.8017	473.283	1416.83	3	0.00323928	2.28467	Locus:1.1.1.2744.4 File:"Jeremy_20131004_iTRAQ_IELA_5.wiff"	IEL	Ivanna-IEL-A (IEL-A)
IEL	Keratin, type II cytoskeletal 8 OS=Mus musculus GN=Krt8 PE=1 SV=4	K2C8_MOUSE	TRUE	TRUE	lAELEAALQR	1	iTRAQ8plex (+304)	45.46	34.3505	36.37	2.36653	0	-0.8571	0.0525	-0.06415	34.27	26	51	30	0.903188	5.32318	7.14231	473.283	1416.83	3	0.00323928	2.28467	Locus:1.1.1.3489.2 File:"Jeremy_20131004_iTRAQ_IELA_7.wiff"	IEL	Ivanna-IEL-A (IEL-A)
IEL	Keratin, type II cytoskeletal 8 OS=Mus musculus GN=Krt8 PE=1 SV=4	K2C8_MOUSE	TRUE	TRUE	lAELEAALQR	1	iTRAQ8plex (+304)	52.36	34.3505	37.51	2.14267	0	0.2004	0.4223	0.8432	664	1011	1277	1040	0.900378	4.95192	11.9629	473.283	1416.83	3	0.00323928	2.28467	Locus:1.1.1.2713.3 File:"Jeremy_20131004_iTRAQ_IELA_2.wiff"	IEL	Ivanna-IEL-A (IEL-A)
IEL	Keratin, type II cytoskeletal 8 OS=Mus musculus GN=Krt8 PE=1 SV=4	K2C8_MOUSE	TRUE	TRUE	lAELEAALQR	1	iTRAQ8plex (+304)	49.35	34.3505	43.31	0.356547	0	-0.8201	-0.1581	0.09991	917	714	1184	890	0.900378	5.03238	11.8553	473.283	1416.83	3	0.00323928	2.28467	Locus:1.1.1.2743.5 File:"Jeremy_20131004_iTRAQ_IELA_5.wiff"	IEL	Ivanna-IEL-A (IEL-A)
IEL	Keratin, type II cytoskeletal 8 OS=Mus musculus GN=Krt8 PE=1 SV=4	K2C8_MOUSE	TRUE	TRUE	lAELEAALQR	1	iTRAQ8plex (+304)	69.89	34.3505	51.93	1.88606	0	-0.4429	0.2354	0.8352	2147	2176	3576	3324	0.904918	4.11071	13.4542	473.283	1416.83	3	0.00323928	2.28467	Locus:1.1.1.2715.6 File:"Jeremy_20131004_iTRAQ_IELA_2.wiff"	IEL	Ivanna-IEL-A (IEL-A)
IEL	Keratin, type II cytoskeletal 8 OS=Mus musculus GN=Krt8 PE=1 SV=4	K2C8_MOUSE	TRUE	TRUE	lAELEAALQR	1	iTRAQ8plex (+304)	62.56	34.3505	49.6	1.63827	0	-0.4668	0.3187	0.7327	3141	3129	5542	4557	0.905623	3.86785	13.9987	473.283	1416.83	3	0.00323928	2.28467	Locus:1.1.1.2716.4 File:"Jeremy_20131004_iTRAQ_IELA_2.wiff"	IEL	Ivanna-IEL-A (IEL-A)
IEL	Keratin, type II cytoskeletal 8 OS=Mus musculus GN=Krt8 PE=1 SV=4	K2C8_MOUSE	TRUE	TRUE	lAELEAALQR	1	iTRAQ8plex (+304)	75.16	34.3505	56.05	1.25964	0	-0.2577	0.5671	0.8211	439.2	501	917	675	0.898523	5.27431	11.3062	473.283	1416.83	3	0.00326928	2.30583	Locus:1.1.1.2639.2 File:"Jeremy_20131004_iTRAQ_IELA_7.wiff"	IEL	Ivanna-IEL-A (IEL-A)
IEL	Keratin, type II cytoskeletal 8 OS=Mus musculus GN=Krt8 PE=1 SV=4	K2C8_MOUSE	TRUE	TRUE	lAELEAALQR	1	iTRAQ8plex (+304)	50.76	34.3505	40.07	0.677781	0	-0.2535	0.4698	0.71	1586	1807	3114	2273	0.904018	4.25255	13.1	473.283	1416.83	3	0.00326928	2.30583	Locus:1.1.1.2717.5 File:"Jeremy_20131004_iTRAQ_IELA_5.wiff"	IEL	Ivanna-IEL-A (IEL-A)
IEL	Keratin, type II cytoskeletal 8 OS=Mus musculus GN=Krt8 PE=1 SV=4	K2C8_MOUSE	TRUE	TRUE	lAELEAALQR	1	iTRAQ8plex (+304)	62.52	34.3505	50.88	1.95861	0	-0.297	0.6503	0.7196	2566	2852	5675	3698	0.905562	3.92037	13.8524	473.283	1416.83	3	0.00326928	2.30583	Locus:1.1.1.2725.3 File:"Jeremy_20131004_iTRAQ_IELA_2.wiff"	IEL	Ivanna-IEL-A (IEL-A)
IEL	Keratin, type II cytoskeletal 8 OS=Mus musculus GN=Krt8 PE=1 SV=4	K2C8_MOUSE	TRUE	TRUE	lAELEAALQR	1	iTRAQ8plex (+304)	68.03	34.3505	50.03	2.16749	0	-0.1169	0.5127	0.6749	3026	3757	6142	4248	0.905623	3.86785	14.0679	473.283	1416.83	3	0.00326928	2.30583	Locus:1.1.1.2724.5 File:"Jeremy_20131004_iTRAQ_IELA_2.wiff"	IEL	Ivanna-IEL-A (IEL-A)
IEL	Keratin, type II cytoskeletal 8 OS=Mus musculus GN=Krt8 PE=1 SV=4	K2C8_MOUSE	TRUE	TRUE	lAELEAALQR	1	iTRAQ8plex (+304)	33.38	34.3505	27.02	1.25181	0	0.08563	0.4022	0.6796	564	796	1071	796	0.899471	5.1113	11.656	473.283	1416.83	3	0.00329928	2.32699	Locus:1.1.1.2878.5 File:"Jeremy_20131004_iTRAQ_IELA_4.wiff"	IEL	Ivanna-IEL-A (IEL-A)
IEL	Keratin, type II cytoskeletal 8 OS=Mus musculus GN=Krt8 PE=1 SV=4	K2C8_MOUSE	TRUE	TRUE	lAELEAALQR	1	iTRAQ8plex (+304)	22.88	34.3505	17.91		0	-0.6801	-0.2165	-0.4827	31	26	39	21	0.903288	5.25037	6.87036	473.283	1416.83	3	0.00329928	2.32699	Locus:1.1.1.3617.2 File:"Jeremy_20131004_iTRAQ_IELA_4.wiff"	IEL	Ivanna-IEL-A (IEL-A)
IEL	Keratin, type II cytoskeletal 8 OS=Mus musculus GN=Krt8 PE=1 SV=4	K2C8_MOUSE	TRUE	TRUE	lAELEAALQR	1	iTRAQ8plex (+304)	26.33	34.3505	20.85		0	-0.2574	0.2079	0.2151	573.2	643	957	602	0.898977	5.27431	11.4384	473.283	1416.83	3	0.00329928	2.32699	Locus:1.1.1.2877.5 File:"Jeremy_20131004_iTRAQ_IELA_4.wiff"	IEL	Ivanna-IEL-A (IEL-A)
IEL	Keratin, type II cytoskeletal 8 OS=Mus musculus GN=Krt8 PE=1 SV=4	K2C8_MOUSE	TRUE	TRUE	lAELEAALQR	1	iTRAQ8plex (+304)	68.23	34.3505	52.76	1.88606	0	-0.6174	0.1351	0.4136	3310	2966	5189	3921	0.905562	3.92037	13.9093	473.283	1416.83	3	0.00332928	2.34815	Locus:1.1.1.2842.4 File:"Jeremy_20131004_iTRAQ_IELA_4.wiff"	IEL	Ivanna-IEL-A (IEL-A)
IEL	Keratin, type II cytoskeletal 8 OS=Mus musculus GN=Krt8 PE=1 SV=4	K2C8_MOUSE	TRUE	TRUE	lAELEAALQR	1	iTRAQ8plex (+304)	64.91	34.3505	50.77	2.18046	0	-0.3498	0.4646	0.6287	3359	3595	6570	4569	0.905661	3.86785	14.1431	473.283	1416.83	3	0.00332928	2.34815	Locus:1.1.1.2841.6 File:"Jeremy_20131004_iTRAQ_IELA_4.wiff"	IEL	Ivanna-IEL-A (IEL-A)
IEL	Keratin, type II cytoskeletal 8 OS=Mus musculus GN=Krt8 PE=1 SV=4	K2C8_MOUSE	TRUE	TRUE	lAELEAALQR	1	iTRAQ8plex (+304)	37.39	34.3505	31.27		0	-0.04971	0.09888	0.1484	2938	3763	4606	2969	0.905417	3.97736	13.8013	709.421	1416.83	2	0.00333528	2.35238	Locus:1.1.1.2984.20 File:"Jeremy_20131004_iTRAQ_IELA_3.wiff"	IEL	Ivanna-IEL-A (IEL-A)
IEL	Keratin, type II cytoskeletal 8 OS=Mus musculus GN=Krt8 PE=1 SV=4	K2C8_MOUSE	TRUE	TRUE	lAELEAALQR	0.99	iTRAQ8plex (+304)	18.99	34.3505	16.94		No Values (0.0)	No Values (0.0)	Reference Missing (6.643856)	Reference Missing (6.643856)	No Values (0.0)	No Values (0.0)	Reference Missing (6.643856)	Reference Missing (6.643856)	0.89801	6.02274	9.44087	473.283	1416.83	3	0.00335928	2.36931	Locus:1.1.1.2885.4 File:"Jeremy_20131004_iTRAQ_IELA_1.wiff"	IEL	Ivanna-IEL-A (IEL-A)
IEL	Keratin, type II cytoskeletal 8 OS=Mus musculus GN=Krt8 PE=1 SV=4	K2C8_MOUSE	TRUE	TRUE	lAELEAALQR	1	iTRAQ8plex (+304)	53.13	34.3505	36.53	1.65758	0	-0.2848	-0.00586	0.4997	1910	2113	2751	2397	0.9044	4.25255	13.1629	473.283	1416.83	3	0.00335928	2.36931	Locus:1.1.1.2968.3 File:"Jeremy_20131004_iTRAQ_IELA_3.wiff"	IEL	Ivanna-IEL-A (IEL-A)
IEL	Keratin, type II cytoskeletal 8 OS=Mus musculus GN=Krt8 PE=1 SV=4	K2C8_MOUSE	TRUE	TRUE	lAELEAALQR	1	iTRAQ8plex (+304)	56.33	34.3505	45.18	1.09152	0	-0.7204	0.001026	0.4182	2375	1993	3396	2819	0.904659	4.18662	13.3695	473.283	1416.83	3	0.00335928	2.36931	Locus:1.1.1.2967.6 File:"Jeremy_20131004_iTRAQ_IELA_3.wiff"	IEL	Ivanna-IEL-A (IEL-A)
IEL	Keratin, type II cytoskeletal 8 OS=Mus musculus GN=Krt8 PE=1 SV=4	K2C8_MOUSE	TRUE	TRUE	lAELEAALQR	1	iTRAQ8plex (+304)	28.15	34.3505	22.32		0	-0.5084	-0.09058	0.2626	727.9	694	989	785	0.899471	5.1113	11.642	473.283	1416.83	3	0.00341928	2.41162	Locus:1.1.1.2875.6 File:"Jeremy_20131004_iTRAQ_IELA_4.wiff"	IEL	Ivanna-IEL-A (IEL-A)
IEL	Keratin, type II cytoskeletal 8 OS=Mus musculus GN=Krt8 PE=1 SV=4	K2C8_MOUSE	TRUE	TRUE	lAELEAALQR	1	iTRAQ8plex (+304)	44.57	34.3505	33.49	1.01773	0	0.001002	-1.883	0.6185	28	37	13	38	0.903288	5.25037	6.85798	473.283	1416.83	3	0.00341928	2.41162	Locus:1.1.1.3482.2 File:"Jeremy_20131004_iTRAQ_IELA_7.wiff"	IEL	Ivanna-IEL-A (IEL-A)
IEL	Keratin, type II cytoskeletal 8 OS=Mus musculus GN=Krt8 PE=1 SV=4	K2C8_MOUSE	TRUE	TRUE	lAELEAALQR	1	iTRAQ8plex (+304)	41	34.3505	31.38	1.33724	0	-0.2423	0.08728	0.412	1025	1164	1575	1218	0.901821	4.75903	12.2825	473.283	1416.83	3	0.00344928	2.43278	Locus:1.1.1.2728.4 File:"Jeremy_20131004_iTRAQ_IELA_5.wiff"	IEL	Ivanna-IEL-A (IEL-A)
IEL	Keratin, type II cytoskeletal 8 OS=Mus musculus GN=Krt8 PE=1 SV=4	K2C8_MOUSE	TRUE	TRUE	lAELEAALQR	1	iTRAQ8plex (+304)	32.39	34.3505	25.74	0.769551	0	-0.5863	0.6121	0.7098	14	13	30	20	0.903709	5.14602	6.26679	473.283	1416.83	3	0.00347928	2.45394	Locus:1.1.1.3366.2 File:"Jeremy_20131004_iTRAQ_IELA_8.wiff"	IEL	Ivanna-IEL-A (IEL-A)
IEL	Keratin, type II cytoskeletal 8 OS=Mus musculus GN=Krt8 PE=1 SV=4	K2C8_MOUSE	TRUE	TRUE	lAELEAALQR	1	iTRAQ8plex (+304)	52.94	34.3505	40.74	2.05061	0	-0.8435	0.4063	0.01368	621.2	479	1171	571	0.898977	5.1899	11.4728	473.283	1416.83	3	0.00347928	2.45394	Locus:1.1.1.2618.2 File:"Jeremy_20131004_iTRAQ_IELA_7.wiff"	IEL	Ivanna-IEL-A (IEL-A)
IEL	Keratin, type II cytoskeletal 8 OS=Mus musculus GN=Krt8 PE=1 SV=4	K2C8_MOUSE	TRUE	TRUE	lAELEAALQR	1	iTRAQ8plex (+304)	32.06	34.3505	28.02		0	-0.2728	0.5473	0.4335	593	664	1234	714	0.899471	5.1113	11.6461	473.283	1416.83	3	0.00350928	2.4751	Locus:1.1.1.2880.5 File:"Jeremy_20131004_iTRAQ_IELA_4.wiff"	IEL	Ivanna-IEL-A (IEL-A)
IEL	Keratin, type II cytoskeletal 8 OS=Mus musculus GN=Krt8 PE=1 SV=4	K2C8_MOUSE	TRUE	TRUE	lAELEAALQR	1	iTRAQ8plex (+304)	52.18	34.3505	38.85	1.69897	0	-0.501	-0.1556	0.1776	470	449	613	480.6	0.897636	5.56982	10.9748	473.283	1416.83	3	0.00353928	2.49626	Locus:1.1.1.2648.2 File:"Jeremy_20131004_iTRAQ_IELA_7.wiff"	IEL	Ivanna-IEL-A (IEL-A)
IEL	Keratin, type II cytoskeletal 8 OS=Mus musculus GN=Krt8 PE=1 SV=4	K2C8_MOUSE	TRUE	TRUE	lAELEAALQR	1	iTRAQ8plex (+304)	34	34.3505	27.3	0.337242	0	-0.1541	0.2178	0.186	663.2	795	1119	685	0.899471	5.1113	11.6716	473.283	1416.83	3	0.00353928	2.49626	Locus:1.1.1.2995.3 File:"Jeremy_20131004_iTRAQ_IELA_3.wiff"	IEL	Ivanna-IEL-A (IEL-A)
IEL	Keratin, type II cytoskeletal 8 OS=Mus musculus GN=Krt8 PE=1 SV=4	K2C8_MOUSE	TRUE	TRUE	lAELEAALQR	1	iTRAQ8plex (+304)	69.7	34.3505	51.13	1.11919	0	-0.2548	0.4711	0.8291	2377	2714	4655	3672	0.905417	3.97736	13.7119	473.283	1416.83	3	0.00353928	2.49626	Locus:1.1.1.2621.3 File:"Jeremy_20131004_iTRAQ_IELA_7.wiff"	IEL	Ivanna-IEL-A (IEL-A)
IEL	Keratin, type II cytoskeletal 8 OS=Mus musculus GN=Krt8 PE=1 SV=4	K2C8_MOUSE	TRUE	TRUE	lAELEAALQR	1	iTRAQ8plex (+304)	64.91	34.3505	49.41	1.85387	0	-0.1293	0.5447	0.8097	3548	4384	7326	5421	0.905694	3.76772	14.3359	473.283	1416.83	3	0.00353928	2.49626	Locus:1.1.1.2722.3 File:"Jeremy_20131004_iTRAQ_IELA_2.wiff"	IEL	Ivanna-IEL-A (IEL-A)
IEL	Keratin, type II cytoskeletal 8 OS=Mus musculus GN=Krt8 PE=1 SV=4	K2C8_MOUSE	TRUE	TRUE	lAELEAALQR	1	iTRAQ8plex (+304)	68.22	34.3505	49.92	2.23657	0	-0.09459	0.5516	0.8716	3559	4501	7376	5656	0.905694	3.76772	14.3644	473.283	1416.83	3	0.00353928	2.49626	Locus:1.1.1.2624.3 File:"Jeremy_20131004_iTRAQ_IELA_7.wiff"	IEL	Ivanna-IEL-A (IEL-A)
IEL	Keratin, type II cytoskeletal 8 OS=Mus musculus GN=Krt8 PE=1 SV=4	K2C8_MOUSE	TRUE	TRUE	lAELEAALQR	1	iTRAQ8plex (+304)	69.08	34.3505	49.88	1.46852	0	-0.2464	0.2639	0.5246	4609	5241	7934	5878	0.905727	3.73427	14.5303	473.283	1416.83	3	0.00353928	2.49626	Locus:1.1.1.2721.5 File:"Jeremy_20131004_iTRAQ_IELA_2.wiff"	IEL	Ivanna-IEL-A (IEL-A)
IEL	Keratin, type II cytoskeletal 8 OS=Mus musculus GN=Krt8 PE=1 SV=4	K2C8_MOUSE	TRUE	TRUE	lAELEAALQR	1	iTRAQ8plex (+304)	39.52	34.3505	32.39	0.337242	0	0.03062	-0.6131	0.01939	152	204	152	142	0.898415	5.99747	9.3443	473.283	1416.83	3	0.00356928	2.51742	Locus:1.1.1.3418.7 File:"Jeremy_20131004_iTRAQ_IELA_4.wiff"	IEL	Ivanna-IEL-A (IEL-A)
IEL	Keratin, type II cytoskeletal 8 OS=Mus musculus GN=Krt8 PE=1 SV=4	K2C8_MOUSE	TRUE	TRUE	lAELEAALQR	1	iTRAQ8plex (+304)	53.25	34.3505	36.58	1.20066	0	-0.05501	0.6947	0.6828	17	22	39	24	0.903379	5.2149	6.67243	473.283	1416.83	3	0.00356928	2.51742	Locus:1.1.1.3524.2 File:"Jeremy_20131004_iTRAQ_IELA_7.wiff"	IEL	Ivanna-IEL-A (IEL-A)
IEL	Keratin, type II cytoskeletal 8 OS=Mus musculus GN=Krt8 PE=1 SV=4	K2C8_MOUSE	TRUE	TRUE	lAELEAALQR	1	iTRAQ8plex (+304)	52.96	34.3505	41.5	0.481486	0	-0.5361	0.2893	0.5143	19	18	33	24	0.903337	5.17696	6.55459	473.283	1416.83	3	0.00356928	2.51742	Locus:1.1.1.3525.2 File:"Jeremy_20131004_iTRAQ_IELA_7.wiff"	IEL	Ivanna-IEL-A (IEL-A)
IEL	Keratin, type II cytoskeletal 8 OS=Mus musculus GN=Krt8 PE=1 SV=4	K2C8_MOUSE	TRUE	TRUE	lAELEAALQR	0.99	iTRAQ8plex (+304)	17.96	34.3505	13.5		0	0.1961	0.7674	0.6711	349	531	847	491	0.898068	5.46427	11.115	473.283	1416.83	3	0.00356928	2.51742	Locus:1.1.1.2761.6 File:"Jeremy_20131004_iTRAQ_IELA_2.wiff"	IEL	Ivanna-IEL-A (IEL-A)
IEL	Keratin, type II cytoskeletal 8 OS=Mus musculus GN=Krt8 PE=1 SV=4	K2C8_MOUSE	TRUE	TRUE	lAELEAALQR	1	iTRAQ8plex (+304)	48.61	34.3505	39.2	1.45593	0	-0.7136	-0.03011	-0.1072	41	34	58	35	0.903076	5.37661	7.39232	473.283	1416.83	3	0.00359928	2.53858	Locus:1.1.1.3478.2 File:"Jeremy_20131004_iTRAQ_IELA_7.wiff"	IEL	Ivanna-IEL-A (IEL-A)
IEL	Keratin, type II cytoskeletal 8 OS=Mus musculus GN=Krt8 PE=1 SV=4	K2C8_MOUSE	TRUE	TRUE	lAELEAALQR	1	iTRAQ8plex (+304)	42.99	34.3505	30.05	0.823909	0	0.855	1.487	1.22	23	54	90	46	0.902554	5.5199	7.73471	473.283	1416.83	3	0.00359928	2.53858	Locus:1.1.1.3473.4 File:"Jeremy_20131004_iTRAQ_IELA_7.wiff"	IEL	Ivanna-IEL-A (IEL-A)
IEL	Keratin, type II cytoskeletal 8 OS=Mus musculus GN=Krt8 PE=1 SV=4	K2C8_MOUSE	TRUE	TRUE	lAELEAALQR	1	iTRAQ8plex (+304)	56.29	34.3505	43.45	1.33724	0	-0.2838	0.2771	0.5662	3020	3357	5233	3952	0.905562	3.92037	13.9257	473.283	1416.83	3	0.00359928	2.53858	Locus:1.1.1.2711.3 File:"Jeremy_20131004_iTRAQ_IELA_5.wiff"	IEL	Ivanna-IEL-A (IEL-A)
IEL	Keratin, type II cytoskeletal 8 OS=Mus musculus GN=Krt8 PE=1 SV=4	K2C8_MOUSE	TRUE	TRUE	lAELEAALQR	1	iTRAQ8plex (+304)	30.44	34.3505	23.52	1.74473	0	-0.1825	-0.04865	0.3131	17	20	24	19	0.903444	5.14602	6.32193	473.283	1416.83	3	0.00362928	2.55974	Locus:1.1.1.3367.2 File:"Jeremy_20131004_iTRAQ_IELA_8.wiff"	IEL	Ivanna-IEL-A (IEL-A)
IEL	Keratin, type II cytoskeletal 8 OS=Mus musculus GN=Krt8 PE=1 SV=4	K2C8_MOUSE	TRUE	TRUE	lAELEAALQR	1	iTRAQ8plex (+304)	65.01	34.3505	50.01	1.92082	0	-0.272	0.4163	0.8393	4738	5350	8940	7365	0.905685	3.70094	14.6879	473.283	1416.83	3	0.00362928	2.55974	Locus:1.1.1.2719.3 File:"Jeremy_20131004_iTRAQ_IELA_2.wiff"	IEL	Ivanna-IEL-A (IEL-A)
IEL	Keratin, type II cytoskeletal 8 OS=Mus musculus GN=Krt8 PE=1 SV=4	K2C8_MOUSE	TRUE	TRUE	lAELEAALQR	1	iTRAQ8plex (+304)	65.44	34.3505	51.34	1.67778	0	-0.1095	0.2806	0.7739	4638	5783	8055	6930	0.905683	3.70094	14.6329	473.283	1416.83	3	0.00362928	2.55974	Locus:1.1.1.2718.8 File:"Jeremy_20131004_iTRAQ_IELA_2.wiff"	IEL	Ivanna-IEL-A (IEL-A)
IEL	Keratin, type II cytoskeletal 8 OS=Mus musculus GN=Krt8 PE=1 SV=4	K2C8_MOUSE	TRUE	TRUE	lAELEAALQR	1	iTRAQ8plex (+304)	40.69	34.3505	33.69	0.79588	0	-0.5098	-0.2348	-0.2635	673	633	839	523	0.898523	5.27431	11.3815	473.283	1416.83	3	0.00365928	2.5809	Locus:1.1.1.2746.5 File:"Jeremy_20131004_iTRAQ_IELA_5.wiff"	IEL	Ivanna-IEL-A (IEL-A)
IEL	Keratin, type II cytoskeletal 8 OS=Mus musculus GN=Krt8 PE=1 SV=4	K2C8_MOUSE	TRUE	TRUE	lAELEAALQR	1	iTRAQ8plex (+304)	22.27	34.3505	18.12		0	-0.4292	-0.325	-0.3462	648.9	642	766	480	0.898523	5.27431	11.3089	473.283	1416.83	3	0.00374928	2.64437	Locus:1.1.1.2890.3 File:"Jeremy_20131004_iTRAQ_IELA_4.wiff"	IEL	Ivanna-IEL-A (IEL-A)
IEL	Keratin, type II cytoskeletal 8 OS=Mus musculus GN=Krt8 PE=1 SV=4	K2C8_MOUSE	TRUE	TRUE	lAELEAALQR	1	iTRAQ8plex (+304)	22.85	34.3505	22.85	0.769551	0	-0.5682	-0.2458	-2.885	706	624	887	132	0.898068	5.36669	11.1978	473.283	1416.83	3	0.00374928	2.64437	Locus:1.1.1.2759.6 File:"Jeremy_20131004_iTRAQ_IELA_5.wiff"	IEL	Ivanna-IEL-A (IEL-A)
IEL	Keratin, type II cytoskeletal 8 OS=Mus musculus GN=Krt8 PE=1 SV=4	K2C8_MOUSE	TRUE	TRUE	lAELEAALQR	1	iTRAQ8plex (+304)	25.25	34.3505	22.35		0	-0.2386	-0.1902	-0.05571	552	622	714	490	0.898068	5.36669	11.2155	473.283	1416.83	3	0.00374928	2.64437	Locus:1.1.1.2889.7 File:"Jeremy_20131004_iTRAQ_IELA_4.wiff"	IEL	Ivanna-IEL-A (IEL-A)
IEL	Keratin, type II cytoskeletal 8 OS=Mus musculus GN=Krt8 PE=1 SV=4	K2C8_MOUSE	TRUE	TRUE	lAELEAALQR	1	iTRAQ8plex (+304)	26.36	34.3505	21.25		0	-2.299	0.133	0.07464	593	194	910	561	0.898068	5.46427	11.1408	473.283	1416.83	3	0.00374928	2.64437	Locus:1.1.1.2758.5 File:"Jeremy_20131004_iTRAQ_IELA_5.wiff"	IEL	Ivanna-IEL-A (IEL-A)
IEL	Keratin, type II cytoskeletal 8 OS=Mus musculus GN=Krt8 PE=1 SV=4	K2C8_MOUSE	TRUE	TRUE	lAELEAALQR	1	iTRAQ8plex (+304)	71.91	34.3505	55.02	1.63827	0	-0.3657	0.3933	0.5937	2667	2821	4977	3548	0.905417	3.97736	13.7745	473.283	1416.83	3	0.00374928	2.64437	Locus:1.1.1.2627.2 File:"Jeremy_20131004_iTRAQ_IELA_7.wiff"	IEL	Ivanna-IEL-A (IEL-A)
IEL	Keratin, type II cytoskeletal 8 OS=Mus musculus GN=Krt8 PE=1 SV=4	K2C8_MOUSE	TRUE	TRUE	lAELEAALQR	1	iTRAQ8plex (+304)	35.83	34.3505	26.89		0	0.5316	0.1515	-0.09986	91.01	171	152.4	80	0.899695	5.90393	8.94956	473.283	1416.83	3	0.00377928	2.66553	Locus:1.1.1.3425.5 File:"Jeremy_20131004_iTRAQ_IELA_4.wiff"	IEL	Ivanna-IEL-A (IEL-A)
IEL	Keratin, type II cytoskeletal 8 OS=Mus musculus GN=Krt8 PE=1 SV=4	K2C8_MOUSE	TRUE	TRUE	lAELEAALQR	1	iTRAQ8plex (+304)	39.52	34.3505	27.96	2.09151	0	-0.3403	0.1431	0.4835	29	31	46	36	0.903188	5.32318	7.14975	473.283	1416.83	3	0.00383928	2.70785	Locus:1.1.1.3481.2 File:"Jeremy_20131004_iTRAQ_IELA_7.wiff"	IEL	Ivanna-IEL-A (IEL-A)
IEL	Keratin, type II cytoskeletal 8 OS=Mus musculus GN=Krt8 PE=1 SV=4	K2C8_MOUSE	TRUE	TRUE	lAELEAALQR	1	iTRAQ8plex (+304)	60.75	34.3505	48.37	1.88606	0	-0.4193	0.3745	0.6297	2291	2345	4212	3116	0.905177	4.03268	13.5464	473.283	1416.83	3	0.00383928	2.70785	Locus:1.1.1.2830.4 File:"Jeremy_20131004_iTRAQ_IELA_4.wiff"	IEL	Ivanna-IEL-A (IEL-A)
IEL	Keratin, type II cytoskeletal 8 OS=Mus musculus GN=Krt8 PE=1 SV=4	K2C8_MOUSE	TRUE	TRUE	lAELEAALQR	1	iTRAQ8plex (+304)	63.84	34.3505	50.56	1.92082	0	-0.3086	0.4025	0.7001	4383	4819	8219	6239	0.905727	3.73427	14.5302	473.283	1416.83	3	0.00383928	2.70785	Locus:1.1.1.2832.7 File:"Jeremy_20131004_iTRAQ_IELA_4.wiff"	IEL	Ivanna-IEL-A (IEL-A)
IEL	Keratin, type II cytoskeletal 8 OS=Mus musculus GN=Krt8 PE=1 SV=4	K2C8_MOUSE	TRUE	TRUE	lAELEAALQR	1	iTRAQ8plex (+304)	38.59	34.3505	32.55	0.638272	0	-0.5313	-0.5344	0.1753	612.2	572	623	625	0.898068	5.36669	11.248	473.283	1416.83	3	0.00386928	2.72901	Locus:1.1.1.2887.4 File:"Jeremy_20131004_iTRAQ_IELA_4.wiff"	IEL	Ivanna-IEL-A (IEL-A)
IEL	Keratin, type II cytoskeletal 8 OS=Mus musculus GN=Krt8 PE=1 SV=4	K2C8_MOUSE	TRUE	TRUE	lAELEAALQR	1	iTRAQ8plex (+304)	42.12	34.3505	30.25	1.08619	0	-0.5629	0.2454	0.3745	1528	1417	2584	1767	0.90359	4.42218	12.8329	473.283	1416.83	3	0.00386928	2.72901	Locus:1.1.1.2720.4 File:"Jeremy_20131004_iTRAQ_IELA_5.wiff"	IEL	Ivanna-IEL-A (IEL-A)
IEL	Keratin, type II cytoskeletal 8 OS=Mus musculus GN=Krt8 PE=1 SV=4	K2C8_MOUSE	TRUE	TRUE	lAELEAALQR	1	iTRAQ8plex (+304)	37.65	34.3505	30.27	1.61979	0	-0.4533	-0.0835	0.1116	1647	1621	2259	1617	0.903142	4.42218	12.8025	473.283	1416.83	3	0.00386928	2.72901	Locus:1.1.1.2719.5 File:"Jeremy_20131004_iTRAQ_IELA_5.wiff"	IEL	Ivanna-IEL-A (IEL-A)
IEL	Keratin, type II cytoskeletal 8 OS=Mus musculus GN=Krt8 PE=1 SV=4	K2C8_MOUSE	TRUE	TRUE	lAELEAALQR	1	iTRAQ8plex (+304)	41.32	34.3505	31.18	1.72125	0	-0.03838	0.5666	0.9722	5364	7043	11210	9086	0.905803	3.63298	14.9971	709.421	1416.83	2	0.00387528	2.73324	Locus:1.1.1.2714.20 File:"Jeremy_20131004_iTRAQ_IELA_2.wiff"	IEL	Ivanna-IEL-A (IEL-A)
IEL	Keratin, type II cytoskeletal 8 OS=Mus musculus GN=Krt8 PE=1 SV=4	K2C8_MOUSE	TRUE	TRUE	lAELEAALQR	1	iTRAQ8plex (+304)	50.59	34.3505	41.51	2.38722	0	-0.2779	0.3865	0.6109	15060	16840	28030	20270	0.906167	3.26534	16.2913	709.421	1416.83	2	0.00387528	2.73324	Locus:1.1.1.2717.21 File:"Jeremy_20131004_iTRAQ_IELA_2.wiff"	IEL	Ivanna-IEL-A (IEL-A)
IEL	Keratin, type II cytoskeletal 8 OS=Mus musculus GN=Krt8 PE=1 SV=4	K2C8_MOUSE	TRUE	TRUE	lAELEAALQR	1	iTRAQ8plex (+304)	38.48	34.3505	29.58	1.79588	0	-0.2331	0.4449	0.7159	15410	17780	29770	22170	0.906167	3.26534	16.3774	709.421	1416.83	2	0.00389528	2.74735	Locus:1.1.1.2831.19 File:"Jeremy_20131004_iTRAQ_IELA_4.wiff"	IEL	Ivanna-IEL-A (IEL-A)
IEL	Keratin, type II cytoskeletal 8 OS=Mus musculus GN=Krt8 PE=1 SV=4	K2C8_MOUSE	TRUE	TRUE	lAELEAALQR	1	iTRAQ8plex (+304)	30.23	34.3505	28.66		0	-0.7073	-0.427	0.2702	383.2	317	409	409	0.89675	5.73665	10.5681	473.283	1416.83	3	0.00389928	2.75017	Locus:1.1.1.2906.4 File:"Jeremy_20131004_iTRAQ_IELA_4.wiff"	IEL	Ivanna-IEL-A (IEL-A)
IEL	Keratin, type II cytoskeletal 8 OS=Mus musculus GN=Krt8 PE=1 SV=4	K2C8_MOUSE	TRUE	TRUE	lAELEAALQR	1	iTRAQ8plex (+304)	25.41	34.3505	20.99		0	0.3611	1.152	1.179	172	287	521	326	0.89632	5.90326	10.3509	473.283	1416.83	3	0.00389928	2.75017	Locus:1.1.1.2904.3 File:"Jeremy_20131004_iTRAQ_IELA_4.wiff"	IEL	Ivanna-IEL-A (IEL-A)
IEL	Keratin, type II cytoskeletal 8 OS=Mus musculus GN=Krt8 PE=1 SV=4	K2C8_MOUSE	TRUE	TRUE	lAELEAALQR	1	iTRAQ8plex (+304)	54.89	34.3505	41.35	1.88606	0	-0.2093	0.316	0.4637	1132	1317	2022	1390	0.902277	4.60629	12.5169	473.283	1416.83	3	0.00389928	2.75017	Locus:1.1.1.2722.5 File:"Jeremy_20131004_iTRAQ_IELA_5.wiff"	IEL	Ivanna-IEL-A (IEL-A)
IEL	Keratin, type II cytoskeletal 8 OS=Mus musculus GN=Krt8 PE=1 SV=4	K2C8_MOUSE	TRUE	TRUE	lAELEAALQR	1	iTRAQ8plex (+304)	70.25	34.3505	53.79	1.82391	0	-0.2015	0.5527	0.7531	4084	4817	8475	6017	0.905727	3.73427	14.5138	473.283	1416.83	3	0.00389928	2.75017	Locus:1.1.1.2839.4 File:"Jeremy_20131004_iTRAQ_IELA_4.wiff"	IEL	Ivanna-IEL-A (IEL-A)
IEL	Keratin, type II cytoskeletal 8 OS=Mus musculus GN=Krt8 PE=1 SV=4	K2C8_MOUSE	TRUE	TRUE	lAELEAALQR	1	iTRAQ8plex (+304)	44.67	34.3505	33.11		0	-0.08935	0.05951	0.4498	5311	6656	8052	6475	0.905685	3.70094	14.6934	709.421	1416.83	2	0.00391528	2.76145	Locus:1.1.1.2828.20 File:"Jeremy_20131004_iTRAQ_IELA_4.wiff"	IEL	Ivanna-IEL-A (IEL-A)
IEL	Keratin, type II cytoskeletal 8 OS=Mus musculus GN=Krt8 PE=1 SV=4	K2C8_MOUSE	TRUE	TRUE	lAELEAALQR	1	iTRAQ8plex (+304)	29.01	34.3505	21.4		0	-0.4815	0.1983	0.207	3157	3067	5203	3289	0.905562	3.92037	13.8451	709.421	1416.83	2	0.00395528	2.78966	Locus:1.1.1.2732.18 File:"Jeremy_20131004_iTRAQ_IELA_2.wiff"	IEL	Ivanna-IEL-A (IEL-A)
IEL	Keratin, type II cytoskeletal 8 OS=Mus musculus GN=Krt8 PE=1 SV=4	K2C8_MOUSE	TRUE	TRUE	lAELEAALQR	1	iTRAQ8plex (+304)	29.19	34.3505	24.35		0	0.02742	-0.03588	0.1639	348	469	502	356	0.896982	5.65545	10.7099	473.283	1416.83	3	0.00395928	2.79248	Locus:1.1.1.2902.3 File:"Jeremy_20131004_iTRAQ_IELA_4.wiff"	IEL	Ivanna-IEL-A (IEL-A)
IEL	Keratin, type II cytoskeletal 8 OS=Mus musculus GN=Krt8 PE=1 SV=4	K2C8_MOUSE	TRUE	TRUE	lAELEAALQR	1	iTRAQ8plex (+304)	30.37	34.3505	25.39		0	0.2663	0.2513	0.5132	264.2	418	460	337	0.896529	5.81864	10.5306	473.283	1416.83	3	0.00395928	2.79248	Locus:1.1.1.2903.7 File:"Jeremy_20131004_iTRAQ_IELA_4.wiff"	IEL	Ivanna-IEL-A (IEL-A)
IEL	Keratin, type II cytoskeletal 8 OS=Mus musculus GN=Krt8 PE=1 SV=4	K2C8_MOUSE	TRUE	TRUE	lAELEAALQR	1	iTRAQ8plex (+304)	65.42	34.3505	48.29	1.72125	0	-0.2091	0.5389	0.7418	5573	6539	11460	8152	0.905733	3.63298	14.9533	473.283	1416.83	3	0.00395928	2.79248	Locus:1.1.1.2836.8 File:"Jeremy_20131004_iTRAQ_IELA_4.wiff"	IEL	Ivanna-IEL-A (IEL-A)
IEL	Keratin, type II cytoskeletal 8 OS=Mus musculus GN=Krt8 PE=1 SV=4	K2C8_MOUSE	TRUE	TRUE	lAELEAALQR	1	iTRAQ8plex (+304)	61.81	34.3505	47.84	1.4318	0	-0.3181	0.4624	0.7952	6198	6796	12060	9367	0.905803	3.59079	15.071	473.283	1416.83	3	0.00395928	2.79248	Locus:1.1.1.2835.9 File:"Jeremy_20131004_iTRAQ_IELA_4.wiff"	IEL	Ivanna-IEL-A (IEL-A)
IEL	Keratin, type II cytoskeletal 8 OS=Mus musculus GN=Krt8 PE=1 SV=4	K2C8_MOUSE	TRUE	TRUE	lAELEAALQR	1	iTRAQ8plex (+304)	26.38	34.3505	21.73		0	-0.3217	0.2964	-0.04694	138	148	245	123	0.898415	6.02274	9.35315	473.283	1416.83	3	0.00398928	2.81364	Locus:1.1.1.3428.8 File:"Jeremy_20131004_iTRAQ_IELA_4.wiff"	IEL	Ivanna-IEL-A (IEL-A)
IEL	Keratin, type II cytoskeletal 8 OS=Mus musculus GN=Krt8 PE=1 SV=4	K2C8_MOUSE	TRUE	TRUE	lAELEAALQR	1	iTRAQ8plex (+304)	44.94	34.3505	34.05	1.1549	0	-0.3345	0.1068	0.5431	23.27	25	36	30	0.903333	5.25037	6.8363	473.283	1416.83	3	0.00398928	2.81364	Locus:1.1.1.3532.2 File:"Jeremy_20131004_iTRAQ_IELA_7.wiff"	IEL	Ivanna-IEL-A (IEL-A)
IEL	Keratin, type II cytoskeletal 8 OS=Mus musculus GN=Krt8 PE=1 SV=4	K2C8_MOUSE	TRUE	TRUE	lAELEAALQR	1	iTRAQ8plex (+304)	24.14	34.3505	22.25		0	-0.1694	0.9206	0.4657	399	480	1068	491	0.898068	5.36669	11.2515	473.283	1416.83	3	0.00398928	2.81364	Locus:1.1.1.2762.4 File:"Jeremy_20131004_iTRAQ_IELA_2.wiff"	IEL	Ivanna-IEL-A (IEL-A)
IEL	Keratin, type II cytoskeletal 8 OS=Mus musculus GN=Krt8 PE=1 SV=4	K2C8_MOUSE	TRUE	TRUE	lAELEAALQR	1	iTRAQ8plex (+304)	42.47	34.3505	33.26	3.01323	0	-0.05756	0.4263	0.6924	6950	8955	13340	9871	0.905915	3.54496	15.2555	709.422	1416.83	2	0.00403528	2.84609	Locus:1.1.1.2726.20 File:"Jeremy_20131004_iTRAQ_IELA_2.wiff"	IEL	Ivanna-IEL-A (IEL-A)
IEL	Keratin, type II cytoskeletal 8 OS=Mus musculus GN=Krt8 PE=1 SV=4	K2C8_MOUSE	TRUE	TRUE	lAELEAALQR	1	iTRAQ8plex (+304)	40.07	34.3505	30.44	2.52288	0	-0.2067	0.5922	0.6384	11550	13550	24680	15830	0.906198	3.33416	16.0016	709.422	1416.83	2	0.00403528	2.84609	Locus:1.1.1.2723.21 File:"Jeremy_20131004_iTRAQ_IELA_2.wiff"	IEL	Ivanna-IEL-A (IEL-A)
IEL	Keratin, type II cytoskeletal 8 OS=Mus musculus GN=Krt8 PE=1 SV=4	K2C8_MOUSE	TRUE	TRUE	lAELEAALQR	1	iTRAQ8plex (+304)	54.51	34.3505	44.9	2.48149	0	-0.2057	0.3246	0.7308	15220	17850	27160	22110	0.906167	3.26534	16.3293	709.422	1416.83	2	0.00403528	2.84609	Locus:1.1.1.2720.21 File:"Jeremy_20131004_iTRAQ_IELA_2.wiff"	IEL	Ivanna-IEL-A (IEL-A)
IEL	Keratin, type II cytoskeletal 8 OS=Mus musculus GN=Krt8 PE=1 SV=4	K2C8_MOUSE	TRUE	TRUE	lAELEAALQR	1	iTRAQ8plex (+304)	39.35	34.3505	33.03	2.11351	No Values (0.0)	Reference Missing (6.643856)	Reference Missing (6.643856)	No Values (0.0)	No Values (0.0)	Reference Missing (6.643856)	Reference Missing (6.643856)	No Values (0.0)	0.902728	5.47062	7.65392	473.283	1416.83	3	0.00404928	2.85596	Locus:1.1.1.3463.15 File:"Jeremy_20131004_iTRAQ_IELA_7.wiff"	IEL	Ivanna-IEL-A (IEL-A)
IEL	Keratin, type II cytoskeletal 8 OS=Mus musculus GN=Krt8 PE=1 SV=4	K2C8_MOUSE	TRUE	TRUE	lAELEAALQR	1	iTRAQ8plex (+304)	60.94	34.3505	47.51	1.82391	0	-0.2611	0.32	0.5649	5048	5695	9005	6602	0.905685	3.70094	14.6855	473.283	1416.83	3	0.00404928	2.85596	Locus:1.1.1.2838.7 File:"Jeremy_20131004_iTRAQ_IELA_4.wiff"	IEL	Ivanna-IEL-A (IEL-A)
IEL	Keratin, type II cytoskeletal 8 OS=Mus musculus GN=Krt8 PE=1 SV=4	K2C8_MOUSE	TRUE	TRUE	lAELEAALQR	1	iTRAQ8plex (+304)	34.27	34.3505	25.74	1.74473	0	-0.0719	0.4081	0.5108	4248	5406	8090	5382	0.905727	3.73427	14.4972	709.422	1416.83	2	0.00405528	2.86019	Locus:1.1.1.2729.19 File:"Jeremy_20131004_iTRAQ_IELA_2.wiff"	IEL	Ivanna-IEL-A (IEL-A)
IEL	Keratin, type II cytoskeletal 8 OS=Mus musculus GN=Krt8 PE=1 SV=4	K2C8_MOUSE	TRUE	TRUE	lAELEAALQR	1	iTRAQ8plex (+304)	34.64	34.3505	24.35	2.12494	0	-0.2323	0.1708	0.5449	5396	6188	8735	6971	0.905685	3.70094	14.7361	709.422	1416.83	2	0.00407528	2.8743	Locus:1.1.1.2846.21 File:"Jeremy_20131004_iTRAQ_IELA_4.wiff"	IEL	Ivanna-IEL-A (IEL-A)
IEL	Keratin, type II cytoskeletal 8 OS=Mus musculus GN=Krt8 PE=1 SV=4	K2C8_MOUSE	TRUE	TRUE	lAELEAALQR	1	iTRAQ8plex (+304)	40.5	34.3505	31.76	1.82391	0	-0.09746	0.4993	0.7952	8399	10580	16850	12720	0.905989	3.44561	15.5672	709.422	1416.83	2	0.00407528	2.8743	Locus:1.1.1.2843.21 File:"Jeremy_20131004_iTRAQ_IELA_4.wiff"	IEL	Ivanna-IEL-A (IEL-A)
IEL	Keratin, type II cytoskeletal 8 OS=Mus musculus GN=Krt8 PE=1 SV=4	K2C8_MOUSE	TRUE	TRUE	lAELEAALQR	1	iTRAQ8plex (+304)	33.18	34.3505	26.89	1.29243	0	-0.5859	0.1188	-0.2905	22.27	20	35	17	0.903379	5.17696	6.55873	473.283	1416.83	3	0.00410928	2.89828	Locus:1.1.1.3531.2 File:"Jeremy_20131004_iTRAQ_IELA_7.wiff"	IEL	Ivanna-IEL-A (IEL-A)
IEL	Keratin, type II cytoskeletal 8 OS=Mus musculus GN=Krt8 PE=1 SV=4	K2C8_MOUSE	TRUE	TRUE	lAELEAALQR	1	iTRAQ8plex (+304)	74.01	34.3505	56.29	1.34679	0	-0.2887	0.5767	0.6954	5092	5680	10730	7228	0.905685	3.66836	14.8103	473.283	1416.83	3	0.00410928	2.89828	Locus:1.1.1.2833.6 File:"Jeremy_20131004_iTRAQ_IELA_4.wiff"	IEL	Ivanna-IEL-A (IEL-A)
IEL	Keratin, type II cytoskeletal 8 OS=Mus musculus GN=Krt8 PE=1 SV=4	K2C8_MOUSE	TRUE	TRUE	lAELEAALQR	1	iTRAQ8plex (+304)	38.05	34.3505	34.54	0.522879	0	0.2039	0.4675	-1.174	264	398	541	122	0.89632	5.90326	10.3718	473.283	1416.83	3	0.00413928	2.91944	Locus:1.1.1.2898.4 File:"Jeremy_20131004_iTRAQ_IELA_4.wiff"	IEL	Ivanna-IEL-A (IEL-A)
IEL	Keratin, type II cytoskeletal 8 OS=Mus musculus GN=Krt8 PE=1 SV=4	K2C8_MOUSE	TRUE	TRUE	lAELEAALQR	1	iTRAQ8plex (+304)	44.99	34.3505	34.24	1.20761	0	-0.8425	-0.06301	-0.19	21	16	29	17	0.903444	5.14859	6.37504	473.283	1416.83	3	0.00413928	2.91944	Locus:1.1.1.3539.2 File:"Jeremy_20131004_iTRAQ_IELA_7.wiff"	IEL	Ivanna-IEL-A (IEL-A)
IEL	Keratin, type II cytoskeletal 8 OS=Mus musculus GN=Krt8 PE=1 SV=4	K2C8_MOUSE	TRUE	TRUE	lAELEAALQR	1	iTRAQ8plex (+304)	41.35	34.3505	32.44	1.95861	0	-0.1582	0.05916	-0.01567	1450	1726	2212	1321	0.903142	4.5083	12.7119	473.283	1416.83	3	0.00413928	2.91944	Locus:1.1.1.2723.4 File:"Jeremy_20131004_iTRAQ_IELA_5.wiff"	IEL	Ivanna-IEL-A (IEL-A)
IEL	Keratin, type II cytoskeletal 8 OS=Mus musculus GN=Krt8 PE=1 SV=4	K2C8_MOUSE	TRUE	TRUE	lAELEAALQR	1	iTRAQ8plex (+304)	61.33	34.3505	47.99	1.67778	0	-0.06833	0.4917	0.6812	3018	3864	6049	4256	0.905623	3.86785	14.069	473.283	1416.83	3	0.00413928	2.91944	Locus:1.1.1.2710.5 File:"Jeremy_20131004_iTRAQ_IELA_5.wiff"	IEL	Ivanna-IEL-A (IEL-A)
IEL	Keratin, type II cytoskeletal 8 OS=Mus musculus GN=Krt8 PE=1 SV=4	K2C8_MOUSE	TRUE	TRUE	lAELEAALQR	1	iTRAQ8plex (+304)	44.12	34.3505	34.67	1.76955	0	-0.5735	0.2925	0.121	736.2	674	1291	726	0.899927	5.1113	11.7428	473.283	1416.83	3	0.00416928	2.9406	Locus:1.1.1.2696.3 File:"Jeremy_20131004_iTRAQ_IELA_5.wiff"	IEL	Ivanna-IEL-A (IEL-A)
IEL	Keratin, type II cytoskeletal 8 OS=Mus musculus GN=Krt8 PE=1 SV=4	K2C8_MOUSE	TRUE	TRUE	lAELEAALQR	1	iTRAQ8plex (+304)	49.48	34.3505	36.5	0.69897	0	-0.2426	0.1595	0.4527	511.9	582	824	624	0.898523	5.27431	11.3117	473.283	1416.83	3	0.00416928	2.9406	Locus:1.1.1.2695.4 File:"Jeremy_20131004_iTRAQ_IELA_5.wiff"	IEL	Ivanna-IEL-A (IEL-A)
IEL	Keratin, type II cytoskeletal 8 OS=Mus musculus GN=Krt8 PE=1 SV=4	K2C8_MOUSE	TRUE	TRUE	lAELEAALQR	1	iTRAQ8plex (+304)	71.18	34.3505	51.31	1.88606	0	-0.3387	0.06671	0.9148	1503	1626	2241	2449	0.90359	4.42218	12.9328	473.283	1416.83	3	0.00416928	2.9406	Locus:1.1.1.2698.4 File:"Jeremy_20131004_iTRAQ_IELA_5.wiff"	IEL	Ivanna-IEL-A (IEL-A)
IEL	Keratin, type II cytoskeletal 8 OS=Mus musculus GN=Krt8 PE=1 SV=4	K2C8_MOUSE	TRUE	TRUE	lAELEAALQR	1	iTRAQ8plex (+304)	57.1	34.3505	44.77	1.67778	0	-0.05511	0.4271	0.772	2165	2798	4149	3233	0.905177	4.03268	13.5916	473.283	1416.83	3	0.00416928	2.9406	Locus:1.1.1.2699.4 File:"Jeremy_20131004_iTRAQ_IELA_5.wiff"	IEL	Ivanna-IEL-A (IEL-A)
IEL	Keratin, type II cytoskeletal 8 OS=Mus musculus GN=Krt8 PE=1 SV=4	K2C8_MOUSE	TRUE	TRUE	lAELEAALQR	1	iTRAQ8plex (+304)	41.87	34.3505	32.98	1.79588	0	-0.281	0.5072	0.6197	25380	28370	51170	34350	0.905854	2.9072	17.0875	709.422	1416.83	2	0.00417528	2.94483	Locus:1.1.1.2834.20 File:"Jeremy_20131004_iTRAQ_IELA_4.wiff"	IEL	Ivanna-IEL-A (IEL-A)
IEL	Keratin, type II cytoskeletal 8 OS=Mus musculus GN=Krt8 PE=1 SV=4	K2C8_MOUSE	TRUE	TRUE	lAELEAALQR	1	iTRAQ8plex (+304)	27.13	34.3505	19.72		0	-0.08917	0.2642	0.3828	4212	5283	7313	4924	0.905727	3.76772	14.4075	709.422	1416.83	2	0.00419528	2.95894	Locus:1.1.1.2730.21 File:"Jeremy_20131004_iTRAQ_IELA_5.wiff"	IEL	Ivanna-IEL-A (IEL-A)
IEL	Keratin, type II cytoskeletal 8 OS=Mus musculus GN=Krt8 PE=1 SV=4	K2C8_MOUSE	TRUE	TRUE	lAELEAALQR	0.97	iTRAQ8plex (+304)	16.29	34.3505	11.07		0	-0.2991	Value Missing (-6.643856)	0.1023	204	214	Value Missing (-6.643856)	194	0.898813	5.99747	9.25739	473.283	1416.83	3	0.00422928	2.98292	Locus:1.1.1.2791.4 File:"Jeremy_20131004_iTRAQ_IELA_2.wiff"	IEL	Ivanna-IEL-A (IEL-A)
IEL	Keratin, type II cytoskeletal 8 OS=Mus musculus GN=Krt8 PE=1 SV=4	K2C8_MOUSE	TRUE	TRUE	lAELEAALQR	1	iTRAQ8plex (+304)	67.81	34.3505	52.5	1.63827	0	-0.1581	-0.03473	-0.9214	408	480.9	592	215	0.896982	5.65545	10.7278	473.283	1416.83	3	0.00422928	2.98292	Locus:1.1.1.2645.2 File:"Jeremy_20131004_iTRAQ_IELA_7.wiff"	IEL	Ivanna-IEL-A (IEL-A)
IEL	Keratin, type II cytoskeletal 8 OS=Mus musculus GN=Krt8 PE=1 SV=4	K2C8_MOUSE	TRUE	TRUE	lAELEAALQR	1	iTRAQ8plex (+304)	39.59	34.3505	21.02	0.677781	0	-0.3608	0.2221	-2.432	43	44	74	10	0.902904	5.42558	7.41785	473.284	1416.83	3	0.00425928	3.00407	Locus:1.1.1.3475.3 File:"Jeremy_20131004_iTRAQ_IELA_7.wiff"	IEL	Ivanna-IEL-A (IEL-A)
IEL	Keratin, type II cytoskeletal 8 OS=Mus musculus GN=Krt8 PE=1 SV=4	K2C8_MOUSE	TRUE	TRUE	lAELEAALQR	1	iTRAQ8plex (+304)	37.89	34.3505	32.66	0.481486	0	-0.4482	-0.3942	0.6996	19	19	21	27	0.903337	5.14859	6.42626	473.284	1416.83	3	0.00428928	3.02523	Locus:1.1.1.3538.2 File:"Jeremy_20131004_iTRAQ_IELA_7.wiff"	IEL	Ivanna-IEL-A (IEL-A)
IEL	Keratin, type II cytoskeletal 8 OS=Mus musculus GN=Krt8 PE=1 SV=4	K2C8_MOUSE	TRUE	TRUE	lAELEAALQR	1	iTRAQ8plex (+304)	62.36	34.3505	49.71	1.92082	0	-0.1916	0.5641	0.6268	2406	2848	5049	3274	0.905417	3.97736	13.7289	473.284	1416.83	3	0.00428928	3.02523	Locus:1.1.1.2965.4 File:"Jeremy_20131004_iTRAQ_IELA_3.wiff"	IEL	Ivanna-IEL-A (IEL-A)
IEL	Keratin, type II cytoskeletal 8 OS=Mus musculus GN=Krt8 PE=1 SV=4	K2C8_MOUSE	TRUE	TRUE	lAELEAALQR	1	iTRAQ8plex (+304)	35.09	34.3505	27.67		0	-0.116	-0.0615	-0.02803	63	77	89	57	0.901675	5.64881	8.15987	473.284	1416.83	3	0.00431928	3.04639	Locus:1.1.1.4080.2 File:"Jeremy_20131004_iTRAQ_IELA_4.wiff"	IEL	Ivanna-IEL-A (IEL-A)
IEL	Keratin, type II cytoskeletal 8 OS=Mus musculus GN=Krt8 PE=1 SV=4	K2C8_MOUSE	TRUE	TRUE	lAELEAALQR	1	iTRAQ8plex (+304)	26.66	34.3505	14.82	0.508638	0	-0.3577	-0.4784	0.5731	54.05	57	57	71	0.902382	5.56526	7.90117	473.284	1416.83	3	0.00431928	3.04639	Locus:1.1.1.4078.3 File:"Jeremy_20131004_iTRAQ_IELA_4.wiff"	IEL	Ivanna-IEL-A (IEL-A)
IEL	Keratin, type II cytoskeletal 8 OS=Mus musculus GN=Krt8 PE=1 SV=4	K2C8_MOUSE	TRUE	TRUE	lAELEAALQR	1	iTRAQ8plex (+304)	24.58	34.3505	16.36		0	0.09141	0.415	0.6615	48	68	92	67	0.90204	5.60829	8.10329	473.284	1416.83	3	0.00431928	3.04639	Locus:1.1.1.4026.2 File:"Jeremy_20131004_iTRAQ_IELA_6.wiff"	IEL	Ivanna-IEL-A (IEL-A)
IEL	Keratin, type II cytoskeletal 8 OS=Mus musculus GN=Krt8 PE=1 SV=4	K2C8_MOUSE	TRUE	TRUE	lAELEAALQR	1	iTRAQ8plex (+304)	41.06	34.3505	32.57	1.31876	0	-0.9546	-0.4222	-0.2734	1386	977	1505	1064	0.901821	4.75903	12.268	473.284	1416.83	3	0.00431928	3.04639	Locus:1.1.1.2725.2 File:"Jeremy_20131004_iTRAQ_IELA_5.wiff"	IEL	Ivanna-IEL-A (IEL-A)
IEL	Keratin, type II cytoskeletal 8 OS=Mus musculus GN=Krt8 PE=1 SV=4	K2C8_MOUSE	TRUE	TRUE	lAELEAALQR	1	iTRAQ8plex (+304)	53.18	34.3505	42.21	1.45593	0	-0.2562	-0.2632	0.4886	1330	1495	1622	1658	0.902694	4.60629	12.5758	473.284	1416.83	3	0.00431928	3.04639	Locus:1.1.1.2726.6 File:"Jeremy_20131004_iTRAQ_IELA_5.wiff"	IEL	Ivanna-IEL-A (IEL-A)
IEL	Keratin, type II cytoskeletal 8 OS=Mus musculus GN=Krt8 PE=1 SV=4	K2C8_MOUSE	TRUE	TRUE	lAELEAALQR	0.99	iTRAQ8plex (+304)	21.98	34.3505	12.12		0	-0.721	-0.1909	-0.07366	234	193	297.4	204	0.896808	6.01944	9.8586	473.284	1416.83	3	0.00437928	3.08871	Locus:1.1.1.3377.3 File:"Jeremy_20131004_iTRAQ_IELA_5.wiff"	IEL	Ivanna-IEL-A (IEL-A)
IEL	Keratin, type II cytoskeletal 8 OS=Mus musculus GN=Krt8 PE=1 SV=4	K2C8_MOUSE	TRUE	TRUE	lAELEAALQR	1	iTRAQ8plex (+304)	40.63	34.3505	31.89		0	-0.4607	-0.1328	0.4279	180.4	178	238	216	0.897571	6.02933	9.66605	473.284	1416.83	3	0.00437928	3.08871	Locus:1.1.1.3376.4 File:"Jeremy_20131004_iTRAQ_IELA_5.wiff"	IEL	Ivanna-IEL-A (IEL-A)
IEL	Keratin, type II cytoskeletal 8 OS=Mus musculus GN=Krt8 PE=1 SV=4	K2C8_MOUSE	TRUE	TRUE	lAELEAALQR	1	iTRAQ8plex (+304)	17.45	34.3505	11.33	0.657577	0	-0.843	-0.0907	-0.03244	468	358	633	418	0.897253	5.56982	10.8742	473.284	1416.83	3	0.00437928	3.08871	Locus:1.1.1.2765.5 File:"Jeremy_20131004_iTRAQ_IELA_2.wiff"	IEL	Ivanna-IEL-A (IEL-A)
IEL	Keratin, type II cytoskeletal 8 OS=Mus musculus GN=Krt8 PE=1 SV=4	K2C8_MOUSE	TRUE	TRUE	lAELEAALQR	1	iTRAQ8plex (+304)	18.93	34.3505	15.09	0.79588	0	-0.1172	0.02818	0.3663	441.7	543	656.8	511	0.897636	5.46427	11.0718	473.284	1416.83	3	0.00437928	3.08871	Locus:1.1.1.2764.5 File:"Jeremy_20131004_iTRAQ_IELA_2.wiff"	IEL	Ivanna-IEL-A (IEL-A)
IEL	Keratin, type II cytoskeletal 8 OS=Mus musculus GN=Krt8 PE=1 SV=4	K2C8_MOUSE	TRUE	TRUE	lAELEAALQR	1	iTRAQ8plex (+304)	34.76	34.3505	25.83	1.76955	0	-0.1666	0.5037	0.8184	21000	25340	42140	32250	0.905847	2.98979	16.8814	709.422	1416.83	2	0.00439528	3.09999	Locus:1.1.1.2837.21 File:"Jeremy_20131004_iTRAQ_IELA_4.wiff"	IEL	Ivanna-IEL-A (IEL-A)
IEL	Keratin, type II cytoskeletal 8 OS=Mus musculus GN=Krt8 PE=1 SV=4	K2C8_MOUSE	TRUE	TRUE	lAELEAALQR	1	iTRAQ8plex (+304)	23.94	34.3505	18.45		0	-0.3424	0.3384	-0.02697	51	54	93	46	0.902382	5.56526	7.93074	473.284	1416.83	3	0.00440928	3.10987	Locus:1.1.1.4024.2 File:"Jeremy_20131004_iTRAQ_IELA_6.wiff"	IEL	Ivanna-IEL-A (IEL-A)
IEL	Keratin, type II cytoskeletal 8 OS=Mus musculus GN=Krt8 PE=1 SV=4	K2C8_MOUSE	TRUE	TRUE	lAELEAALQR	1	iTRAQ8plex (+304)	41.67	34.3505	33.42	1.60206	0	1.475	1.947	0.05602	12	43	67	12	0.903245	5.2836	7.06609	473.284	1416.83	3	0.00443928	3.13103	Locus:1.1.1.3477.3 File:"Jeremy_20131004_iTRAQ_IELA_7.wiff"	IEL	Ivanna-IEL-A (IEL-A)
IEL	Keratin, type II cytoskeletal 8 OS=Mus musculus GN=Krt8 PE=1 SV=4	K2C8_MOUSE	TRUE	TRUE	lAELEAALQR	1	iTRAQ8plex (+304)	44.43	34.3505	27.83	1.21467	0	-0.9464	-0.2923	0.02406	43.28	31	51	40	0.903076	5.37661	7.36877	473.284	1416.83	3	0.00446928	3.15219	Locus:1.1.1.3277.2 File:"Jeremy_20131004_iTRAQ_IELA_8.wiff"	IEL	Ivanna-IEL-A (IEL-A)
IEL	Keratin, type II cytoskeletal 8 OS=Mus musculus GN=Krt8 PE=1 SV=4	K2C8_MOUSE	TRUE	TRUE	lAELEAALQR	1	iTRAQ8plex (+304)	42.74	34.3505	33.47	1.40894	0	-0.7141	-0.2013	-0.6657	33.02	27	42	20	0.903288	5.25037	6.93097	473.284	1416.83	3	0.00446928	3.15219	Locus:1.1.1.3279.2 File:"Jeremy_20131004_iTRAQ_IELA_8.wiff"	IEL	Ivanna-IEL-A (IEL-A)
IEL	Keratin, type II cytoskeletal 8 OS=Mus musculus GN=Krt8 PE=1 SV=4	K2C8_MOUSE	TRUE	TRUE	lAELEAALQR	1	iTRAQ8plex (+304)	35.22	34.3505	26.47	0.744727	0	-0.1738	0.1387	-0.04779	28	33	45	25	0.903245	5.2836	7.03342	473.284	1416.83	3	0.00446928	3.15219	Locus:1.1.1.3280.2 File:"Jeremy_20131004_iTRAQ_IELA_8.wiff"	IEL	Ivanna-IEL-A (IEL-A)
IEL	Keratin, type II cytoskeletal 8 OS=Mus musculus GN=Krt8 PE=1 SV=4	K2C8_MOUSE	TRUE	TRUE	lAELEAALQR	1	iTRAQ8plex (+304)	54.8	34.3505	44.1	1.79588	0	0.3849	1.001	0.5154	462.7	796	1323	592	0.899471	5.1113	11.6319	473.284	1416.83	3	0.00449928	3.17335	Locus:1.1.1.2950.2 File:"Jeremy_20131004_iTRAQ_IELA_3.wiff"	IEL	Ivanna-IEL-A (IEL-A)
IEL	Keratin, type II cytoskeletal 8 OS=Mus musculus GN=Krt8 PE=1 SV=4	K2C8_MOUSE	TRUE	TRUE	lAELEAALQR	1	iTRAQ8plex (+304)	22.93	34.3505	14.59	0.79588	0	-0.2647	0.5857	0.6013	389.2	440	828	521	0.897636	5.46427	11.0889	473.284	1416.83	3	0.00449928	3.17335	Locus:1.1.1.2886.5 File:"Jeremy_20131004_iTRAQ_IELA_4.wiff"	IEL	Ivanna-IEL-A (IEL-A)
IEL	Keratin, type II cytoskeletal 8 OS=Mus musculus GN=Krt8 PE=1 SV=4	K2C8_MOUSE	TRUE	TRUE	lAELEAALQR	1	iTRAQ8plex (+304)	50.93	34.3505	40.51	1	0	-0.9708	0.5273	0.7951	387	286	776	582	0.897636	5.56982	10.988	473.284	1416.83	3	0.00449928	3.17335	Locus:1.1.1.2949.5 File:"Jeremy_20131004_iTRAQ_IELA_3.wiff"	IEL	Ivanna-IEL-A (IEL-A)
IEL	Keratin, type II cytoskeletal 8 OS=Mus musculus GN=Krt8 PE=1 SV=4	K2C8_MOUSE	TRUE	TRUE	lAELEAALQR	1	iTRAQ8plex (+304)	38.76	34.3505	30.12	0.769551	0	-0.3412	0.03775	0.3265	1666	1772	2474	1874	0.90359	4.42218	12.9267	473.284	1416.83	3	0.00449928	3.17335	Locus:1.1.1.2851.6 File:"Jeremy_20131004_iTRAQ_IELA_4.wiff"	IEL	Ivanna-IEL-A (IEL-A)
IEL	Keratin, type II cytoskeletal 8 OS=Mus musculus GN=Krt8 PE=1 SV=4	K2C8_MOUSE	TRUE	TRUE	lAELEAALQR	1	iTRAQ8plex (+304)	60.57	34.3505	45.27	1.79588	0	-0.1024	0.3365	0.6486	1719	2149	3109	2374	0.9044	4.25255	13.1909	473.284	1416.83	3	0.00449928	3.17335	Locus:1.1.1.2952.5 File:"Jeremy_20131004_iTRAQ_IELA_3.wiff"	IEL	Ivanna-IEL-A (IEL-A)
IEL	Keratin, type II cytoskeletal 8 OS=Mus musculus GN=Krt8 PE=1 SV=4	K2C8_MOUSE	TRUE	TRUE	lAELEAALQR	1	iTRAQ8plex (+304)	61.08	34.3505	48.83	1.82391	0	-0.2711	0.6339	0.8389	3795	4299	8278	5898	0.905727	3.76772	14.4428	473.284	1416.83	3	0.00449928	3.17335	Locus:1.1.1.2701.7 File:"Jeremy_20131004_iTRAQ_IELA_5.wiff"	IEL	Ivanna-IEL-A (IEL-A)
IEL	Keratin, type II cytoskeletal 8 OS=Mus musculus GN=Krt8 PE=1 SV=4	K2C8_MOUSE	TRUE	TRUE	lAELEAALQR	1	iTRAQ8plex (+304)	57.53	34.3505	45.87	1.92082	0	-0.1672	0.5955	0.8078	4169	5033	8895	6360	0.905683	3.73427	14.578	473.284	1416.83	3	0.00449928	3.17335	Locus:1.1.1.2702.5 File:"Jeremy_20131004_iTRAQ_IELA_5.wiff"	IEL	Ivanna-IEL-A (IEL-A)
IEL	Keratin, type II cytoskeletal 8 OS=Mus musculus GN=Krt8 PE=1 SV=4	K2C8_MOUSE	TRUE	TRUE	lAELEAALQR	1	iTRAQ8plex (+304)	38	34.3505	29.25	0.958607	0	-0.1305	-0.02007	0.04952	20.02	24.27	29	19	0.903337	5.17696	6.5281	473.284	1416.83	3	0.00461928	3.25798	Locus:1.1.1.3374.2 File:"Jeremy_20131004_iTRAQ_IELA_8.wiff"	IEL	Ivanna-IEL-A (IEL-A)
IEL	Keratin, type II cytoskeletal 8 OS=Mus musculus GN=Krt8 PE=1 SV=4	K2C8_MOUSE	TRUE	TRUE	lAELEAALQR	1	iTRAQ8plex (+304)	29.67	34.3505	25.84		0	-0.2623	0.001054	0.4131	583.8	654	847	694	0.898977	5.27431	11.4402	473.284	1416.83	3	0.00461928	3.25798	Locus:1.1.1.2997.5 File:"Jeremy_20131004_iTRAQ_IELA_3.wiff"	IEL	Ivanna-IEL-A (IEL-A)
IEL	Keratin, type II cytoskeletal 8 OS=Mus musculus GN=Krt8 PE=1 SV=4	K2C8_MOUSE	TRUE	TRUE	lAELEAALQR	1	iTRAQ8plex (+304)	29.41	34.3505	22.93		0	-0.08183	0.1752	0.08083	571	716	941	553	0.898977	5.27431	11.4414	473.284	1416.83	3	0.00461928	3.25798	Locus:1.1.1.2998.6 File:"Jeremy_20131004_iTRAQ_IELA_3.wiff"	IEL	Ivanna-IEL-A (IEL-A)
IEL	Keratin, type II cytoskeletal 8 OS=Mus musculus GN=Krt8 PE=1 SV=4	K2C8_MOUSE	TRUE	TRUE	lAELEAALQR	1	iTRAQ8plex (+304)	29.03	34.3505	25.25	1.24413	0	-0.559	0.2754	-0.06193	50	46	87	44	0.902554	5.5199	7.82655	473.284	1416.83	3	0.00464928	3.27914	Locus:1.1.1.4077.2 File:"Jeremy_20131004_iTRAQ_IELA_4.wiff"	IEL	Ivanna-IEL-A (IEL-A)
IEL	Keratin, type II cytoskeletal 8 OS=Mus musculus GN=Krt8 PE=1 SV=4	K2C8_MOUSE	TRUE	TRUE	lAELEAALQR	1	iTRAQ8plex (+304)	50.25	34.3505	38.91	1.82391	0	-0.5707	-0.1357	-0.332	18.81	17	25	14	0.903709	5.14602	6.22516	473.284	1416.83	3	0.00467928	3.3003	Locus:1.1.1.3556.2 File:"Jeremy_20131004_iTRAQ_IELA_7.wiff"	IEL	Ivanna-IEL-A (IEL-A)
IEL	Keratin, type II cytoskeletal 8 OS=Mus musculus GN=Krt8 PE=1 SV=4	K2C8_MOUSE	TRUE	TRUE	lAELEAALQR	1	iTRAQ8plex (+304)	63.65	34.3505	48.18	1.88606	0	-0.3146	0.4055	0.6814	4291	4698	8065	6036	0.905727	3.73427	14.495	473.284	1416.83	3	0.00467928	3.3003	Locus:1.1.1.2708.3 File:"Jeremy_20131004_iTRAQ_IELA_5.wiff"	IEL	Ivanna-IEL-A (IEL-A)
IEL	Keratin, type II cytoskeletal 8 OS=Mus musculus GN=Krt8 PE=1 SV=4	K2C8_MOUSE	TRUE	TRUE	lAELEAALQR	1	iTRAQ8plex (+304)	62.1	34.3505	44.42	1.82391	0	-0.4872	0.273	0.5189	5345	5221	9194	6775	0.905685	3.70094	14.6956	473.284	1416.83	3	0.00467928	3.3003	Locus:1.1.1.2707.7 File:"Jeremy_20131004_iTRAQ_IELA_5.wiff"	IEL	Ivanna-IEL-A (IEL-A)
IEL	Keratin, type II cytoskeletal 8 OS=Mus musculus GN=Krt8 PE=1 SV=4	K2C8_MOUSE	TRUE	TRUE	lAELEAALQR	0.97	iTRAQ8plex (+304)	15.31	34.3505	11.6		0	1.16	1.025	1.353	60	171	174.6	131	0.899254	5.95742	9.0677	473.284	1416.83	3	0.00470928	3.32146	Locus:1.1.1.3390.7 File:"Jeremy_20131004_iTRAQ_IELA_3.wiff"	IEL	Ivanna-IEL-A (IEL-A)
IEL	Keratin, type II cytoskeletal 8 OS=Mus musculus GN=Krt8 PE=1 SV=4	K2C8_MOUSE	TRUE	TRUE	lAELEAALQR	1	iTRAQ8plex (+304)	30.16	34.3505	23.11	1.3279	0	-0.5398	-0.09236	-0.7166	15.27	14	21	9	0.90428	5.1377	5.88923	473.284	1416.83	3	0.00473928	3.34262	Locus:1.1.1.3381.2 File:"Jeremy_20131004_iTRAQ_IELA_8.wiff"	IEL	Ivanna-IEL-A (IEL-A)
IEL	Keratin, type II cytoskeletal 8 OS=Mus musculus GN=Krt8 PE=1 SV=4	K2C8_MOUSE	TRUE	TRUE	lAELEAALQR	1	iTRAQ8plex (+304)	62.35	34.3505	46.65	1.92082	0	-0.3414	0.4212	0.7556	5380	5805	10190	7928	0.905733	3.66836	14.8388	473.284	1416.83	3	0.00473928	3.34262	Locus:1.1.1.2705.4 File:"Jeremy_20131004_iTRAQ_IELA_5.wiff"	IEL	Ivanna-IEL-A (IEL-A)
IEL	Keratin, type II cytoskeletal 8 OS=Mus musculus GN=Krt8 PE=1 SV=4	K2C8_MOUSE	TRUE	TRUE	lAELEAALQR	1	iTRAQ8plex (+304)	53.62	34.3505	43.13	1.79588	0	-0.08006	0.6338	0.6426	297.2	378	655	409	0.896982	5.65545	10.7642	473.284	1416.83	3	0.00476928	3.36378	Locus:1.1.1.2642.2 File:"Jeremy_20131004_iTRAQ_IELA_7.wiff"	IEL	Ivanna-IEL-A (IEL-A)
IEL	Keratin, type II cytoskeletal 8 OS=Mus musculus GN=Krt8 PE=1 SV=4	K2C8_MOUSE	TRUE	TRUE	lAELEAALQR	1	iTRAQ8plex (+304)	21.25	34.3505	16.6		0	-0.3658	-0.1463	0.5666	39	41	51	51	0.902904	5.42558	7.50779	473.284	1416.83	3	0.00476928	3.36378	Locus:1.1.1.4075.3 File:"Jeremy_20131004_iTRAQ_IELA_4.wiff"	IEL	Ivanna-IEL-A (IEL-A)
IEL	Keratin, type II cytoskeletal 8 OS=Mus musculus GN=Krt8 PE=1 SV=4	K2C8_MOUSE	TRUE	TRUE	lAELEAALQR	1	iTRAQ8plex (+304)	39.31	34.3505	27.11	1.24413	0	-0.3132	-1.885	0.7537	36	39	16	53	0.903188	5.32318	7.16993	473.284	1416.83	3	0.00476928	3.36378	Locus:1.1.1.3273.2 File:"Jeremy_20131004_iTRAQ_IELA_8.wiff"	IEL	Ivanna-IEL-A (IEL-A)
IEL	Keratin, type II cytoskeletal 8 OS=Mus musculus GN=Krt8 PE=1 SV=4	K2C8_MOUSE	TRUE	TRUE	lAELEAALQR	1	iTRAQ8plex (+304)	35.02	34.3505	26.13	0.721246	0	0.5662	0.3219	0.7309	111	214	204	163	0.89801	6.02274	9.43463	473.284	1416.83	3	0.00479928	3.38494	Locus:1.1.1.3410.18 File:"Jeremy_20131004_iTRAQ_IELA_3.wiff"	IEL	Ivanna-IEL-A (IEL-A)
IEL	Keratin, type II cytoskeletal 8 OS=Mus musculus GN=Krt8 PE=1 SV=4	K2C8_MOUSE	TRUE	TRUE	lAELEAALQR	1	iTRAQ8plex (+304)	43.88	34.3505	34.23	1.85387	0	-0.4009	-0.5175	0.3456	1570	1601	1619	1786	0.903142	4.5083	12.683	473.284	1416.83	3	0.00482928	3.40609	Locus:1.1.1.2976.5 File:"Jeremy_20131004_iTRAQ_IELA_3.wiff"	IEL	Ivanna-IEL-A (IEL-A)
IEL	Keratin, type II cytoskeletal 8 OS=Mus musculus GN=Krt8 PE=1 SV=4	K2C8_MOUSE	TRUE	TRUE	lAELEAALQR	1	iTRAQ8plex (+304)	52.15	34.3505	43.42	1.72125	0	-2.771	0.3409	0.2807	169	45	297	182	0.89801	6.02274	9.43671	473.284	1416.83	3	0.00485928	3.42725	Locus:1.1.1.3315.8 File:"Jeremy_20131004_iTRAQ_IELA_7.wiff"	IEL	Ivanna-IEL-A (IEL-A)
IEL	Keratin, type II cytoskeletal 8 OS=Mus musculus GN=Krt8 PE=1 SV=4	K2C8_MOUSE	TRUE	TRUE	lAELEAALQR	1	iTRAQ8plex (+304)	46.58	34.3505	37.3	1.10237	0	0.1164	0.07219	0.1579	1181	1686	1832	1204	0.902277	4.60629	12.5272	473.284	1416.83	3	0.00485928	3.42725	Locus:1.1.1.2859.5 File:"Jeremy_20131004_iTRAQ_IELA_4.wiff"	IEL	Ivanna-IEL-A (IEL-A)
IEL	Keratin, type II cytoskeletal 8 OS=Mus musculus GN=Krt8 PE=1 SV=4	K2C8_MOUSE	TRUE	TRUE	lAELEAALQR	1	iTRAQ8plex (+304)	38.39	34.3505	31.01	1.00877	0	-0.2999	-0.1288	0.1453	1452	1578	1943	1459	0.902694	4.5083	12.6511	473.284	1416.83	3	0.00485928	3.42725	Locus:1.1.1.2860.7 File:"Jeremy_20131004_iTRAQ_IELA_4.wiff"	IEL	Ivanna-IEL-A (IEL-A)
IEL	Keratin, type II cytoskeletal 8 OS=Mus musculus GN=Krt8 PE=1 SV=4	K2C8_MOUSE	TRUE	TRUE	lAELEAALQR	1	iTRAQ8plex (+304)	38.96	34.3505	32.23	1.92082	0	-0.6357	-0.2197	0.4781	173	153	214	213.4	0.897571	6.03097	9.55727	473.284	1416.83	3	0.00488928	3.44841	Locus:1.1.1.2634.5 File:"Jeremy_20131004_iTRAQ_IELA_8.wiff"	IEL	Ivanna-IEL-A (IEL-A)
IEL	Keratin, type II cytoskeletal 8 OS=Mus musculus GN=Krt8 PE=1 SV=4	K2C8_MOUSE	TRUE	TRUE	lAELEAALQR	1	iTRAQ8plex (+304)	23.59	34.3505	17.17		0	0.1798	0.5247	1.385	60	91	121	132	0.900579	5.75105	8.65821	473.284	1416.83	3	0.00488928	3.44841	Locus:1.1.1.3406.13 File:"Jeremy_20131004_iTRAQ_IELA_3.wiff"	IEL	Ivanna-IEL-A (IEL-A)
IEL	Keratin, type II cytoskeletal 8 OS=Mus musculus GN=Krt8 PE=1 SV=4	K2C8_MOUSE	TRUE	TRUE	lAELEAALQR	0.99	iTRAQ8plex (+304)	16.18	34.3505	14.82		0	0.9798	0.9732	0.6728	63.69	162	182	91	0.899695	5.90393	8.962	473.284	1416.83	3	0.00491928	3.46957	Locus:1.1.1.3416.9 File:"Jeremy_20131004_iTRAQ_IELA_4.wiff"	IEL	Ivanna-IEL-A (IEL-A)
IEL	Keratin, type II cytoskeletal 8 OS=Mus musculus GN=Krt8 PE=1 SV=4	K2C8_MOUSE	TRUE	TRUE	lAELEAALQR	1	iTRAQ8plex (+304)	35.72	34.3505	22.6	1.56864	0	-0.5175	-0.3907	-0.01027	33	31	37	30	0.903245	5.2836	7.03342	473.284	1416.83	3	0.00494928	3.49073	Locus:1.1.1.3276.2 File:"Jeremy_20131004_iTRAQ_IELA_8.wiff"	IEL	Ivanna-IEL-A (IEL-A)
IEL	Keratin, type II cytoskeletal 8 OS=Mus musculus GN=Krt8 PE=1 SV=4	K2C8_MOUSE	TRUE	TRUE	lAELEAALQR	1	iTRAQ8plex (+304)	48.26	34.3505	39.59	2.31876	0	-0.2182	0.5003	0.5959	14660	17040	29490	19560	0.906167	3.26534	16.3012	709.422	1416.83	2	0.00495528	3.49496	Locus:1.1.1.2840.21 File:"Jeremy_20131004_iTRAQ_IELA_4.wiff"	IEL	Ivanna-IEL-A (IEL-A)
IEL	Keratin, type II cytoskeletal 8 OS=Mus musculus GN=Krt8 PE=1 SV=4	K2C8_MOUSE	TRUE	TRUE	lAELEAALQR	1	iTRAQ8plex (+304)	58.86	34.3505	46.63	1.88606	0	-0.04042	0.4597	0.6283	5410	7042	10640	7382	0.905733	3.63298	14.8953	473.284	1416.83	3	0.00497928	3.51189	Locus:1.1.1.2704.7 File:"Jeremy_20131004_iTRAQ_IELA_5.wiff"	IEL	Ivanna-IEL-A (IEL-A)
IEL	Keratin, type II cytoskeletal 8 OS=Mus musculus GN=Krt8 PE=1 SV=4	K2C8_MOUSE	TRUE	TRUE	lAELEAALQR	1	iTRAQ8plex (+304)	25.91	34.3505	17.73	0.508638	0	-0.8128	0.1026	0.6761	101	81	153.2	141	0.899695	5.90393	8.89542	473.284	1416.83	3	0.00503928	3.55421	Locus:1.1.1.3413.2 File:"Jeremy_20131004_iTRAQ_IELA_4.wiff"	IEL	Ivanna-IEL-A (IEL-A)
IEL	Keratin, type II cytoskeletal 8 OS=Mus musculus GN=Krt8 PE=1 SV=4	K2C8_MOUSE	TRUE	TRUE	lAELEAALQR	1	iTRAQ8plex (+304)	33.55	34.3505	28.32		0	0.7322	1.71	1.614	80	174	356	204	0.897571	6.02933	9.66888	473.284	1416.83	3	0.00503928	3.55421	Locus:1.1.1.3414.10 File:"Jeremy_20131004_iTRAQ_IELA_4.wiff"	IEL	Ivanna-IEL-A (IEL-A)
IEL	Keratin, type II cytoskeletal 8 OS=Mus musculus GN=Krt8 PE=1 SV=4	K2C8_MOUSE	TRUE	TRUE	lAELEAALQR	1	iTRAQ8plex (+304)	30.31	34.3505	25.59		0	0.4269	0.1595	0.6232	111	195	183	152	0.898415	5.99747	9.32418	473.284	1416.83	3	0.00503928	3.55421	Locus:1.1.1.3434.12 File:"Jeremy_20131004_iTRAQ_IELA_4.wiff"	IEL	Ivanna-IEL-A (IEL-A)
IEL	Keratin, type II cytoskeletal 8 OS=Mus musculus GN=Krt8 PE=1 SV=4	K2C8_MOUSE	TRUE	TRUE	lAELEAALQR	1	iTRAQ8plex (+304)	34.78	34.3505	27.84		0	-0.5029	0.4137	0.1893	158.2	152	301	163	0.897571	6.03097	9.59656	473.284	1416.83	3	0.00503928	3.55421	Locus:1.1.1.3433.14 File:"Jeremy_20131004_iTRAQ_IELA_4.wiff"	IEL	Ivanna-IEL-A (IEL-A)
IEL	Keratin, type II cytoskeletal 8 OS=Mus musculus GN=Krt8 PE=1 SV=4	K2C8_MOUSE	TRUE	TRUE	lAELEAALQR	1	iTRAQ8plex (+304)	37.5	34.3505	29	1.67778	0	-0.4118	0.1487	0.3229	1294	1317	2063	1451	0.902694	4.60629	12.5805	473.284	1416.83	3	0.00506928	3.57537	Locus:1.1.1.2887.8 File:"Jeremy_20131004_iTRAQ_IELA_6.wiff"	IEL	Ivanna-IEL-A (IEL-A)
IEL	Keratin, type II cytoskeletal 8 OS=Mus musculus GN=Krt8 PE=1 SV=4	K2C8_MOUSE	TRUE	TRUE	lAELEAALQR	1	iTRAQ8plex (+304)	72.36	34.3505	55.62	1.5376	0	-0.1364	0.525	0.8809	2683	3305	5455	4287	0.905562	3.92037	13.9412	473.284	1416.83	3	0.00506928	3.57537	Locus:1.1.1.2964.9 File:"Jeremy_20131004_iTRAQ_IELA_3.wiff"	IEL	Ivanna-IEL-A (IEL-A)
IEL	Keratin, type II cytoskeletal 8 OS=Mus musculus GN=Krt8 PE=1 SV=4	K2C8_MOUSE	TRUE	TRUE	lAELEAALQR	1	iTRAQ8plex (+304)	56.85	34.3505	43.52	1.08619	0	-0.9284	-0.4045	-0.1497	82	59	90	68	0.901675	5.64881	8.224	473.284	1416.83	3	0.00509928	3.59652	Locus:1.1.1.3872.2 File:"Jeremy_20131004_iTRAQ_IELA_7.wiff"	IEL	Ivanna-IEL-A (IEL-A)
IEL	Keratin, type II cytoskeletal 8 OS=Mus musculus GN=Krt8 PE=1 SV=4	K2C8_MOUSE	TRUE	TRUE	lAELEAALQR	1	iTRAQ8plex (+304)	41.65	34.3505	33.7	1.00436	0	-0.04992	0.08339	0.3037	53	68	82	59	0.90204	5.60829	8.03342	473.284	1416.83	3	0.00509928	3.59652	Locus:1.1.1.3874.2 File:"Jeremy_20131004_iTRAQ_IELA_7.wiff"	IEL	Ivanna-IEL-A (IEL-A)
IEL	Keratin, type II cytoskeletal 8 OS=Mus musculus GN=Krt8 PE=1 SV=4	K2C8_MOUSE	TRUE	TRUE	lAELEAALQR	1	iTRAQ8plex (+304)	24.11	34.3505	20.64	1.03621	0	0.1815	0.6874	0.3307	22	33	51	25	0.903245	5.2836	7.03342	473.284	1416.83	3	0.00512928	3.61768	Locus:1.1.1.3605.2 File:"Jeremy_20131004_iTRAQ_IELA_4.wiff"	IEL	Ivanna-IEL-A (IEL-A)
IEL	Keratin, type II cytoskeletal 8 OS=Mus musculus GN=Krt8 PE=1 SV=4	K2C8_MOUSE	TRUE	TRUE	lAELEAALQR	1	iTRAQ8plex (+304)	36.19	34.3505	28.79		0	-0.5339	-0.1476	0.04139	163	152	214	153	0.89801	6.02274	9.41363	473.284	1416.83	3	0.00515928	3.63884	Locus:1.1.1.3374.3 File:"Jeremy_20131004_iTRAQ_IELA_5.wiff"	IEL	Ivanna-IEL-A (IEL-A)
IEL	Keratin, type II cytoskeletal 8 OS=Mus musculus GN=Krt8 PE=1 SV=4	K2C8_MOUSE	TRUE	TRUE	lAELEAALQR	1	iTRAQ8plex (+304)	42.93	34.3505	35.33		0	-1.03	-0.2731	0.5115	1578	1096	1861	1982	0.902694	4.5083	12.67	473.284	1416.83	3	0.00515928	3.63884	Locus:1.1.1.2854.5 File:"Jeremy_20131004_iTRAQ_IELA_4.wiff"	IEL	Ivanna-IEL-A (IEL-A)
IEL	Keratin, type II cytoskeletal 8 OS=Mus musculus GN=Krt8 PE=1 SV=4	K2C8_MOUSE	TRUE	TRUE	lAELEAALQR	1	iTRAQ8plex (+304)	48.22	34.3505	37.74	0.721246	0	-0.5116	0.007005	0.1443	1510	1434	2193	1512	0.903142	4.5083	12.6989	473.284	1416.83	3	0.00515928	3.63884	Locus:1.1.1.2856.5 File:"Jeremy_20131004_iTRAQ_IELA_4.wiff"	IEL	Ivanna-IEL-A (IEL-A)
IEL	Keratin, type II cytoskeletal 8 OS=Mus musculus GN=Krt8 PE=1 SV=4	K2C8_MOUSE	TRUE	TRUE	lAELEAALQR	1	iTRAQ8plex (+304)	41.6	34.3505	32.54	0.853872	0	-0.4386	-0.4091	0.3796	1701	1696	1877	1976	0.903142	4.42218	12.8238	473.284	1416.83	3	0.00515928	3.63884	Locus:1.1.1.2853.7 File:"Jeremy_20131004_iTRAQ_IELA_4.wiff"	IEL	Ivanna-IEL-A (IEL-A)
IEL	Keratin, type II cytoskeletal 8 OS=Mus musculus GN=Krt8 PE=1 SV=4	K2C8_MOUSE	TRUE	TRUE	lAELEAALQR	1	iTRAQ8plex (+304)	25.89	34.3505	19.84		0	-0.4192	0.1018	-0.3324	327	327	511	244	0.896529	5.81864	10.4605	473.284	1416.83	3	0.00518928	3.66	Locus:1.1.1.2780.3 File:"Jeremy_20131004_iTRAQ_IELA_5.wiff"	IEL	Ivanna-IEL-A (IEL-A)
IEL	Keratin, type II cytoskeletal 8 OS=Mus musculus GN=Krt8 PE=1 SV=4	K2C8_MOUSE	TRUE	TRUE	lAELEAALQR	1	iTRAQ8plex (+304)	47.25	34.3505	37.4	1.25964	0	-0.4173	-0.01118	-0.3238	20	20	29	15	0.903444	5.14859	6.39232	473.284	1416.83	3	0.00518928	3.66	Locus:1.1.1.3321.2 File:"Jeremy_20131004_iTRAQ_IELA_8.wiff"	IEL	Ivanna-IEL-A (IEL-A)
IEL	Keratin, type II cytoskeletal 8 OS=Mus musculus GN=Krt8 PE=1 SV=4	K2C8_MOUSE	TRUE	TRUE	lAELEAALQR	1	iTRAQ8plex (+304)	48.49	34.3505	35.17	1.09152	0	-0.4869	-0.4388	-0.1807	22	21	24	18	0.903444	5.14859	6.40939	473.284	1416.83	3	0.00518928	3.66	Locus:1.1.1.3320.2 File:"Jeremy_20131004_iTRAQ_IELA_8.wiff"	IEL	Ivanna-IEL-A (IEL-A)
IEL	Keratin, type II cytoskeletal 8 OS=Mus musculus GN=Krt8 PE=1 SV=4	K2C8_MOUSE	TRUE	TRUE	lAELEAALQR	1	iTRAQ8plex (+304)	32.95	34.3505	27.31		0	-0.3997	0.05624	0.1368	399.7	408	602	399	0.896982	5.65545	10.8207	473.284	1416.83	3	0.00521928	3.68116	Locus:1.1.1.3013.4 File:"Jeremy_20131004_iTRAQ_IELA_3.wiff"	IEL	Ivanna-IEL-A (IEL-A)
IEL	Keratin, type II cytoskeletal 8 OS=Mus musculus GN=Krt8 PE=1 SV=4	K2C8_MOUSE	TRUE	TRUE	lAELEAALQR	1	iTRAQ8plex (+304)	35.42	34.3505	32.03		0	-0.6987	-0.06907	-1.035	187.2	154	261	91	0.89801	6.02274	9.43713	473.284	1416.83	3	0.00527928	3.72348	Locus:1.1.1.3335.5 File:"Jeremy_20131004_iTRAQ_IELA_3.wiff"	IEL	Ivanna-IEL-A (IEL-A)
IEL	Keratin, type II cytoskeletal 8 OS=Mus musculus GN=Krt8 PE=1 SV=4	K2C8_MOUSE	TRUE	TRUE	lAELEAALQR	1	iTRAQ8plex (+304)	25.65	34.3505	21.79		0	-0.05566	0.1468	-0.001972	164	209	266	151	0.897571	6.03097	9.62571	473.284	1416.83	3	0.00527928	3.72348	Locus:1.1.1.3337.6 File:"Jeremy_20131004_iTRAQ_IELA_3.wiff"	IEL	Ivanna-IEL-A (IEL-A)
IEL	Keratin, type II cytoskeletal 8 OS=Mus musculus GN=Krt8 PE=1 SV=4	K2C8_MOUSE	TRUE	TRUE	lAELEAALQR	1	iTRAQ8plex (+304)	35.36	34.3505	28.11	0.958607	0	-0.3683	-0.1453	0.07917	1358	1410	1795	1308	0.902277	4.60629	12.5194	473.284	1416.83	3	0.00527928	3.72348	Locus:1.1.1.2980.6 File:"Jeremy_20131004_iTRAQ_IELA_3.wiff"	IEL	Ivanna-IEL-A (IEL-A)
IEL	Keratin, type II cytoskeletal 8 OS=Mus musculus GN=Krt8 PE=1 SV=4	K2C8_MOUSE	TRUE	TRUE	lAELEAALQR	1	iTRAQ8plex (+304)	36.97	34.3505	28.89	1.55284	0	-0.1807	0.1596	0.4665	1141	1350	1840	1404	0.902277	4.67886	12.4856	473.284	1416.83	3	0.00527928	3.72348	Locus:1.1.1.2979.6 File:"Jeremy_20131004_iTRAQ_IELA_3.wiff"	IEL	Ivanna-IEL-A (IEL-A)
IEL	Keratin, type II cytoskeletal 8 OS=Mus musculus GN=Krt8 PE=1 SV=4	K2C8_MOUSE	TRUE	TRUE	lAELEAALQR	1	iTRAQ8plex (+304)	26.91	34.3505	19.28		0	1.044	0.5708	0.7874	72.92	193	161	112	0.899254	5.95742	9.07393	473.284	1416.83	3	0.00530928	3.74464	Locus:1.1.1.3054.8 File:"Jeremy_20131004_iTRAQ_IELA_2.wiff"	IEL	Ivanna-IEL-A (IEL-A)
IEL	Keratin, type II cytoskeletal 8 OS=Mus musculus GN=Krt8 PE=1 SV=4	K2C8_MOUSE	TRUE	TRUE	lAELEAALQR	1	iTRAQ8plex (+304)	26.47	34.3505	20.82		0	0.7966	-0.8873	1.163	26	58	23	50.13	0.903076	5.37661	7.29582	473.284	1416.83	3	0.00533928	3.7658	Locus:1.1.1.3940.4 File:"Jeremy_20131004_iTRAQ_IELA_3.wiff"	IEL	Ivanna-IEL-A (IEL-A)
IEL	Keratin, type II cytoskeletal 8 OS=Mus musculus GN=Krt8 PE=1 SV=4	K2C8_MOUSE	TRUE	TRUE	lAELEAALQR	1	iTRAQ8plex (+304)	33.89	34.3505	30.76	0.356547	0	1.773	2.064	2.078	14	59	79	48	0.902728	5.47062	7.64386	473.284	1416.83	3	0.00533928	3.7658	Locus:1.1.1.3939.3 File:"Jeremy_20131004_iTRAQ_IELA_3.wiff"	IEL	Ivanna-IEL-A (IEL-A)
IEL	Keratin, type II cytoskeletal 8 OS=Mus musculus GN=Krt8 PE=1 SV=4	K2C8_MOUSE	TRUE	TRUE	lAELEAALQR	1	iTRAQ8plex (+304)	42.79	34.3505	35.01	1.38722	0	-0.5701	-0.533	0.2173	1767	1612	1795	1851	0.903142	4.5083	12.7783	473.284	1416.83	3	0.00533928	3.7658	Locus:1.1.1.2857.6 File:"Jeremy_20131004_iTRAQ_IELA_4.wiff"	IEL	Ivanna-IEL-A (IEL-A)
IEL	Keratin, type II cytoskeletal 8 OS=Mus musculus GN=Krt8 PE=1 SV=4	K2C8_MOUSE	TRUE	TRUE	lAELEAALQR	1	iTRAQ8plex (+304)	31.34	34.3505	21.64	0.920819	0	-0.8902	0.4236	1.065	14	11	26	25	0.903709	5.14602	6.24793	473.284	1416.83	3	0.00536928	3.78695	Locus:1.1.1.3328.2 File:"Jeremy_20131004_iTRAQ_IELA_8.wiff"	IEL	Ivanna-IEL-A (IEL-A)
IEL	Keratin, type II cytoskeletal 8 OS=Mus musculus GN=Krt8 PE=1 SV=4	K2C8_MOUSE	TRUE	TRUE	lAELEAALQR	0.98	iTRAQ8plex (+304)	17.82	34.3505	12.01		0	-0.4118	-0.5026	-0.06483	431.8	430	449	377	0.896982	5.65545	10.7209	473.284	1416.83	3	0.00536928	3.78695	Locus:1.1.1.2932.3 File:"Jeremy_20131004_iTRAQ_IELA_6.wiff"	IEL	Ivanna-IEL-A (IEL-A)
IEL	Keratin, type II cytoskeletal 8 OS=Mus musculus GN=Krt8 PE=1 SV=4	K2C8_MOUSE	TRUE	TRUE	lAELEAALQR	1	iTRAQ8plex (+304)	24.06	34.3505	20.82		0	-0.1034	-0.1667	0.4731	317.6	388	409	387	0.89675	5.73665	10.5523	473.284	1416.83	3	0.00536928	3.78695	Locus:1.1.1.2933.3 File:"Jeremy_20131004_iTRAQ_IELA_6.wiff"	IEL	Ivanna-IEL-A (IEL-A)
IEL	Keratin, type II cytoskeletal 8 OS=Mus musculus GN=Krt8 PE=1 SV=4	K2C8_MOUSE	TRUE	TRUE	lAELEAALQR	0.98	iTRAQ8plex (+304)	14.81	34.3505	12.42		0	-0.7523	0.6259	0.2064	285	235	622	296	0.896529	5.81864	10.4898	473.284	1416.83	3	0.00536928	3.78695	Locus:1.1.1.2935.6 File:"Jeremy_20131004_iTRAQ_IELA_6.wiff"	IEL	Ivanna-IEL-A (IEL-A)
IEL	Keratin, type II cytoskeletal 8 OS=Mus musculus GN=Krt8 PE=1 SV=4	K2C8_MOUSE	TRUE	TRUE	lAELEAALQR	1	iTRAQ8plex (+304)	59.27	34.3505	46.41	1.61979	0	-0.3873	0.4985	0.6243	2315	2421	4628	3139	0.905177	4.03268	13.61	473.284	1416.83	3	0.00536928	3.78695	Locus:1.1.1.2953.2 File:"Jeremy_20131004_iTRAQ_IELA_3.wiff"	IEL	Ivanna-IEL-A (IEL-A)
IEL	Keratin, type II cytoskeletal 8 OS=Mus musculus GN=Krt8 PE=1 SV=4	K2C8_MOUSE	TRUE	TRUE	lAELEAALQR	1	iTRAQ8plex (+304)	27.6	34.3505	17.22	0.721246	0	-1.087	-0.6966	-0.1075	20	13	18	17	0.903988	5.14335	6.08746	473.284	1416.83	3	0.00539928	3.80811	Locus:1.1.1.3613.2 File:"Jeremy_20131004_iTRAQ_IELA_7.wiff"	IEL	Ivanna-IEL-A (IEL-A)
IEL	Keratin, type II cytoskeletal 8 OS=Mus musculus GN=Krt8 PE=1 SV=4	K2C8_MOUSE	TRUE	TRUE	lAELEAALQR	1	iTRAQ8plex (+304)	45.09	34.3505	32.87	0.958607	0	1.748	1.499	-0.00443	13.27	57	56	13	0.903245	5.32318	7.12174	473.284	1416.83	3	0.00539928	3.80811	Locus:1.1.1.3870.3 File:"Jeremy_20131004_iTRAQ_IELA_7.wiff"	IEL	Ivanna-IEL-A (IEL-A)
IEL	Keratin, type II cytoskeletal 8 OS=Mus musculus GN=Krt8 PE=1 SV=4	K2C8_MOUSE	TRUE	TRUE	lAELEAALQR	1	iTRAQ8plex (+304)	37.7	34.3505	27.34	2.02687	0	0.2273	0.4809	0.8516	40	62	80	63	0.902382	5.56526	7.93664	473.284	1416.83	3	0.00539928	3.80811	Locus:1.1.1.3871.3 File:"Jeremy_20131004_iTRAQ_IELA_7.wiff"	IEL	Ivanna-IEL-A (IEL-A)
IEL	Keratin, type II cytoskeletal 8 OS=Mus musculus GN=Krt8 PE=1 SV=4	K2C8_MOUSE	TRUE	TRUE	lAELEAALQR	1	iTRAQ8plex (+304)	48.7	34.3505	38.02	1.21467	0	-0.4151	0.03975	0.381	1061	1078	1572	1234	0.901821	4.75903	12.2718	473.284	1416.83	3	0.00539928	3.80811	Locus:1.1.1.2982.8 File:"Jeremy_20131004_iTRAQ_IELA_3.wiff"	IEL	Ivanna-IEL-A (IEL-A)
IEL	Keratin, type II cytoskeletal 8 OS=Mus musculus GN=Krt8 PE=1 SV=4	K2C8_MOUSE	TRUE	TRUE	lAELEAALQR	1	iTRAQ8plex (+304)	47.93	34.3505	38.66	1.16749	0	0.06862	0.3437	0.4174	1211	1684	2226	1450	0.902694	4.5083	12.6819	473.284	1416.83	3	0.00539928	3.80811	Locus:1.1.1.2885.3 File:"Jeremy_20131004_iTRAQ_IELA_6.wiff"	IEL	Ivanna-IEL-A (IEL-A)
IEL	Keratin, type II cytoskeletal 8 OS=Mus musculus GN=Krt8 PE=1 SV=4	K2C8_MOUSE	TRUE	TRUE	lAELEAALQR	1	iTRAQ8plex (+304)	42.15	34.3505	33.98	1.22185	0	-0.1672	0.1114	0.392	1426	1699	2233	1675	0.903142	4.5083	12.7799	473.284	1416.83	3	0.00539928	3.80811	Locus:1.1.1.2884.8 File:"Jeremy_20131004_iTRAQ_IELA_6.wiff"	IEL	Ivanna-IEL-A (IEL-A)
IEL	Keratin, type II cytoskeletal 8 OS=Mus musculus GN=Krt8 PE=1 SV=4	K2C8_MOUSE	TRUE	TRUE	lAELEAALQR	1	iTRAQ8plex (+304)	59.64	34.3505	43.56	1	0	-0.6867	-0.06711	-2.287	167.1	137	235	41	0.898813	5.95742	9.18016	473.284	1416.83	3	0.00542928	3.82927	Locus:1.1.1.3305.2 File:"Jeremy_20131004_iTRAQ_IELA_7.wiff"	IEL	Ivanna-IEL-A (IEL-A)
IEL	Keratin, type II cytoskeletal 8 OS=Mus musculus GN=Krt8 PE=1 SV=4	K2C8_MOUSE	TRUE	TRUE	lAELEAALQR	1	iTRAQ8plex (+304)	43.25	34.3505	32.56	2.34679	0	-0.1724	-2.394	0.2523	52.04	61	18	56	0.902904	5.47062	7.5472	473.284	1416.83	3	0.00542928	3.82927	Locus:1.1.1.3579.2 File:"Jeremy_20131004_iTRAQ_IELA_8.wiff"	IEL	Ivanna-IEL-A (IEL-A)
IEL	Keratin, type II cytoskeletal 8 OS=Mus musculus GN=Krt8 PE=1 SV=4	K2C8_MOUSE	TRUE	TRUE	lAELEAALQR	1	iTRAQ8plex (+304)	32.13	34.3505	26.36	1	0	-0.119	-3.785	0.02946	48	58	9	45	0.903076	5.37661	7.32193	473.284	1416.83	3	0.00542928	3.82927	Locus:1.1.1.3580.2 File:"Jeremy_20131004_iTRAQ_IELA_8.wiff"	IEL	Ivanna-IEL-A (IEL-A)
IEL	Keratin, type II cytoskeletal 8 OS=Mus musculus GN=Krt8 PE=1 SV=4	K2C8_MOUSE	TRUE	TRUE	lAELEAALQR	1	iTRAQ8plex (+304)	45.58	34.3505	36.27	1.65758	0	-0.5307	0.01356	0.3395	53.02	50	77	60	0.902382	5.56526	7.90701	473.284	1416.83	3	0.00542928	3.82927	Locus:1.1.1.3582.2 File:"Jeremy_20131004_iTRAQ_IELA_8.wiff"	IEL	Ivanna-IEL-A (IEL-A)
IEL	Keratin, type II cytoskeletal 8 OS=Mus musculus GN=Krt8 PE=1 SV=4	K2C8_MOUSE	TRUE	TRUE	lAELEAALQR	1	iTRAQ8plex (+304)	34.34	34.3505	28.09		0	-0.3027	0.1792	0.4295	3865	4228	6294	4640	0.905661	3.8139	14.2158	709.422	1416.83	2	0.00543528	3.8335	Locus:1.1.1.2978.21 File:"Jeremy_20131004_iTRAQ_IELA_3.wiff"	IEL	Ivanna-IEL-A (IEL-A)
IEL	Keratin, type II cytoskeletal 8 OS=Mus musculus GN=Krt8 PE=1 SV=4	K2C8_MOUSE	TRUE	TRUE	lAELEAALQR	1	iTRAQ8plex (+304)	28.05	34.3505	21		0	-0.2406	0.4551	0.5309	2956	3381	5776	3785	0.905562	3.92037	13.9566	709.422	1416.83	2	0.00547528	3.86172	Locus:1.1.1.2972.21 File:"Jeremy_20131004_iTRAQ_IELA_3.wiff"	IEL	Ivanna-IEL-A (IEL-A)
IEL	Keratin, type II cytoskeletal 8 OS=Mus musculus GN=Krt8 PE=1 SV=4	K2C8_MOUSE	TRUE	TRUE	lAELEAALQR	1	iTRAQ8plex (+304)	38.01	34.3505	29.46	1.61979	0	0.008492	0.28	0.6121	4159	5575	7282	5621	0.905727	3.73427	14.4664	709.422	1416.83	2	0.00547528	3.86172	Locus:1.1.1.2969.20 File:"Jeremy_20131004_iTRAQ_IELA_3.wiff"	IEL	Ivanna-IEL-A (IEL-A)
IEL	Keratin, type II cytoskeletal 8 OS=Mus musculus GN=Krt8 PE=1 SV=4	K2C8_MOUSE	TRUE	TRUE	lAELEAALQR	0.99	iTRAQ8plex (+304)	19.72	34.3505	16.21		0	-0.5477	-0.1785	-0.2737	171	157	221	132	0.89801	6.02274	9.41151	473.284	1416.83	3	0.00548928	3.87159	Locus:1.1.1.3051.5 File:"Jeremy_20131004_iTRAQ_IELA_2.wiff"	IEL	Ivanna-IEL-A (IEL-A)
IEL	Keratin, type II cytoskeletal 8 OS=Mus musculus GN=Krt8 PE=1 SV=4	K2C8_MOUSE	TRUE	TRUE	lAELEAALQR	1	iTRAQ8plex (+304)	21.1	34.3505	17.22	0.69897	0	-1.015	-0.7341	0.467	234.2	163	204	286	0.897189	6.02933	9.79312	473.284	1416.83	3	0.00554928	3.91391	Locus:1.1.1.3399.16 File:"Jeremy_20131004_iTRAQ_IELA_6.wiff"	IEL	Ivanna-IEL-A (IEL-A)
IEL	Keratin, type II cytoskeletal 8 OS=Mus musculus GN=Krt8 PE=1 SV=4	K2C8_MOUSE	TRUE	TRUE	lAELEAALQR	1	iTRAQ8plex (+304)	32.48	34.3505	23.18	0.376751	0	-0.1656	0.1002	0.1346	16	19	25	16	0.903709	5.14602	6.24793	473.284	1416.83	3	0.00554928	3.91391	Locus:1.1.1.3407.2 File:"Jeremy_20131004_iTRAQ_IELA_8.wiff"	IEL	Ivanna-IEL-A (IEL-A)
IEL	Keratin, type II cytoskeletal 8 OS=Mus musculus GN=Krt8 PE=1 SV=4	K2C8_MOUSE	TRUE	TRUE	lAELEAALQR	1	iTRAQ8plex (+304)	38.1	34.3505	30.47	0.853872	0	-0.4978	-0.2843	0.205	1462	1399	1752	1521	0.902694	4.60629	12.5826	473.284	1416.83	3	0.00554928	3.91391	Locus:1.1.1.2977.5 File:"Jeremy_20131004_iTRAQ_IELA_3.wiff"	IEL	Ivanna-IEL-A (IEL-A)
IEL	Keratin, type II cytoskeletal 8 OS=Mus musculus GN=Krt8 PE=1 SV=4	K2C8_MOUSE	TRUE	TRUE	lAELEAALQR	1	iTRAQ8plex (+304)	60.78	34.3505	43.93	1.88606	0	-0.8459	0.0274	0.2863	22	17	32	24	0.903379	5.17696	6.56986	473.284	1416.83	3	0.00557928	3.93507	Locus:1.1.1.3307.2 File:"Jeremy_20131004_iTRAQ_IELA_8.wiff"	IEL	Ivanna-IEL-A (IEL-A)
IEL	Keratin, type II cytoskeletal 8 OS=Mus musculus GN=Krt8 PE=1 SV=4	K2C8_MOUSE	TRUE	TRUE	lAELEAALQR	1	iTRAQ8plex (+304)	39.32	34.3505	30.39	1.67778	0	-0.04153	0.259	0.5718	3972	5152	6854	5231	0.905694	3.76772	14.3724	709.422	1416.83	2	0.00561528	3.96046	Locus:1.1.1.2727.18 File:"Jeremy_20131004_iTRAQ_IELA_5.wiff"	IEL	Ivanna-IEL-A (IEL-A)
IEL	Keratin, type II cytoskeletal 8 OS=Mus musculus GN=Krt8 PE=1 SV=4	K2C8_MOUSE	TRUE	TRUE	lAELEAALQR	1	iTRAQ8plex (+304)	26.44	34.3505	17.38	0.408935	0	-0.1131	0.3644	0.3667	265	328	492	307	0.896529	5.81864	10.4429	473.284	1416.83	3	0.00563928	3.97738	Locus:1.1.1.3021.4 File:"Jeremy_20131004_iTRAQ_IELA_3.wiff"	IEL	Ivanna-IEL-A (IEL-A)
IEL	Keratin, type II cytoskeletal 8 OS=Mus musculus GN=Krt8 PE=1 SV=4	K2C8_MOUSE	TRUE	TRUE	lAELEAALQR	1	iTRAQ8plex (+304)	29.73	34.3505	24.79		0	-0.2175	-0.07679	0.2719	347	399	481	378	0.89675	5.73665	10.6484	473.284	1416.83	3	0.00563928	3.97738	Locus:1.1.1.3018.4 File:"Jeremy_20131004_iTRAQ_IELA_3.wiff"	IEL	Ivanna-IEL-A (IEL-A)
IEL	Keratin, type II cytoskeletal 8 OS=Mus musculus GN=Krt8 PE=1 SV=4	K2C8_MOUSE	TRUE	TRUE	lAELEAALQR	1	iTRAQ8plex (+304)	30.78	34.3505	26.64		0	0.51	0.6408	0.448	225	419	511	277	0.896529	5.81864	10.4838	473.284	1416.83	3	0.00563928	3.97738	Locus:1.1.1.3019.3 File:"Jeremy_20131004_iTRAQ_IELA_3.wiff"	IEL	Ivanna-IEL-A (IEL-A)
IEL	Keratin, type II cytoskeletal 8 OS=Mus musculus GN=Krt8 PE=1 SV=4	K2C8_MOUSE	TRUE	TRUE	lAELEAALQR	1	iTRAQ8plex (+304)	45.26	34.3505	31.35	0.69897	0	-0.7739	-0.3221	0.4082	923.8	747	1065	1089	0.900378	4.95192	11.9012	473.284	1416.83	3	0.00563928	3.97738	Locus:1.1.1.2891.6 File:"Jeremy_20131004_iTRAQ_IELA_6.wiff"	IEL	Ivanna-IEL-A (IEL-A)
IEL	Keratin, type II cytoskeletal 8 OS=Mus musculus GN=Krt8 PE=1 SV=4	K2C8_MOUSE	TRUE	TRUE	lAELEAALQR	1	iTRAQ8plex (+304)	39.97	34.3505	31.37	1.52288	0	-0.9648	-0.07475	0.04122	1122	797	1527	1048	0.901338	4.8606	12.1338	473.284	1416.83	3	0.00563928	3.97738	Locus:1.1.1.2890.5 File:"Jeremy_20131004_iTRAQ_IELA_6.wiff"	IEL	Ivanna-IEL-A (IEL-A)
IEL	Keratin, type II cytoskeletal 8 OS=Mus musculus GN=Krt8 PE=1 SV=4	K2C8_MOUSE	TRUE	TRUE	lAELEAALQR	1	iTRAQ8plex (+304)	61.96	34.3505	48.76	2.05061	0	-0.2934	0.4616	0.5394	5109	5653	10010	6573	0.905685	3.70094	14.739	473.284	1416.83	3	0.00563928	3.97738	Locus:1.1.1.2955.7 File:"Jeremy_20131004_iTRAQ_IELA_3.wiff"	IEL	Ivanna-IEL-A (IEL-A)
IEL	Keratin, type II cytoskeletal 8 OS=Mus musculus GN=Krt8 PE=1 SV=4	K2C8_MOUSE	TRUE	TRUE	lAELEAALQR	1	iTRAQ8plex (+304)	71.88	34.3505	55.2	2.18709	0	-0.04423	0.5794	0.8845	4770	6230	10080	7646	0.905685	3.66836	14.8101	473.284	1416.83	3	0.00563928	3.97738	Locus:1.1.1.2956.3 File:"Jeremy_20131004_iTRAQ_IELA_3.wiff"	IEL	Ivanna-IEL-A (IEL-A)
IEL	Keratin, type II cytoskeletal 8 OS=Mus musculus GN=Krt8 PE=1 SV=4	K2C8_MOUSE	TRUE	TRUE	lAELEAALQR	1	iTRAQ8plex (+304)	25.39	34.3505	22.43		0	-0.9678	0.6261	-0.08271	140	100	306	121	0.898415	6.02274	9.38154	473.284	1416.83	3	0.00566928	3.99854	Locus:1.1.1.3430.13 File:"Jeremy_20131004_iTRAQ_IELA_4.wiff"	IEL	Ivanna-IEL-A (IEL-A)
IEL	Keratin, type II cytoskeletal 8 OS=Mus musculus GN=Krt8 PE=1 SV=4	K2C8_MOUSE	TRUE	TRUE	lAELEAALQR	1	iTRAQ8plex (+304)	25.72	34.3505	16.5		0	0.2662	0.641	0.4245	245.2	389	552	296	0.896529	5.81864	10.5335	473.284	1416.83	3	0.00566928	3.99854	Locus:1.1.1.3016.4 File:"Jeremy_20131004_iTRAQ_IELA_3.wiff"	IEL	Ivanna-IEL-A (IEL-A)
IEL	Keratin, type II cytoskeletal 8 OS=Mus musculus GN=Krt8 PE=1 SV=4	K2C8_MOUSE	TRUE	TRUE	lAELEAALQR	1	iTRAQ8plex (+304)	25.44	34.3505	25.04		0	-0.1798	0.1895	-0.07405	338	397	562	297	0.89675	5.73665	10.6384	473.284	1416.83	3	0.00566928	3.99854	Locus:1.1.1.3015.6 File:"Jeremy_20131004_iTRAQ_IELA_3.wiff"	IEL	Ivanna-IEL-A (IEL-A)
IEL	Keratin, type II cytoskeletal 8 OS=Mus musculus GN=Krt8 PE=1 SV=4	K2C8_MOUSE	TRUE	TRUE	lAELEAALQR	1	iTRAQ8plex (+304)	43.68	34.3505	36.67	1.07058	0	-0.1771	0.08517	0.6776	1083	1289	1655	1522	0.902277	4.67886	12.438	473.284	1416.83	3	0.00566928	3.99854	Locus:1.1.1.2888.5 File:"Jeremy_20131004_iTRAQ_IELA_6.wiff"	IEL	Ivanna-IEL-A (IEL-A)
IEL	Keratin, type II cytoskeletal 8 OS=Mus musculus GN=Krt8 PE=1 SV=4	K2C8_MOUSE	TRUE	TRUE	lAELEAALQR	1	iTRAQ8plex (+304)	49.17	34.3505	40.6	1.40894	0	-0.1001	-0.4207	0.3724	1042	1291	1160	1210	0.901338	4.75903	12.1994	473.284	1416.83	3	0.00566928	3.99854	Locus:1.1.1.2889.4 File:"Jeremy_20131004_iTRAQ_IELA_6.wiff"	IEL	Ivanna-IEL-A (IEL-A)
IEL	Keratin, type II cytoskeletal 8 OS=Mus musculus GN=Krt8 PE=1 SV=4	K2C8_MOUSE	TRUE	TRUE	lAELEAALQR	1	iTRAQ8plex (+304)	25.03	34.3505	18.71		0	-0.7105	-0.2496	-0.5712	173	142	213	111	0.898415	5.99747	9.31967	473.284	1416.83	3	0.00569928	4.0197	Locus:1.1.1.3379.8 File:"Jeremy_20131004_iTRAQ_IELA_5.wiff"	IEL	Ivanna-IEL-A (IEL-A)
IEL	Keratin, type II cytoskeletal 8 OS=Mus musculus GN=Krt8 PE=1 SV=4	K2C8_MOUSE	TRUE	TRUE	lAELEAALQR	1	iTRAQ8plex (+304)	50.15	34.3505	34.71		0	0.1349	0.2517	0.623	11	16	19	15	0.90428	5.14058	5.93074	473.284	1416.83	3	0.00569928	4.0197	Locus:1.1.1.3383.2 File:"Jeremy_20131004_iTRAQ_IELA_8.wiff"	IEL	Ivanna-IEL-A (IEL-A)
IEL	Keratin, type II cytoskeletal 8 OS=Mus musculus GN=Krt8 PE=1 SV=4	K2C8_MOUSE	TRUE	TRUE	lAELEAALQR	1	iTRAQ8plex (+304)	62.61	34.3505	48.69	1.88606	0	-0.3565	-3.873	-0.0655	614.4	634	103.7	541	0.897253	5.56982	10.8865	473.284	1416.83	3	0.00569928	4.0197	Locus:1.1.1.2470.2 File:"Jeremy_20131004_iTRAQ_IELA_8.wiff"	IEL	Ivanna-IEL-A (IEL-A)
IEL	Keratin, type II cytoskeletal 8 OS=Mus musculus GN=Krt8 PE=1 SV=4	K2C8_MOUSE	TRUE	TRUE	lAELEAALQR	1	iTRAQ8plex (+304)	63.49	34.3505	48.43	1.61979	0	Value Missing (-6.643856)	0.1364	0.4381	1495	Value Missing (-6.643856)	2262	1776	0.902277	4.67886	12.4338	473.284	1416.83	3	0.00569928	4.0197	Locus:1.1.1.2473.2 File:"Jeremy_20131004_iTRAQ_IELA_8.wiff"	IEL	Ivanna-IEL-A (IEL-A)
IEL	Keratin, type II cytoskeletal 8 OS=Mus musculus GN=Krt8 PE=1 SV=4	K2C8_MOUSE	TRUE	TRUE	lAELEAALQR	1	iTRAQ8plex (+304)	55.89	34.3505	40.67	1.38722	0	-0.05667	-1.892	1.119	42	54	19	78	0.902728	5.47062	7.59246	473.284	1416.83	3	0.00572928	4.04086	Locus:1.1.1.3261.5 File:"Jeremy_20131004_iTRAQ_IELA_8.wiff"	IEL	Ivanna-IEL-A (IEL-A)
IEL	Keratin, type II cytoskeletal 8 OS=Mus musculus GN=Krt8 PE=1 SV=4	K2C8_MOUSE	TRUE	TRUE	lAELEAALQR	1	iTRAQ8plex (+304)	23.52	34.3505	21.65		0	-0.2621	0.2074	0.0683	139.8	156	234	134	0.898415	6.02274	9.37461	473.284	1416.83	3	0.00575928	4.06202	Locus:1.1.1.3339.4 File:"Jeremy_20131004_iTRAQ_IELA_3.wiff"	IEL	Ivanna-IEL-A (IEL-A)
IEL	Keratin, type II cytoskeletal 8 OS=Mus musculus GN=Krt8 PE=1 SV=4	K2C8_MOUSE	TRUE	TRUE	lAELEAALQR	1	iTRAQ8plex (+304)	59.97	34.3505	47.34	1.92082	0	-0.2816	0.4519	0.6862	5866	6561	11380	8279	0.905803	3.63298	14.9697	473.284	1416.83	3	0.00575928	4.06202	Locus:1.1.1.2958.9 File:"Jeremy_20131004_iTRAQ_IELA_3.wiff"	IEL	Ivanna-IEL-A (IEL-A)
IEL	Keratin, type II cytoskeletal 8 OS=Mus musculus GN=Krt8 PE=1 SV=4	K2C8_MOUSE	TRUE	TRUE	lAELEAALQR	1	iTRAQ8plex (+304)	34.61	34.3505	24.38	0.568636	0	0.3724	0.3427	0.417	36.57	62	68	44	0.902554	5.5199	7.71816	473.284	1416.83	3	0.00578928	4.08318	Locus:1.1.1.3868.3 File:"Jeremy_20131004_iTRAQ_IELA_7.wiff"	IEL	Ivanna-IEL-A (IEL-A)
IEL	Keratin, type II cytoskeletal 8 OS=Mus musculus GN=Krt8 PE=1 SV=4	K2C8_MOUSE	TRUE	TRUE	lAELEAALQR	1	iTRAQ8plex (+304)	42.45	34.3505	25.16	2.10791	0	0.2115	0.7669	1.038	35.02	54	84	62	0.902382	5.56526	7.87664	473.284	1416.83	3	0.00578928	4.08318	Locus:1.1.1.3584.2 File:"Jeremy_20131004_iTRAQ_IELA_8.wiff"	IEL	Ivanna-IEL-A (IEL-A)
IEL	Keratin, type II cytoskeletal 8 OS=Mus musculus GN=Krt8 PE=1 SV=4	K2C8_MOUSE	TRUE	TRUE	lAELEAALQR	1	iTRAQ8plex (+304)	25.99	34.3505	21.55	0.657577	0	-0.5903	-0.1515	-0.1522	31.27	28	41	26	0.903288	5.2836	6.98037	473.284	1416.83	3	0.00584928	4.1255	Locus:1.1.1.3600.3 File:"Jeremy_20131004_iTRAQ_IELA_4.wiff"	IEL	Ivanna-IEL-A (IEL-A)
IEL	Keratin, type II cytoskeletal 8 OS=Mus musculus GN=Krt8 PE=1 SV=4	K2C8_MOUSE	TRUE	TRUE	lAELEAALQR	1	iTRAQ8plex (+304)	24.25	34.3505	19.38	0.508638	0	-0.5911	-0.01823	-0.2844	399	357	573	306	0.89675	5.73665	10.6751	473.284	1416.83	3	0.00584928	4.1255	Locus:1.1.1.2930.3 File:"Jeremy_20131004_iTRAQ_IELA_6.wiff"	IEL	Ivanna-IEL-A (IEL-A)
IEL	Keratin, type II cytoskeletal 8 OS=Mus musculus GN=Krt8 PE=1 SV=4	K2C8_MOUSE	TRUE	TRUE	lAELEAALQR	1	iTRAQ8plex (+304)	26.99	34.3505	24.61		0	-0.2839	-3.695	0.03746	249	270	46	234	0.897571	6.03097	9.64205	473.284	1416.83	3	0.00584928	4.1255	Locus:1.1.1.3355.4 File:"Jeremy_20131004_iTRAQ_IELA_6.wiff"	IEL	Ivanna-IEL-A (IEL-A)
IEL	Keratin, type II cytoskeletal 8 OS=Mus musculus GN=Krt8 PE=1 SV=4	K2C8_MOUSE	TRUE	TRUE	lAELEAALQR	1	iTRAQ8plex (+304)	27.98	34.3505	22.71	0.455932	0	0.9149	1.352	1.407	16.02	39	57	36	0.903188	5.32318	7.20965	473.284	1416.83	3	0.00584928	4.1255	Locus:1.1.1.3599.3 File:"Jeremy_20131004_iTRAQ_IELA_4.wiff"	IEL	Ivanna-IEL-A (IEL-A)
IEL	Keratin, type II cytoskeletal 8 OS=Mus musculus GN=Krt8 PE=1 SV=4	K2C8_MOUSE	TRUE	TRUE	lAELEAALQR	1	iTRAQ8plex (+304)	31.95	34.3505	27.2		0	-1.069	-0.0786	-0.1662	510	337	693	418	0.897253	5.56982	10.9352	473.284	1416.83	3	0.00584928	4.1255	Locus:1.1.1.2929.5 File:"Jeremy_20131004_iTRAQ_IELA_6.wiff"	IEL	Ivanna-IEL-A (IEL-A)
IEL	Keratin, type II cytoskeletal 8 OS=Mus musculus GN=Krt8 PE=1 SV=4	K2C8_MOUSE	TRUE	TRUE	lAELEAALQR	1	iTRAQ8plex (+304)	44.7	34.3505	36.13	0.853872	0	-0.1958	0.2721	0.4525	1412	1656	2452	1722	0.903142	4.42218	12.8222	473.284	1416.83	3	0.00584928	4.1255	Locus:1.1.1.2882.5 File:"Jeremy_20131004_iTRAQ_IELA_6.wiff"	IEL	Ivanna-IEL-A (IEL-A)
IEL	Keratin, type II cytoskeletal 8 OS=Mus musculus GN=Krt8 PE=1 SV=4	K2C8_MOUSE	TRUE	TRUE	lAELEAALQR	1	iTRAQ8plex (+304)	74.19	34.3505	56.18	1.72125	0	-0.4659	0.3646	0.6915	4826	4807	8790	6822	0.905683	3.70094	14.6237	473.284	1416.83	3	0.00584928	4.1255	Locus:1.1.1.2961.7 File:"Jeremy_20131004_iTRAQ_IELA_3.wiff"	IEL	Ivanna-IEL-A (IEL-A)
IEL	Keratin, type II cytoskeletal 8 OS=Mus musculus GN=Krt8 PE=1 SV=4	K2C8_MOUSE	TRUE	TRUE	lAELEAALQR	1	iTRAQ8plex (+304)	72.05	34.3505	54.92	1.74473	0	-0.3915	0.3141	0.6243	4004	4167	7078	5429	0.905694	3.76772	14.3358	473.284	1416.83	3	0.00584928	4.1255	Locus:1.1.1.2962.3 File:"Jeremy_20131004_iTRAQ_IELA_3.wiff"	IEL	Ivanna-IEL-A (IEL-A)
IEL	Keratin, type II cytoskeletal 8 OS=Mus musculus GN=Krt8 PE=1 SV=4	K2C8_MOUSE	TRUE	TRUE	lAELEAALQR	1	iTRAQ8plex (+304)	41.8	34.3505	32.35	2	0	-0.186	0.4219	0.5146	6741	7977	12910	8549	0.905873	3.59079	15.1428	709.422	1416.83	2	0.00585528	4.12973	Locus:1.1.1.2715.15 File:"Jeremy_20131004_iTRAQ_IELA_5.wiff"	IEL	Ivanna-IEL-A (IEL-A)
IEL	Keratin, type II cytoskeletal 8 OS=Mus musculus GN=Krt8 PE=1 SV=4	K2C8_MOUSE	TRUE	TRUE	lAELEAALQR	1	iTRAQ8plex (+304)	47.41	34.3505	37.14	1.79588	0	2.195	-1.367	1.984	10	55.27	9	32.67	0.903333	5.2149	6.74066	473.284	1416.83	3	0.00587928	4.14666	Locus:1.1.1.3270.3 File:"Jeremy_20131004_iTRAQ_IELA_8.wiff"	IEL	Ivanna-IEL-A (IEL-A)
IEL	Keratin, type II cytoskeletal 8 OS=Mus musculus GN=Krt8 PE=1 SV=4	K2C8_MOUSE	TRUE	TRUE	lAELEAALQR	1	iTRAQ8plex (+304)	41	34.3505	31.95	1.16749	0	0.0857	-0.08688	0.06217	511.2	714	716	491	0.898068	5.36669	11.248	473.284	1416.83	3	0.00587928	4.14666	Locus:1.1.1.2917.7 File:"Jeremy_20131004_iTRAQ_IELA_6.wiff"	IEL	Ivanna-IEL-A (IEL-A)
IEL	Keratin, type II cytoskeletal 8 OS=Mus musculus GN=Krt8 PE=1 SV=4	K2C8_MOUSE	TRUE	TRUE	lAELEAALQR	1	iTRAQ8plex (+304)	40.97	34.3505	26.82	2	0	-0.1485	0.1044	0.1636	38.29	46	60	39	0.902904	5.42558	7.51798	473.284	1416.83	3	0.00587928	4.14666	Locus:1.1.1.3272.2 File:"Jeremy_20131004_iTRAQ_IELA_8.wiff"	IEL	Ivanna-IEL-A (IEL-A)
IEL	Keratin, type II cytoskeletal 8 OS=Mus musculus GN=Krt8 PE=1 SV=4	K2C8_MOUSE	TRUE	TRUE	lAELEAALQR	1	iTRAQ8plex (+304)	23.68	34.3505	17.52		0	-0.2677	-0.3002	-0.1822	39	43	47	32	0.903076	5.37661	7.33092	473.284	1416.83	3	0.00590928	4.16781	Locus:1.1.1.3597.3 File:"Jeremy_20131004_iTRAQ_IELA_4.wiff"	IEL	Ivanna-IEL-A (IEL-A)
IEL	Keratin, type II cytoskeletal 8 OS=Mus musculus GN=Krt8 PE=1 SV=4	K2C8_MOUSE	TRUE	TRUE	lAELEAALQR	1	iTRAQ8plex (+304)	26.25	34.3505	23.87	1.06048	0	-0.447	0.2822	0.3645	603.2	602	1049	694.2	0.898977	5.1899	11.5257	473.284	1416.83	3	0.00590928	4.16781	Locus:1.1.1.2883.7 File:"Jeremy_20131004_iTRAQ_IELA_4.wiff"	IEL	Ivanna-IEL-A (IEL-A)
IEL	Keratin, type II cytoskeletal 8 OS=Mus musculus GN=Krt8 PE=1 SV=4	K2C8_MOUSE	TRUE	TRUE	lAELEAALQR	1	iTRAQ8plex (+304)	25.37	34.3505	22.24	0.721246	0	-0.04255	0.02033	0.1633	541	696	806	552	0.898523	5.27431	11.3415	473.284	1416.83	3	0.00590928	4.16781	Locus:1.1.1.2884.5 File:"Jeremy_20131004_iTRAQ_IELA_4.wiff"	IEL	Ivanna-IEL-A (IEL-A)
IEL	Keratin, type II cytoskeletal 8 OS=Mus musculus GN=Krt8 PE=1 SV=4	K2C8_MOUSE	TRUE	TRUE	lAELEAALQR	1	iTRAQ8plex (+304)	36.61	34.3505	25.99	1.48149	0	0.5033	0.6233	0.6546	82	152	183	114.7	0.899254	5.95742	9.05447	473.284	1416.83	3	0.00593928	4.18897	Locus:1.1.1.2575.2 File:"Jeremy_20131004_iTRAQ_IELA_8.wiff"	IEL	Ivanna-IEL-A (IEL-A)
IEL	Keratin, type II cytoskeletal 8 OS=Mus musculus GN=Krt8 PE=1 SV=4	K2C8_MOUSE	TRUE	TRUE	lAELEAALQR	1	iTRAQ8plex (+304)	31.92	34.3505	24.29		0	-1.324	-1.812	-0.6728	185.7	101	81	111	0.899695	5.90393	8.90298	473.284	1416.83	3	0.00593928	4.18897	Locus:1.1.1.3397.12 File:"Jeremy_20131004_iTRAQ_IELA_6.wiff"	IEL	Ivanna-IEL-A (IEL-A)
IEL	Keratin, type II cytoskeletal 8 OS=Mus musculus GN=Krt8 PE=1 SV=4	K2C8_MOUSE	TRUE	TRUE	lAELEAALQR	0.98	iTRAQ8plex (+304)	17.76	34.3505	11.3		0	-0.1449	0.1572	0.6037	117	142	188	157	0.898813	5.99747	9.2384	473.284	1416.83	3	0.00593928	4.18897	Locus:1.1.1.3034.9 File:"Jeremy_20131004_iTRAQ_IELA_2.wiff"	IEL	Ivanna-IEL-A (IEL-A)
IEL	Keratin, type II cytoskeletal 8 OS=Mus musculus GN=Krt8 PE=1 SV=4	K2C8_MOUSE	TRUE	TRUE	lAELEAALQR	1	iTRAQ8plex (+304)	47.14	34.3505	32.35	1.06048	0	-0.7229	-0.05378	0.1914	25.27	21	35	26	0.903333	5.2149	6.7451	473.284	1416.83	3	0.00593928	4.18897	Locus:1.1.1.3313.2 File:"Jeremy_20131004_iTRAQ_IELA_8.wiff"	IEL	Ivanna-IEL-A (IEL-A)
IEL	Keratin, type II cytoskeletal 8 OS=Mus musculus GN=Krt8 PE=1 SV=4	K2C8_MOUSE	TRUE	TRUE	lAELEAALQR	1	iTRAQ8plex (+304)	42.84	34.3505	29.62	1.74473	0	0.03768	0.1196	0.5194	900.7	1227	1425	1149	0.901338	4.75903	12.199	473.284	1416.83	3	0.00593928	4.18897	Locus:1.1.1.2983.5 File:"Jeremy_20131004_iTRAQ_IELA_3.wiff"	IEL	Ivanna-IEL-A (IEL-A)
IEL	Keratin, type II cytoskeletal 8 OS=Mus musculus GN=Krt8 PE=1 SV=4	K2C8_MOUSE	TRUE	TRUE	lAELEAALQR	1	iTRAQ8plex (+304)	68.29	34.3505	53.73	1.72125	0	-0.1672	0.555	0.8596	4797	5795	9947	7560	0.905685	3.66836	14.7782	473.284	1416.83	3	0.00593928	4.18897	Locus:1.1.1.2959.5 File:"Jeremy_20131004_iTRAQ_IELA_3.wiff"	IEL	Ivanna-IEL-A (IEL-A)
IEL	Keratin, type II cytoskeletal 8 OS=Mus musculus GN=Krt8 PE=1 SV=4	K2C8_MOUSE	TRUE	TRUE	lAELEAALQR	1	iTRAQ8plex (+304)	26.35	34.3505	13.61		0	-0.8543	-0.2647	0.1661	173	132	207.7	175	0.89801	6.02274	9.42563	473.284	1416.83	3	0.00596928	4.21013	Locus:1.1.1.3392.13 File:"Jeremy_20131004_iTRAQ_IELA_3.wiff"	IEL	Ivanna-IEL-A (IEL-A)
IEL	Keratin, type II cytoskeletal 8 OS=Mus musculus GN=Krt8 PE=1 SV=4	K2C8_MOUSE	TRUE	TRUE	lAELEAALQR	1	iTRAQ8plex (+304)	34.98	34.3505	26.05	1.06048	0	1.586	1.183	0.6436	42.69	163	144	61	0.900579	5.75105	8.68191	473.284	1416.83	3	0.00596928	4.21013	Locus:1.1.1.3391.4 File:"Jeremy_20131004_iTRAQ_IELA_3.wiff"	IEL	Ivanna-IEL-A (IEL-A)
IEL	Keratin, type II cytoskeletal 8 OS=Mus musculus GN=Krt8 PE=1 SV=4	K2C8_MOUSE	TRUE	TRUE	lAELEAALQR	1	iTRAQ8plex (+304)	41.98	34.3505	29.22	1.3098	0	1.352	1.694	2.09	143	458	623	491	0.896982	5.65545	10.744	473.284	1416.83	3	0.00596928	4.21013	Locus:1.1.1.2479.2 File:"Jeremy_20131004_iTRAQ_IELA_8.wiff"	IEL	Ivanna-IEL-A (IEL-A)
IEL	Keratin, type II cytoskeletal 8 OS=Mus musculus GN=Krt8 PE=1 SV=4	K2C8_MOUSE	TRUE	TRUE	lAELEAALQR	1	iTRAQ8plex (+304)	33.46	34.3505	28.81	0.619789	0	0.03242	-0.4345	-0.08388	593.2	797	665	520	0.898523	5.27431	11.3305	473.284	1416.83	3	0.00596928	4.21013	Locus:1.1.1.3000.5 File:"Jeremy_20131004_iTRAQ_IELA_3.wiff"	IEL	Ivanna-IEL-A (IEL-A)
IEL	Keratin, type II cytoskeletal 8 OS=Mus musculus GN=Krt8 PE=1 SV=4	K2C8_MOUSE	TRUE	TRUE	lAELEAALQR	1	iTRAQ8plex (+304)	58.42	34.3505	40.55	1.25964	0	-0.5063	0.3611	0.3908	858	826	1569	1003	0.900858	4.8606	12.0553	473.284	1416.83	3	0.00596928	4.21013	Locus:1.1.1.2476.2 File:"Jeremy_20131004_iTRAQ_IELA_8.wiff"	IEL	Ivanna-IEL-A (IEL-A)
IEL	Keratin, type II cytoskeletal 8 OS=Mus musculus GN=Krt8 PE=1 SV=4	K2C8_MOUSE	TRUE	TRUE	lAELEAALQR	1	iTRAQ8plex (+304)	22.27	34.3505	19.63		0	-0.2866	1.334	0.9907	35.09	40	122	60	0.90204	5.60829	8.00613	473.284	1416.83	3	0.00599928	4.23129	Locus:1.1.1.3584.12 File:"Jeremy_20131004_iTRAQ_IELA_4.wiff"	IEL	Ivanna-IEL-A (IEL-A)
IEL	Keratin, type II cytoskeletal 8 OS=Mus musculus GN=Krt8 PE=1 SV=4	K2C8_MOUSE	TRUE	TRUE	lAELEAALQR	1	iTRAQ8plex (+304)	27.49	34.3505	24.04		0	-1.326	-0.5049	0.6345	45	26.34	45	61	0.902904	5.42558	7.47037	473.284	1416.83	3	0.00602928	4.25245	Locus:1.1.1.3590.12 File:"Jeremy_20131004_iTRAQ_IELA_4.wiff"	IEL	Ivanna-IEL-A (IEL-A)
IEL	Keratin, type II cytoskeletal 8 OS=Mus musculus GN=Krt8 PE=1 SV=4	K2C8_MOUSE	TRUE	TRUE	lAELEAALQR	1	iTRAQ8plex (+304)	40.74	34.3505	33.65		0	0.09091	-0.6344	0.2202	152.9	214	151	162	0.89801	6.02274	9.40918	473.284	1416.83	3	0.00602928	4.25245	Locus:1.1.1.3373.8 File:"Jeremy_20131004_iTRAQ_IELA_5.wiff"	IEL	Ivanna-IEL-A (IEL-A)
IEL	Keratin, type II cytoskeletal 8 OS=Mus musculus GN=Krt8 PE=1 SV=4	K2C8_MOUSE	TRUE	TRUE	lAELEAALQR	1	iTRAQ8plex (+304)	38.84	34.3505	26.2	0.468521	0	-1.159	-0.5249	0.2337	38	24	38	40	0.903188	5.32318	7.12928	473.284	1416.83	3	0.00602928	4.25245	Locus:1.1.1.3554.4 File:"Jeremy_20131004_iTRAQ_IELA_5.wiff"	IEL	Ivanna-IEL-A (IEL-A)
IEL	Keratin, type II cytoskeletal 8 OS=Mus musculus GN=Krt8 PE=1 SV=4	K2C8_MOUSE	TRUE	TRUE	lAELEAALQR	1	iTRAQ8plex (+304)	36.42	34.3505	27.66	0.431798	0	-0.371	0.8227	-0.5503	26	27	66	17	0.903245	5.2836	7.08746	473.284	1416.83	3	0.00602928	4.25245	Locus:1.1.1.3556.3 File:"Jeremy_20131004_iTRAQ_IELA_5.wiff"	IEL	Ivanna-IEL-A (IEL-A)
IEL	Keratin, type II cytoskeletal 8 OS=Mus musculus GN=Krt8 PE=1 SV=4	K2C8_MOUSE	TRUE	TRUE	lAELEAALQR	1	iTRAQ8plex (+304)	33.55	34.3505	28.2	1.61979	0	-0.7997	0.1078	-0.2028	52.27	41	81	42	0.902554	5.5199	7.75669	473.284	1416.83	3	0.00602928	4.25245	Locus:1.1.1.3553.3 File:"Jeremy_20131004_iTRAQ_IELA_5.wiff"	IEL	Ivanna-IEL-A (IEL-A)
IEL	Keratin, type II cytoskeletal 8 OS=Mus musculus GN=Krt8 PE=1 SV=4	K2C8_MOUSE	TRUE	TRUE	lAELEAALQR	1	iTRAQ8plex (+304)	45.65	34.3505	34.14	1	0	0.6897	1.495	1.394	9	19	35	20	0.903444	5.14859	6.37504	473.284	1416.83	3	0.00602928	4.25245	Locus:1.1.1.3314.2 File:"Jeremy_20131004_iTRAQ_IELA_8.wiff"	IEL	Ivanna-IEL-A (IEL-A)
IEL	Keratin, type II cytoskeletal 8 OS=Mus musculus GN=Krt8 PE=1 SV=4	K2C8_MOUSE	TRUE	TRUE	lAELEAALQR	1	iTRAQ8plex (+304)	27.69	34.3505	21.6	1.34679	0	0.2344	0.5631	0.3789	29	45	62	34	0.903076	5.42558	7.40939	473.284	1416.83	3	0.00602928	4.25245	Locus:1.1.1.3557.2 File:"Jeremy_20131004_iTRAQ_IELA_5.wiff"	IEL	Ivanna-IEL-A (IEL-A)
IEL	Keratin, type II cytoskeletal 8 OS=Mus musculus GN=Krt8 PE=1 SV=4	K2C8_MOUSE	TRUE	TRUE	lAELEAALQR	1	iTRAQ8plex (+304)	31.86	34.3505	28.95	0.443697	0	0.5732	0.5251	0.805	132	256	276	203	0.897189	6.02933	9.75989	473.284	1416.83	3	0.00605928	4.27361	Locus:1.1.1.3395.13 File:"Jeremy_20131004_iTRAQ_IELA_6.wiff"	IEL	Ivanna-IEL-A (IEL-A)
IEL	Keratin, type II cytoskeletal 8 OS=Mus musculus GN=Krt8 PE=1 SV=4	K2C8_MOUSE	TRUE	TRUE	lAELEAALQR	1	iTRAQ8plex (+304)	54.4	34.3505	33.48	1.56864	0	-0.1752	-0.06886	0.05896	49.27	58	69	47	0.902554	5.5199	7.80265	473.284	1416.83	3	0.00605928	4.27361	Locus:1.1.1.3267.3 File:"Jeremy_20131004_iTRAQ_IELA_8.wiff"	IEL	Ivanna-IEL-A (IEL-A)
IEL	Keratin, type II cytoskeletal 8 OS=Mus musculus GN=Krt8 PE=1 SV=4	K2C8_MOUSE	TRUE	TRUE	lAELEAALQR	1	iTRAQ8plex (+304)	37.71	34.3505	30.02	2.00436	0	-0.407	0.5782	0.1794	520	532	1107	533	0.898523	5.27431	11.3945	473.284	1416.83	3	0.00605928	4.27361	Locus:1.1.1.2753.6 File:"Jeremy_20131004_iTRAQ_IELA_5.wiff"	IEL	Ivanna-IEL-A (IEL-A)
IEL	Keratin, type II cytoskeletal 8 OS=Mus musculus GN=Krt8 PE=1 SV=4	K2C8_MOUSE	TRUE	TRUE	lAELEAALQR	1	iTRAQ8plex (+304)	48.93	34.3505	39.77	1.61979	0	-0.3953	0.1476	-0.1879	562.7	573	905	459	0.898523	5.36669	11.2875	473.284	1416.83	3	0.00605928	4.27361	Locus:1.1.1.2752.4 File:"Jeremy_20131004_iTRAQ_IELA_5.wiff"	IEL	Ivanna-IEL-A (IEL-A)
IEL	Keratin, type II cytoskeletal 8 OS=Mus musculus GN=Krt8 PE=1 SV=4	K2C8_MOUSE	TRUE	TRUE	lAELEAALQR	1	iTRAQ8plex (+304)	38.77	34.3505	29.02	0.677781	0	-1.657	0.03247	0.186	40.27	19	58	41	0.903076	5.37661	7.30624	473.284	1416.83	3	0.00608928	4.29477	Locus:1.1.1.3269.3 File:"Jeremy_20131004_iTRAQ_IELA_8.wiff"	IEL	Ivanna-IEL-A (IEL-A)
IEL	Keratin, type II cytoskeletal 8 OS=Mus musculus GN=Krt8 PE=1 SV=4	K2C8_MOUSE	TRUE	TRUE	lAELEAALQR	1	iTRAQ8plex (+304)	37.08	34.3505	30.04	0.481486	0	-0.2518	0.2337	-0.04809	182.8	205	312	163	0.897189	6.02933	9.75288	473.284	1416.83	3	0.00608928	4.29477	Locus:1.1.1.3356.4 File:"Jeremy_20131004_iTRAQ_IELA_6.wiff"	IEL	Ivanna-IEL-A (IEL-A)
IEL	Keratin, type II cytoskeletal 8 OS=Mus musculus GN=Krt8 PE=1 SV=4	K2C8_MOUSE	TRUE	TRUE	lAELEAALQR	1	iTRAQ8plex (+304)	19.1	34.3505	14.6	0.638272	0	0.3169	0.2063	-0.07746	35	57	60	31	0.902904	5.42558	7.5157	473.284	1416.83	3	0.00608928	4.29477	Locus:1.1.1.3572.2 File:"Jeremy_20131004_iTRAQ_IELA_3.wiff"	IEL	Ivanna-IEL-A (IEL-A)
IEL	Keratin, type II cytoskeletal 8 OS=Mus musculus GN=Krt8 PE=1 SV=4	K2C8_MOUSE	TRUE	TRUE	lAELEAALQR	1	iTRAQ8plex (+304)	56.75	34.3505	41.08	2.14874	0	0.6978	-1.004	1.149	11	23	9	21	0.903988	5.14058	6	473.284	1416.83	3	0.00611928	4.31593	Locus:1.1.1.3306.2 File:"Jeremy_20131004_iTRAQ_IELA_8.wiff"	IEL	Ivanna-IEL-A (IEL-A)
IEL	Keratin, type II cytoskeletal 8 OS=Mus musculus GN=Krt8 PE=1 SV=4	K2C8_MOUSE	TRUE	TRUE	lAELEAALQR	0.99	iTRAQ8plex (+304)	17.6	34.3505	17.01		0	-0.8227	-0.3565	0.04822	315	244	357	296	0.896177	5.9692	10.2432	473.284	1416.83	3	0.00614928	4.33709	Locus:1.1.1.3022.3 File:"Jeremy_20131004_iTRAQ_IELA_3.wiff"	IEL	Ivanna-IEL-A (IEL-A)
IEL	Keratin, type II cytoskeletal 8 OS=Mus musculus GN=Krt8 PE=1 SV=4	K2C8_MOUSE	TRUE	TRUE	lAELEAALQR	1	iTRAQ8plex (+304)	32.86	34.3505	25.1		0	-0.2532	0.1789	0.6243	4285	4858	6955	5818	0.905727	3.76772	14.4197	709.423	1416.83	2	0.00617528	4.35542	Locus:1.1.1.2724.20 File:"Jeremy_20131004_iTRAQ_IELA_5.wiff"	IEL	Ivanna-IEL-A (IEL-A)
IEL	Keratin, type II cytoskeletal 8 OS=Mus musculus GN=Krt8 PE=1 SV=4	K2C8_MOUSE	TRUE	TRUE	lAELEAALQR	1	iTRAQ8plex (+304)	27.65	34.3505	20.97		0	-0.4294	-1.301	0.01988	175.7	174	111	163	0.898415	5.99747	9.28471	473.284	1416.83	3	0.00620928	4.3794	Locus:1.1.1.3388.10 File:"Jeremy_20131004_iTRAQ_IELA_3.wiff"	IEL	Ivanna-IEL-A (IEL-A)
IEL	Keratin, type II cytoskeletal 8 OS=Mus musculus GN=Krt8 PE=1 SV=4	K2C8_MOUSE	TRUE	TRUE	lAELEAALQR	1	iTRAQ8plex (+304)	37.86	34.3505	30.94	0.376751	0	-0.6356	0.1968	-0.09513	149.8	131	247	129	0.898415	6.02274	9.35931	473.284	1416.83	3	0.00620928	4.3794	Locus:1.1.1.3341.4 File:"Jeremy_20131004_iTRAQ_IELA_5.wiff"	IEL	Ivanna-IEL-A (IEL-A)
IEL	Keratin, type II cytoskeletal 8 OS=Mus musculus GN=Krt8 PE=1 SV=4	K2C8_MOUSE	TRUE	TRUE	lAELEAALQR	1	iTRAQ8plex (+304)	29.3	34.3505	20.57		0	-0.05988	0.8469	0.6409	24	31	61	33	0.903188	5.32318	7.21917	473.284	1416.83	3	0.00620928	4.3794	Locus:1.1.1.3602.3 File:"Jeremy_20131004_iTRAQ_IELA_4.wiff"	IEL	Ivanna-IEL-A (IEL-A)
IEL	Keratin, type II cytoskeletal 8 OS=Mus musculus GN=Krt8 PE=1 SV=4	K2C8_MOUSE	TRUE	TRUE	lAELEAALQR	1	iTRAQ8plex (+304)	43.55	34.3505	33.81	1.79588	0	0.1436	0.761	0.6783	17	25	41	24	0.903333	5.2149	6.74147	473.284	1416.83	3	0.00620928	4.3794	Locus:1.1.1.3302.2 File:"Jeremy_20131004_iTRAQ_IELA_8.wiff"	IEL	Ivanna-IEL-A (IEL-A)
IEL	Keratin, type II cytoskeletal 8 OS=Mus musculus GN=Krt8 PE=1 SV=4	K2C8_MOUSE	TRUE	TRUE	lAELEAALQR	0.99	iTRAQ8plex (+304)	16.84	34.3505	15.13		0	0.2202	0.507	0.7285	24	37	49	35	0.903188	5.32318	7.17991	473.284	1416.83	3	0.00620928	4.3794	Locus:1.1.1.3603.2 File:"Jeremy_20131004_iTRAQ_IELA_4.wiff"	IEL	Ivanna-IEL-A (IEL-A)
IEL	Keratin, type II cytoskeletal 8 OS=Mus musculus GN=Krt8 PE=1 SV=4	K2C8_MOUSE	TRUE	TRUE	lAELEAALQR	1	iTRAQ8plex (+304)	36.01	34.3505	28.54	1.82391	0	-0.1191	0.3702	0.4427	3475	4284	6455	4216	0.905661	3.8139	14.1698	709.423	1416.83	2	0.00623528	4.39774	Locus:1.1.1.2975.20 File:"Jeremy_20131004_iTRAQ_IELA_3.wiff"	IEL	Ivanna-IEL-A (IEL-A)
IEL	Keratin, type II cytoskeletal 8 OS=Mus musculus GN=Krt8 PE=1 SV=4	K2C8_MOUSE	TRUE	TRUE	lAELEAALQR	1	iTRAQ8plex (+304)	28.39	34.3505	23.16	0.721246	0	-1.527	0.2781	0.2397	37	19	63	39	0.903076	5.37661	7.30378	473.284	1416.83	3	0.00623928	4.40056	Locus:1.1.1.3551.3 File:"Jeremy_20131004_iTRAQ_IELA_5.wiff"	IEL	Ivanna-IEL-A (IEL-A)
IEL	Keratin, type II cytoskeletal 8 OS=Mus musculus GN=Krt8 PE=1 SV=4	K2C8_MOUSE	TRUE	TRUE	lAELEAALQR	1	iTRAQ8plex (+304)	33.32	34.3505	22.33	0.79588	0	-0.6853	-0.7541	-0.05898	50	42	44	44	0.902904	5.42558	7.49185	473.284	1416.83	3	0.00623928	4.40056	Locus:1.1.1.3547.5 File:"Jeremy_20131004_iTRAQ_IELA_5.wiff"	IEL	Ivanna-IEL-A (IEL-A)
IEL	Keratin, type II cytoskeletal 8 OS=Mus musculus GN=Krt8 PE=1 SV=4	K2C8_MOUSE	TRUE	TRUE	lAELEAALQR	1	iTRAQ8plex (+304)	27.98	34.3505	22.81		0	-1.568	0.0364	0.1677	141	70	204	142	0.898813	5.95742	9.12153	473.284	1416.83	3	0.00626928	4.42172	Locus:1.1.1.3386.11 File:"Jeremy_20131004_iTRAQ_IELA_6.wiff"	IEL	Ivanna-IEL-A (IEL-A)
IEL	Keratin, type II cytoskeletal 8 OS=Mus musculus GN=Krt8 PE=1 SV=4	K2C8_MOUSE	TRUE	TRUE	lAELEAALQR	1	iTRAQ8plex (+304)	26.91	34.3505	22.34		0	0.03924	0.4242	0.4825	150	205	290	187	0.897189	6.02933	9.70044	473.284	1416.83	3	0.00626928	4.42172	Locus:1.1.1.3385.3 File:"Jeremy_20131004_iTRAQ_IELA_6.wiff"	IEL	Ivanna-IEL-A (IEL-A)
IEL	Keratin, type II cytoskeletal 8 OS=Mus musculus GN=Krt8 PE=1 SV=4	K2C8_MOUSE	TRUE	TRUE	lAELEAALQR	0.97	iTRAQ8plex (+304)	15.83	34.3505	11.78		0	0.7177	1.18	0.6826	35	75	113.3	50	0.90204	5.60829	8.09434	473.284	1416.83	3	0.00629928	4.44288	Locus:1.1.1.3587.10 File:"Jeremy_20131004_iTRAQ_IELA_4.wiff"	IEL	Ivanna-IEL-A (IEL-A)
IEL	Keratin, type II cytoskeletal 8 OS=Mus musculus GN=Krt8 PE=1 SV=4	K2C8_MOUSE	TRUE	TRUE	lAELEAALQR	1	iTRAQ8plex (+304)	31.03	34.3505	27.28	0.920819	0	-0.3343	-0.586	0.136	675	715	671	674	0.898977	5.27431	11.4173	473.284	1416.83	3	0.00629928	4.44288	Locus:1.1.1.2881.6 File:"Jeremy_20131004_iTRAQ_IELA_4.wiff"	IEL	Ivanna-IEL-A (IEL-A)
IEL	Keratin, type II cytoskeletal 8 OS=Mus musculus GN=Krt8 PE=1 SV=4	K2C8_MOUSE	TRUE	TRUE	lAELEAALQR	1	iTRAQ8plex (+304)	38.81	34.3505	31.07	1.61979	0	-0.2026	0.205	0.3816	5272	6144	8770	6149	0.905685	3.70094	14.6847	709.423	1416.83	2	0.00631528	4.45417	Locus:1.1.1.2718.19 File:"Jeremy_20131004_iTRAQ_IELA_5.wiff"	IEL	Ivanna-IEL-A (IEL-A)
IEL	Keratin, type II cytoskeletal 8 OS=Mus musculus GN=Krt8 PE=1 SV=4	K2C8_MOUSE	TRUE	TRUE	lAELEAALQR	1	iTRAQ8plex (+304)	37.42	34.3505	29.55		0	-0.1641	0.3548	0.5226	6362	7630	11660	8111	0.905803	3.63298	15.0432	709.423	1416.83	2	0.00631528	4.45417	Locus:1.1.1.2951.21 File:"Jeremy_20131004_iTRAQ_IELA_3.wiff"	IEL	Ivanna-IEL-A (IEL-A)
IEL	Keratin, type II cytoskeletal 8 OS=Mus musculus GN=Krt8 PE=1 SV=4	K2C8_MOUSE	TRUE	TRUE	lAELEAALQR	1	iTRAQ8plex (+304)	50.3	34.3505	41.55	1.42022	0	-0.1668	0.4849	0.6595	16920	20340	33680	23510	0.906086	3.20806	16.5273	709.423	1416.83	2	0.00631528	4.45417	Locus:1.1.1.2954.21 File:"Jeremy_20131004_iTRAQ_IELA_3.wiff"	IEL	Ivanna-IEL-A (IEL-A)
IEL	Keratin, type II cytoskeletal 8 OS=Mus musculus GN=Krt8 PE=1 SV=4	K2C8_MOUSE	TRUE	TRUE	lAELEAALQR	1	iTRAQ8plex (+304)	43.71	34.3505	34.33	0.920819	0	-0.2201	0.6702	0.2499	122	141	277	131	0.898415	6.02274	9.39017	473.284	1416.83	3	0.00632928	4.46404	Locus:1.1.1.2631.4 File:"Jeremy_20131004_iTRAQ_IELA_8.wiff"	IEL	Ivanna-IEL-A (IEL-A)
IEL	Keratin, type II cytoskeletal 8 OS=Mus musculus GN=Krt8 PE=1 SV=4	K2C8_MOUSE	TRUE	TRUE	lAELEAALQR	1	iTRAQ8plex (+304)	47.31	34.3505	34.28	2.25964	0	-0.4183	-1.612	0.2084	23	23	12	24	0.903444	5.14859	6.35755	473.284	1416.83	3	0.00632928	4.46404	Locus:1.1.1.3301.2 File:"Jeremy_20131004_iTRAQ_IELA_8.wiff"	IEL	Ivanna-IEL-A (IEL-A)
IEL	Keratin, type II cytoskeletal 8 OS=Mus musculus GN=Krt8 PE=1 SV=4	K2C8_MOUSE	TRUE	TRUE	lAELEAALQR	1	iTRAQ8plex (+304)	27.28	34.3505	19.69		0	0.5823	0.6204	-0.251	125.7	245	286	101	0.897571	6.03097	9.56548	473.284	1416.83	3	0.00635928	4.4852	Locus:1.1.1.3383.2 File:"Jeremy_20131004_iTRAQ_IELA_6.wiff"	IEL	Ivanna-IEL-A (IEL-A)
IEL	Keratin, type II cytoskeletal 8 OS=Mus musculus GN=Krt8 PE=1 SV=4	K2C8_MOUSE	TRUE	TRUE	lAELEAALQR	1	iTRAQ8plex (+304)	39.59	34.3505	33.81	0.387216	0	-0.5651	0.4692	0.3736	141	131	277	163	0.89801	6.02274	9.47573	473.284	1416.83	3	0.00635928	4.4852	Locus:1.1.1.3380.5 File:"Jeremy_20131004_iTRAQ_IELA_5.wiff"	IEL	Ivanna-IEL-A (IEL-A)
IEL	Keratin, type II cytoskeletal 8 OS=Mus musculus GN=Krt8 PE=1 SV=4	K2C8_MOUSE	TRUE	TRUE	lAELEAALQR	0.99	iTRAQ8plex (+304)	19.12	34.3505	16.65		0	-0.4419	-1.456	-0.607	209.2	203.2	121	132	0.898415	6.02274	9.37808	473.284	1416.83	3	0.00638928	4.50636	Locus:1.1.1.3412.9 File:"Jeremy_20131004_iTRAQ_IELA_4.wiff"	IEL	Ivanna-IEL-A (IEL-A)
IEL	Keratin, type II cytoskeletal 8 OS=Mus musculus GN=Krt8 PE=1 SV=4	K2C8_MOUSE	TRUE	TRUE	lAELEAALQR	1	iTRAQ8plex (+304)	26.1	34.3505	16.98	0.769551	0	-0.4305	-0.2256	0.2165	184	184	229.7	193	0.897571	6.03097	9.62699	473.284	1416.83	3	0.00638928	4.50636	Locus:1.1.1.3388.15 File:"Jeremy_20131004_iTRAQ_IELA_6.wiff"	IEL	Ivanna-IEL-A (IEL-A)
IEL	Keratin, type II cytoskeletal 8 OS=Mus musculus GN=Krt8 PE=1 SV=4	K2C8_MOUSE	TRUE	TRUE	lAELEAALQR	1	iTRAQ8plex (+304)	39.41	34.3505	28.52	0.958607	0	-0.2852	0.3456	0.9666	47.09	52	83	78	0.90204	5.60829	8.02287	473.284	1416.83	3	0.00638928	4.50636	Locus:1.1.1.3545.6 File:"Jeremy_20131004_iTRAQ_IELA_5.wiff"	IEL	Ivanna-IEL-A (IEL-A)
IEL	Keratin, type II cytoskeletal 8 OS=Mus musculus GN=Krt8 PE=1 SV=4	K2C8_MOUSE	TRUE	TRUE	lAELEAALQR	1	iTRAQ8plex (+304)	31.33	34.3505	24.19	1.0655	0	-0.7233	0.02728	-0.1648	17	14	25	14	0.903709	5.14335	6.12928	473.284	1416.83	3	0.00638928	4.50636	Locus:1.1.1.3403.2 File:"Jeremy_20131004_iTRAQ_IELA_8.wiff"	IEL	Ivanna-IEL-A (IEL-A)
IEL	Keratin, type II cytoskeletal 8 OS=Mus musculus GN=Krt8 PE=1 SV=4	K2C8_MOUSE	TRUE	TRUE	lAELEAALQR	1	iTRAQ8plex (+304)	32.92	34.3505	21.89	1	0	-0.02612	0.01132	-0.003625	42.39	55	63	39	0.902728	5.47062	7.63945	473.284	1416.83	3	0.00638928	4.50636	Locus:1.1.1.3546.2 File:"Jeremy_20131004_iTRAQ_IELA_5.wiff"	IEL	Ivanna-IEL-A (IEL-A)
IEL	Keratin, type II cytoskeletal 8 OS=Mus musculus GN=Krt8 PE=1 SV=4	K2C8_MOUSE	TRUE	TRUE	lAELEAALQR	1	iTRAQ8plex (+304)	51.02	34.3505	41.16	1.50864	0	-0.08355	0.06091	0.4684	1974	2484	2995	2435	0.904659	4.18662	13.2715	473.284	1416.83	3	0.00638928	4.50636	Locus:1.1.1.2870.5 File:"Jeremy_20131004_iTRAQ_IELA_6.wiff"	IEL	Ivanna-IEL-A (IEL-A)
IEL	Keratin, type II cytoskeletal 8 OS=Mus musculus GN=Krt8 PE=1 SV=4	K2C8_MOUSE	TRUE	TRUE	lAELEAALQR	1	iTRAQ8plex (+304)	40.39	34.3505	31.45	2.19382	0	-0.2212	0.5163	0.5953	11540	13390	23460	15390	0.906198	3.33416	15.9608	709.423	1416.83	2	0.00641528	4.52469	Locus:1.1.1.2963.21 File:"Jeremy_20131004_iTRAQ_IELA_3.wiff"	IEL	Ivanna-IEL-A (IEL-A)
IEL	Keratin, type II cytoskeletal 8 OS=Mus musculus GN=Krt8 PE=1 SV=4	K2C8_MOUSE	TRUE	TRUE	lAELEAALQR	1	iTRAQ8plex (+304)	40.42	34.3505	31.59	2.3098	0	-0.2624	0.4739	0.6772	17640	19970	34750	24760	0.906004	3.14027	16.5675	709.423	1416.83	2	0.00641528	4.52469	Locus:1.1.1.2960.21 File:"Jeremy_20131004_iTRAQ_IELA_3.wiff"	IEL	Ivanna-IEL-A (IEL-A)
IEL	Keratin, type II cytoskeletal 8 OS=Mus musculus GN=Krt8 PE=1 SV=4	K2C8_MOUSE	TRUE	TRUE	lAELEAALQR	1	iTRAQ8plex (+304)	38.66	34.3505	29.96	2.40894	0	-0.2773	0.4589	0.7285	23380	26250	45520	33890	0.905854	2.98979	16.9775	709.423	1416.83	2	0.00641528	4.52469	Locus:1.1.1.2957.21 File:"Jeremy_20131004_iTRAQ_IELA_3.wiff"	IEL	Ivanna-IEL-A (IEL-A)
IEL	Keratin, type II cytoskeletal 8 OS=Mus musculus GN=Krt8 PE=1 SV=4	K2C8_MOUSE	TRUE	TRUE	lAELEAALQR	1	iTRAQ8plex (+304)	24.08	34.3505	19.4		0	-0.1642	0.5393	0.3297	162	194	337	183	0.897189	6.02933	9.77479	473.284	1416.83	3	0.00641928	4.52752	Locus:1.1.1.3390.16 File:"Jeremy_20131004_iTRAQ_IELA_6.wiff"	IEL	Ivanna-IEL-A (IEL-A)
IEL	Keratin, type II cytoskeletal 8 OS=Mus musculus GN=Krt8 PE=1 SV=4	K2C8_MOUSE	TRUE	TRUE	lAELEAALQR	1	iTRAQ8plex (+304)	39.29	34.3505	28.65	1.50864	0	0.5316	1.338	0.4076	10	19	36	12	0.903709	5.14602	6.26679	473.284	1416.83	3	0.00641928	4.52752	Locus:1.1.1.3334.2 File:"Jeremy_20131004_iTRAQ_IELA_8.wiff"	IEL	Ivanna-IEL-A (IEL-A)
IEL	Keratin, type II cytoskeletal 8 OS=Mus musculus GN=Krt8 PE=1 SV=4	K2C8_MOUSE	TRUE	TRUE	lAELEAALQR	1	iTRAQ8plex (+304)	40.65	34.3505	28.23	1.284	0	-0.7806	-1.554	0.06083	19	15	10	18	0.90428	5.14058	5.9542	473.284	1416.83	3	0.00641928	4.52752	Locus:1.1.1.3335.2 File:"Jeremy_20131004_iTRAQ_IELA_8.wiff"	IEL	Ivanna-IEL-A (IEL-A)
IEL	Keratin, type II cytoskeletal 8 OS=Mus musculus GN=Krt8 PE=1 SV=4	K2C8_MOUSE	TRUE	TRUE	lAELEAALQR	1	iTRAQ8plex (+304)	42.29	34.3505	36.36	1.72125	0	-0.2653	0.3874	0.07402	26	29	49	25	0.903245	5.2836	7.01123	473.284	1416.83	3	0.00644928	4.54867	Locus:1.1.1.3572.2 File:"Jeremy_20131004_iTRAQ_IELA_6.wiff"	IEL	Ivanna-IEL-A (IEL-A)
IEL	Keratin, type II cytoskeletal 8 OS=Mus musculus GN=Krt8 PE=1 SV=4	K2C8_MOUSE	TRUE	TRUE	lAELEAALQR	1	iTRAQ8plex (+304)	41.79	34.3505	31.4		0	-0.01286	0.3938	0.5698	6575	8697	12410	8651	0.905873	3.59079	15.149	709.423	1416.83	2	0.00649528	4.58112	Locus:1.1.1.2966.21 File:"Jeremy_20131004_iTRAQ_IELA_3.wiff"	IEL	Ivanna-IEL-A (IEL-A)
IEL	Keratin, type II cytoskeletal 8 OS=Mus musculus GN=Krt8 PE=1 SV=4	K2C8_MOUSE	TRUE	TRUE	lAELEAALQR	1	iTRAQ8plex (+304)	44.52	34.3505	34.45	1.69897	0	-0.5693	0.37	0.5936	547.6	510	1001	727	0.898977	5.27431	11.4438	473.284	1416.83	3	0.00650928	4.59099	Locus:1.1.1.2747.5 File:"Jeremy_20131004_iTRAQ_IELA_5.wiff"	IEL	Ivanna-IEL-A (IEL-A)
IEL	Keratin, type II cytoskeletal 8 OS=Mus musculus GN=Krt8 PE=1 SV=4	K2C8_MOUSE	TRUE	TRUE	lAELEAALQR	1	iTRAQ8plex (+304)	20.69	34.3505	18.45		0	-0.2126	-2.103	-0.7355	172	194	70	101	0.899254	5.95742	9.06878	473.284	1416.83	3	0.00656928	4.63331	Locus:1.1.1.3056.6 File:"Jeremy_20131004_iTRAQ_IELA_2.wiff"	IEL	Ivanna-IEL-A (IEL-A)
IEL	Keratin, type II cytoskeletal 8 OS=Mus musculus GN=Krt8 PE=1 SV=4	K2C8_MOUSE	TRUE	TRUE	lAELEAALQR	1	iTRAQ8plex (+304)	56.47	34.3505	43.42	1.45593	0	-2.317	-1.632	0.9465	142	50	65	234	0.899695	5.90393	8.93958	473.284	1416.83	3	0.00656928	4.63331	Locus:1.1.1.3300.2 File:"Jeremy_20131004_iTRAQ_IELA_7.wiff"	IEL	Ivanna-IEL-A (IEL-A)
IEL	Keratin, type II cytoskeletal 8 OS=Mus musculus GN=Krt8 PE=1 SV=4	K2C8_MOUSE	TRUE	TRUE	lAELEAALQR	1	iTRAQ8plex (+304)	51.92	34.3505	41.99	1.20066	0	-0.1406	0.05053	0.2475	2369	2863	3579	2543	0.904918	4.11071	13.4709	473.284	1416.83	3	0.00656928	4.63331	Locus:1.1.1.2869.5 File:"Jeremy_20131004_iTRAQ_IELA_6.wiff"	IEL	Ivanna-IEL-A (IEL-A)
IEL	Keratin, type II cytoskeletal 8 OS=Mus musculus GN=Krt8 PE=1 SV=4	K2C8_MOUSE	TRUE	TRUE	lAELEAALQR	1	iTRAQ8plex (+304)	22.56	34.3505	19.42		0	-1.673	-0.2676	-0.1166	155.7	71	184	131	0.899254	5.95742	9.08135	473.284	1416.83	3	0.00659928	4.65447	Locus:1.1.1.3361.6 File:"Jeremy_20131004_iTRAQ_IELA_5.wiff"	IEL	Ivanna-IEL-A (IEL-A)
IEL	Keratin, type II cytoskeletal 8 OS=Mus musculus GN=Krt8 PE=1 SV=4	K2C8_MOUSE	TRUE	TRUE	lAELEAALQR	1	iTRAQ8plex (+304)	42.23	34.3505	32.21	1.14267	0	0.3145	-1.236	1.189	19	31	13	37	0.903379	5.17696	6.64386	473.284	1416.83	3	0.00659928	4.65447	Locus:1.1.1.3569.2 File:"Jeremy_20131004_iTRAQ_IELA_8.wiff"	IEL	Ivanna-IEL-A (IEL-A)
IEL	Keratin, type II cytoskeletal 8 OS=Mus musculus GN=Krt8 PE=1 SV=4	K2C8_MOUSE	TRUE	TRUE	lAELEAALQR	1	iTRAQ8plex (+304)	47.27	34.3505	39.31	1.52288	0	1.357	-0.5408	1.198	13	42	15	25.88	0.903379	5.17696	6.58316	473.284	1416.83	3	0.00659928	4.65447	Locus:1.1.1.3573.3 File:"Jeremy_20131004_iTRAQ_IELA_8.wiff"	IEL	Ivanna-IEL-A (IEL-A)
IEL	Keratin, type II cytoskeletal 8 OS=Mus musculus GN=Krt8 PE=1 SV=4	K2C8_MOUSE	TRUE	TRUE	lAELEAALQR	1	iTRAQ8plex (+304)	39.57	34.3505	28.12	1.63827	0	-0.8739	-0.4689	0.4017	200.3	152	209	235	0.897571	6.03097	9.63717	473.284	1416.83	3	0.00659928	4.65447	Locus:1.1.1.3291.2 File:"Jeremy_20131004_iTRAQ_IELA_7.wiff"	IEL	Ivanna-IEL-A (IEL-A)
IEL	Keratin, type II cytoskeletal 8 OS=Mus musculus GN=Krt8 PE=1 SV=4	K2C8_MOUSE	TRUE	TRUE	lAELEAALQR	1	iTRAQ8plex (+304)	37.28	34.3505	27.98	1.63827	0	0.1603	0.191	-1.886	35	51	60	11	0.903076	5.37661	7.29462	473.284	1416.83	3	0.00659928	4.65447	Locus:1.1.1.3574.3 File:"Jeremy_20131004_iTRAQ_IELA_8.wiff"	IEL	Ivanna-IEL-A (IEL-A)
IEL	Keratin, type II cytoskeletal 8 OS=Mus musculus GN=Krt8 PE=1 SV=4	K2C8_MOUSE	TRUE	TRUE	lAELEAALQR	1	iTRAQ8plex (+304)	46.96	34.3505	34.87	1.0655	0	1.794	0.1014	0.1899	10	44	18	11	0.903444	5.14859	6.37504	473.284	1416.83	3	0.00659928	4.65447	Locus:1.1.1.3577.3 File:"Jeremy_20131004_iTRAQ_IELA_8.wiff"	IEL	Ivanna-IEL-A (IEL-A)
IEL	Keratin, type II cytoskeletal 8 OS=Mus musculus GN=Krt8 PE=1 SV=4	K2C8_MOUSE	TRUE	TRUE	lAELEAALQR	1	iTRAQ8plex (+304)	31.39	34.3505	18.97		0	0.9216	1.508	1.349	71	174	281	154	0.89801	6.02274	9.40939	473.284	1416.83	3	0.00659928	4.65447	Locus:1.1.1.3360.5 File:"Jeremy_20131004_iTRAQ_IELA_5.wiff"	IEL	Ivanna-IEL-A (IEL-A)
IEL	Keratin, type II cytoskeletal 8 OS=Mus musculus GN=Krt8 PE=1 SV=4	K2C8_MOUSE	TRUE	TRUE	lAELEAALQR	1	iTRAQ8plex (+304)	43.95	34.3505	30.55	1.48149	0	-0.5613	-0.1015	0.002638	48.04	44	65	44	0.902728	5.47062	7.65134	473.284	1416.83	3	0.00659928	4.65447	Locus:1.1.1.3265.2 File:"Jeremy_20131004_iTRAQ_IELA_8.wiff"	IEL	Ivanna-IEL-A (IEL-A)
IEL	Keratin, type II cytoskeletal 8 OS=Mus musculus GN=Krt8 PE=1 SV=4	K2C8_MOUSE	TRUE	TRUE	lAELEAALQR	1	iTRAQ8plex (+304)	38.41	34.3505	31.74	1.48149	0	2.157	2.416	3.029	133	685	878	795	0.898523	5.36669	11.2825	473.284	1416.83	3	0.00659928	4.65447	Locus:1.1.1.2586.2 File:"Jeremy_20131004_iTRAQ_IELA_9.wiff"	IEL	Ivanna-IEL-A (IEL-A)
IEL	Keratin, type II cytoskeletal 8 OS=Mus musculus GN=Krt8 PE=1 SV=4	K2C8_MOUSE	TRUE	TRUE	lAELEAALQR	1	iTRAQ8plex (+304)	35.44	34.3505	27.08	1.67778	0	-1.056	-0.09244	-0.3826	36.28	24	49	26	0.903245	5.2836	7.07981	473.284	1416.83	3	0.00659928	4.65447	Locus:1.1.1.3570.2 File:"Jeremy_20131004_iTRAQ_IELA_8.wiff"	IEL	Ivanna-IEL-A (IEL-A)
IEL	Keratin, type II cytoskeletal 8 OS=Mus musculus GN=Krt8 PE=1 SV=4	K2C8_MOUSE	TRUE	TRUE	lAELEAALQR	1	iTRAQ8plex (+304)	27.18	34.3505	19.36		0	-0.4923	0.7533	0.1618	93.69	91	224	94.87	0.899695	5.90393	8.97602	473.284	1416.83	3	0.00662928	4.67563	Locus:1.1.1.3087.9 File:"Jeremy_20131004_iTRAQ_IELA_2.wiff"	IEL	Ivanna-IEL-A (IEL-A)
IEL	Keratin, type II cytoskeletal 8 OS=Mus musculus GN=Krt8 PE=1 SV=4	K2C8_MOUSE	TRUE	TRUE	lAELEAALQR	1	iTRAQ8plex (+304)	30.56	34.3505	25.35		0	-0.4005	-0.05748	-0.04572	160.5	163	225	143	0.89801	6.02274	9.43359	473.284	1416.83	3	0.00662928	4.67563	Locus:1.1.1.3367.8 File:"Jeremy_20131004_iTRAQ_IELA_5.wiff"	IEL	Ivanna-IEL-A (IEL-A)
IEL	Keratin, type II cytoskeletal 8 OS=Mus musculus GN=Krt8 PE=1 SV=4	K2C8_MOUSE	TRUE	TRUE	lAELEAALQR	1	iTRAQ8plex (+304)	28.47	34.3505	23.11		0	-0.1488	-0.7182	0.1809	187.4	224	173	193	0.897571	6.03097	9.60251	473.284	1416.83	3	0.00662928	4.67563	Locus:1.1.1.3382.10 File:"Jeremy_20131004_iTRAQ_IELA_6.wiff"	IEL	Ivanna-IEL-A (IEL-A)
IEL	Keratin, type II cytoskeletal 8 OS=Mus musculus GN=Krt8 PE=1 SV=4	K2C8_MOUSE	TRUE	TRUE	lAELEAALQR	1	iTRAQ8plex (+304)	23.86	34.3505	16.5	0.327902	0	0.4933	0.5664	0.6337	100	184	215	138	0.898415	5.99747	9.31515	473.284	1416.83	3	0.00662928	4.67563	Locus:1.1.1.3086.6 File:"Jeremy_20131004_iTRAQ_IELA_2.wiff"	IEL	Ivanna-IEL-A (IEL-A)
IEL	Keratin, type II cytoskeletal 8 OS=Mus musculus GN=Krt8 PE=1 SV=4	K2C8_MOUSE	TRUE	TRUE	lAELEAALQR	1	iTRAQ8plex (+304)	28.9	34.3505	22.74		0	1.638	1.22	0.04073	55	219	193	55	0.899254	5.90393	9.02791	473.284	1416.83	3	0.00662928	4.67563	Locus:1.1.1.3370.5 File:"Jeremy_20131004_iTRAQ_IELA_5.wiff"	IEL	Ivanna-IEL-A (IEL-A)
IEL	Keratin, type II cytoskeletal 8 OS=Mus musculus GN=Krt8 PE=1 SV=4	K2C8_MOUSE	TRUE	TRUE	lAELEAALQR	0.99	iTRAQ8plex (+304)	20.56	34.3505	12.81		0	0.1661	0.509	0.1991	106	157	219	111	0.898813	5.99747	9.21189	473.284	1416.83	3	0.00662928	4.67563	Locus:1.1.1.3366.5 File:"Jeremy_20131004_iTRAQ_IELA_5.wiff"	IEL	Ivanna-IEL-A (IEL-A)
IEL	Keratin, type II cytoskeletal 8 OS=Mus musculus GN=Krt8 PE=1 SV=4	K2C8_MOUSE	TRUE	TRUE	lAELEAALQR	1	iTRAQ8plex (+304)	23.35	34.3505	15.65		0	-0.4717	-0.7234	-0.09637	177.4	171	161	153	0.898415	6.02274	9.37156	473.284	1416.83	3	0.00665928	4.69679	Locus:1.1.1.3369.9 File:"Jeremy_20131004_iTRAQ_IELA_5.wiff"	IEL	Ivanna-IEL-A (IEL-A)
IEL	Keratin, type II cytoskeletal 8 OS=Mus musculus GN=Krt8 PE=1 SV=4	K2C8_MOUSE	TRUE	TRUE	lAELEAALQR	1	iTRAQ8plex (+304)	32.48	34.3505	25.67		0	-0.6378	0.05556	-0.01284	133.7	116.8	200.4	121.2	0.898813	5.95742	9.16012	473.284	1416.83	3	0.00665928	4.69679	Locus:1.1.1.3394.8 File:"Jeremy_20131004_iTRAQ_IELA_3.wiff"	IEL	Ivanna-IEL-A (IEL-A)
IEL	Keratin, type II cytoskeletal 8 OS=Mus musculus GN=Krt8 PE=1 SV=4	K2C8_MOUSE	TRUE	TRUE	lAELEAALQR	1	iTRAQ8plex (+304)	22.2	34.3505	16.51		0	0.004094	0.9619	0.5479	463.7	624	1278	602	0.898977	5.1899	11.5351	473.284	1416.83	3	0.00668928	4.71795	Locus:1.1.1.3001.7 File:"Jeremy_20131004_iTRAQ_IELA_3.wiff"	IEL	Ivanna-IEL-A (IEL-A)
IEL	Keratin, type II cytoskeletal 8 OS=Mus musculus GN=Krt8 PE=1 SV=4	K2C8_MOUSE	TRUE	TRUE	lAELEAALQR	1	iTRAQ8plex (+304)	46.55	34.3505	36.89	0.69897	0	-0.4335	-0.2083	0.3041	1650	1650	2079	1828	0.903142	4.42218	12.8152	473.284	1416.83	3	0.00668928	4.71795	Locus:1.1.1.2881.5 File:"Jeremy_20131004_iTRAQ_IELA_6.wiff"	IEL	Ivanna-IEL-A (IEL-A)
IEL	Keratin, type II cytoskeletal 8 OS=Mus musculus GN=Krt8 PE=1 SV=4	K2C8_MOUSE	TRUE	TRUE	lAELEAALQR	1	iTRAQ8plex (+304)	41.64	34.3505	32.42	1.79588	0	-0.3205	0.3613	0.7679	18770	20510	34170	27880	0.906004	3.14027	16.6287	709.423	1416.83	2	0.00671528	4.73628	Locus:1.1.1.2709.20 File:"Jeremy_20131004_iTRAQ_IELA_5.wiff"	IEL	Ivanna-IEL-A (IEL-A)
IEL	Keratin, type II cytoskeletal 8 OS=Mus musculus GN=Krt8 PE=1 SV=4	K2C8_MOUSE	TRUE	TRUE	lAELEAALQR	0.99	iTRAQ8plex (+304)	18.34	34.3505	15.65		0	-1.196	-0.6854	-0.4555	236.8	142	215	162	0.897571	6.03097	9.56186	473.284	1416.83	3	0.00671928	4.7391	Locus:1.1.1.3376.9 File:"Jeremy_20131004_iTRAQ_IELA_3.wiff"	IEL	Ivanna-IEL-A (IEL-A)
IEL	Keratin, type II cytoskeletal 8 OS=Mus musculus GN=Krt8 PE=1 SV=4	K2C8_MOUSE	TRUE	TRUE	lAELEAALQR	1	iTRAQ8plex (+304)	22.6	34.3505	17.25		0	-0.02738	0.2084	0.6633	132	173	220	184.2	0.89801	6.02274	9.47005	473.284	1416.83	3	0.00671928	4.7391	Locus:1.1.1.3392.8 File:"Jeremy_20131004_iTRAQ_IELA_6.wiff"	IEL	Ivanna-IEL-A (IEL-A)
IEL	Keratin, type II cytoskeletal 8 OS=Mus musculus GN=Krt8 PE=1 SV=4	K2C8_MOUSE	TRUE	TRUE	lAELEAALQR	1	iTRAQ8plex (+304)	39.87	34.3505	31.34	2.45593	0	-0.1896	0.5347	0.7429	10280	12210	21090	15050	0.906132	3.36209	15.8394	709.423	1416.83	2	0.00673528	4.75039	Locus:1.1.1.2712.19 File:"Jeremy_20131004_iTRAQ_IELA_5.wiff"	IEL	Ivanna-IEL-A (IEL-A)
IEL	Keratin, type II cytoskeletal 8 OS=Mus musculus GN=Krt8 PE=1 SV=4	K2C8_MOUSE	TRUE	TRUE	lAELEAALQR	1	iTRAQ8plex (+304)	25.57	34.3505	21.84		0	0.7461	0.5797	0.8459	122	265	266	193	0.897189	6.02933	9.72451	473.284	1416.83	3	0.00674928	4.76026	Locus:1.1.1.3393.15 File:"Jeremy_20131004_iTRAQ_IELA_6.wiff"	IEL	Ivanna-IEL-A (IEL-A)
IEL	Keratin, type II cytoskeletal 8 OS=Mus musculus GN=Krt8 PE=1 SV=4	K2C8_MOUSE	TRUE	TRUE	lAELEAALQR	1	iTRAQ8plex (+304)	32.03	34.3505	20.84		0	-0.4979	0.07456	0.1984	276	265	419	286	0.89632	5.90326	10.2831	473.284	1416.83	3	0.00674928	4.76026	Locus:1.1.1.2783.5 File:"Jeremy_20131004_iTRAQ_IELA_5.wiff"	IEL	Ivanna-IEL-A (IEL-A)
IEL	Keratin, type II cytoskeletal 8 OS=Mus musculus GN=Krt8 PE=1 SV=4	K2C8_MOUSE	TRUE	TRUE	lAELEAALQR	1	iTRAQ8plex (+304)	47.58	34.3505	38.38	1.18046	0	-0.2388	0.4091	0.6659	764	877	1443	1065	0.900858	4.95192	12.0185	473.284	1416.83	3	0.00674928	4.76026	Locus:1.1.1.2571.2 File:"Jeremy_20131004_iTRAQ_IELA_9.wiff"	IEL	Ivanna-IEL-A (IEL-A)
IEL	Keratin, type II cytoskeletal 8 OS=Mus musculus GN=Krt8 PE=1 SV=4	K2C8_MOUSE	TRUE	TRUE	lAELEAALQR	1	iTRAQ8plex (+304)	36.25	34.3505	26.99		0	0.1857	0.6511	0.9272	36.35	55	81	60	0.902382	5.56526	7.86016	473.284	1416.83	3	0.00677928	4.78142	Locus:1.1.1.3543.15 File:"Jeremy_20131004_iTRAQ_IELA_5.wiff"	IEL	Ivanna-IEL-A (IEL-A)
IEL	Keratin, type II cytoskeletal 8 OS=Mus musculus GN=Krt8 PE=1 SV=4	K2C8_MOUSE	TRUE	TRUE	lAELEAALQR	1	iTRAQ8plex (+304)	34.82	34.3505	24.48	0.886057	0	-2.422	-0.4524	-0.6157	215.8	61	224	132.4	0.898415	5.99747	9.30652	473.284	1416.83	3	0.00677928	4.78142	Locus:1.1.1.3363.8 File:"Jeremy_20131004_iTRAQ_IELA_5.wiff"	IEL	Ivanna-IEL-A (IEL-A)
IEL	Keratin, type II cytoskeletal 8 OS=Mus musculus GN=Krt8 PE=1 SV=4	K2C8_MOUSE	TRUE	TRUE	lAELEAALQR	1	iTRAQ8plex (+304)	28.89	34.3505	20.97		0	-1.013	0.2763	-0.3369	176.8	121	306	130.4	0.89801	6.03097	9.52003	473.284	1416.83	3	0.00677928	4.78142	Locus:1.1.1.3365.7 File:"Jeremy_20131004_iTRAQ_IELA_5.wiff"	IEL	Ivanna-IEL-A (IEL-A)
IEL	Keratin, type II cytoskeletal 8 OS=Mus musculus GN=Krt8 PE=1 SV=4	K2C8_MOUSE	TRUE	TRUE	lAELEAALQR	1	iTRAQ8plex (+304)	23.81	34.3505	19.58		0	0.2812	0.149	0.9526	121	194	195	203.3	0.89801	6.02274	9.47837	473.284	1416.83	3	0.00677928	4.78142	Locus:1.1.1.3395.5 File:"Jeremy_20131004_iTRAQ_IELA_4.wiff"	IEL	Ivanna-IEL-A (IEL-A)
IEL	Keratin, type II cytoskeletal 8 OS=Mus musculus GN=Krt8 PE=1 SV=4	K2C8_MOUSE	TRUE	TRUE	lAELEAALQR	1	iTRAQ8plex (+304)	42.38	34.3505	33.5	0.522879	0	0.5074	0.2693	-0.35	127.1	235	230	96	0.89801	6.02274	9.42647	473.284	1416.83	3	0.00677928	4.78142	Locus:1.1.1.3396.5 File:"Jeremy_20131004_iTRAQ_IELA_4.wiff"	IEL	Ivanna-IEL-A (IEL-A)
IEL	Keratin, type II cytoskeletal 8 OS=Mus musculus GN=Krt8 PE=1 SV=4	K2C8_MOUSE	TRUE	TRUE	lAELEAALQR	1	iTRAQ8plex (+304)	41.91	34.3505	32.65	1.04576	0	0.1038	0.4256	0.6985	14	20	27	20	0.903444	5.14602	6.33985	473.284	1416.83	3	0.00677928	4.78142	Locus:1.1.1.3359.2 File:"Jeremy_20131004_iTRAQ_IELA_8.wiff"	IEL	Ivanna-IEL-A (IEL-A)
IEL	Keratin, type II cytoskeletal 8 OS=Mus musculus GN=Krt8 PE=1 SV=4	K2C8_MOUSE	TRUE	TRUE	lAELEAALQR	1	iTRAQ8plex (+304)	26.41	34.3505	19.81		0	1.204	1.577	2.315	40	116	158	157	0.899695	5.83526	8.87958	473.284	1416.83	3	0.00680928	4.80258	Locus:1.1.1.3030.7 File:"Jeremy_20131004_iTRAQ_IELA_2.wiff"	IEL	Ivanna-IEL-A (IEL-A)
IEL	Keratin, type II cytoskeletal 8 OS=Mus musculus GN=Krt8 PE=1 SV=4	K2C8_MOUSE	TRUE	TRUE	lAELEAALQR	1	iTRAQ8plex (+304)	37.67	34.3505	29.99		0	-0.3283	-2.516	-2.206	673	695	217	175	0.896982	5.65545	10.7814	473.284	1416.83	3	0.00680928	4.80258	Locus:1.1.1.2914.7 File:"Jeremy_20131004_iTRAQ_IELA_6.wiff"	IEL	Ivanna-IEL-A (IEL-A)
IEL	Keratin, type II cytoskeletal 8 OS=Mus musculus GN=Krt8 PE=1 SV=4	K2C8_MOUSE	TRUE	TRUE	lAELEAALQR	1	iTRAQ8plex (+304)	31.26	34.3505	26.1	0.619789	0	-0.4171	0.251	1.188	510	532	849	987	0.898977	5.1899	11.4909	473.284	1416.83	3	0.00680928	4.80258	Locus:1.1.1.2915.7 File:"Jeremy_20131004_iTRAQ_IELA_6.wiff"	IEL	Ivanna-IEL-A (IEL-A)
IEL	Keratin, type II cytoskeletal 8 OS=Mus musculus GN=Krt8 PE=1 SV=4	K2C8_MOUSE	TRUE	TRUE	lAELEAALQR	1	iTRAQ8plex (+304)	25.57	34.3505	18.34	0.327902	0	-1.287	-2.537	-0.8347	107	59.14	30	58	0.90204	5.56526	7.98948	473.284	1416.83	3	0.00683928	4.82374	Locus:1.1.1.3933.4 File:"Jeremy_20131004_iTRAQ_IELA_5.wiff"	IEL	Ivanna-IEL-A (IEL-A)
IEL	Keratin, type II cytoskeletal 8 OS=Mus musculus GN=Krt8 PE=1 SV=4	K2C8_MOUSE	TRUE	TRUE	lAELEAALQR	1	iTRAQ8plex (+304)	32.84	34.3505	25.5	1.02228	0	1.36	1.414	1.928	18	58	66	56	0.902728	5.47062	7.62936	473.284	1416.83	3	0.00683928	4.82374	Locus:1.1.1.3932.4 File:"Jeremy_20131004_iTRAQ_IELA_5.wiff"	IEL	Ivanna-IEL-A (IEL-A)
IEL	Keratin, type II cytoskeletal 8 OS=Mus musculus GN=Krt8 PE=1 SV=4	K2C8_MOUSE	TRUE	TRUE	lAELEAALQR	1	iTRAQ8plex (+304)	23.77	34.3505	18.07	0.568636	0	0.8034	0.7384	0.6505	113.3	256	276	159	0.897571	6.02933	9.65159	473.284	1416.83	3	0.00683928	4.82374	Locus:1.1.1.3337.5 File:"Jeremy_20131004_iTRAQ_IELA_5.wiff"	IEL	Ivanna-IEL-A (IEL-A)
IEL	Keratin, type II cytoskeletal 8 OS=Mus musculus GN=Krt8 PE=1 SV=4	K2C8_MOUSE	TRUE	TRUE	lAELEAALQR	1	iTRAQ8plex (+304)	23.17	34.3505	18.3		0	-0.4629	0.03753	-0.786	143	138	215	81	0.898813	5.95742	9.17243	473.284	1416.83	3	0.00683928	4.82374	Locus:1.1.1.3371.3 File:"Jeremy_20131004_iTRAQ_IELA_3.wiff"	IEL	Ivanna-IEL-A (IEL-A)
IEL	Keratin, type II cytoskeletal 8 OS=Mus musculus GN=Krt8 PE=1 SV=4	K2C8_MOUSE	TRUE	TRUE	lAELEAALQR	1	iTRAQ8plex (+304)	22.85	34.3505	16.12		0	-0.4268	-0.03865	0.218	174.3	175	246	183	0.897571	6.03097	9.60418	473.284	1416.83	3	0.00683928	4.82374	Locus:1.1.1.3338.5 File:"Jeremy_20131004_iTRAQ_IELA_5.wiff"	IEL	Ivanna-IEL-A (IEL-A)
IEL	Keratin, type II cytoskeletal 8 OS=Mus musculus GN=Krt8 PE=1 SV=4	K2C8_MOUSE	TRUE	TRUE	lAELEAALQR	1	iTRAQ8plex (+304)	25.62	34.3505	19.14		0	-0.6488	0.02608	-1.052	168.1	143	250	81	0.898415	5.99747	9.32665	473.284	1416.83	3	0.00683928	4.82374	Locus:1.1.1.3372.11 File:"Jeremy_20131004_iTRAQ_IELA_3.wiff"	IEL	Ivanna-IEL-A (IEL-A)
IEL	Keratin, type II cytoskeletal 8 OS=Mus musculus GN=Krt8 PE=1 SV=4	K2C8_MOUSE	TRUE	TRUE	lAELEAALQR	1	iTRAQ8plex (+304)	40.03	34.3505	32.76		0	1.919	1.775	0.7365	19	91	95	29.09	0.902382	5.56526	7.87092	473.284	1416.83	3	0.00683928	4.82374	Locus:1.1.1.3935.2 File:"Jeremy_20131004_iTRAQ_IELA_5.wiff"	IEL	Ivanna-IEL-A (IEL-A)
IEL	Keratin, type II cytoskeletal 8 OS=Mus musculus GN=Krt8 PE=1 SV=4	K2C8_MOUSE	TRUE	TRUE	lAELEAALQR	0.99	iTRAQ8plex (+304)	18.38	34.3505	14.2		0	-0.07806	-0.1074	0.3729	154	194	210	179	0.89801	6.03097	9.52552	473.284	1416.83	3	0.00683928	4.82374	Locus:1.1.1.3339.7 File:"Jeremy_20131004_iTRAQ_IELA_5.wiff"	IEL	Ivanna-IEL-A (IEL-A)
IEL	Keratin, type II cytoskeletal 8 OS=Mus musculus GN=Krt8 PE=1 SV=4	K2C8_MOUSE	TRUE	TRUE	lAELEAALQR	1	iTRAQ8plex (+304)	50.31	34.3505	40.54	1.3098	0	-0.09872	0.4097	0.6433	505.6	634	960	696	0.898977	5.1899	11.4489	473.284	1416.83	3	0.00683928	4.82374	Locus:1.1.1.2589.2 File:"Jeremy_20131004_iTRAQ_IELA_9.wiff"	IEL	Ivanna-IEL-A (IEL-A)
IEL	Keratin, type II cytoskeletal 8 OS=Mus musculus GN=Krt8 PE=1 SV=4	K2C8_MOUSE	TRUE	TRUE	lAELEAALQR	0.99	iTRAQ8plex (+304)	19.91	34.3505	14.22		0	-0.397	-0.2567	-0.2337	140.2	142	173	111.2	0.898813	5.95742	9.14568	473.284	1416.83	3	0.00686928	4.8449	Locus:1.1.1.3359.4 File:"Jeremy_20131004_iTRAQ_IELA_5.wiff"	IEL	Ivanna-IEL-A (IEL-A)
IEL	Keratin, type II cytoskeletal 8 OS=Mus musculus GN=Krt8 PE=1 SV=4	K2C8_MOUSE	TRUE	TRUE	lAELEAALQR	1	iTRAQ8plex (+304)	19.35	34.3505	15.79	0.431798	0	-1.267	-0.2601	0.2717	188.4	112	224	203	0.89801	6.03097	9.50661	473.284	1416.83	3	0.00692928	4.88722	Locus:1.1.1.3404.20 File:"Jeremy_20131004_iTRAQ_IELA_3.wiff"	IEL	Ivanna-IEL-A (IEL-A)
IEL	Keratin, type II cytoskeletal 8 OS=Mus musculus GN=Krt8 PE=1 SV=4	K2C8_MOUSE	TRUE	TRUE	lAELEAALQR	1	iTRAQ8plex (+304)	20.5	34.3505	16.44		0	-1.009	0.1418	0.6021	121	86	188	161	0.899254	5.95742	9.11894	473.284	1416.83	3	0.00692928	4.88722	Locus:1.1.1.3058.6 File:"Jeremy_20131004_iTRAQ_IELA_2.wiff"	IEL	Ivanna-IEL-A (IEL-A)
IEL	Keratin, type II cytoskeletal 8 OS=Mus musculus GN=Krt8 PE=1 SV=4	K2C8_MOUSE	TRUE	TRUE	lAELEAALQR	0.99	iTRAQ8plex (+304)	21.95	34.3505	11.95		0	-0.238	0.2229	-0.002718	121	137	205	111	0.898813	5.95742	9.16491	473.284	1416.83	3	0.00692928	4.88722	Locus:1.1.1.3403.9 File:"Jeremy_20131004_iTRAQ_IELA_3.wiff"	IEL	Ivanna-IEL-A (IEL-A)
IEL	Keratin, type II cytoskeletal 8 OS=Mus musculus GN=Krt8 PE=1 SV=4	K2C8_MOUSE	TRUE	TRUE	lAELEAALQR	1	iTRAQ8plex (+304)	37.94	34.3505	29.91	0.387216	0	-0.5138	-0.02178	0.1897	665.8	632	948	686	0.898977	5.1899	11.5176	473.284	1416.83	3	0.00695928	4.90838	Locus:1.1.1.2911.7 File:"Jeremy_20131004_iTRAQ_IELA_6.wiff"	IEL	Ivanna-IEL-A (IEL-A)
IEL	Keratin, type II cytoskeletal 8 OS=Mus musculus GN=Krt8 PE=1 SV=4	K2C8_MOUSE	TRUE	TRUE	lAELEAALQR	1	iTRAQ8plex (+304)	43.92	34.3505	37.13	0.657577	0	-0.1605	0.6532	0.6506	110	133	245	152	0.898415	5.99747	9.32193	473.284	1416.83	3	0.00698928	4.92953	Locus:1.1.1.2628.2 File:"Jeremy_20131004_iTRAQ_IELA_8.wiff"	IEL	Ivanna-IEL-A (IEL-A)
IEL	Keratin, type II cytoskeletal 8 OS=Mus musculus GN=Krt8 PE=1 SV=4	K2C8_MOUSE	TRUE	TRUE	lAELEAALQR	1	iTRAQ8plex (+304)	24.95	34.3505	19.86		0	-0.223	0.5511	0.5577	132	153	275	172	0.89801	6.03097	9.5157	473.284	1416.83	3	0.00698928	4.92953	Locus:1.1.1.3385.6 File:"Jeremy_20131004_iTRAQ_IELA_4.wiff"	IEL	Ivanna-IEL-A (IEL-A)
IEL	Keratin, type II cytoskeletal 8 OS=Mus musculus GN=Krt8 PE=1 SV=4	K2C8_MOUSE	TRUE	TRUE	lAELEAALQR	1	iTRAQ8plex (+304)	38.35	34.3505	30.05	0.823909	0	-0.1616	0.1968	0.04381	584	695	974	552	0.898977	5.1899	11.4538	473.284	1416.83	3	0.00698928	4.92953	Locus:1.1.1.2762.4 File:"Jeremy_20131004_iTRAQ_IELA_5.wiff"	IEL	Ivanna-IEL-A (IEL-A)
IEL	Keratin, type II cytoskeletal 8 OS=Mus musculus GN=Krt8 PE=1 SV=4	K2C8_MOUSE	TRUE	TRUE	lAELEAALQR	1	iTRAQ8plex (+304)	31.92	34.3505	22.44	0.958607	0	-0.2175	0.06374	0.2166	603.8	694	918	635	0.898977	5.1899	11.4772	473.284	1416.83	3	0.00698928	4.92953	Locus:1.1.1.2761.4 File:"Jeremy_20131004_iTRAQ_IELA_5.wiff"	IEL	Ivanna-IEL-A (IEL-A)
IEL	Keratin, type II cytoskeletal 8 OS=Mus musculus GN=Krt8 PE=1 SV=4	K2C8_MOUSE	TRUE	TRUE	lAELEAALQR	1	iTRAQ8plex (+304)	33.99	34.3505	31.78	0.769551	0	0.1346	0.3777	0.767	322.3	470	602.1	481	0.897253	5.56982	10.873	473.284	1416.83	3	0.00698928	4.92953	Locus:1.1.1.2924.4 File:"Jeremy_20131004_iTRAQ_IELA_6.wiff"	IEL	Ivanna-IEL-A (IEL-A)
IEL	Keratin, type II cytoskeletal 8 OS=Mus musculus GN=Krt8 PE=1 SV=4	K2C8_MOUSE	TRUE	TRUE	lAELEAALQR	1	iTRAQ8plex (+304)	18.19	34.3505	12.15	0.958607	0	-1.642	-0.0932	0.175	90	42.69	119.1	91	0.900931	5.68495	8.42118	473.284	1416.83	3	0.00701928	4.95069	Locus:1.1.1.3543.11 File:"Jeremy_20131004_iTRAQ_IELA_6.wiff"	IEL	Ivanna-IEL-A (IEL-A)
IEL	Keratin, type II cytoskeletal 8 OS=Mus musculus GN=Krt8 PE=1 SV=4	K2C8_MOUSE	TRUE	TRUE	lAELEAALQR	1	iTRAQ8plex (+304)	16.31	34.3505	11.24	0.638272	0	0.4733	0.08569	0.6179	90	163	142	123	0.899254	5.90393	9.01681	473.284	1416.83	3	0.00701928	4.95069	Locus:1.1.1.3402.12 File:"Jeremy_20131004_iTRAQ_IELA_3.wiff"	IEL	Ivanna-IEL-A (IEL-A)
IEL	Keratin, type II cytoskeletal 8 OS=Mus musculus GN=Krt8 PE=1 SV=4	K2C8_MOUSE	TRUE	TRUE	lAELEAALQR	1	iTRAQ8plex (+304)	57.12	34.3505	45.3	0.853872	0	-3.19	-3.296	-0.07583	183	35	28	157	0.900579	5.75105	8.65464	473.284	1416.83	3	0.00701928	4.95069	Locus:1.1.1.3101.3 File:"Jeremy_20131004_iTRAQ_IELA_8.wiff"	IEL	Ivanna-IEL-A (IEL-A)
IEL	Keratin, type II cytoskeletal 8 OS=Mus musculus GN=Krt8 PE=1 SV=4	K2C8_MOUSE	TRUE	TRUE	lAELEAALQR	1	iTRAQ8plex (+304)	30.36	34.3505	21.2	0.769551	0	-0.3454	0.3364	0.4878	147	157	265	183	0.897571	6.03097	9.55459	473.284	1416.83	3	0.00704928	4.97185	Locus:1.1.1.3026.10 File:"Jeremy_20131004_iTRAQ_IELA_2.wiff"	IEL	Ivanna-IEL-A (IEL-A)
IEL	Keratin, type II cytoskeletal 8 OS=Mus musculus GN=Krt8 PE=1 SV=4	K2C8_MOUSE	TRUE	TRUE	lAELEAALQR	1	iTRAQ8plex (+304)	48.46	34.3505	37.75	1.05061	0	0.03979	-2.676	0.4661	790.2	1067	246	975	0.899471	5.1899	11.5879	473.284	1416.83	3	0.00704928	4.97185	Locus:1.1.1.2574.3 File:"Jeremy_20131004_iTRAQ_IELA_9.wiff"	IEL	Ivanna-IEL-A (IEL-A)
IEL	Keratin, type II cytoskeletal 8 OS=Mus musculus GN=Krt8 PE=1 SV=4	K2C8_MOUSE	TRUE	TRUE	lAELEAALQR	1	iTRAQ8plex (+304)	44.05	34.3505	32.95	1.09691	0	-0.3146	0.1403	0.5589	1774	1931	2806	2310	0.904018	4.25255	13.1067	473.284	1416.83	3	0.00704928	4.97185	Locus:1.1.1.2872.4 File:"Jeremy_20131004_iTRAQ_IELA_6.wiff"	IEL	Ivanna-IEL-A (IEL-A)
IEL	Keratin, type II cytoskeletal 8 OS=Mus musculus GN=Krt8 PE=1 SV=4	K2C8_MOUSE	TRUE	TRUE	lAELEAALQR	1	iTRAQ8plex (+304)	37.85	34.3505	27.04	1.49485	0	-0.2065	0.2377	0.703	1642	1922	2769	2344	0.904018	4.33969	13.083	473.284	1416.83	3	0.00704928	4.97185	Locus:1.1.1.2873.6 File:"Jeremy_20131004_iTRAQ_IELA_6.wiff"	IEL	Ivanna-IEL-A (IEL-A)
IEL	Keratin, type II cytoskeletal 8 OS=Mus musculus GN=Krt8 PE=1 SV=4	K2C8_MOUSE	TRUE	TRUE	lAELEAALQR	1	iTRAQ8plex (+304)	67.67	34.3505	50.98	1.65758	0	-0.3211	0.4046	0.4753	3013	3269	5688	3722	0.905562	3.92037	13.9377	473.284	1416.83	3	0.00704928	4.97185	Locus:1.1.1.2866.3 File:"Jeremy_20131004_iTRAQ_IELA_6.wiff"	IEL	Ivanna-IEL-A (IEL-A)
IEL	Keratin, type II cytoskeletal 8 OS=Mus musculus GN=Krt8 PE=1 SV=4	K2C8_MOUSE	TRUE	TRUE	lAELEAALQR	1	iTRAQ8plex (+304)	58.09	34.3505	46.58	1.49485	0	-0.5311	0.4683	0.3862	2752	2612	5404	3207	0.905417	3.97736	13.7706	473.284	1416.83	3	0.00704928	4.97185	Locus:1.1.1.2867.3 File:"Jeremy_20131004_iTRAQ_IELA_6.wiff"	IEL	Ivanna-IEL-A (IEL-A)
IEL	Keratin, type II cytoskeletal 8 OS=Mus musculus GN=Krt8 PE=1 SV=4	K2C8_MOUSE	TRUE	TRUE	lAELEAALQR	1	iTRAQ8plex (+304)	40.18	34.3505	31.51	2.21467	0	-0.2648	0.3559	0.5804	27230	30670	49720	35960	0.905883	2.9072	17.1315	709.423	1416.83	2	0.00705528	4.97608	Locus:1.1.1.2706.20 File:"Jeremy_20131004_iTRAQ_IELA_5.wiff"	IEL	Ivanna-IEL-A (IEL-A)
IEL	Keratin, type II cytoskeletal 8 OS=Mus musculus GN=Krt8 PE=1 SV=4	K2C8_MOUSE	TRUE	TRUE	lAELEAALQR	1	iTRAQ8plex (+304)	24.09	34.3505	22.74		0	-0.7485	-0.5418	-0.4747	75	60	76	51	0.90204	5.60829	8.03342	473.284	1416.83	3	0.00707928	4.99301	Locus:1.1.1.3549.14 File:"Jeremy_20131004_iTRAQ_IELA_6.wiff"	IEL	Ivanna-IEL-A (IEL-A)
IEL	Keratin, type II cytoskeletal 8 OS=Mus musculus GN=Krt8 PE=1 SV=4	K2C8_MOUSE	TRUE	TRUE	lAELEAALQR	1	iTRAQ8plex (+304)	32.86	34.3505	27.57	1.03152	0	-1.65	0.1339	0.00287	63.95	30	99	58	0.902382	5.56526	7.97126	473.284	1416.83	3	0.00707928	4.99301	Locus:1.1.1.3551.7 File:"Jeremy_20131004_iTRAQ_IELA_6.wiff"	IEL	Ivanna-IEL-A (IEL-A)
IEL	Keratin, type II cytoskeletal 8 OS=Mus musculus GN=Krt8 PE=1 SV=4	K2C8_MOUSE	TRUE	TRUE	lAELEAALQR	1	iTRAQ8plex (+304)	37.37	34.3505	29.99	0.769551	0	0.5728	0.4188	0.123	123	238	244	124	0.89801	6.03097	9.50977	473.284	1416.83	3	0.00707928	4.99301	Locus:1.1.1.3027.6 File:"Jeremy_20131004_iTRAQ_IELA_2.wiff"	IEL	Ivanna-IEL-A (IEL-A)
IEL	Keratin, type II cytoskeletal 8 OS=Mus musculus GN=Krt8 PE=1 SV=4	K2C8_MOUSE	TRUE	TRUE	lAELEAALQR	1	iTRAQ8plex (+304)	31.57	34.3505	27.15		0	-0.8335	0.06368	-0.5161	151	115	228	100	0.898813	5.99747	9.21432	473.284	1416.83	3	0.00707928	4.99301	Locus:1.1.1.3028.5 File:"Jeremy_20131004_iTRAQ_IELA_2.wiff"	IEL	Ivanna-IEL-A (IEL-A)
IEL	Keratin, type II cytoskeletal 8 OS=Mus musculus GN=Krt8 PE=1 SV=4	K2C8_MOUSE	TRUE	TRUE	lAELEAALQR	1	iTRAQ8plex (+304)	25.74	34.3505	23.01		0	-0.4702	0.01367	-0.805	25	24	37	14	0.903379	5.17696	6.64386	473.284	1416.83	3	0.00707928	4.99301	Locus:1.1.1.3578.2 File:"Jeremy_20131004_iTRAQ_IELA_6.wiff"	IEL	Ivanna-IEL-A (IEL-A)
IEL	Keratin, type II cytoskeletal 8 OS=Mus musculus GN=Krt8 PE=1 SV=4	K2C8_MOUSE	TRUE	TRUE	lAELEAALQR	0.99	iTRAQ8plex (+304)	19.57	34.3505	19.31		0	0.1567	1.159	1.153	102	153	316	194	0.897571	6.03097	9.57932	473.284	1416.83	3	0.00710928	5.01417	Locus:1.1.1.3374.8 File:"Jeremy_20131004_iTRAQ_IELA_3.wiff"	IEL	Ivanna-IEL-A (IEL-A)
IEL	Keratin, type II cytoskeletal 8 OS=Mus musculus GN=Krt8 PE=1 SV=4	K2C8_MOUSE	TRUE	TRUE	lAELEAALQR	1	iTRAQ8plex (+304)	47.19	34.3505	40.07		0	-0.1821	0.3059	0.5815	6432	7631	11390	8508	0.905803	3.59079	15.0516	709.423	1416.83	2	0.00711528	5.0184	Locus:1.1.1.2697.17 File:"Jeremy_20131004_iTRAQ_IELA_5.wiff"	IEL	Ivanna-IEL-A (IEL-A)
IEL	Keratin, type II cytoskeletal 8 OS=Mus musculus GN=Krt8 PE=1 SV=4	K2C8_MOUSE	TRUE	TRUE	lAELEAALQR	1	iTRAQ8plex (+304)	32.31	34.3505	24.65	2.00877	0	-0.2903	0.4145	0.6366	29040	32250	55010	39720	0.905913	2.81708	17.2514	709.423	1416.83	2	0.00711528	5.0184	Locus:1.1.1.2703.19 File:"Jeremy_20131004_iTRAQ_IELA_5.wiff"	IEL	Ivanna-IEL-A (IEL-A)
IEL	Keratin, type II cytoskeletal 8 OS=Mus musculus GN=Krt8 PE=1 SV=4	K2C8_MOUSE	TRUE	TRUE	lAELEAALQR	1	iTRAQ8plex (+304)	37.58	34.3505	29.71	2.4318	0	-0.254	0.4992	0.5531	19450	22080	39100	25250	0.905922	3.14027	16.6921	709.423	1416.83	2	0.00713528	5.03251	Locus:1.1.1.2700.19 File:"Jeremy_20131004_iTRAQ_IELA_5.wiff"	IEL	Ivanna-IEL-A (IEL-A)
IEL	Keratin, type II cytoskeletal 8 OS=Mus musculus GN=Krt8 PE=1 SV=4	K2C8_MOUSE	TRUE	TRUE	lAELEAALQR	1	iTRAQ8plex (+304)	25.28	34.3505	16.31	1.06048	0	-0.5773	0.3715	0.2229	602.2	552	1111	633	0.898977	5.1899	11.5009	473.284	1416.83	3	0.00713928	5.03533	Locus:1.1.1.2755.4 File:"Jeremy_20131004_iTRAQ_IELA_5.wiff"	IEL	Ivanna-IEL-A (IEL-A)
IEL	Keratin, type II cytoskeletal 8 OS=Mus musculus GN=Krt8 PE=1 SV=4	K2C8_MOUSE	TRUE	TRUE	lAELEAALQR	1	iTRAQ8plex (+304)	24.1	34.3505	21.57		No Values (0.0)	Reference Missing (6.643856)	Reference Missing (6.643856)	Reference Missing (6.643856)	No Values (0.0)	Reference Missing (6.643856)	Reference Missing (6.643856)	Reference Missing (6.643856)	0.902728	5.47062	7.57743	473.284	1416.83	3	0.00716928	5.05649	Locus:1.1.1.3540.13 File:"Jeremy_20131004_iTRAQ_IELA_5.wiff"	IEL	Ivanna-IEL-A (IEL-A)
IEL	Keratin, type II cytoskeletal 8 OS=Mus musculus GN=Krt8 PE=1 SV=4	K2C8_MOUSE	TRUE	TRUE	lAELEAALQR	1	iTRAQ8plex (+304)	24.55	34.3505	20.64		0	-0.314	0.181	0.1377	25	27	41	25	0.903288	5.25037	6.88264	473.284	1416.83	3	0.00716928	5.05649	Locus:1.1.1.3584.2 File:"Jeremy_20131004_iTRAQ_IELA_3.wiff"	IEL	Ivanna-IEL-A (IEL-A)
IEL	Keratin, type II cytoskeletal 8 OS=Mus musculus GN=Krt8 PE=1 SV=4	K2C8_MOUSE	TRUE	TRUE	lAELEAALQR	0.99	iTRAQ8plex (+304)	21.07	34.3505	14.75		0	-0.4874	-0.1055	0.01064	51	49	69	47	0.902554	5.5199	7.75489	473.284	1416.83	3	0.00719928	5.07765	Locus:1.1.1.3552.6 File:"Jeremy_20131004_iTRAQ_IELA_6.wiff"	IEL	Ivanna-IEL-A (IEL-A)
IEL	Keratin, type II cytoskeletal 8 OS=Mus musculus GN=Krt8 PE=1 SV=4	K2C8_MOUSE	TRUE	TRUE	lAELEAALQR	1	iTRAQ8plex (+304)	28.39	34.3505	18.73		0	-0.2585	0.3052	0.3602	40	45	71	46	0.902728	5.47062	7.65821	473.284	1416.83	3	0.00719928	5.07765	Locus:1.1.1.3930.2 File:"Jeremy_20131004_iTRAQ_IELA_5.wiff"	IEL	Ivanna-IEL-A (IEL-A)
IEL	Keratin, type II cytoskeletal 8 OS=Mus musculus GN=Krt8 PE=1 SV=4	K2C8_MOUSE	TRUE	TRUE	lAELEAALQR	1	iTRAQ8plex (+304)	33.14	34.3505	27.37		0	-0.05862	0.3171	0.4972	39	50	70	49	0.902554	5.5199	7.70044	473.284	1416.83	3	0.00719928	5.07765	Locus:1.1.1.3929.2 File:"Jeremy_20131004_iTRAQ_IELA_5.wiff"	IEL	Ivanna-IEL-A (IEL-A)
IEL	Keratin, type II cytoskeletal 8 OS=Mus musculus GN=Krt8 PE=1 SV=4	K2C8_MOUSE	TRUE	TRUE	lAELEAALQR	1	iTRAQ8plex (+304)	46.44	34.3505	36.57	1.14874	0	2.05	-1.755	-2.07	194	1028	157	70.72	0.896529	5.81864	10.5016	473.284	1416.83	3	0.00719928	5.07765	Locus:1.1.1.2583.2 File:"Jeremy_20131004_iTRAQ_IELA_9.wiff"	IEL	Ivanna-IEL-A (IEL-A)
IEL	Keratin, type II cytoskeletal 8 OS=Mus musculus GN=Krt8 PE=1 SV=4	K2C8_MOUSE	TRUE	TRUE	lAELEAALQR	1	iTRAQ8plex (+304)	43.53	34.3505	34.41	1.56864	0	-2.591	-0.2701	0.3947	889.2	257	1027	1030	0.899471	5.1113	11.6453	473.284	1416.83	3	0.00719928	5.07765	Locus:1.1.1.2893.5 File:"Jeremy_20131004_iTRAQ_IELA_6.wiff"	IEL	Ivanna-IEL-A (IEL-A)
IEL	Keratin, type II cytoskeletal 8 OS=Mus musculus GN=Krt8 PE=1 SV=4	K2C8_MOUSE	TRUE	TRUE	lAELEAALQR	1	iTRAQ8plex (+304)	55.13	34.3505	43.82	1.40894	0	-0.09689	0.09908	0.3584	793.1	988	1236	913	0.900378	4.95192	11.9404	473.284	1416.83	3	0.00722928	5.09881	Locus:1.1.1.2851.3 File:"Jeremy_20131004_iTRAQ_IELA_6.wiff"	IEL	Ivanna-IEL-A (IEL-A)
IEL	Keratin, type II cytoskeletal 8 OS=Mus musculus GN=Krt8 PE=1 SV=4	K2C8_MOUSE	TRUE	TRUE	lAELEAALQR	1	iTRAQ8plex (+304)	63.69	34.3505	50.04	1.82391	0	-0.1955	0.5424	0.3206	1140	1338	2375	1280	0.902694	4.60629	12.5824	473.284	1416.83	3	0.00722928	5.09881	Locus:1.1.1.2852.5 File:"Jeremy_20131004_iTRAQ_IELA_6.wiff"	IEL	Ivanna-IEL-A (IEL-A)
IEL	Keratin, type II cytoskeletal 8 OS=Mus musculus GN=Krt8 PE=1 SV=4	K2C8_MOUSE	TRUE	TRUE	lAELEAALQR	1	iTRAQ8plex (+304)	44.92	34.3505	35.29	0.619789	0	-0.5952	0.05298	0.4694	1456	1324	2160	1787	0.903142	4.5083	12.7157	473.284	1416.83	3	0.00722928	5.09881	Locus:1.1.1.2878.3 File:"Jeremy_20131004_iTRAQ_IELA_6.wiff"	IEL	Ivanna-IEL-A (IEL-A)
IEL	Keratin, type II cytoskeletal 8 OS=Mus musculus GN=Krt8 PE=1 SV=4	K2C8_MOUSE	TRUE	TRUE	lAELEAALQR	1	iTRAQ8plex (+304)	41.26	34.3505	32.87	0.920819	0	-0.2847	0.3399	0.5315	1452	1613	2625	1859	0.90359	4.42218	12.8821	473.284	1416.83	3	0.00722928	5.09881	Locus:1.1.1.2879.7 File:"Jeremy_20131004_iTRAQ_IELA_6.wiff"	IEL	Ivanna-IEL-A (IEL-A)
IEL	Keratin, type II cytoskeletal 8 OS=Mus musculus GN=Krt8 PE=1 SV=4	K2C8_MOUSE	TRUE	TRUE	lAELEAALQR	1	iTRAQ8plex (+304)	33.22	34.3505	25.58	0.853872	0	-0.09941	0.4769	0.6605	34.27	43	68	47.69	0.902728	5.47062	7.59216	473.285	1416.83	3	0.00725928	5.11996	Locus:1.1.1.3864.3 File:"Jeremy_20131004_iTRAQ_IELA_7.wiff"	IEL	Ivanna-IEL-A (IEL-A)
IEL	Keratin, type II cytoskeletal 8 OS=Mus musculus GN=Krt8 PE=1 SV=4	K2C8_MOUSE	TRUE	TRUE	lAELEAALQR	1	iTRAQ8plex (+304)	32.31	34.3505	25.51	0.958607	0	0.248	0.1856	0.7383	327	512	542	480	0.897253	5.56982	10.8619	473.285	1416.83	3	0.00725928	5.11996	Locus:1.1.1.2923.6 File:"Jeremy_20131004_iTRAQ_IELA_6.wiff"	IEL	Ivanna-IEL-A (IEL-A)
IEL	Keratin, type II cytoskeletal 8 OS=Mus musculus GN=Krt8 PE=1 SV=4	K2C8_MOUSE	TRUE	TRUE	lAELEAALQR	1	iTRAQ8plex (+304)	35.03	34.3505	23.36	1.21467	0	-0.5086	0.1854	-0.0778	39	37	64	34	0.902904	5.42558	7.44294	473.285	1416.83	3	0.00725928	5.11996	Locus:1.1.1.3863.2 File:"Jeremy_20131004_iTRAQ_IELA_7.wiff"	IEL	Ivanna-IEL-A (IEL-A)
IEL	Keratin, type II cytoskeletal 8 OS=Mus musculus GN=Krt8 PE=1 SV=4	K2C8_MOUSE	TRUE	TRUE	lAELEAALQR	1	iTRAQ8plex (+304)	25.43	34.3505	12.52	2.14874	0	0.5194	0.6495	-0.03633	23	43	53	21	0.903188	5.32318	7.12928	473.285	1416.83	3	0.00728928	5.14112	Locus:1.1.1.3567.2 File:"Jeremy_20131004_iTRAQ_IELA_6.wiff"	IEL	Ivanna-IEL-A (IEL-A)
IEL	Keratin, type II cytoskeletal 8 OS=Mus musculus GN=Krt8 PE=1 SV=4	K2C8_MOUSE	TRUE	TRUE	lAELEAALQR	1	iTRAQ8plex (+304)	30.12	34.3505	23.1	0.886057	0	-0.3919	0.1622	0.5643	376	390	602	491	0.897253	5.56982	10.8603	473.285	1416.83	3	0.00728928	5.14112	Locus:1.1.1.3012.3 File:"Jeremy_20131004_iTRAQ_IELA_3.wiff"	IEL	Ivanna-IEL-A (IEL-A)
IEL	Keratin, type II cytoskeletal 8 OS=Mus musculus GN=Krt8 PE=1 SV=4	K2C8_MOUSE	TRUE	TRUE	lAELEAALQR	1	iTRAQ8plex (+304)	38.87	34.3505	29.92	1.85387	0	-0.639	0.1261	0.06823	1049	918	1645	1000	0.901338	4.8606	12.1712	473.285	1416.83	3	0.00728928	5.14112	Locus:1.1.1.2894.6 File:"Jeremy_20131004_iTRAQ_IELA_6.wiff"	IEL	Ivanna-IEL-A (IEL-A)
IEL	Keratin, type II cytoskeletal 8 OS=Mus musculus GN=Krt8 PE=1 SV=4	K2C8_MOUSE	TRUE	TRUE	lAELEAALQR	1	iTRAQ8plex (+304)	26.95	34.3505	23.47	0.769551	0	-0.5935	0.05383	0.3273	139	126	207	156	0.898415	5.99747	9.29462	473.285	1416.83	3	0.00728928	5.14112	Locus:1.1.1.3032.7 File:"Jeremy_20131004_iTRAQ_IELA_2.wiff"	IEL	Ivanna-IEL-A (IEL-A)
IEL	Keratin, type II cytoskeletal 8 OS=Mus musculus GN=Krt8 PE=1 SV=4	K2C8_MOUSE	TRUE	TRUE	lAELEAALQR	1	iTRAQ8plex (+304)	27.24	34.3505	22.3		0	-0.5414	0.01493	-0.03983	28.02	26	41	25	0.903288	5.25037	6.90713	473.285	1416.83	3	0.00731928	5.16228	Locus:1.1.1.3562.3 File:"Jeremy_20131004_iTRAQ_IELA_5.wiff"	IEL	Ivanna-IEL-A (IEL-A)
IEL	Keratin, type II cytoskeletal 8 OS=Mus musculus GN=Krt8 PE=1 SV=4	K2C8_MOUSE	TRUE	TRUE	lAELEAALQR	0.99	iTRAQ8plex (+304)	19.3	34.3505	14.18		0	-0.4615	0.7683	0.1398	112.1	111	271	112	0.898813	5.99747	9.24341	473.285	1416.83	3	0.00731928	5.16228	Locus:1.1.1.3047.3 File:"Jeremy_20131004_iTRAQ_IELA_2.wiff"	IEL	Ivanna-IEL-A (IEL-A)
IEL	Keratin, type II cytoskeletal 8 OS=Mus musculus GN=Krt8 PE=1 SV=4	K2C8_MOUSE	TRUE	TRUE	lAELEAALQR	1	iTRAQ8plex (+304)	27.66	34.3505	22.34		0	0.08377	0.3632	-0.8763	110	153	209	60	0.899254	5.95742	9.05528	473.285	1416.83	3	0.00731928	5.16228	Locus:1.1.1.3048.10 File:"Jeremy_20131004_iTRAQ_IELA_2.wiff"	IEL	Ivanna-IEL-A (IEL-A)
[truncated: 194,865 more rows]
