# Supplementary material for: Changes in protein expression after treatment with Ancylostoma caninum excretory/secretory products in a mouse model of colitis
Source: Sci Rep. 2017 Feb 13;7:41883. doi: 10.1038/srep41883 (PMC5304188; doi:10.1038/srep41883)
Supplement: Supplementary Table 9 [file srep41883-s10.zip › Supplementary_Table_9.xlsx]

## Sheet: Sheet1
	IEL					Gut
Protein name	Naïve	DSS	DSS_ES		Naïve	DSS	DSS+10µg
Q8C605_MOUSE	0	0.4	-0.5		0	2.3	-
H4_MOUSE	0	-0.1	-0.1		0	2.3	2.9
COF1_MOUSE	0	0.2	-0.7		0	0.8	1.3
DEST_MOUSE	0	-0.1	-0.2		0	0	1.1
PROF1_MOUSE	0	-0.1	-0.5		0	0.5	0.9
K1C19_MOUSE	0	-0.1	-0.5		0	0.1	0.8
THIO_MOUSE	0	0.2	0		0	0.6	0.6
SUCB1_MOUSE	0	0.1	0.1		0	-0.1	0.6
ENOA_MOUSE	0	0.7	0.2		0	0.3	0.4
A0A0A0MQM0_MOUSE	0	0.2	-0.3		0	1.8	0.4
NUCL_MOUSE	0	0.2	-0.3		0	0.8	0.3
CH60_MOUSE	0	0.1	0.1		0	0.2	0.3
KCRU_MOUSE	0	0.3	-0.4		0	0	0.3
TCPB_MOUSE	0	0.3	-0.9		0	0.6	0.3
HMGB1_MOUSE	0	-0.1	-1.2		0	0.3	0.2
AT5F1_MOUSE	0	0.1	0.1		0	0.1	0.1
IDHC_MOUSE	0	0.6	-0.5		0	0.2	0.1
HMGB2_MOUSE	0	-0.3	-1.5		0	0.5	0.1
RL26_MOUSE	0	0.6	-2.4		0	0.4	0.1
CX6B1_MOUSE	0	-0.5	0.1		0	-0.1	-0.1
E9Q616_MOUSE	0	0.1	-0.8		0	0.3	-0.1
ADT2_MOUSE	0	-0.4	0.2		0	0	-0.1
ODO2_MOUSE	0	0.1	-0.4		0	0.2	-0.1
UBE2N_MOUSE	0	-0.1	0.4		0	0.3	-0.1
ETFB_MOUSE	0	-0.2	0.1		0	0.1	-0.1
KCY_MOUSE	0	0.3	0		0	-0.3	-0.2
NDUA4_MOUSE	0	-0.3	-0.8		0	-0.1	-0.2
ATIF1_MOUSE	0	0	0.2		0	-0.2	-0.2
PDIA4_MOUSE	0	0.2	0		0	0.1	-0.2
PPIB_MOUSE	0	-0.5	-0.2		0	0.1	-0.3
COX6C_MOUSE	0	0.6	-0.2		0	-0.1	-0.3
SBP1_MOUSE	0	0.3	-1.1		0	-0.8	-0.4
UGDH_MOUSE	0	1	0.1		0	-0.7	-0.4
CBR1_MOUSE	0	0.2	-1.2		0	-0.9	-0.4
CAH2_MOUSE	0	-0.3	-1.2		0	-1.1	-0.5
AL1B1_MOUSE	0	-0.3	-0.1		0	-0.6	-0.5
SUCA_MOUSE	0	-0.5	-0.6		0	-0.2	-0.5
GLU2B_MOUSE	0	0.3	0.3		0	0.2	-0.5
Q91VB8_MOUSE	0	0.2	-1		0	-0.9	-0.6
FABPI_MOUSE	0	-0.1	-0.5		0	-0.3	-0.6
A8DUK4_MOUSE	0	0	-1		0	-0.4	-0.9
MUC2_MOUSE	0	0	0.7		0	-0.6	-0.9
AGR2_MOUSE	0	-0.2	0.1		0	-1.1	-1.3
CLCA1_MOUSE	0	0.3	0.9		0	-3.6	-2.5
